# Supplementary material for: A COVID-19 Drug Repurposing Strategy through Quantitative Homological Similarities Using a Topological Data Analysis-Based Framework
Source: Pharmaceutics. 2021 Apr 2;13(4):488. doi: 10.3390/pharmaceutics13040488 (PMC8066156; doi:10.3390/pharmaceutics13040488)
Supplement: Supplementary file 1 [file pharmaceutics-13-00488-s001.zip]

Archive with 8 entries (8 files):
- mybibfile.bib
- SupplementaryFile1.xlsx
- SupplementaryFile2.xlsx
- SupplementaryFile3.pdf
- SupplementaryFile3.tex
- SupplementaryFile4.pdf
- SupplementaryFile5_repurposing_drugs_20180907.txt
- SupplementaryFile6_repurposing_samples_20180907.txt
