# Supplementary material for: A COVID-19 Drug Repurposing Strategy through Quantitative Homological Similarities Using a Topological Data Analysis-Based Framework
Source: Pharmaceutics. 2021 Apr 2;13(4):488. doi: 10.3390/pharmaceutics13040488 (PMC8066156; doi:10.3390/pharmaceutics13040488)
Supplement: Supplementary file 1 [file pharmaceutics-13-00488-s001.zip › mybibfile.bib]

@article{kumar_2020,
title="COVID-19: A Drug Repurposing and Biomarker Identification by Using Comprehensive Gene-Disease Associations through Protein-Protein Interaction Network Analysis",
DOI="10.20944/preprints202003.0440.v1",
author="Kumar, Suresh",
year="2020"}

@book{Munkres,
      title     = "Elements of Algebraic Topology",
      author    = "Munkres, James",
      year      = 1984,
      publisher = "Perseus Publishing",
      address   = "Cambridge, Massachusetts"
    }

@article{carlsson_2014, 
title={Topological pattern recognition for point cloud data}, 
volume={23}, DOI={10.1017/S0962492914000051}, 
journal={Acta Numerica}, 
publisher={Cambridge University Press}, 
author={Carlsson, Gunnar}, 
year={2014}, 
pages={289–368}
}

Robins, V. (1999), ‘Towards computing homology from finite approximations’, Topology Proceedings 24 (1), 503–532.

% Optional fields: editor, volume/number, series, pages, address, month, organization, publisher, note
@INPROCEEDINGS{robins_99,
	author = {Robins, V.},
	title = {Towards computing homology from finite approximations},
	booktitle = {Topology Proceedings 24 (1), 503–532},
	year = {1999}
}

@article{WHO,
  author=" and Pan, Hongchao and Peto, Richard and Karim, Quarraisha Abdool and Alejandria, Marissa and Henao-Restrepo, Ana Maria and Garc{\'\i}a, C{\'e}sar Hern{\'a}ndez and Kieny, Marie-Paule and Malekzadeh, Reza and Murthy, Srinivas and Preziosi, Marie-Pierre and Reddy, Srinath and Periago, Mirta Roses and Sathiyamoorthy, Vasee and R{\o}ttingen, John-Arne and Swaminathan, Soumya and",
  title="Repurposed antiviral drugs for COVID-19-interim WHO SOLIDARITY trial results",
  year="2020",
  doi="10.1101/2020.10.15.20209817",
  publisher="Cold Spring Harbor Laboratory Press",
  URL="https://www.medrxiv.org/content/early/2020/10/15/2020.10.15.20209817",
  eprint="https://www.medrxiv.org/content/early/2020/10/15/2020.10.15.20209817.full.pdf",
  journal="medRxiv"}

@article{DGIdb2, 
  title="Integration of the Drug-Gene Interaction Database (DGIdb) with open crowdsource efforts", DOI="10.1101/2020.09.18.301721", author="Freshour, Sharon and Kiwala, Susanna and Cotto, Kelsy C. and Coffman, Adam C. and McMichael, Joshua F. and Song, Jonathan and Griffith, Malachi and Griffith, Obi L. and Wagner, Alex H.", year="2020"}
@article{xia_wei_2014, title="Persistent homology analysis of protein structure, flexibility, and folding", volume="30", DOI="10.1002/cnm.2655", number="8", journal="International Journal for Numerical Methods in Biomedical Engineering", author="Xia, Kelin and Wei, Guo-Wei", year="2014", pages="814-844"}
@article{wishart_2006, title="DrugBank: a comprehensive resource for in silico drug discovery and exploration", volume="34", DOI="10.1093/nar/gkj067", number="90001", journal="Nucleic Acids Research", author="Wishart, D. S.", year="2006", pages="D668-D672"}
% 33077821 

@article{pmid33077821,
   Author="Keretsu, S.  and Bhujbal, S. P.  and Cho, S. J. ",
   Title="{{R}ational approach toward {C}{O}{V}{I}{D}-19 main protease inhibitors via molecular docking, molecular dynamics simulation and free energy calculation}",
   Journal="Sci Rep",
   Year="2020",
   Volume="10",
   Number="1",
   Pages="17716",
   Month="10"
}

% 32194980 
@article{pmid32194980,
   Author="Zhou, Y.  and Hou, Y.  and Shen, J.  and Huang, Y.  and Martin, W.  and Cheng, F. ",
   Title="{{N}etwork-based drug repurposing for novel coronavirus 2019-n{C}o{V}/{S}{A}{R}{S}-{C}o{V}-2}",
   Journal="Cell Discov",
   Year="2020",
   Volume="6",
   Pages="14"
}

% 32141588 
@article{pmid32141588,
   Author="Al-Mandhari, A.  and Samhouri, D.  and Abubakar, A.  and Brennan, R. ",
   Title="{{C}oronavirus {D}isease 2019 outbreak: preparedness and readiness of countries in the {E}astern {M}editerranean {R}egion}",
   Journal="East Mediterr Health J",
   Year="2020",
   Volume="26",
   Number="2",
   Pages="136--137",
   Month="Feb"
}

% 29255791 
@article{pmid29255791,
   Author="Mohs, R. C.  and Greig, N. H. ",
   Title="{{D}rug discovery and development: {R}ole of basic biological research}",
   Journal="Alzheimers Dement (N Y)",
   Year="2017",
   Volume="3",
   Number="4",
   Pages="651--657",
   Month="Nov"
}

% 24122041 
@article{pmid24122041,
   Author="Griffith, M.  and Griffith, O. L.  and Coffman, A. C.  and Weible, J. V.  and McMichael, J. F.  and Spies, N. C.  and Koval, J.  and Das, I.  and Callaway, M. B.  and Eldred, J. M.  and Miller, C. A.  and Subramanian, J.  and Govindan, R.  and Kumar, R. D.  and Bose, R.  and Ding, L.  and Walker, J. R.  and Larson, D. E.  and Dooling, D. J.  and Smith, S. M.  and Ley, T. J.  and Mardis, E. R.  and Wilson, R. K. ",
   Title="{{D}{G}{I}db: mining the druggable genome}",
   Journal="Nat Methods",
   Year="2013",
   Volume="10",
   Number="12",
   Pages="1209--1210",
   Month="Dec"
}

% 20130567 
@article{pmid20130567,
   Author="DiMasi, J. A.  and Feldman, L.  and Seckler, A.  and Wilson, A. ",
   Title="{{T}rends in risks associated with new drug development: success rates for investigational drugs}",
   Journal="Clin Pharmacol Ther",
   Year="2010",
   Volume="87",
   Number="3",
   Pages="272--277",
   Month="Mar"
}

@manual{xmlparser,
	title = "DrugBank Database XML Parser",
	author = "Mohammed Ali and Ali Ezzat",
	organization = "Dainanahan",
	year = "2020",
	note = "R package version 1.2.0",
	url = "https://CRAN.R-project.org/package=dbparser",
}

@article{bio3d,
	author = "Grant B.J. and Rodrigues A.P.C. and ElSawy K.M. and
	McCammon J.A. and Caves L.S.D.",
	title = "Bio3D: An R package for the comparative analysis of
	protein structures.",
	journal = "Bioinformatics",
	year = "2006",
	volume = "22",
	pages = "2695--2696",
	month = "Nov",
	organization = "University of California, San Diego, La Jolla, CA
	92093, USA.",
}

@article { Atopologicalapproachforproteinclassification,
	author = "Zixuan  Cang and Lin  Mu and Kedi  Wu and Kristopher  Opron and Kelin  Xia and Guo-Wei  Wei",
	title = "A topological approach for protein classification",
	journal = "Computational and Mathematical Biophysics",
	year = "30 Nov. 2015",
	publisher = "De Gruyter",
	address = "Berlin, Boston",
	number = "1",
	doi = "https://doi.org/10.1515/mlbmb-2015-0009",
	url = "https://www.degruyter.com/view/journals/cmb/open-issue/article-10.1515-mlbmb-2015-0009/article-10.1515-mlbmb-2015-0009.xml"
}

@article{Wadhwa2018,
	doi = "10.21105/joss.00860",
	url = "https://doi.org/10.21105/joss.00860",
	year = "2018",
	publisher = "The Open Journal",
	volume = "3",
	number = "28",
	pages = "860",
	author = "Raoul R. Wadhwa and Drew F.k. Williamson and Andrew Dhawan and Jacob G. Scott",
	title = "TDAstats: R pipeline for computing persistent homology in topological data analysis",
	journal = "Journal of Open Source Software"
}

@misc{bauer2019ripser,
	title="Ripser: efficient computation of Vietoris-Rips persistence barcodes", 
	author="Ulrich Bauer",
	year="2019",
	eprint="1908.02518",
	archivePrefix="arXiv",
	primaryClass="math.AT"
}

% 14681376 
@article{pmid14681376,
	Author="Porter, C. T.  and Bartlett, G. J.  and Thornton, J. M. ",
	Title="The Catalytic Site Atlas: a resource of catalytic sites and residues identified in enzymes using structural data",
	Journal="Nucleic Acids Res",
	Year="2004",
	Volume="32",
	Number="Database issue",
	Pages="D129--133",
	Month="Jan"
}

@article{10.1007/978-3-540-71233-6_32,
	author="Jain, Brijnesh J.
	and Lappe, Michael",
	editor="Hochreiter, Sepp
	and Wagner, Roland",
	title="Joining Softassign and Dynamic Programming for the Contact Map Overlap Problem",
	booktitle="Bioinformatics Research and Development",
	year="2007",
	publisher="Springer Berlin Heidelberg",
	address="Berlin, Heidelberg",
	pages="410--423",
	isbn="978-3-540-71233-6"
}

@article{10.1145/369133.369199,
	author = "Lancia, Giuseppe and Carr, Robert and Walenz, Brian and Istrail, Sorin",
	title = "101 Optimal PDB Structure Alignments: A Branch-and-Cut Algorithm for the Maximum Contact Map Overlap Problem",
	year = "2001",
	isbn = "1581133537",
	publisher = "Association for Computing Machinery",
	address = "New York, NY, USA",
	url = "https://doi.org/10.1145/369133.369199",
	doi = "10.1145/369133.369199",
	booktitle = "Proceedings of the Fifth Annual International Conference on Computational Biology",
	pages = "193–202",
	numpages = "10",
	location = "Montreal, Quebec, Canada",
	series = "RECOMB '01}
}

% 24304899 
@article{pmid24304899,
	Author="Fox, N. K.  and Brenner, S. E.  and Chandonia, J. M. ",
	Title="{{S}{C}{O}{P}e: {S}tructural {C}lassification of {P}roteins--extended, integrating {S}{C}{O}{P} and {A}{S}{T}{R}{A}{L} data and classification of new structures}",
	Journal="Nucleic Acids Res",
	Year="2014",
	Volume="42",
	Number="Database issue",
	Pages="D304--309",
	Month="Jan"
}

@article {PMID:12782241,

	Title = "The human cytomegalovirus",

	Author = "Landolfo, Santo and Gariglio, Marisa and Gribaudo, Giorgio and Lembo, David",

	DOI = "10.1016/s0163-7258(03)00034-2",

	Number = "3",

	Volume = "98",

	Month = "June",

	Year = "2003",

	Journal = "Pharmacology \& therapeutics",

	ISSN = "0163-7258",

	Pages = "269—297",

	URL = "https://doi.org/10.1016/s0163-7258(03)00034-2",

}

% 9055999 
@article{pmid9055999,
	Author="Xiong, X.  and Smith, J. L.  and Chen, M. S. ",
	Title="{{E}ffect of incorporation of cidofovir into {D}{N}{A} by human cytomegalovirus {D}{N}{A} polymerase on {D}{N}{A} elongation}",
	Journal="Antimicrob Agents Chemother",
	Year="1997",
	Volume="41",
	Number="3",
	Pages="594--599",
	Month="Mar"
}

% 15260974 
@article{pmid15260974,
	Author="Appleton, B. A.  and Loregian, A.  and Filman, D. J.  and Coen, D. M.  and Hogle, J. M. ",
	Title="{{T}he cytomegalovirus {D}{N}{A} polymerase subunit {U}{L}44 forms a {C} clamp-shaped dimer}",
	Journal="Mol Cell",
	Year="2004",
	Volume="15",
	Number="2",
	Pages="233--244",
	Month="Jul"
}

% 21982300 
@article{pmid21982300,
	Author="O'Boyle, N. M.  and Banck, M.  and James, C. A.  and Morley, C.  and Vandermeersch, T.  and Hutchison, G. R. ",
	Title="{{O}pen {B}abel: {A}n open chemical toolbox}",
	Journal="J Cheminform",
	Year="2011",
	Volume="3",
	Pages="33",
	Month="Oct"
}

% 19399780 
@article{pmid19399780,
	Author="Morris, G. M.  and Huey, R.  and Lindstrom, W.  and Sanner, M. F.  and Belew, R. K.  and Goodsell, D. S.  and Olson, A. J. ",
	Title="{{A}uto{D}ock4 and {A}uto{D}ock{T}ools4: {A}utomated docking with selective receptor flexibility}",
	Journal="J Comput Chem",
	Year="2009",
	Volume="30",
	Number="16",
	Pages="2785--2791",
	Month="Dec"
}

@article{autoprocols,
	author = "Forli, Stefano and Huey, Ruth and Pique, Michael and Sanner, Michel and Goodsell, David and Olson, Arthur",
	year = "2016",
	month = "05",
	pages = "905-919",
	title = "Computational protein-ligand docking and virtual drug screening with the AutoDock suite",
	volume = "11",
	journal = "Nature protocols",
	doi = "10.1038/nprot.2016.051"
}

@article {Desai2020.07.30.20165241,
	author = "Desai, Niyati and Neyaz, Azfar and Szabolcs, Annamaria and Shih, Angela R and Chen, Jonathan H and Thapar, Vishal and Nieman, Linda T and Solovyov, Alexander and Mehta, Arnav and Lieb, David J and Kulkarni, Anupriya S and Jaicks, Christopher and Pinto, Christopher J and Juric, Dejan and Chebib, Ivan and Colvin, Robert B and Kim, Arthur Y and Monroe, Robert and Warren, Sarah E and Danaher, Patrick and Reeves, Jason W and Gong, Jingjing and Rueckert, Erroll H and Greenbaum, Benjamin D and Hacohen, Nir and Lagana, Stephen M and Rivera, Miguel N and Sholl, Lynette M and Stone, James R and Ting, David T and Deshpande, Vikram",
	title = "Temporal and Spatial Heterogeneity of Host Response to SARS-CoV-2 Pulmonary Infection",
	elocation-id = "2020.07.30.20165241",
	year = "2020",
	doi = "10.1101/2020.07.30.20165241",
	publisher = "Cold Spring Harbor Laboratory Press",
	URL = "https://www.medrxiv.org/content/early/2020/08/02/2020.07.30.20165241",
	eprint = "https://www.medrxiv.org/content/early/2020/08/02/2020.07.30.20165241.full.pdf",
	journal = "medRxiv"
}


@article{doi:10.1080/22221751.2020.1747363,
	author = "Yong Xiong and Yuan Liu and Liu Cao and Dehe Wang and Ming Guo and Ao Jiang and Dong Guo and Wenjia Hu and Jiayi Yang and Zhidong Tang and Honglong Wu and Yongquan Lin and Meiyuan Zhang and Qi Zhang and Mang Shi and Yingle Liu and Yu Zhou and Ke Lan and Yu Chen",
	title = "Transcriptomic characteristics of bronchoalveolar lavage fluid and peripheral blood mononuclear cells in COVID-19 patients",
	journal = "Emerging Microbes \& Infections",
	volume = "9",
	number = "1",
	pages = "761-770",
	year  = "2020",
	publisher = "Taylor & Francis",
	doi = "10.1080/22221751.2020.1747363",
	note ="PMID: 32228226",
	
	URL = " 
	https://doi.org/10.1080/22221751.2020.1747363
	
	",
	eprint = " 
	https://doi.org/10.1080/22221751.2020.1747363
	
	"
	
}

@article{10.1093/nar/gkz114,

	author = "Liao, Yang and Smyth, Gordon K and Shi, Wei",

	title = "The R package Rsubread is easier, faster, cheaper and better for alignment and quantification of RNA sequencing reads",

	journal = "Nucleic Acids Research",

	volume = "47",

	number = "8",

	pages = "e47-e47",

	year = "2019",

	month = "02",

	issn = "0305-1048",

	doi = "10.1093/nar/gkz114",

	url = "https://doi.org/10.1093/nar/gkz114",

	eprint = "https://academic.oup.com/nar/article-pdf/47/8/e47/28534862/gkz114.pdf",

}


@article{Blanco-Melo2020,
	author="Blanco-Melo, Daniel
	and Nilsson-Payant, Benjamin E.
	and Liu, Wen-Chun
	and Uhl, Skyler
	and Hoagland, Daisy
	and M{\o}ller, Rasmus
	and Jordan, Tristan X.
	and Oishi, Kohei
	and Panis, Maryline
	and Sachs, David
	and Wang, Taia T.
	and Schwartz, Robert E.
	and Lim, Jean K.
	and Albrecht, Randy A.
	and tenOever, Benjamin R.",
	title="Imbalanced Host Response to SARS-CoV-2 Drives Development of COVID-19",
	journal="Cell",
	year="2020",
	month="May",
	day="28",
	publisher="Elsevier",
	volume="181",
	number="5",
	pages="1036-1045.e9",
	issn="0092-8674",
	doi="10.1016/j.cell.2020.04.026",
	url="https://doi.org/10.1016/j.cell.2020.04.026"
}


% 25516281 
@article{pmid25516281,
	Author="Love, M. I.  and Huber, W.  and Anders, S. ",
	Title="{{M}oderated estimation of fold change and dispersion for {R}{N}{A}-seq data with {D}{E}{S}eq2}",
	Journal="Genome Biol",
	Year="2014",
	Volume="15",
	Number="12",
	Pages="550"
}

% 33168813 
@article{pmid33168813,
	Author="Se?ilmi?, D.  and Hillerton, T.  and Morgan, D.  and Tj?rnberg, A.  and Nelander, S.  and Nordling, T. E. M.  and Sonnhammer, E. L. L. ",
	Title="{{U}ncovering cancer gene regulation by accurate regulatory network inference from uninformative data}",
	Journal="NPJ Syst Biol Appl",
	Year="2020",
	Volume="6",
	Number="1",
	Pages="37",
	Month="11"
}

% 29195078 
@article{pmid29195078,
	Author="Subramanian, A.  and Narayan, R.  and Corsello, S. M.  and Peck, D. D.  and Natoli, T. E.  and Lu, X.  and Gould, J.  and Davis, J. F.  and Tubelli, A. A.  and Asiedu, J. K.  and Lahr, D. L.  and Hirschman, J. E.  and Liu, Z.  and Donahue, M.  and Julian, B.  and Khan, M.  and Wadden, D.  and Smith, I. C.  and Lam, D.  and Liberzon, A.  and Toder, C.  and Bagul, M.  and Orzechowski, M.  and Enache, O. M.  and Piccioni, F.  and Johnson, S. A.  and Lyons, N. J.  and Berger, A. H.  and Shamji, A. F.  and Brooks, A. N.  and Vrcic, A.  and Flynn, C.  and Rosains, J.  and Takeda, D. Y.  and Hu, R.  and Davison, D.  and Lamb, J.  and Ardlie, K.  and Hogstrom, L.  and Greenside, P.  and Gray, N. S.  and Clemons, P. A.  and Silver, S.  and Wu, X.  and Zhao, W. N.  and Read-Button, W.  and Wu, X.  and Haggarty, S. J.  and Ronco, L. V.  and Boehm, J. S.  and Schreiber, S. L.  and Doench, J. G.  and Bittker, J. A.  and Root, D. E.  and Wong, B.  and Golub, T. R. ",
	Title="{{A} {N}ext {G}eneration {C}onnectivity {M}ap: {L}1000 {P}latform and the {F}irst 1,000,000 {P}rofiles}",
	Journal="Cell",
	Year="2017",
	Volume="171",
	Number="6",
	Pages="1437--1452",
	Month="Nov"
}

@article {Korotkevich060012,
	author = "Korotkevich, Gennady and Sukhov, Vladimir and Sergushichev, Alexey",
	title = "Fast gene set enrichment analysis",
	elocation-id = "060012",
	year = "2019",
	doi = "10.1101/060012",
	publisher = "Cold Spring Harbor Laboratory",
	abstract = "Preranked gene set enrichment analysis (GSEA) is a widely used method for interpretation of gene expression data in terms of biological processes. Here we present FGSEA method that is able to estimate arbitrarily low GSEA P-values with a higher accuracy and much faster compared to other implementations. We also present a polynomial algorithm to calculate GSEA P-values exactly, which we use to practically confirm the accuracy of the method.",
	URL = "https://www.biorxiv.org/content/early/2019/10/22/060012",
	eprint = "https://www.biorxiv.org/content/early/2019/10/22/060012.full.pdf",
	journal = "bioRxiv"
}

% 22455463 
@article{pmid22455463,
	Author="Yu, G.  and Wang, L. G.  and Han, Y.  and He, Q. Y. ",
	Title="{cluster{P}rofiler: an {R} package for comparing biological themes among gene clusters}",
	Journal="OMICS",
	Year="2012",
	Volume="16",
	Number="5",
	Pages="284--287",
	Month="May"
}

% 9055999 
@Article{pmid9055999,
	Author="Xiong, X.  and Smith, J. L.  and Chen, M. S. ",
	Title="{{E}ffect of incorporation of cidofovir into {D}{N}{A} by human cytomegalovirus {D}{N}{A} polymerase on {D}{N}{A} elongation}",
	Journal="Antimicrob Agents Chemother",
	Year="1997",
	Volume="41",
	Number="3",
	Pages="594--599",
	Month="Mar"
}

% 22441036 
@article{pmid22441036,
	Author="Javed, H.  and Khan, M. M.  and Ahmad, A.  and Vaibhav, K.  and Ahmad, M. E.  and Khan, A.  and Ashafaq, M.  and Islam, F.  and Siddiqui, M. S.  and Safhi, M. M.  and Islam, F. ",
	Title="{{R}utin prevents cognitive impairments by ameliorating oxidative stress and neuroinflammation in rat model of sporadic dementia of {A}lzheimer type}",
	Journal="Neuroscience",
	Year="2012",
	Volume="210",
	Pages="340--352",
	Month="May"
}

% 20888863 
@article{pmid20888863,
	Author="Richetti, S. K.  and Blank, M.  and Capiotti, K. M.  and Piato, A. L.  and Bogo, M. R.  and Vianna, M. R.  and Bonan, C. D. ",
	Title="{{Q}uercetin and rutin prevent scopolamine-induced memory impairment in zebrafish}",
	Journal="Behav Brain Res",
	Year="2011",
	Volume="217",
	Number="1",
	Pages="10--15",
	Month="Feb"
}

@article{pmid26865183,
	Author="Lucas, S. ",
	Title="{{T}he {P}harmacology of {I}ndomethacin}",
	Journal="Headache",
	Year="2016",
	Volume="56",
	Number="2",
	Pages="436--446",
	Month="Feb"
}

@article{book1,
	Author="Munjal A, Wadhwa R. Sulindac.",
	Title="In: StatPearls [Internet].",
	Journal="Treasure Island (FL): StatPearls Publishing",
	Year="[Updated 2020 Nov 7]",
	URL="https://www.ncbi.nlm.nih.gov/books/NBK556107/"
}

Keskin D, Sadri S, Eskazan AE. 


@article{Dasatininib,
	Author="Keskin D, Sadri S, Eskazan AE. ",
	Title="Dasatinib for the treatment of chronic myeloid leukemia: patient selection and special considerations.",
	Journal="Drug Des Devel Ther.",
	Year="2016",
	Volume="10:3355-3361"
}

@article{pmid19602654,
	Author="Shefrin, A. E.  and Goldman, R. D. ",
	Title="{{U}se of dexamethasone and prednisone in acute asthma exacerbations in pediatric patients}",
	Journal="Can Fam Physician",
	Year="2009",
	Volume="55",
	Number="7",
	Pages="704--706",
	Month="Jul"
}

@article{nakano,
	Author="Nakano, S., Kobayashi, N., Yoshida, K. et al. ",
	Title="Cardioprotective Mechanisms of Spironolactone Associated with the Angiotensin-Converting Enzyme/Epidermal Growth Factor Receptor/Extracellular Signal-Regulated Kinases, NAD(P)H Oxidase/Lectin-Like Oxidized Low-Density Lipoprotein Receptor-1, and Rho-Kinase Pathways in Aldosterone/Salt-Induced Hypertensive Rats.",
	Journal="Hypertens",
	Year="2005",
	Volume="28",
	Number="7",
	Pages="925-936"
}
National Center for Biotechnology Information (2020). PubChem Compound Summary for CID 4764, Phenolphthalein. Retrieved December 3, 2020 from https://pubchem.ncbi.nlm.nih.gov/compound/Phenolphthalein.
@misc{Phenolphthalein,
 author = "National Center for Biotechnology Information (2020).",
title = "PubChem Compound Summary for CID 4764, Phenolphthalein. ",
year = "2020",
url ="https://pubchem.ncbi.nlm.nih.gov/compound/4764",
urldate = "3-12-2020"

}

@article{10.3389/fphar.2020.00429,

	
	AUTHOR="Díaz-Castro, Francisco and Monsalves-Álvarez, Matías and Rojo, Leonel E. and del Campo, Andrea and Troncoso, Rodrigo",   

	
	TITLE="Mifepristone for Treatment of Metabolic Syndrome: Beyond Cushing’s Syndrome",      

	
	JOURNAL="Frontiers in Pharmacology",      

	
	VOLUME="11",      

	
	PAGES="429",     

	
	YEAR="2020",      

	
	URL="https://www.frontiersin.org/article/10.3389/fphar.2020.00429",       

	
	DOI="10.3389/fphar.2020.00429",      

	
	ISSN="1663-9812"
}

@article{doi:10.1056/NEJM199003083221001,
	author = "Silvestre, Louise and Dubois, Catherine and Renault, Maguy and Rezvani, Yvonne and Baulieu, Etienne-Emile and Ulmann, André",
	title = "Voluntary Interruption of Pregnancy with Mifepristone (RU 486) and a Prostaglandin Analogue",
	journal = "New England Journal of Medicine",
	volume = "322",
	number = "10",
	pages = "645-648",
	year = "1990",
	doi = "10.1056/NEJM199003083221001",
	note ="PMID: 2304490",
	
	URL = " 
	https://doi.org/10.1056/NEJM199003083221001
	
	",
	eprint = " 
	https://doi.org/10.1056/NEJM199003083221001
	
	"
	
}

% 25864062 
@article{pmid25864062,
	Author="Al-Quliti, K. W. ",
	Title="{{U}pdate on neuropathic pain treatment for trigeminal neuralgia. {T}he pharmacological and surgical options}",
	Journal="Neurosciences (Riyadh)",
	Year="2015",
	Volume="20",
	Number="2",
	Pages="107--114",
	Month="Apr"
}

@misc{Vermu,
	author = "National Center for Biotechnology Information (2020).",
	title = "PubChem Compound Summary for CID 42611257, Vemurafenib.",
	year = "2020",
	url ="https://pubchem.ncbi.nlm.nih.gov/compound/4764",
	urldate = "3-12-2020"
	
}

% 22356324 
@article{pmid22356324,
	Author="Sosman, J. A.  and Kim, K. B.  and Schuchter, L.  and Gonzalez, R.  and Pavlick, A. C.  and Weber, J. S.  and McArthur, G. A.  and Hutson, T. E.  and Moschos, S. J.  and Flaherty, K. T.  and Hersey, P.  and Kefford, R.  and Lawrence, D.  and Puzanov, I.  and Lewis, K. D.  and Amaravadi, R. K.  and Chmielowski, B.  and Lawrence, H. J.  and Shyr, Y.  and Ye, F.  and Li, J.  and Nolop, K. B.  and Lee, R. J.  and Joe, A. K.  and Ribas, A. ",
	Title="{{S}urvival in {B}{R}{A}{F} {V}600-mutant advanced melanoma treated with vemurafenib}",
	Journal="N Engl J Med",
	Year="2012",
	Volume="366",
	Number="8",
	Pages="707--714",
	Month="Feb"
}


@article{pmid17178882,
	Author="Liu, L.  and Cao, Y.  and Chen, C.  and Zhang, X.  and McNabola, A.  and Wilkie, D.  and Wilhelm, S.  and Lynch, M.  and Carter, C. ",
	Title="{{S}orafenib blocks the {R}{A}{F}/{M}{E}{K}/{E}{R}{K} pathway, inhibits tumor angiogenesis, and induces tumor cell apoptosis in hepatocellular carcinoma model {P}{L}{C}/{P}{R}{F}/5}",
	Journal="Cancer Res",
	Year="2006",
	Volume="66",
	Number="24",
	Pages="11851--11858",
	Month="Dec"
}

@misc{Ralo,
	author = "National Center for Biotechnology Information (2020).",
	title = "PubChem Compound Summary for CID 5035, Raloxifene.",
	year = "2020",
	url ="https://pubchem.ncbi.nlm.nih.gov/compound/5035",
	urldate = "3-12-2020"
	
}


% 32864815 
@article{pmid32864815,
	Author="Wang, X.  and Guan, Y. ",
	Title="{{C}{O}{V}{I}{D}-19 drug repurposing: {A} review of computational screening methods, clinical trials, and protein interaction assays}",
	Journal="Med Res Rev",
	Year="2020",
	Month="Aug"
}

% 32707573 
@article{pmid32707573,
	Author="Riva, L.  and Yuan, S.  and Yin, X.  and Martin-Sancho, L.  and Matsunaga, N.  and Pache, L.  and Burgstaller-Muehlbacher, S.  and De Jesus, P. D.  and Teriete, P.  and Hull, M. V.  and Chang, M. W.  and Chan, J. F.  and Cao, J.  and Poon, V. K.  and Herbert, K. M.  and Cheng, K.  and Nguyen, T. H.  and Rubanov, A.  and Pu, Y.  and Nguyen, C.  and Choi, A.  and Rathnasinghe, R.  and Schotsaert, M.  and Miorin, L.  and Dejosez, M.  and Zwaka, T. P.  and Sit, K. Y.  and Martinez-Sobrido, L.  and Liu, W. C.  and White, K. M.  and Chapman, M. E.  and Lendy, E. K.  and Glynne, R. J.  and Albrecht, R.  and Ruppin, E.  and Mesecar, A. D.  and Johnson, J. R.  and Benner, C.  and Sun, R.  and Schultz, P. G.  and Su, A. I.  and Garc?a-Sastre, A.  and Chatterjee, A. K.  and Yuen, K. Y.  and Chanda, S. K. ",
	Title="{{D}iscovery of {S}{A}{R}{S}-{C}o{V}-2 antiviral drugs through large-scale compound repurposing}",
	Journal="Nature",
	Year="2020",
	Volume="586",
	Number="7827",
	Pages="113--119",
	Month="10"
}

% 32205870 
@article{pmid32205870,
	Author="Harrison, C. ",
	Title="{{C}oronavirus puts drug repurposing on the fast track}",
	Journal="Nat Biotechnol",
	Year="2020",
	Volume="38",
	Number="4",
	Pages="379--381",
	Month="04"
}


% 32445440 
@article{pmid32445440,
	Author="Beigel, J. H.  and Tomashek, K. M.  and Dodd, L. E.  and Mehta, A. K.  and Zingman, B. S.  and Kalil, A. C.  and Hohmann, E.  and Chu, H. Y.  and Luetkemeyer, A.  and Kline, S.  and Lopez de Castilla, D.  and Finberg, R. W.  and Dierberg, K.  and Tapson, V.  and Hsieh, L.  and Patterson, T. F.  and Paredes, R.  and Sweeney, D. A.  and Short, W. R.  and Touloumi, G.  and Lye, D. C.  and Ohmagari, N.  and Oh, M. D.  and Ruiz-Palacios, G. M.  and Benfield, T.  and F?tkenheuer, G.  and Kortepeter, M. G.  and Atmar, R. L.  and Creech, C. B.  and Lundgren, J.  and Babiker, A. G.  and Pett, S.  and Neaton, J. D.  and Burgess, T. H.  and Bonnett, T.  and Green, M.  and Makowski, M.  and Osinusi, A.  and Nayak, S.  and Lane, H. C.  and Mehta, A. K.  and Rouphael, N. G.  and Traenkner, J. J.  and Cantos, V. D.  and Alaaeddine, G.  and Zingman, B. S.  and Grossberg, R.  and Riska, P. F.  and Hohmann, E.  and Torres-Soto, M.  and Jilg, N.  and Chu, H. Y.  and Wald, A.  and Green, M.  and Luetkemeyer, A.  and Crouch, P. B.  and Jang, H.  and Kline, S.  and Billings, J.  and Noren, B.  and Lopez de Castilla, D.  and Van Winkle, J. W.  and Riedo, F. X.  and Finberg, R. W.  and Wang, J. P.  and Wessolossky, M.  and Dierberg, K.  and Eckhardt, B.  and Neumann, H. J.  and Tapson, V.  and Grein, J.  and Sutterwala, F.  and Hsieh, L.  and Amin, A. N.  and Patterson, T. F.  and Javeri, H.  and Vu, T.  and Paredes, R.  and Mateu, L.  and Sweeney, D. A.  and Benson, C. A.  and Ali, F.  and Short, W. R.  and Tebas, P.  and Torgersen, J.  and Touloumi, G.  and Gioukari, V.  and Lye, D. C.  and Ong, S. W. X.  and Ohmagari, N.  and Mikami, A.  and F?tkenheuer, G.  and Malin, J. J.  and Koehler, P.  and Kalil, A. C.  and Larson, L.  and Hewlett, A.  and Kortepeter, M. G.  and Creech, C. B.  and Thomsen, I.  and Rice, T. W.  and Taiwo, B.  and Krueger, K.  and Cohen, S. H.  and Thompson, G. R.  and Wolfe, C.  and Walter, E. B.  and Frank, M.  and Young, H.  and Falsey, A. R.  and Branche, A. R.  and Goepfert, P.  and Erdmann, N.  and Yang, O. O.  and Ahn, J.  and Goodman, A.  and Merrick, B.  and Novak, R. M.  and Wendrow, A.  and Arguinchona, H.  and Arguinchona, C.  and George, S. L.  and Tennant, J.  and Atmar, R. L.  and El Sahly, H. M.  and Whitaker, J.  and Price, D. A.  and Duncan, C. J. A.  and Metallidis, S.  and Chrysanthidis, T.  and McLellan, S. L. F.  and Oh, M. D.  and Park, W. B.  and Kim, E. S.  and Jung, J.  and Ortiz, J. R.  and Kotloff, K. L.  and Angus, B.  and Germain Seymour, J. D.  and Hynes, N. A.  and Sauer, L. M.  and Ahuja, N.  and Nadeau, K.  and Jackson, P. E. H.  and Bell, T. D.  and Antoniadou, A.  and Protopapas, K.  and Davey, R. T.  and Voell, J. D.  and Mu?oz, J.  and Roldan, M.  and Kalomenidis, I.  and Zakynthinos, S. G.  and Paules, C. I.  and McGill, F.  and Minton, J.  and Koulouris, N.  and Barmparessou, Z.  and Swiatlo, E.  and Widmer, K.  and Huprikar, N.  and Ganesan, A.  and Ruiz-Palacios, G. M.  and Ponce de Le?n, A.  and Rajme, S.  and Regalado Pineda, J.  and Martinez-Orozco, J. A.  and Holodniy, M.  and Chary, A.  and Wolf, T.  and Stephan, C.  and Wasmuth, J. C.  and Boesecke, C.  and Llewelyn, M.  and Philips, B.  and Colombo, C. J.  and Colombo, R. E.  and Lindholm, D. A.  and Mende, K.  and Lee, T.  and Lalani, T.  and Maves, R. C.  and Utz, G. C.  and Lundgren, J.  and Helleberg, M.  and Gerstoft, J.  and Benfield, T.  and Jensen, T.  and Lindegaard, B.  and Weise, L.  and Knudsen, L.  and Johansen, I.  and Madsen, L. W.  and ?stergaard, L.  and St?rke, N.  and Nielsen, H.  and Babiker, A. G.  and Pett, S.  and Neaton, J. D.  and Stephens, D. S.  and Burgess, T. H.  and Uyeki, T. M.  and Walker, R.  and Marks, G. L.  and Osinusi, A.  and Cao, H.  and Chung, K. K.  and Chambers, S. E.  and Green, M.  and Makowski, M.  and Ferreira, J. L.  and Wierzbicki, M. R.  and Bonnett, T.  and Gettinger, N.  and Engel, T.  and Wang, J.  and Beigel, J. H.  and Tomashek, K. M.  and Nayak, S.  and Dodd, L. E.  and Dempsey, W.  and Nomicos, E.  and Lee, M.  and Wolff, P.  and Pikaart-Tautges, R.  and Elsafy, M.  and Jurao, R.  and Koo, H.  and Proschan, M.  and Follmann, D.  and Lane, H. C. ",
	Title="{{R}emdesivir for the {T}reatment of {C}ovid-19 - {F}inal {R}eport}",
	Journal="N Engl J Med",
	Year="2020",
	Volume="383",
	Number="19",
	Pages="1813--1826",
	Month="11"
}

% 32423584 
@article{pmid32423584,
	Author="Wang, Y.  and Zhang, D.  and Du, G.  and Du, R.  and Zhao, J.  and Jin, Y.  and Fu, S.  and Gao, L.  and Cheng, Z.  and Lu, Q.  and Hu, Y.  and Luo, G.  and Wang, K.  and Lu, Y.  and Li, H.  and Wang, S.  and Ruan, S.  and Yang, C.  and Mei, C.  and Wang, Y.  and Ding, D.  and Wu, F.  and Tang, X.  and Ye, X.  and Ye, Y.  and Liu, B.  and Yang, J.  and Yin, W.  and Wang, A.  and Fan, G.  and Zhou, F.  and Liu, Z.  and Gu, X.  and Xu, J.  and Shang, L.  and Zhang, Y.  and Cao, L.  and Guo, T.  and Wan, Y.  and Qin, H.  and Jiang, Y.  and Jaki, T.  and Hayden, F. G.  and Horby, P. W.  and Cao, B.  and Wang, C. ",
	Title="{{R}emdesivir in adults with severe {C}{O}{V}{I}{D}-19: a randomised, double-blind, placebo-controlled, multicentre trial}",
	Journal="Lancet",
	Year="2020",
	Volume="395",
	Number="10236",
	Pages="1569--1578",
	Month="05"
}

% 32187464 
@article{pmid32187464,
	Author="Cao, B.  and Wang, Y.  and Wen, D.  and Liu, W.  and Wang, J.  and Fan, G.  and Ruan, L.  and Song, B.  and Cai, Y.  and Wei, M.  and Li, X.  and Xia, J.  and Chen, N.  and Xiang, J.  and Yu, T.  and Bai, T.  and Xie, X.  and Zhang, L.  and Li, C.  and Yuan, Y.  and Chen, H.  and Li, H.  and Huang, H.  and Tu, S.  and Gong, F.  and Liu, Y.  and Wei, Y.  and Dong, C.  and Zhou, F.  and Gu, X.  and Xu, J.  and Liu, Z.  and Zhang, Y.  and Li, H.  and Shang, L.  and Wang, K.  and Li, K.  and Zhou, X.  and Dong, X.  and Qu, Z.  and Lu, S.  and Hu, X.  and Ruan, S.  and Luo, S.  and Wu, J.  and Peng, L.  and Cheng, F.  and Pan, L.  and Zou, J.  and Jia, C.  and Wang, J.  and Liu, X.  and Wang, S.  and Wu, X.  and Ge, Q.  and He, J.  and Zhan, H.  and Qiu, F.  and Guo, L.  and Huang, C.  and Jaki, T.  and Hayden, F. G.  and Horby, P. W.  and Zhang, D.  and Wang, C. ",
	Title="{{A} {T}rial of {L}opinavir-{R}itonavir in {A}dults {H}ospitalized with {S}evere {C}ovid-19}",
	Journal="N Engl J Med",
	Year="2020",
	Volume="382",
	Number="19",
	Pages="1787--1799",
	Month="05"
}

@article{pmid24902720,
	Author="Xia, K.  and Wei, G. W. ",
	Title="{{P}ersistent homology analysis of protein structure, flexibility, and folding}",
	Journal="Int J Numer Method Biomed Eng",
	Year="2014",
	Volume="30",
	Number="8",
	Pages="814--844",
	Month="Aug"
}

@misc{cang2015topological,
	title="A topological approach for protein classification", 
	author="Zixuan Cang and Lin Mu and Kedi Wu and Kristopher Opron and Kelin Xia and Guo-Wei Wei",
	year="2015",
	eprint="1510.00953",
	archivePrefix="arXiv",
	primaryClass="q-bio.BM"
}

@article{dey_et_al:LIPIcs:2018:9308,
	author =	"Tamal K. Dey and Sayan Mandal",
	title =	"Protein Classification with Improved Topological Data Analysis",
	booktitle =	"18th International Workshop on Algorithms in  Bioinformatics (WABI 2018)",
	pages =	"6:1--6:13",
	series =	"Leibniz International Proceedings in Informatics (LIPIcs)",
	ISBN =	"978-3-95977-082-8",
	ISSN =	"1868-8969",
	year =	"2018",
	volume =	"113",
	editor =	"Laxmi Parida and Esko Ukkonen",
	publisher =	"Schloss Dagstuhl--Leibniz-Zentrum fuer Informatik",
	address =	"Dagstuhl, Germany",
	URL =		"http://drops.dagstuhl.de/opus/volltexte/2018/9308",
	URN =		"urn:nbn:de:0030-drops-93082",
	doi =		"10.4230/LIPIcs.WABI.2018.6"
}

@article{DALI,
	author = "Holm, Liisa",
	title = "DALI and the persistence of protein shape",
	journal = "Protein Science",
	volume = "29",
	number = "1",
	pages = "128-140",
	keywords = "fold classification, open-source software, recurrent domains, structural alignment",
	doi = "https://doi.org/10.1002/pro.3749",
	url = "https://onlinelibrary.wiley.com/doi/abs/10.1002/pro.3749",
	eprint = "https://onlinelibrary.wiley.com/doi/pdf/10.1002/pro.3749",
	year = "2020"
}

% 33204411 
@article{pmid33204411,
	Author="Baby, K.  and Maity, S.  and Mehta, C. H.  and Suresh, A.  and Nayak, U. Y.  and Nayak, Y. ",
	Title="{{T}argeting {S}{A}{R}{S}-{C}o{V}-2 {R}{N}{A}-dependent {R}{N}{A} polymerase: {A}n in silico drug repurposing for {C}{O}{V}{I}{D}-19}",
	Journal="F1000Res",
	Year="2020",
	Volume="9",
	Pages="1166"
}

% 33200117 
@article{pmid33200117,
	Author="Acharya, A.  and Agarwal, R.  and Baker, M.  and Baudry, J.  and Bhowmik, D.  and Boehm, S.  and Byler, K.  and Coates, L.  and Chen, S. Y.  and Cooper, C. J.  and Demerdash, O.  and Daidone, I.  and Eblen, J.  and Ellingson, S. R.  and Forli, S.  and Glaser, J.  and Gumbart, J. C.  and Gunnels, J.  and Hernandez, O.  and Irle, S.  and Larkin, J.  and Lawrence, T. J.  and LeGrand, S.  and Liu, S. H.  and Mitchell, J. C.  and Park, G.  and Parks, J. M.  and Pavlova, A.  and Petridis, L.  and Poole, D.  and Pouchard, L.  and Ramanathan, A.  and Rogers, D.  and Santos-Martins, D.  and Scheinberg, A.  and Sedova, A.  and Shen, S.  and Smith, J. C.  and Smith, M.  and Soto, C.  and Tsaris, A.  and Thavappiragasam, M.  and Tillack, A. F.  and Vermaas, J. V.  and Vuong, V. Q.  and Yin, J.  and Yoo, S.  and Zahran, M.  and Zanetti-Polzi, L. ",
	Title="{{S}upercomputer-{B}ased {E}nsemble {D}ocking {D}rug {D}iscovery {P}ipeline with {A}pplication to {C}ovid-19}",
	Journal="ChemRxiv",
	Year="2020",
	Month="Jul"
}

% 33170521 
@article{pmid33170521,
	Author="Marak, B. N.  and Dowarah, J.  and Khiangte, L.  and Singh, V. P. ",
	Title="{{S}tep toward repurposing drug discovery for {C}{O}{V}{I}{D}-19 therapeutics through in silico approach}",
	Journal="Drug Dev Res",
	Year="2020",
	Month="Nov"
}

% 32971089 
@article{pmid32971089,
	Author="Islam, T.  and Rahman, M. R.  and Aydin, B.  and Beklen, H.  and Arga, K. Y.  and Shahjaman, M. ",
	Title="{{I}ntegrative transcriptomics analysis of lung epithelial cells and identification of repurposable drug candidates for {C}{O}{V}{I}{D}-19}",
	Journal="Eur J Pharmacol",
	Year="2020",
	Volume="887",
	Pages="173594",
	Month="Nov"
}

% 32807895 
@article{pmid32807895,
	Author="Trezza, A.  and Iovinelli, D.  and Santucci, A.  and Prischi, F.  and Spiga, O. ",
	Title="{{A}n integrated drug repurposing strategy for the rapid identification of potential {S}{A}{R}{S}-{C}o{V}-2 viral inhibitors}",
	Journal="Sci Rep",
	Year="2020",
	Volume="10",
	Number="1",
	Pages="13866",
	Month="08"
}

% 32667665 
@article{pmid32667665,
	Author="Jia, Z.  and Song, X.  and Shi, J.  and Wang, W.  and He, K. ",
	Title="{{T}ranscriptome-based drug repositioning for coronavirus disease 2019 ({C}{O}{V}{I}{D}-19)}",
	Journal="Pathog Dis",
	Year="2020",
	Volume="78",
	Number="4",
	Month="06"
}

% 32561274 
@article{pmid32561274,
	Author="Kumar, Y.  and Singh, H.  and Patel, C. N. ",
	Title="{{I}n silico prediction of potential inhibitors for the main protease of {S}{A}{R}{S}-{C}o{V}-2 using molecular docking and dynamics simulation based drug-repurposing}",
	Journal="J Infect Public Health",
	Year="2020",
	Volume="13",
	Number="9",
	Pages="1210--1223",
	Month="Sep"
}

% 32306862 
@article{pmid32306862,
	Author="Elmezayen, A. D.  and Al-Obaidi, A.  and ?ahin, A. T.  and Yelek?i, K. ",
	Title="{{D}rug repurposing for coronavirus ({C}{O}{V}{I}{D}-19): in silico screening of known drugs against coronavirus 3{C}{L} hydrolase and protease enzymes}",
	Journal="J Biomol Struct Dyn",
	Year="2020",
	Pages="1--13",
	Month="Apr"
}

@article {DengE4251,
	author = "Deng, Xufang and Hackbart, Matthew and Mettelman, Robert C. and O"\textquoteright"Brien, Amornrat and Mielech, Anna M. and Yi, Guanghui and Kao, C. Cheng and Baker, Susan C.",
	title = "Coronavirus nonstructural protein 15 mediates evasion of dsRNA sensors and limits apoptosis in macrophages",
	volume = "114",
	number = "21",
	pages = "E4251--E4260",
	year = "2017",
	doi = "10.1073/pnas.1618310114",
	publisher = "National Academy of Sciences",
	issn = "0027-8424",
	URL = "https://www.pnas.org/content/114/21/E4251",
	eprint = "https://www.pnas.org/content/114/21/E4251.full.pdf",
	journal = "Proceedings of the National Academy of Sciences"
}


% 32581217 
@article{pmid32581217,
	Author="Kneller, D. W.  and Phillips, G.  and O'Neill, H. M.  and Jedrzejczak, R.  and Stols, L.  and Langan, P.  and Joachimiak, A.  and Coates, L.  and Kovalevsky, A. ",
	Title="{{S}tructural plasticity of {S}{A}{R}{S}-{C}o{V}-2 3{C}{L} {M}pro active site cavity revealed by room temperature {X}-ray crystallography}",
	Journal="Nat Commun",
	Year="2020",
	Volume="11",
	Number="1",
	Pages="3202",
	Month="06"
}

% 32277040 
@article{pmid32277040,
	Author="Gao, Y.  and Yan, L.  and Huang, Y.  and Liu, F.  and Zhao, Y.  and Cao, L.  and Wang, T.  and Sun, Q.  and Ming, Z.  and Zhang, L.  and Ge, J.  and Zheng, L.  and Zhang, Y.  and Wang, H.  and Zhu, Y.  and Zhu, C.  and Hu, T.  and Hua, T.  and Zhang, B.  and Yang, X.  and Li, J.  and Yang, H.  and Liu, Z.  and Xu, W.  and Guddat, L. W.  and Wang, Q.  and Lou, Z.  and Rao, Z. ",
	Title="{{S}tructure of the {R}{N}{A}-dependent {R}{N}{A} polymerase from {C}{O}{V}{I}{D}-19 virus}",
	Journal="Science",
	Year="2020",
	Volume="368",
	Number="6492",
	Pages="779--782",
	Month="05"
}

% 22301153 
@article{pmid22301153,
	Author="Bhardwaj, K.  and Liu, P.  and Leibowitz, J. L.  and Kao, C. C. ",
	Title="{{T}he coronavirus endoribonuclease {N}sp15 interacts with retinoblastoma tumor suppressor protein}",
	Journal="J Virol",
	Year="2012",
	Volume="86",
	Number="8",
	Pages="4294--4304",
	Month="Apr"
}


@article{Gassen2019,
	author="Gassen, Nils C.
	and Niemeyer, Daniela
	and Muth, Doreen
	and Corman, Victor M.
	and Martinelli, Silvia
	and Gassen, Alwine
	and Hafner, Kathrin
	and Papies, Jan
	and M{\"o}sbauer, Kirstin
	and Zellner, Andreas
	and Zannas, Anthony S.
	and Herrmann, Alexander
	and Holsboer, Florian
	and Brack-Werner, Ruth
	and Boshart, Michael
	and M{\"u}ller-Myhsok, Bertram
	and Drosten, Christian
	and M{\"u}ller, Marcel A.
	and Rein, Theo",
	title="SKP2 attenuates autophagy through Beclin1-ubiquitination and its inhibition reduces MERS-Coronavirus infection",
	journal="Nature Communications",
	year="2019",
	month="Dec",
	day="18",
	volume="10",
	number="1",
	pages="5770",
	issn="2041-1723",
	doi="10.1038/s41467-019-13659-4",
	url="https://doi.org/10.1038/s41467-019-13659-4"
}

% 32366720 
@article{pmid32366720,
	Author="Jeon, S.  and Ko, M.  and Lee, J.  and Choi, I.  and Byun, S. Y.  and Park, S.  and Shum, D.  and Kim, S. ",
	Title="{{I}dentification of {A}ntiviral {D}rug {C}andidates against {S}{A}{R}{S}-{C}o{V}-2 from {F}{D}{A}-{A}pproved {D}rugs}",
	Journal="Antimicrob Agents Chemother",
	Year="2020",
	Volume="64",
	Number="7",
	Month="06"
}

% 15215127 
@article{pmid15215127,
	Author="Wu, C. J.  and Jan, J. T.  and Chen, C. M.  and Hsieh, H. P.  and Hwang, D. R.  and Liu, H. W.  and Liu, C. Y.  and Huang, H. W.  and Chen, S. C.  and Hong, C. F.  and Lin, R. K.  and Chao, Y. S.  and Hsu, J. T. ",
	Title="{{I}nhibition of severe acute respiratory syndrome coronavirus replication by niclosamide}",
	Journal="Antimicrob Agents Chemother",
	Year="2004",
	Volume="48",
	Number="7",
	Pages="2693--2696",
	Month="Jul"
}
@article{niclotrial,
	Author="ClinicalTrials.gov [Internet]. Bethesda (MD): National Library of Medicine
	(US). 2000 Feb 29",
	Title="Identifier: NCT04542434 ,Niclosamide in COVID-19",
	Year="September 9, 2020"
}

@article{RUTIN,
	author = "Shrestha Sharma and Asgar Ali and Javed Ali and Jasjeet K. Sahni and Sanjula Baboota",
	title = "Rutin: therapeutic potential and recent advances in drug delivery",
	journal = "Expert Opinion on Investigational Drugs",
	volume = "22",
	number = "8",
	pages = "1063-1079",
	year  = "2013",
	publisher = "Taylor & Francis",
	doi = "10.1517/13543784.2013.805744",
	note ="PMID: 23795677",
	
	URL = " 
	https://doi.org/10.1517/13543784.2013.805744
	
	",
	eprint = " 
	https://doi.org/10.1517/13543784.2013.805744
	
	"
	
}

@article{Perng2018,
	author="Perng, Yi-Chieh
	and Lenschow, Deborah J.",
	title="ISG15 in antiviral immunity and beyond",
	journal="Nature Reviews Microbiology",
	year="2018",
	month="Jul",
	day="01",
	volume="16",
	number="7",
	pages="423-439",
	issn="1740-1534",
	doi="10.1038/s41579-018-0020-5",
	url="https://doi.org/10.1038/s41579-018-0020-5"
}

% 30402328 
@article{pmid30402328,
	Author="Kang, S.  and Brown, H. M.  and Hwang, S. ",
	Title="{{D}irect {A}ntiviral {M}echanisms of {I}nterferon-{G}amma}",
	Journal="Immune Netw",
	Year="2018",
	Volume="18",
	Number="5",
	Pages="e33",
	Month="Oct"
}

@article{Hu2020,
	author="Hu, Xiaopeng
	and Cai, Xin
	and Song, Xun
	and Li, Chenyang
	and Zhao, Jia
	and Luo, Wenli
	and Zhang, Qian
	and Ekumi, Ivo Otte
	and He, Zhendan",
	title="Possible SARS-coronavirus 2 inhibitor revealed by simulated molecular docking to viral main protease and host toll-like receptor",
	journal="Future Virology",
	year="2020",
	month="May",
	edition="2020/06/12",
	publisher="Future Medicine Ltd",
	pages="10.2217/fvl-2020-0099",
	issn="1746-0794",
	doi="10.2217/fvl-2020-0099",
	url="https://www.ncbi.nlm.nih.gov/pmc/articles/PMC7295248/",
	url="https://doi.org/10.2217/fvl-2020-0099"
}


@article{Dexamehasone,
	
	title = "Dexamethasone in Hospitalized Patients with Covid-19 — Preliminary Report",
	journal = "New England Journal of Medicine",
	volume = "0",
	number = "0",
	pages = "null",
	year = "0",
	doi = "10.1056/NEJMoa2021436",
	
	URL = " 
	https://doi.org/10.1056/NEJMoa2021436
	
	",
	eprint = " 
	https://doi.org/10.1056/NEJMoa2021436
	
	"
	
}

@article{pmid33225870,
	Author="Sarkar, I.  and Sen, A. ",
	Title="{{I}n silico screening predicts common cold drug {D}extromethorphan along with {P}rednisolone and {D}examethasone can be effective against novel {C}oronavirus disease ({C}{O}{V}{I}{D}-19)}",
	Journal="J Biomol Struct Dyn",
	Year="2020",
	Pages="1--5",
	Month="Nov"
}

@article {MatsuyamaJVI.01648-20,
	author = {Matsuyama, Shutoku and Kawase, Miyuki and Nao, Naganori and Shirato, Kazuya and Ujike, Makoto and Kamitani, Wataru and Shimojima, Masayuki and Fukushi, Shuetsu},
	title = {The inhaled steroid ciclesonide blocks SARS-CoV-2 RNA replication by targeting the viral replication-transcription complex in cultured cells},
	elocation-id = {JVI.01648-20},
	year = {2020},
	doi = {10.1128/JVI.01648-20},
	publisher = {American Society for Microbiology Journals},
	issn = {0022-538X},
	URL = {https://jvi.asm.org/content/early/2020/10/09/JVI.01648-20},
	eprint = {https://jvi.asm.org/content/early/2020/10/09/JVI.01648-20.full.pdf},
	journal = {Journal of Virology}
}


% 33011728 
@article{pmid33011728,
	Author="Ghasemnejad-Berenji, M.  and Pashapour, S. ",
	Title="{{S}{A}{R}{S}-{C}o{V}-2 and the {P}ossible {R}ole of {R}af/{M}{E}{K}/{E}{R}{K} {P}athway in {V}iral {S}urvival: {I}s {T}his a {P}otential {T}herapeutic {S}trategy for {C}{O}{V}{I}{D}-19?}",
	Journal="Pharmacology",
	Year="2020",
	Pages="1--3",
	Month="Oct"
}

% 32950529 
@article{pmid32950529,
	Author="Parvez, M. S. A.  and Karim, M. A.  and Hasan, M.  and Jaman, J.  and Karim, Z.  and Tahsin, T.  and Hasan, M. N.  and Hosen, M. J. ",
	Title="{{P}rediction of potential inhibitors for {R}{N}{A}-dependent {R}{N}{A} polymerase of {S}{A}{R}{S}-{C}o{V}-2 using comprehensive drug repurposing and molecular docking approach}",
	Journal="Int J Biol Macromol",
	Year="2020",
	Volume="163",
	Pages="1787--1797",
	Month="Nov"
}

% 32948103 
@article{pmid32948103,
	Author="Ribaudo, G.  and Ongaro, A.  and Oselladore, E.  and Zagotto, G.  and Memo, M.  and Gianoncelli, A. ",
	Title="{{A} computational approach to drug repurposing against {S}{A}{R}{S}-{C}o{V}-2 {R}{N}{A} dependent {R}{N}{A} polymerase ({R}d{R}p)}",
	Journal="J Biomol Struct Dyn",
	Year="2020",
	Pages="1--8",
	Month="Sep"
}

% 32754651 
@article{pmid32754651,
	Author="Ahmad, J.  and Ikram, S.  and Ahmad, F.  and Rehman, I. U.  and Mushtaq, M. ",
	Title="{{S}{A}{R}{S}-{C}o{V}-2 {R}{N}{A} {D}ependent {R}{N}{A} polymerase ({R}d{R}p) - {A} drug repurposing study}",
	Journal="Heliyon",
	Year="2020",
	Volume="6",
	Number="7",
	Pages="e04502",
	Month="Jul"
}

% 32469301 
@article{pmid32469301,
	Author="Pokhrel, R.  and Chapagain, P.  and Siltberg-Liberles, J. ",
	Title="{{P}otential {R}{N}{A}-dependent {R}{N}{A} polymerase inhibitors as prospective therapeutics against {S}{A}{R}{S}-{C}o{V}-2}",
	Journal="J Med Microbiol",
	Year="2020",
	Volume="69",
	Number="6",
	Pages="864--873",
	Month="Jun"
}

% 18713014 
@article{pmid18713014,
	Author="Pleschka, S. ",
	Title="{{R}{N}{A} viruses and the mitogenic {R}af/{M}{E}{K}/{E}{R}{K} signal transduction cascade}",
	Journal="Biol Chem",
	Year="2008",
	Volume="389",
	Number="10",
	Pages="1273--1282",
	Month="Oct"
}

% 17079328 
@article{pmid17079328,
	Author="Cai, Y.  and Liu, Y.  and Zhang, X. ",
	Title="{{S}uppression of coronavirus replication by inhibition of the {M}{E}{K} signaling pathway}",
	Journal="J Virol",
	Year="2007",
	Volume="81",
	Number="2",
	Pages="446--456",
	Month="Jan"
}

% 16757355 
@article{pmid16757355,
	Author="Adnane, L.  and Trail, P. A.  and Taylor, I.  and Wilhelm, S. M. ",
	Title="{{S}orafenib ({B}{A}{Y} 43-9006, {N}exavar), a dual-action inhibitor that targets {R}{A}{F}/{M}{E}{K}/{E}{R}{K} pathway in tumor cells and tyrosine kinases {V}{E}{G}{F}{R}/{P}{D}{G}{F}{R} in tumor vasculature}",
	Journal="Methods Enzymol",
	Year="2006",
	Volume="407",
	Pages="597--612"
}

% 11231581 
@article{pmid11231581,
	Author="Pleschka, S.  and Wolff, T.  and Ehrhardt, C.  and Hobom, G.  and Planz, O.  and Rapp, U. R.  and Ludwig, S. ",
	Title="{{I}nfluenza virus propagation is impaired by inhibition of the {R}af/{M}{E}{K}/{E}{R}{K} signalling cascade}",
	Journal="Nat Cell Biol",
	Year="2001",
	Volume="3",
	Number="3",
	Pages="301--305",
	Month="Mar"
}

@misc{xia2017quantitative,
	title="A quantitative structure comparison with persistent similarity", 
	author="Kelin Xia",
	year="2017",
	eprint="1707.03572",
	archivePrefix="arXiv",
	primaryClass="q-bio.QM"
}

% 33251412 
@article{pmid33251412,
   Author="Hajjo, R.  and Sabbah, D. A.  and Bardaweel, S. K. ",
   Title="{{C}hemocentric {I}nformatics {A}nalysis: {D}examethasone {V}ersus {C}ombination {T}herapy for {C}{O}{V}{I}{D}-19}",
   Journal="ACS Omega",
   Year="2020",
   Volume="5",
   Number="46",
   Pages="29765--29779",
   Month="Nov"
}

% 33225870 
@article{pmid33225870,
   Author="Sarkar, I.  and Sen, A. ",
   Title="{{I}n silico screening predicts common cold drug {D}extromethorphan along with {P}rednisolone and {D}examethasone can be effective against novel {C}oronavirus disease ({C}{O}{V}{I}{D}-19)}",
   Journal="J Biomol Struct Dyn",
   Year="2020",
   Pages="1--5",
   Month="Nov"
}

% 33219011 
@article{pmid33219011,
   Author="Alvarez, A.  and Cabia, L.  and Trigo, C.  and Bandr?s, A. C.  and Bestu?, M. ",
   Title="{{P}rescription profile in patients with {S}{A}{R}{S}-{C}o{V}-2 infection hospitalised in {A}ragon, {S}pain}",
   Journal="Eur J Hosp Pharm",
   Year="2020",
   Month="Nov"
}

% 33200697 
@article{pmid33200697,
   Author="Rehman, M. T.  and AlAjmi, M. F.  and Hussain, A. ",
   Title="{{N}atural {C}ompounds as {I}nhibitors of {S}{A}{R}{S}-{C}o{V}-2 {M}ain {P}rotease (3{C}{L}pro): {A} {M}olecular {D}ocking and {S}imulation {A}pproach to {C}ombat {C}{O}{V}{I}{D}-19}",
   Journal="Curr Pharm Des",
   Year="2020",
   Month="Nov"
}

% 33195060 
@article{pmid33195060,
   Author="Carino, A.  and Moraca, F.  and Fiorillo, B.  and Marchian?, S.  and Sepe, V.  and Biagioli, M.  and Finamore, C.  and Bozza, S.  and Francisci, D.  and Distrutti, E.  and Catalanotti, B.  and Zampella, A.  and Fiorucci, S. ",
   Title="{{H}ijacking {S}{A}{R}{S}-{C}o{V}-2/{A}{C}{E}2 {R}eceptor {I}nteraction by {N}atural and {S}emi-synthetic {S}teroidal {A}gents {A}cting on {F}unctional {P}ockets on the {R}eceptor {B}inding {D}omain}",
   Journal="Front Chem",
   Year="2020",
   Volume="8",
   Pages="572885"
}

% 33191068 
@article{pmid33191068,
   Author="Ye, M.  and Luo, G.  and Ye, D.  and She, M.  and Sun, N.  and Lu, Y. J.  and Zheng, J. ",
   Title="{{N}etwork pharmacology, molecular docking integrated surface plasmon resonance technology reveals the mechanism of {T}oujie {Q}uwen {G}ranules against coronavirus disease 2019 pneumonia}",
   Journal="Phytomedicine",
   Year="2020",
   Pages="153401",
   Month="Oct"
}

% 33184722 
@article{pmid33184722,
   Author="Bello, M.  and Mart?nez-Mu?oz, A.  and Balbuena-Rebolledo, I. ",
   Title="{{I}dentification of saquinavir as a potent inhibitor of dimeric {S}{A}{R}{S}-{C}o{V}2 main protease through {M}{M}/{G}{B}{S}{A}}",
   Journal="J Mol Model",
   Year="2020",
   Volume="26",
   Number="12",
   Pages="340",
   Month="Nov"
}

% 33155953 
@article{pmid33155953,
   Author="Mareev, V. Y.  and Orlova, Y. A.  and Pavlikova, E. P.  and Matskeplishvili, S. T.  and Akopyan, Z. A.  and Plisyk, A. G.  and Seredenina, E. M.  and Asratyan, D. A.  and Potapenko, A. V.  and Malakhov, P. S.  and Samokhodskaya, L. M.  and Mershina, E. A.  and Sinitsyn, V. E.  and Bulanova, M. M.  and Fuks, A. A.  and Mareev, Y. V.  and Begrambekova, Y. L.  and Kamalov, A. A. ",
   Title="{[{C}ombination therapy at an early stage of the novel coronavirus infection ({C}{O}{V}{I}{D}-19). {C}ase series and design of the clinical trial "{B}romhex{I}ne and {S}pironolactone for {C}oronavir{U}s {I}nfection requiring hospi{T}alization ({B}{I}{S}{C}{U}{I}{T})"]}",
   Journal="Kardiologiia",
   Year="2020",
   Volume="60",
   Number="8",
   Pages="4--15",
   Month="Sep"
}

% 33140777 
@article{pmid33140777,
   Author="Huynh, T.  and Wang, H.  and Luan, B. ",
   Title="{{S}tructure-based lead optimization of herbal medicine rutin for inhibiting {S}{A}{R}{S}-{C}o{V}-2's main protease}",
   Journal="Phys Chem Chem Phys",
   Year="2020",
   Volume="22",
   Number="43",
   Pages="25335--25343",
   Month="Nov"
}

% 33140059 
@article{pmid33140059,
   Author="Pathak, G. A.  and Wendt, F. R.  and Goswami, A.  and De Angelis, F.  and Polimanti, R. ",
   Title="{{A}{C}{E}2 {N}etlas: {I}n-silico functional characterization and drug-gene interactions of {A}{C}{E}2 gene network to understand its potential involvement in {C}{O}{V}{I}{D}-19 susceptibility}",
   Journal="medRxiv",
   Year="2020",
   Month="Oct"
}

% 33121282 
@article{pmid33121282,
   Author="Hassan, H. A.  and Abdelmohsen, U. R.  and Aly, O. M.  and Desoukey, S. Y.  and Mohamed, K. M.  and Kamel, M. S. ",
   Title="{{P}otential of {F}icus microcarpa metabolites against {S}{A}{R}{S}-{C}o{V}-2 main protease supported by docking studies}",
   Journal="Nat Prod Res",
   Year="2020",
   Pages="1--5",
   Month="Oct"
}

% 33080984 
@article{pmid33080984,
   Author="Ianevski, A.  and Yao, R.  and Biza, S.  and Zusinaite, E.  and Mannik, A.  and Kivi, G.  and Planken, A.  and Kurg, K.  and Tombak, E. M.  and Ustav, M.  and Shtaida, N.  and Kulesskiy, E.  and Jo, E.  and Yang, J.  and Lysvand, H.  and L?seth, K.  and Oksenych, V.  and Aas, P. A.  and Tenson, T.  and Vitkauskien?, A.  and Windisch, M. P.  and Fenstad, M. H.  and Nordb?, S. A.  and Ustav, M.  and Bj?r?s, M.  and Kainov, D. E. ",
   Title="{{I}dentification and {T}racking of {A}ntiviral {D}rug {C}ombinations}",
   Journal="Viruses",
   Year="2020",
   Volume="12",
   Number="10",
   Month="10"
}

% 33055254 
@article{pmid33055254,
   Author="Matsuyama, S.  and Kawase, M.  and Nao, N.  and Shirato, K.  and Ujike, M.  and Kamitani, W.  and Shimojima, M.  and Fukushi, S. ",
   Title="{{T}he inhaled steroid ciclesonide blocks {S}{A}{R}{S}-{C}o{V}-2 {R}{N}{A} replication by targeting the viral replication-transcription complex in cultured cells}",
   Journal="J Virol",
   Year="2020",
   Month="Oct"
}

% 33027419 
@article{pmid33027419,
   Author="da Silva, F. M. A.  and da Silva, K. P. A.  and de Oliveira, L. P. M.  and Costa, E. V.  and Koolen, H. H.  and Pinheiro, M. L. B.  and de Souza, A. Q. L.  and de Souza, A. D. L. ",
   Title="{{F}lavonoid glycosides and their putative human metabolites as potential inhibitors of the {S}{A}{R}{S}-{C}o{V}-2 main protease ({M}pro) and {R}{N}{A}-dependent {R}{N}{A} polymerase ({R}d{R}p)}",
   Journal="Mem Inst Oswaldo Cruz",
   Year="2020",
   Volume="115",
   Pages="e200207"
}

% 32993622 
@article{pmid32993622,
   Author="Cadegiani, F. A. ",
   Title="{{R}epurposing existing drugs for {C}{O}{V}{I}{D}-19: an endocrinology perspective}",
   Journal="BMC Endocr Disord",
   Year="2020",
   Volume="20",
   Number="1",
   Pages="149",
   Month="Sep"
}

% 32915876 
@article{pmid32915876,
   Author="Taguchi, Y. H.  and Turki, T. ",
   Title="{{A} new advanced in silico drug discovery method for novel coronavirus ({S}{A}{R}{S}-{C}o{V}-2) with tensor decomposition-based unsupervised feature extraction}",
   Journal="PLoS One",
   Year="2020",
   Volume="15",
   Number="9",
   Pages="e0238907"
}

% 32897178 
@article{pmid32897178,
   Author="C, S.  and S, D. K.  and Ragunathan, V.  and Tiwari, P.  and A, S.  and P, B. D. ",
   Title="{{M}olecular docking, validation, dynamics simulations, and pharmacokinetic prediction of natural compounds against the {S}{A}{R}{S}-{C}o{V}-2 main-protease}",
   Journal="J Biomol Struct Dyn",
   Year="2020",
   Pages="1--27",
   Month="Sep"
}

% 32729248 
@article{pmid32729248,
   Author="Sinha, S.  and Cheng, K.  and Sch?ffer, A. A.  and Aldape, K.  and Schiff, E.  and Ruppin, E. ",
   Title="{{I}n vitro and in vivo identification of clinically approved drugs that modify {A}{C}{E}2 expression}",
   Journal="Mol Syst Biol",
   Year="2020",
   Volume="16",
   Number="7",
   Pages="e9628",
   Month="07"
}

% 32721806 
@article{pmid32721806,
   Author="Cadegiani, F. A.  and Goren, A.  and Wambier, C. G. ",
   Title="{{S}pironolactone may provide protection from {S}{A}{R}{S}-{C}o{V}-2: {T}argeting androgens, angiotensin converting enzyme 2 ({A}{C}{E}2), and renin-angiotensin-aldosterone system ({R}{A}{A}{S})}",
   Journal="Med Hypotheses",
   Year="2020",
   Volume="143",
   Pages="110112",
   Month="Oct"
}

% 32705952 
@article{pmid32705952,
   Author="Das, P.  and Majumder, R.  and Mandal, M.  and Basak, P. ",
   Title="{{I}n-{S}ilico approach for identification of effective and stable inhibitors for {C}{O}{V}{I}{D}-19 main protease ({M}pro) from flavonoid based phytochemical constituents of {C}alendula officinalis}",
   Journal="J Biomol Struct Dyn",
   Year="2020",
   Pages="1--16",
   Month="Jul"
}

% 32661494 
@article{pmid32661494,
   Author="Qiao, Z.  and Zhang, H.  and Ji, H. F.  and Chen, Q. ",
   Title="{{C}omputational {V}iew toward the {I}nhibition of {S}{A}{R}{S}-{C}o{V}-2 {S}pike {G}lycoprotein and the 3{C}{L} {P}rotease}",
   Journal="Computation (Basel)",
   Year="2020",
   Volume="8",
   Number="2",
   Month="Jun"
}

% 32654489 
@article{pmid32654489,
   Author="Zeng, X.  and Song, X.  and Ma, T.  and Pan, X.  and Zhou, Y.  and Hou, Y.  and Zhang, Z.  and Li, K.  and Karypis, G.  and Cheng, F. ",
   Title="{{R}epurpose {O}pen {D}ata to {D}iscover {T}herapeutics for {C}{O}{V}{I}{D}-19 {U}sing {D}eep {L}earning}",
   Journal="J Proteome Res",
   Year="2020",
   Volume="19",
   Number="11",
   Pages="4624--4636",
   Month="11"
}

% 32640381 
@article{pmid32640381,
   Author="Bhowmik, D.  and Nandi, R.  and Jagadeesan, R.  and Kumar, N.  and Prakash, A.  and Kumar, D. ",
   Title="{{I}dentification of potential inhibitors against {S}{A}{R}{S}-{C}o{V}-2 by targeting proteins responsible for envelope formation and virion assembly using docking based virtual screening, and pharmacokinetics approaches}",
   Journal="Infect Genet Evol",
   Year="2020",
   Volume="84",
   Pages="104451",
   Month="10"
}

% 32505909 
@article{pmid32505909,
   Author="Abdulrab, S.  and Al-Maweri, S.  and Halboub, E. ",
   Title="{{U}rsodeoxycholic acid as a candidate therapeutic to alleviate and/or prevent {C}{O}{V}{I}{D}-19-associated cytokine storm}",
   Journal="Med Hypotheses",
   Year="2020",
   Volume="143",
   Pages="109897",
   Month="10"
}

% 32435882 
@article{pmid32435882,
   Author="Gomeni, R.  and Xu, T.  and Gao, X.  and Bressolle-Gomeni, F. ",
   Title="{{M}odel based approach for estimating the dosage regimen of indomethacin a potential antiviral treatment of patients infected with {S}{A}{R}{S} {C}o{V}-2}",
   Journal="J Pharmacokinet Pharmacodyn",
   Year="2020",
   Volume="47",
   Number="3",
   Pages="189--198",
   Month="06"
}

% 32412158 
@article{pmid32412158,
   Author="Marinella, M. A. ",
   Title="{{I}ndomethacin and resveratrol as potential treatment adjuncts for {S}{A}{R}{S}-{C}o{V}-2/{C}{O}{V}{I}{D}-19}",
   Journal="Int J Clin Pract",
   Year="2020",
   Volume="74",
   Number="9",
   Pages="e13535",
   Month="Sep"
}

% 17302372 
@article{pmid17302372,
   Author="Amici, C.  and Di Caro, A.  and Ciucci, A.  and Chiappa, L.  and Castilletti, C.  and Martella, V.  and Decaro, N.  and Buonavoglia, C.  and Capobianchi, M. R.  and Santoro, M. G. ",
   Title="{{I}ndomethacin has a potent antiviral activity against {S}{A}{R}{S} coronavirus}",
   Journal="Antivir Ther",
   Year="2006",
   Volume="11",
   Number="8",
   Pages="1021--1030"
}
