# Supplementary material for: A COVID-19 Drug Repurposing Strategy through Quantitative Homological Similarities Using a Topological Data Analysis-Based Framework
Source: Pharmaceutics. 2021 Apr 2;13(4):488. doi: 10.3390/pharmaceutics13040488 (PMC8066156; doi:10.3390/pharmaceutics13040488)
Supplement: Supplementary file 1 [file pharmaceutics-13-00488-s001.zip › SupplementaryFile1.xlsx]

## Sheet: GSE150316 DEGs (DS1)
Gene	baseMean	log2FoldChange	lfcSE	stat	pvalue	padj	ENTREZID
5S_rRNA	54.17	-0.24	0.94	-0.26	7.99e-01	9.50e-01	NA
A1BG-AS1	2.59	-0.03	0.83	-0.03	9.75e-01	9.94e-01	503538
A2M	3104.87	-0.32	0.32	-0.99	3.20e-01	7.21e-01	2
A2M-AS1	2.6	-0.47	0.83	-0.57	5.66e-01	8.62e-01	144571
A4GALT	12.59	-0.4	0.52	-0.77	4.39e-01	8.01e-01	53947
AAAS	23.52	0.47	0.4	1.18	2.39e-01	6.49e-01	8086
AACS	19.77	-0.03	0.25	-0.13	8.98e-01	9.78e-01	65985
AADAT	2.7	-0.55	0.68	-0.8	4.26e-01	7.93e-01	51166
AAED1	15.29	-0.98	0.54	-1.82	6.81e-02	3.89e-01	NA
AAGAB	29.5	-0.31	0.27	-1.17	2.42e-01	6.52e-01	79719
AAK1	149.84	-0.29	0.16	-1.77	7.73e-02	4.12e-01	22848
AAMDC	3.79	-0.33	0.61	-0.54	5.86e-01	8.69e-01	28971
AAMP	48.48	0.45	0.25	1.79	7.27e-02	4.01e-01	14
AAR2	10.16	-0.03	0.39	-0.08	9.38e-01	9.86e-01	25980
AARS	129.31	0.31	0.36	0.86	3.89e-01	7.69e-01	NA
AARS2	9.89	0.07	0.47	0.15	8.82e-01	9.73e-01	57505
AARSD1	4.05	0.51	0.57	0.9	3.68e-01	7.56e-01	80755
AASDH	7.63	-0.15	0.39	-0.39	6.98e-01	9.17e-01	132949
AASDHPPT	17.27	0.62	0.36	1.7	8.93e-02	4.36e-01	60496
AASS	20.39	-0.04	0.39	-0.1	9.20e-01	9.82e-01	10157
AATBC	2.86	-0.05	0.72	-0.08	9.39e-01	9.87e-01	284837
AATF	78	0.26	0.16	1.6	1.10e-01	4.78e-01	26574
AATK	12.51	0.76	0.58	1.31	1.90e-01	5.92e-01	9625
ABAT	5.71	0.23	0.57	0.41	6.79e-01	9.12e-01	18
ABCA1	181.54	-0.66	0.34	-1.98	4.82e-02	3.31e-01	19
ABCA10	14.91	1.2	0.54	2.22	2.64e-02	2.52e-01	10349
ABCA13	19.81	0.42	0.69	0.62	5.38e-01	8.51e-01	154664
ABCA2	26.64	0.44	0.37	1.18	2.37e-01	6.47e-01	20
ABCA3	180.31	-0.08	0.32	-0.24	8.12e-01	9.54e-01	21
ABCA5	24.26	-0.62	0.44	-1.42	1.57e-01	5.48e-01	23461
ABCA6	77.33	0.29	0.43	0.69	4.89e-01	8.28e-01	23460
ABCA7	35.18	0.68	0.42	1.62	1.05e-01	4.70e-01	10347
ABCA8	45.15	0.04	0.51	0.09	9.31e-01	9.84e-01	10351
ABCA9	31.17	0.74	0.48	1.56	1.18e-01	4.92e-01	10350
ABCB1	4.67	1.38	0.8	1.72	8.56e-02	4.31e-01	5243
ABCB10	8.79	-0.3	0.38	-0.8	4.23e-01	7.91e-01	23456
ABCB6	2.57	-0.95	0.63	-1.51	1.31e-01	5.13e-01	10058
ABCB7	14.79	0.78	0.29	2.7	6.89e-03	1.22e-01	22
ABCB8	12.69	-0.23	0.38	-0.6	5.48e-01	8.56e-01	11194
ABCB9	3.61	0.32	0.69	0.46	6.45e-01	8.95e-01	23457
ABCC1	71.57	-0.03	0.22	-0.12	9.07e-01	9.80e-01	4363
ABCC10	18.45	0.42	0.49	0.86	3.90e-01	7.69e-01	89845
ABCC3	67.3	0.3	0.48	0.63	5.30e-01	8.48e-01	8714
ABCC4	27.02	-0.6	0.32	-1.86	6.31e-02	3.75e-01	10257
ABCC5	48.34	0.6	0.26	2.28	2.28e-02	2.33e-01	10057
ABCC6	7.58	-0.76	0.56	-1.35	1.76e-01	5.73e-01	368
ABCC6P1	2.13	0.32	1.39	0.23	8.20e-01	9.57e-01	653190
ABCC8	4.47	-0.52	0.9	-0.58	5.65e-01	8.62e-01	6833
ABCC9	35.43	-0.2	0.35	-0.57	5.68e-01	8.63e-01	10060
ABCD1	14	1.1	0.52	2.13	3.30e-02	2.81e-01	215
ABCD3	27.03	-0.29	0.31	-0.94	3.50e-01	7.44e-01	5825
ABCD4	27.35	0	0.26	0	9.96e-01	9.99e-01	5826
ABCE1	40.62	-0.69	0.24	-2.88	3.93e-03	8.81e-02	6059
ABCF1	104.38	0.02	0.23	0.09	9.26e-01	9.82e-01	23
ABCF2	29.4	-0.26	0.34	-0.76	4.49e-01	8.06e-01	10061
ABCF3	26.23	0.28	0.29	0.96	3.38e-01	7.35e-01	55324
ABCG1	38.42	-0.31	0.28	-1.11	2.66e-01	6.73e-01	9619
ABHD10	16.77	0.41	0.37	1.1	2.71e-01	6.77e-01	55347
ABHD11	4.13	0.09	0.67	0.14	8.89e-01	9.76e-01	83451
ABHD12	19.11	-0.17	0.31	-0.56	5.78e-01	8.68e-01	26090
ABHD13	23.68	-0.05	0.28	-0.19	8.53e-01	9.66e-01	84945
ABHD14B	22.06	-0.71	0.45	-1.57	1.15e-01	4.86e-01	84836
ABHD15	8.32	0.3	0.51	0.59	5.53e-01	8.57e-01	116236
ABHD16A	3.5	0.4	0.69	0.58	5.63e-01	8.61e-01	7920
ABHD17A	21.12	-0.24	0.43	-0.56	5.77e-01	8.67e-01	81926
ABHD17B	4.42	0.44	0.47	0.95	3.44e-01	7.39e-01	51104
ABHD17C	10.71	-0.45	0.37	-1.22	2.23e-01	6.35e-01	58489
ABHD2	131.49	-0.41	0.19	-2.14	3.24e-02	2.78e-01	11057
ABHD3	29.83	0.92	0.39	2.34	1.92e-02	2.14e-01	171586
ABHD4	30.01	0.26	0.38	0.69	4.91e-01	8.28e-01	63874
ABHD5	16.46	-0.09	0.33	-0.28	7.83e-01	9.45e-01	51099
ABHD6	8.62	0.75	0.48	1.55	1.20e-01	4.94e-01	57406
ABHD8	5.53	0.02	0.64	0.03	9.74e-01	9.94e-01	79575
ABI1	55.27	0.1	0.24	0.41	6.81e-01	9.12e-01	10006
ABI2	50.51	-0.3	0.26	-1.19	2.35e-01	6.46e-01	10152
ABI3	15.89	1.23	0.43	2.88	4.02e-03	8.91e-02	51225
ABI3BP	174.93	-0.12	0.42	-0.29	7.71e-01	9.42e-01	25890
ABL1	58.71	-0.03	0.22	-0.14	8.85e-01	9.75e-01	25
ABL2	66.19	-0.61	0.29	-2.15	3.15e-02	2.75e-01	27
ABLIM1	149.06	0.12	0.18	0.7	4.86e-01	8.25e-01	3983
ABLIM2	3.99	-0.47	0.69	-0.68	4.96e-01	8.30e-01	84448
ABLIM3	54.03	-0.47	0.3	-1.59	1.12e-01	4.83e-01	22885
ABO	52.02	0.08	0.53	0.16	8.72e-01	9.71e-01	28
ABR	123.81	0.11	0.22	0.51	6.11e-01	8.81e-01	29
ABRACL	20.09	-0.59	0.57	-1.03	3.05e-01	7.07e-01	58527
ABT1	6.32	0.08	0.41	0.18	8.55e-01	9.67e-01	29777
ABTB1	20.8	0.95	0.4	2.39	1.66e-02	1.95e-01	80325
ABTB2	6.08	0.21	0.59	0.36	7.22e-01	9.25e-01	25841
AC000123.2	8.43	-0.61	0.61	-1	3.16e-01	7.18e-01	NA
AC002400.1	2.14	-1.78	0.94	-1.88	5.99e-02	3.66e-01	NA
AC004019.10	3.16	0.86	0.97	0.89	3.74e-01	7.59e-01	NA
AC004019.13	2.73	3.04	1.48	2.05	3.99e-02	3.05e-01	NA
AC004447.2	7.35	0.5	0.65	0.77	4.42e-01	8.02e-01	NA
AC004453.8	2.91	0.39	0.7	0.56	5.77e-01	8.67e-01	NA
AC004540.5	2.18	0.7	1.27	0.55	5.80e-01	8.68e-01	NA
AC004893.11	5.3	0.83	0.69	1.2	2.31e-01	6.42e-01	NA
AC004951.6	4.46	0.34	0.56	0.61	5.42e-01	8.53e-01	NA
AC004980.7	3.91	-0.47	0.64	-0.73	4.68e-01	8.18e-01	NA
AC005042.4	2.45	-0.16	0.73	-0.21	8.30e-01	9.60e-01	NA
AC005154.6	87.4	-0.01	0.2	-0.05	9.62e-01	9.91e-01	NA
AC005154.7	2.53	0.83	0.8	1.03	3.01e-01	7.03e-01	NA
AC005264.2	2.56	-0.56	0.63	-0.89	3.72e-01	7.58e-01	NA
AC005540.3	3.36	0.73	0.58	1.27	2.06e-01	6.15e-01	NA
AC005550.3	2.65	-1.97	0.64	-3.08	2.08e-03	6.07e-02	NA
AC005682.5	2.53	-1.27	1.25	-1.02	3.08e-01	7.09e-01	NA
AC005740.6	2.6	-0.4	1.31	-0.31	7.59e-01	9.38e-01	NA
AC005795.1	2.66	0.33	1.11	0.29	7.69e-01	9.41e-01	NA
AC006042.8	2.87	0.72	0.69	1.04	3.00e-01	7.02e-01	NA
AC006128.2	2.31	0.11	0.8	0.14	8.92e-01	9.76e-01	NA
AC006547.13	4.99	-0.32	0.63	-0.51	6.12e-01	8.82e-01	NA
AC006548.28	2.38	2.42	1.46	1.66	9.76e-02	4.53e-01	NA
AC007038.7	4.15	-0.31	0.67	-0.46	6.48e-01	8.96e-01	NA
AC007191.4	4.74	-0.65	0.64	-1.01	3.14e-01	7.17e-01	NA
AC007246.3	9.05	0.12	0.44	0.27	7.90e-01	9.48e-01	NA
AC007278.2	3.15	-2.94	0.95	-3.1	1.91e-03	5.83e-02	NA
AC007278.3	15.18	-2.71	0.57	-4.74	2.12e-06	4.58e-04	NA
AC007308.6	2.25	-0.13	0.71	-0.19	8.52e-01	9.66e-01	NA
AC007319.1	4.9	-0.95	0.51	-1.85	6.38e-02	3.77e-01	NA
AC007743.1	2.32	1.11	0.92	1.21	2.28e-01	6.38e-01	NA
AC008079.10	2.44	-0.04	0.78	-0.05	9.61e-01	9.91e-01	NA
AC008277.1	2.77	-1.13	0.63	-1.8	7.12e-02	3.96e-01	NA
AC008985.1	3.09	-0.35	0.72	-0.48	6.28e-01	8.88e-01	NA
AC009120.3	3.73	0.5	0.72	0.69	4.88e-01	8.27e-01	NA
AC009120.5	4.18	-0.58	0.54	-1.08	2.79e-01	6.84e-01	NA
AC009120.6	2.94	0.36	0.67	0.54	5.91e-01	8.72e-01	NA
AC009133.12	13.65	-0.47	0.57	-0.84	4.02e-01	7.77e-01	NA
AC009303.1	2.18	-1.87	0.77	-2.44	1.48e-02	1.85e-01	NA
AC009506.1	2.09	0.96	0.92	1.04	3.00e-01	7.03e-01	NA
AC009948.5	4.99	0.32	0.6	0.53	5.98e-01	8.74e-01	NA
AC010886.2	2.64	-0.06	0.84	-0.07	9.44e-01	9.87e-01	NA
AC010970.2	57.12	-0.45	0.77	-0.59	5.55e-01	8.58e-01	NA
AC012066.1	5.06	0.49	0.63	0.78	4.35e-01	7.99e-01	NA
AC012314.8	3.25	-0.09	0.75	-0.13	8.99e-01	9.79e-01	NA
AC012358.8	4.84	1.05	0.73	1.44	1.50e-01	5.42e-01	NA
AC012613.2	3.31	-1.6	0.76	-2.11	3.47e-02	2.87e-01	NA
AC013472.3	2.29	0.6	1.55	0.39	6.99e-01	9.17e-01	NA
AC015849.19	2.32	-0.28	0.78	-0.36	7.21e-01	9.24e-01	NA
AC016739.2	4.25	0.02	0.66	0.03	9.78e-01	9.94e-01	NA
AC016747.3	3.93	0.24	0.74	0.32	7.46e-01	9.33e-01	NA
AC016831.7	5.74	-0.41	0.63	-0.65	5.15e-01	8.41e-01	NA
AC017060.1	4.58	1.28	0.73	1.74	8.13e-02	4.21e-01	NA
AC022007.5	2.29	0.75	1.06	0.71	4.77e-01	8.23e-01	NA
AC022819.3	2.27	0.24	1.18	0.2	8.40e-01	9.63e-01	NA
AC023590.1	7.01	1	1.18	0.85	3.97e-01	7.73e-01	NA
AC024560.3	15.18	-0.41	0.47	-0.87	3.85e-01	7.66e-01	NA
AC025171.1	3.11	0.59	0.69	0.86	3.92e-01	7.70e-01	NA
AC025335.1	2.73	0.03	0.66	0.05	9.59e-01	9.91e-01	NA
AC058791.1	19.22	-0.6	0.4	-1.48	1.38e-01	5.24e-01	NA
AC062029.1	2.33	0.18	0.99	0.19	8.52e-01	9.66e-01	NA
AC063976.7	2.65	1.05	1.19	0.88	3.77e-01	7.60e-01	NA
AC067945.3	2.64	0.34	0.77	0.44	6.58e-01	9.02e-01	NA
AC068580.6	16.96	-1.72	0.51	-3.35	8.06e-04	3.32e-02	NA
AC073043.1	2.13	1.13	2.13	0.53	5.97e-01	8.74e-01	NA
AC073046.25	2.19	-0.4	0.68	-0.58	5.60e-01	8.60e-01	NA
AC074117.10	3.46	-0.13	0.57	-0.23	8.17e-01	9.56e-01	NA
AC074286.1	5.25	-0.24	0.63	-0.38	7.01e-01	9.18e-01	NA
AC074289.1	2.84	-0.6	0.71	-0.84	4.00e-01	7.76e-01	NA
AC079630.4	2.9	-1.6	0.79	-2.02	4.35e-02	3.18e-01	NA
AC079807.3	2.7	-1.28	0.74	-1.73	8.32e-02	4.26e-01	NA
AC079949.1	14.34	0.45	1.38	0.32	7.47e-01	9.33e-01	NA
AC083843.1	9.98	-0.52	0.41	-1.25	2.10e-01	6.22e-01	NA
AC083884.8	3.6	-0.99	0.61	-1.63	1.03e-01	4.66e-01	NA
AC090587.5	4.51	3.25	2.22	1.47	1.42e-01	5.31e-01	NA
AC090616.2	2.72	1.34	1.4	0.96	3.39e-01	7.35e-01	NA
AC091053.2	2.35	-0.05	0.79	-0.06	9.54e-01	9.89e-01	NA
AC092066.1	9.08	-1.02	0.71	-1.43	1.52e-01	5.43e-01	NA
AC092071.1	7.22	-0.81	0.85	-0.95	3.42e-01	7.37e-01	NA
AC092171.4	3.38	-0.99	0.66	-1.49	1.35e-01	5.21e-01	NA
AC092835.2	2.82	1.51	0.71	2.14	3.27e-02	2.79e-01	NA
AC092881.1	9.04	-1.68	0.54	-3.12	1.81e-03	5.68e-02	NA
AC093110.3	2.62	-0.49	0.79	-0.62	5.35e-01	8.50e-01	NA
AC093323.3	4.1	0.77	0.57	1.36	1.73e-01	5.71e-01	NA
AC093495.4	2.65	-0.74	0.67	-1.11	2.67e-01	6.74e-01	NA
AC093616.4	2.13	-0.94	0.88	-1.07	2.86e-01	6.90e-01	NA
AC093642.5	6.95	0.74	0.43	1.73	8.39e-02	4.27e-01	NA
AC093673.5	2.51	1.61	1.13	1.42	1.55e-01	5.48e-01	NA
AC093818.1	2.1	-0.4	0.79	-0.5	6.15e-01	8.82e-01	NA
AC093838.4	6.48	-1	0.58	-1.73	8.44e-02	4.27e-01	NA
AC098614.2	2.9	-0.1	0.66	-0.15	8.77e-01	9.72e-01	NA
AC104809.3	2.78	-0.99	0.87	-1.13	2.59e-01	6.66e-01	NA
AC109642.1	4.63	-0.31	0.63	-0.5	6.19e-01	8.85e-01	NA
AC116366.6	10.19	0.26	0.52	0.49	6.24e-01	8.86e-01	NA
AC127904.2	4.04	-0.61	0.57	-1.07	2.87e-01	6.90e-01	NA
AC133644.2	2.23	0.65	0.75	0.87	3.85e-01	7.66e-01	NA
AC137932.4	3.47	-0.28	0.66	-0.43	6.69e-01	9.06e-01	NA
AC137932.6	2.29	-0.09	0.84	-0.11	9.12e-01	9.81e-01	NA
AC141586.5	4.81	-0.4	0.58	-0.69	4.89e-01	8.28e-01	NA
AC145676.2	2.19	-0.49	0.69	-0.71	4.77e-01	8.23e-01	NA
AC233755.1	3.26	3.24	1.16	2.78	5.37e-03	1.03e-01	NA
AC233755.2	2.73	2.36	1.29	1.83	6.70e-02	3.87e-01	NA
AC234582.1	3.13	0.18	1.48	0.12	9.02e-01	9.79e-01	NA
AC240274.1	8.05	0.44	0.56	0.78	4.38e-01	8.01e-01	NA
AC253572.1	2.25	-0.53	0.75	-0.7	4.82e-01	8.25e-01	NA
ACAA1	16.7	-0.25	0.41	-0.61	5.45e-01	8.55e-01	30
ACAA2	26.45	0.07	0.28	0.26	7.97e-01	9.49e-01	10449
ACACA	62.13	0.13	0.32	0.42	6.78e-01	9.11e-01	31
ACACB	42.68	0.71	0.43	1.65	9.83e-02	4.54e-01	32
ACAD10	16.05	-0.26	0.41	-0.64	5.20e-01	8.44e-01	80724
ACAD8	14.15	-0.26	0.35	-0.74	4.57e-01	8.12e-01	27034
ACAD9	21.84	0.16	0.37	0.43	6.71e-01	9.07e-01	28976
ACADL	7.59	-0.14	0.54	-0.26	7.94e-01	9.49e-01	33
ACADM	20.7	0.29	0.36	0.8	4.23e-01	7.92e-01	34
ACADS	5.68	0.04	0.52	0.08	9.37e-01	9.86e-01	35
ACADSB	17.35	-1.12	0.52	-2.17	3.03e-02	2.69e-01	36
ACADVL	180.53	0.26	0.23	1.15	2.49e-01	6.57e-01	37
ACAN	7.5	1.3	0.67	1.94	5.27e-02	3.43e-01	176
ACAP1	31.56	0.65	0.41	1.59	1.13e-01	4.83e-01	9744
ACAP2	94.01	-0.46	0.21	-2.18	2.94e-02	2.65e-01	23527
ACAP3	26.56	-0.1	0.46	-0.23	8.22e-01	9.57e-01	116983
ACAT1	19.46	0.05	0.29	0.17	8.67e-01	9.69e-01	38
ACAT2	5.97	-0.2	0.62	-0.32	7.46e-01	9.33e-01	39
ACBD3	122.87	-0.02	0.23	-0.08	9.38e-01	9.86e-01	64746
ACBD4	5.97	0.65	0.52	1.24	2.13e-01	6.24e-01	79777
ACBD5	23.54	0.19	0.24	0.8	4.25e-01	7.93e-01	91452
ACCS	17.83	0.43	0.5	0.86	3.89e-01	7.69e-01	84680
ACD	5.44	0.27	0.49	0.54	5.87e-01	8.69e-01	65057
ACE	25.41	0.24	0.6	0.4	6.87e-01	9.14e-01	1636
ACE2	2.93	0.07	0.94	0.08	9.40e-01	9.87e-01	59272
ACER2	4.71	0.25	0.64	0.39	6.97e-01	9.17e-01	340485
ACER3	28.46	-0.97	0.34	-2.86	4.26e-03	9.18e-02	55331
ACHE	3.75	0.17	0.93	0.19	8.52e-01	9.66e-01	43
ACIN1	315.55	0.44	0.22	2.04	4.12e-02	3.11e-01	22985
ACKR1	15.36	2.73	0.8	3.42	6.20e-04	2.85e-02	2532
ACKR2	2.48	-0.56	0.72	-0.78	4.37e-01	8.00e-01	1238
ACKR3	7.67	0.52	0.52	1.02	3.09e-01	7.11e-01	57007
ACLY	95.27	0.16	0.2	0.81	4.17e-01	7.89e-01	47
ACN9	3.25	0.2	0.57	0.35	7.24e-01	9.26e-01	NA
ACO1	42.51	-0.02	0.21	-0.08	9.39e-01	9.87e-01	48
ACO2	35.3	0.16	0.23	0.69	4.93e-01	8.29e-01	50
ACOT11	8.46	-0.13	0.62	-0.22	8.29e-01	9.59e-01	26027
ACOT13	13.26	0.33	0.33	1.02	3.08e-01	7.10e-01	55856
ACOT2	7.31	1.32	0.77	1.7	8.85e-02	4.35e-01	10965
ACOT7	10.88	0.54	0.56	0.97	3.33e-01	7.30e-01	11332
ACOT8	6.89	-0.17	0.47	-0.36	7.21e-01	9.25e-01	10005
ACOT9	28.96	0.14	0.29	0.48	6.35e-01	8.90e-01	23597
ACOX1	45.47	-0.06	0.22	-0.28	7.82e-01	9.45e-01	51
ACOX2	5.07	0.69	0.53	1.31	1.90e-01	5.93e-01	8309
ACOX3	10.17	0.1	0.48	0.22	8.28e-01	9.59e-01	8310
ACOXL	4.45	0.29	0.83	0.35	7.25e-01	9.26e-01	55289
ACP1	38.22	-0.4	0.32	-1.23	2.17e-01	6.30e-01	52
ACP2	18.93	0.37	0.38	1	3.19e-01	7.20e-01	53
ACP5	34.44	-0.08	0.53	-0.14	8.86e-01	9.75e-01	54
ACP6	14.79	-0.19	0.32	-0.59	5.57e-01	8.59e-01	51205
ACPP	3.14	1.11	0.82	1.36	1.75e-01	5.73e-01	55
ACRBP	3.28	0.97	0.67	1.45	1.46e-01	5.35e-01	84519
ACRC	6.23	1.52	0.84	1.81	7.02e-02	3.95e-01	NA
ACSF2	19.12	0.9	0.37	2.42	1.53e-02	1.87e-01	80221
ACSF3	23.02	-0.34	0.29	-1.18	2.37e-01	6.47e-01	197322
ACSL1	214.56	-0.49	0.32	-1.5	1.34e-01	5.18e-01	2180
ACSL3	90.8	-0.36	0.31	-1.16	2.46e-01	6.55e-01	2181
ACSL4	123.44	-0.73	0.35	-2.08	3.72e-02	2.97e-01	2182
ACSL5	51.2	0.59	0.3	1.97	4.91e-02	3.34e-01	51703
ACSM3	3.7	0.09	0.61	0.14	8.88e-01	9.76e-01	6296
ACSS1	26.59	0.42	0.38	1.12	2.64e-01	6.71e-01	84532
ACSS2	38.16	-0.08	0.31	-0.26	7.94e-01	9.49e-01	55902
ACSS3	18.71	-0.35	0.37	-0.96	3.35e-01	7.31e-01	79611
ACTA2	177.69	-0.16	0.27	-0.58	5.61e-01	8.61e-01	59
ACTA2-AS1	3.54	-1.2	0.54	-2.23	2.56e-02	2.48e-01	100132116
ACTB	3628.85	-0.4	0.23	-1.76	7.76e-02	4.13e-01	60
ACTG1	1036.42	-0.27	0.17	-1.54	1.24e-01	5.00e-01	71
ACTG2	53.99	-0.17	0.35	-0.5	6.15e-01	8.82e-01	72
ACTL6A	20.28	0.47	0.32	1.46	1.44e-01	5.32e-01	86
ACTN1	236.38	-0.35	0.17	-2.04	4.18e-02	3.12e-01	87
ACTN2	3.94	-0.73	0.91	-0.8	4.25e-01	7.93e-01	88
ACTN4	314.46	-0.02	0.18	-0.12	9.04e-01	9.80e-01	81
ACTR10	29.39	0.34	0.3	1.12	2.64e-01	6.71e-01	55860
ACTR1A	53.4	0.06	0.17	0.34	7.37e-01	9.31e-01	10121
ACTR1B	18.64	-0.02	0.47	-0.05	9.61e-01	9.91e-01	10120
ACTR2	188.29	-0.33	0.29	-1.16	2.44e-01	6.53e-01	10097
ACTR3	184.37	-0.69	0.27	-2.57	1.01e-02	1.49e-01	10096
ACTR3B	2.17	0.32	0.74	0.43	6.67e-01	9.05e-01	57180
ACTR3C	7.3	0.58	0.51	1.15	2.52e-01	6.60e-01	653857
ACTR5	2.74	-0.57	0.74	-0.76	4.44e-01	8.03e-01	79913
ACTR6	7.68	0.16	0.45	0.35	7.25e-01	9.26e-01	64431
ACTR8	15.35	0.39	0.39	0.98	3.27e-01	7.26e-01	93973
ACVR1	21.5	0.08	0.27	0.28	7.76e-01	9.43e-01	90
ACVR1B	33.12	-0.39	0.3	-1.31	1.91e-01	5.94e-01	91
ACVR2A	11.28	0.07	0.38	0.19	8.49e-01	9.65e-01	92
ACVR2B	13.75	-0.2	0.37	-0.52	6.01e-01	8.75e-01	93
ACVRL1	127.9	0.24	0.22	1.08	2.82e-01	6.86e-01	94
ACYP1	4.26	-0.16	0.52	-0.3	7.62e-01	9.39e-01	97
ACYP2	8.33	1.16	0.58	2	4.60e-02	3.25e-01	98
AD000684.2	2.79	-2.3	1.28	-1.8	7.26e-02	4.01e-01	NA
ADA	8.76	1.07	0.55	1.95	5.14e-02	3.41e-01	100
ADAL	4.93	-0.06	0.59	-0.1	9.20e-01	9.82e-01	161823
ADAM10	126.37	-0.54	0.27	-1.97	4.93e-02	3.34e-01	102
ADAM12	16.25	-0.08	0.62	-0.14	8.92e-01	9.76e-01	8038
ADAM15	49.17	0.53	0.26	2.02	4.37e-02	3.18e-01	8751
ADAM17	53.18	-0.58	0.28	-2.04	4.10e-02	3.10e-01	6868
ADAM19	53.25	0.3	0.29	1.04	2.98e-01	7.00e-01	8728
ADAM22	2.41	-0.18	0.71	-0.25	7.99e-01	9.50e-01	53616
ADAM23	2.64	0.4	0.7	0.57	5.69e-01	8.63e-01	8745
ADAM28	8.31	1.75	0.75	2.33	2.01e-02	2.19e-01	10863
ADAM33	18.96	0.85	0.61	1.39	1.65e-01	5.58e-01	80332
ADAM8	16.29	-0.53	0.45	-1.17	2.41e-01	6.50e-01	101
ADAM9	263.92	-0.7	0.24	-2.89	3.87e-03	8.73e-02	8754
ADAMDEC1	3.72	2.39	1.11	2.16	3.09e-02	2.72e-01	27299
ADAMTS1	184.76	-1.5	0.36	-4.2	2.68e-05	3.10e-03	9510
ADAMTS10	14.01	0.65	0.47	1.4	1.62e-01	5.55e-01	81794
ADAMTS12	23.88	-0.55	0.42	-1.31	1.91e-01	5.93e-01	81792
ADAMTS15	8.26	-1.33	0.47	-2.81	4.93e-03	9.81e-02	170689
ADAMTS17	3.19	0.32	0.81	0.39	6.93e-01	9.16e-01	170691
ADAMTS2	68.46	-0.62	0.36	-1.72	8.63e-02	4.32e-01	9509
ADAMTS4	54.7	-1.56	0.56	-2.78	5.46e-03	1.04e-01	9507
ADAMTS5	4.27	-0.42	0.76	-0.55	5.81e-01	8.68e-01	11096
ADAMTS6	7.73	1.56	0.59	2.66	7.87e-03	1.32e-01	11174
ADAMTS7	5.81	-0.65	0.62	-1.06	2.91e-01	6.94e-01	11173
ADAMTS8	12.68	-2.03	0.64	-3.19	1.41e-03	4.92e-02	11095
ADAMTS9	127.26	-1.08	0.39	-2.76	5.86e-03	1.10e-01	56999
ADAMTS9-AS1	10.81	-1.25	0.5	-2.53	1.15e-02	1.62e-01	101929335
ADAMTSL1	4.78	1.64	0.94	1.75	7.96e-02	4.16e-01	92949
ADAMTSL2	11.32	-0.5	0.67	-0.75	4.53e-01	8.09e-01	9719
ADAMTSL3	22.16	-0.31	0.36	-0.87	3.86e-01	7.67e-01	57188
ADAMTSL4	36.01	-0.93	0.25	-3.75	1.80e-04	1.23e-02	54507
ADAMTSL4-AS1	4.98	-0.2	0.7	-0.28	7.76e-01	9.43e-01	574406
ADAP1	13.11	-1	0.93	-1.08	2.82e-01	6.86e-01	11033
ADAP2	19.68	-0.31	0.43	-0.73	4.67e-01	8.18e-01	55803
ADAR	319.96	-0.14	0.29	-0.49	6.21e-01	8.85e-01	103
ADARB1	62.97	-0.58	0.24	-2.38	1.75e-02	2.02e-01	104
ADARB2	2.37	-0.42	0.84	-0.5	6.15e-01	8.82e-01	105
ADAT1	15.16	0.06	0.32	0.18	8.60e-01	9.68e-01	23536
ADAT2	7.13	-0.62	0.55	-1.12	2.62e-01	6.69e-01	134637
ADCK1	3.07	0.31	0.59	0.53	5.95e-01	8.74e-01	57143
ADCK2	5.66	0.34	0.59	0.57	5.66e-01	8.62e-01	90956
ADCK3	17.02	0.21	0.37	0.56	5.74e-01	8.65e-01	NA
ADCK4	10.9	-0.32	0.38	-0.84	3.98e-01	7.74e-01	NA
ADCK5	3.02	0.15	0.63	0.24	8.14e-01	9.54e-01	203054
ADCY1	3.79	0.71	0.79	0.9	3.70e-01	7.57e-01	107
ADCY10P1	4.84	0.22	0.59	0.37	7.10e-01	9.21e-01	221442
ADCY2	2.11	-0.8	1.14	-0.7	4.81e-01	8.24e-01	108
ADCY3	29.33	0.11	0.33	0.33	7.45e-01	9.33e-01	109
ADCY4	28	0.13	0.43	0.3	7.67e-01	9.40e-01	196883
ADCY5	10.58	-0.64	0.55	-1.15	2.49e-01	6.57e-01	111
ADCY6	30.66	-0.27	0.28	-0.94	3.45e-01	7.39e-01	112
ADCY7	34.7	1.1	0.35	3.19	1.43e-03	4.93e-02	113
ADCY9	80.42	-0.01	0.27	-0.03	9.75e-01	9.94e-01	115
ADD1	240.66	-0.14	0.17	-0.81	4.18e-01	7.90e-01	118
ADD2	4.32	0	0.68	0	1.00e+00	1.00e+00	119
ADD3	94.68	0.29	0.24	1.22	2.21e-01	6.34e-01	120
ADGB	2.11	-1.04	1.16	-0.9	3.69e-01	7.56e-01	79747
ADH1B	353.62	-0.04	0.44	-0.08	9.33e-01	9.85e-01	125
ADH5	55.5	0.22	0.3	0.75	4.52e-01	8.09e-01	128
ADHFE1	5.55	-0.3	0.52	-0.59	5.56e-01	8.59e-01	137872
ADI1	34.66	0.14	0.32	0.44	6.58e-01	9.01e-01	55256
ADIPOR1	104.59	-0.52	0.21	-2.43	1.51e-02	1.87e-01	51094
ADIPOR2	48.96	-0.33	0.26	-1.27	2.03e-01	6.12e-01	79602
ADIRF-AS1	3.86	-0.18	0.54	-0.32	7.45e-01	9.33e-01	100133190
ADK	22.04	0.4	0.34	1.16	2.45e-01	6.54e-01	132
ADM	42.2	-1.72	0.36	-4.82	1.42e-06	3.30e-04	133
ADM2	2.82	1.55	0.99	1.57	1.17e-01	4.90e-01	79924
ADNP	76.26	-0.14	0.21	-0.7	4.84e-01	8.25e-01	23394
ADNP2	23.52	0.03	0.3	0.1	9.22e-01	9.82e-01	22850
ADO	7.85	-0.34	0.37	-0.91	3.60e-01	7.51e-01	84890
ADORA3	8.63	-1.33	0.53	-2.49	1.26e-02	1.70e-01	140
ADPGK	44.42	-0.69	0.27	-2.58	9.93e-03	1.48e-01	83440
ADPRH	12.58	0.41	0.34	1.21	2.28e-01	6.38e-01	141
ADPRHL2	8.47	0.46	0.42	1.09	2.75e-01	6.80e-01	54936
ADPRM	3.28	0.18	0.65	0.27	7.86e-01	9.46e-01	56985
ADRA1A	4.99	-0.08	0.85	-0.09	9.26e-01	9.82e-01	148
ADRA2A	3.97	0.59	0.81	0.72	4.69e-01	8.19e-01	150
ADRB1	18.62	-0.2	0.6	-0.33	7.39e-01	9.32e-01	153
ADRB2	8.8	-0.44	0.46	-0.97	3.30e-01	7.29e-01	154
ADRBK1	90.01	0.36	0.24	1.52	1.30e-01	5.10e-01	NA
ADRBK2	27.49	-0.68	0.37	-1.84	6.54e-02	3.82e-01	NA
ADRM1	29.78	0.25	0.31	0.8	4.22e-01	7.91e-01	11047
ADSL	23.9	0.14	0.3	0.46	6.42e-01	8.93e-01	158
ADSS	25.04	0.06	0.32	0.18	8.56e-01	9.67e-01	NA
ADSSL1	3.45	-0.81	0.89	-0.91	3.63e-01	7.52e-01	NA
ADTRP	2.64	-0.45	0.9	-0.5	6.16e-01	8.82e-01	84830
AEBP1	395.29	0.35	0.24	1.44	1.50e-01	5.42e-01	165
AEBP2	52.38	0.52	0.33	1.58	1.15e-01	4.86e-01	121536
AEN	10.35	-1.52	0.48	-3.16	1.59e-03	5.18e-02	64782
AES	117.96	0.21	0.22	0.97	3.30e-01	7.29e-01	NA
AF001548.5	2.7	0.09	0.9	0.1	9.16e-01	9.81e-01	NA
AF127577.13	3.31	-1.16	0.66	-1.75	7.99e-02	4.17e-01	NA
AF127936.9	2.26	1.19	0.91	1.31	1.90e-01	5.92e-01	NA
AF131215.2	4.52	-0.34	0.53	-0.64	5.21e-01	8.44e-01	NA
AF131215.3	4.38	-0.96	0.59	-1.62	1.06e-01	4.72e-01	NA
AF131215.4	2.21	-0.84	0.77	-1.08	2.80e-01	6.86e-01	NA
AFAP1	32.45	0.13	0.28	0.49	6.25e-01	8.87e-01	60312
AFAP1-AS1	2.63	0.04	0.71	0.06	9.50e-01	9.89e-01	84740
AFAP1L1	39.95	-0.33	0.31	-1.06	2.87e-01	6.91e-01	134265
AFAP1L2	6.47	-0.27	0.58	-0.48	6.33e-01	8.90e-01	84632
AFF1	248.39	-0.04	0.28	-0.14	8.87e-01	9.75e-01	4299
AFF2	12.73	-0.58	0.55	-1.07	2.85e-01	6.90e-01	2334
AFF3	24.79	-0.56	0.38	-1.45	1.47e-01	5.37e-01	3899
AFF4	194.74	-0.83	0.18	-4.57	4.95e-06	8.36e-04	27125
AFG3L1P	15.58	-0.16	0.35	-0.45	6.56e-01	9.01e-01	172
AFG3L2	36.14	-0.18	0.25	-0.7	4.84e-01	8.25e-01	10939
AFMID	20.17	0.48	0.36	1.36	1.75e-01	5.73e-01	125061
AFTPH	29.54	0.09	0.28	0.31	7.59e-01	9.38e-01	54812
AGA	4.3	0.56	0.64	0.88	3.81e-01	7.63e-01	175
AGAP1	26.11	-0.34	0.32	-1.06	2.89e-01	6.93e-01	116987
AGAP10	3.07	0.71	0.73	0.98	3.28e-01	7.27e-01	NA
AGAP2	7.06	0.6	0.63	0.97	3.34e-01	7.31e-01	116986
AGAP3	52.12	0.13	0.29	0.46	6.45e-01	8.95e-01	116988
AGAP6	9.76	-0.84	0.77	-1.09	2.76e-01	6.81e-01	414189
AGBL2	2.76	0.55	0.87	0.63	5.29e-01	8.47e-01	79841
AGBL3	2.49	0.3	0.71	0.42	6.75e-01	9.09e-01	340351
AGBL5	10.7	0.36	0.44	0.81	4.16e-01	7.89e-01	60509
AGER	149.04	1.06	0.54	1.95	5.18e-02	3.42e-01	177
AGFG1	74.53	-1.15	0.28	-4.04	5.37e-05	4.97e-03	3267
AGFG2	14.02	0.77	0.46	1.68	9.38e-02	4.46e-01	3268
AGGF1	37.76	0.09	0.26	0.34	7.30e-01	9.28e-01	55109
AGK	15.77	-0.09	0.3	-0.3	7.61e-01	9.39e-01	55750
AGL	18.94	-0.39	0.41	-0.93	3.51e-01	7.44e-01	178
2001-08-01	45.27	-0.4	0.23	-1.74	8.17e-02	4.21e-01	26523
2002-08-01	94.06	-0.7	0.25	-2.78	5.42e-03	1.04e-01	27161
2003-08-01	63.17	-0.31	0.18	-1.69	9.06e-02	4.40e-01	192669
2004-08-01	39.92	-0.31	0.25	-1.24	2.15e-01	6.27e-01	192670
AGPAT1	28.13	0.1	0.31	0.34	7.36e-01	9.31e-01	10554
AGPAT2	17.56	-0.03	0.37	-0.09	9.30e-01	9.84e-01	10555
AGPAT3	61.76	0.08	0.25	0.3	7.61e-01	9.39e-01	56894
AGPAT4	11.09	0.45	0.37	1.23	2.20e-01	6.32e-01	56895
AGPAT5	11.23	-0.86	0.42	-2.07	3.81e-02	2.99e-01	55326
AGPAT6	28.26	-0.06	0.23	-0.28	7.83e-01	9.45e-01	NA
AGPAT9	4.53	-0.02	0.73	-0.03	9.74e-01	9.94e-01	NA
AGPS	43.33	-0.34	0.25	-1.34	1.79e-01	5.78e-01	8540
AGR2	29.04	0.17	0.57	0.29	7.68e-01	9.41e-01	10551
AGR3	4.48	0.33	0.74	0.44	6.60e-01	9.03e-01	155465
AGRN	73.24	0.74	0.41	1.81	7.08e-02	3.96e-01	375790
AGT	2.83	-0.26	0.74	-0.34	7.31e-01	9.29e-01	183
AGTPBP1	40.8	-0.15	0.26	-0.58	5.62e-01	8.61e-01	23287
AGTR1	2.84	-1.5	0.71	-2.1	3.53e-02	2.90e-01	185
AGTRAP	14.28	0.6	0.36	1.68	9.29e-02	4.45e-01	57085
AHCTF1	84.59	-0.64	0.2	-3.17	1.53e-03	5.07e-02	25909
AHCY	24.53	-0.08	0.3	-0.29	7.75e-01	9.43e-01	191
AHCYL1	83.83	-0.46	0.23	-2.01	4.42e-02	3.20e-01	10768
AHCYL2	39.46	-0.26	0.36	-0.73	4.68e-01	8.18e-01	23382
AHDC1	35.87	-0.35	0.27	-1.27	2.05e-01	6.15e-01	27245
AHI1	32.71	-0.05	0.26	-0.19	8.49e-01	9.65e-01	54806
AHNAK	2422.52	-0.22	0.18	-1.22	2.24e-01	6.35e-01	79026
AHNAK2	60.42	0.43	0.38	1.12	2.62e-01	6.69e-01	113146
AHR	171.02	-0.15	0.2	-0.74	4.62e-01	8.13e-01	196
AHSA1	120.45	1.18	0.58	2.05	4.02e-02	3.06e-01	10598
AHSA2	56.61	0.41	0.26	1.58	1.14e-01	4.84e-01	NA
AIDA	37.52	-0.48	0.34	-1.41	1.60e-01	5.53e-01	64853
AIF1	35.68	-0.15	0.57	-0.26	7.98e-01	9.49e-01	199
AIF1L	16.91	0.68	0.48	1.42	1.57e-01	5.49e-01	83543
AIFM1	19.08	0.2	0.28	0.7	4.86e-01	8.25e-01	9131
AIFM2	15.77	-0.09	0.36	-0.25	8.03e-01	9.51e-01	84883
AIFM3	3.86	1.53	0.97	1.58	1.15e-01	4.85e-01	150209
AIG1	11.84	-0.16	0.36	-0.45	6.50e-01	8.97e-01	51390
AIM1	70.6	0.33	0.32	1.06	2.91e-01	6.94e-01	NA
AIM2	5.84	1.78	0.97	1.84	6.60e-02	3.84e-01	9447
AIMP1	32.48	0.32	0.21	1.54	1.24e-01	5.00e-01	9255
AIMP2	5.3	0.82	0.55	1.5	1.33e-01	5.17e-01	7965
AIP	15.29	0.81	0.39	2.1	3.56e-02	2.91e-01	9049
AJUBA	10.51	0.74	0.46	1.61	1.08e-01	4.73e-01	84962
AK1	10.18	0.92	0.48	1.93	5.34e-02	3.45e-01	203
AK2	32.73	-0.19	0.26	-0.74	4.58e-01	8.12e-01	204
AK3	29.44	-0.86	0.27	-3.16	1.60e-03	5.20e-02	50808
AK3P5	2.44	-0.59	0.72	-0.82	4.10e-01	7.85e-01	100288319
AK4	11.14	-0.92	0.53	-1.71	8.69e-02	4.32e-01	205
AK7	5.08	-0.37	0.71	-0.52	6.02e-01	8.76e-01	122481
AK9	14.2	-0.2	0.38	-0.52	6.01e-01	8.75e-01	221264
AKAP1	41.28	-0.06	0.25	-0.22	8.23e-01	9.58e-01	8165
AKAP10	39.04	-0.19	0.26	-0.74	4.59e-01	8.12e-01	11216
AKAP11	104.96	-0.42	0.21	-2.05	4.07e-02	3.09e-01	11215
AKAP12	466.06	-1.21	0.42	-2.86	4.17e-03	9.04e-02	9590
AKAP13	631.05	0.02	0.15	0.12	9.04e-01	9.80e-01	11214
AKAP17A	64.04	0.13	0.52	0.25	8.04e-01	9.52e-01	8227
AKAP2	22.85	2.15	0.66	3.26	1.12e-03	4.20e-02	NA
AKAP5	6.76	0.39	0.53	0.74	4.59e-01	8.12e-01	9495
AKAP6	12.37	-0.64	0.47	-1.36	1.74e-01	5.73e-01	9472
AKAP7	6.23	-0.3	0.47	-0.65	5.15e-01	8.41e-01	9465
AKAP8	29.58	-0.07	0.28	-0.27	7.91e-01	9.48e-01	10270
AKAP8L	62.19	0.72	0.38	1.89	5.86e-02	3.63e-01	26993
AKAP9	238.92	-0.08	0.21	-0.39	6.94e-01	9.16e-01	10142
AKIP1	6.1	0.68	0.54	1.26	2.09e-01	6.21e-01	56672
AKIRIN1	21.62	0.09	0.34	0.25	8.03e-01	9.51e-01	79647
AKIRIN2	32.1	-0.13	0.22	-0.61	5.43e-01	8.54e-01	55122
AKNA	132.56	0.41	0.34	1.22	2.22e-01	6.34e-01	80709
AKR1A1	36.45	0.35	0.32	1.07	2.84e-01	6.88e-01	10327
AKR1B1	24.28	-0.33	0.4	-0.84	4.02e-01	7.77e-01	231
AKR1C1	29.72	-0.03	0.51	-0.06	9.53e-01	9.89e-01	1645
AKR1C2	15.6	0.91	0.61	1.5	1.33e-01	5.17e-01	1646
AKR1C3	19.72	-0.53	0.48	-1.1	2.70e-01	6.75e-01	8644
AKR1E2	3.2	0.42	0.73	0.57	5.66e-01	8.62e-01	83592
AKR7A2	6.38	-0.39	0.5	-0.77	4.41e-01	8.02e-01	8574
AKT1	80.82	-0.15	0.25	-0.59	5.56e-01	8.58e-01	207
AKT1S1	19.51	0.32	0.37	0.87	3.84e-01	7.65e-01	84335
AKT2	48.42	0.07	0.25	0.28	7.76e-01	9.43e-01	208
AKT3	79.77	-0.8	0.28	-2.86	4.26e-03	9.18e-02	10000
AKTIP	15.41	-0.27	0.3	-0.91	3.61e-01	7.51e-01	64400
AL121932.1	2.26	2.54	1.97	1.29	1.98e-01	6.05e-01	NA
AL133243.1	5.03	-1.64	0.57	-2.86	4.29e-03	9.19e-02	NA
AL133243.2	4.02	-0.59	0.51	-1.14	2.53e-01	6.61e-01	NA
AL133243.4	3.17	-1.12	0.62	-1.8	7.11e-02	3.96e-01	NA
AL136419.6	4.77	0.25	0.74	0.34	7.36e-01	9.31e-01	NA
AL139099.2	61.53	1.36	0.41	3.3	9.59e-04	3.75e-02	NA
AL353644.10	17.69	2.91	1.06	2.75	5.89e-03	1.10e-01	NA
AL353644.4	36.19	3.57	1.27	2.81	4.95e-03	9.81e-02	NA
AL353644.6	13.44	3.85	1.98	1.94	5.21e-02	3.42e-01	NA
AL354822.1	3.72	0.98	0.98	1	3.15e-01	7.17e-01	NA
AL355075.1	8.16	0.82	0.49	1.67	9.40e-02	4.46e-01	NA
ALAD	26.7	0.31	0.27	1.13	2.57e-01	6.64e-01	210
ALAS1	45.72	0.56	0.41	1.36	1.75e-01	5.73e-01	211
ALAS2	13.29	-0.44	0.87	-0.5	6.15e-01	8.82e-01	212
ALCAM	107.65	-0.3	0.3	-0.97	3.31e-01	7.29e-01	214
ALDH16A1	21.25	1.27	0.66	1.93	5.35e-02	3.45e-01	126133
ALDH18A1	24.09	-0.14	0.36	-0.39	6.99e-01	9.17e-01	5832
ALDH1A1	56.09	-0.38	0.33	-1.14	2.54e-01	6.61e-01	216
ALDH1A2	9.01	-0.16	0.57	-0.28	7.83e-01	9.45e-01	8854
ALDH1A3	12.58	-0.36	0.57	-0.64	5.19e-01	8.43e-01	220
ALDH1B1	11.4	0.12	0.34	0.36	7.17e-01	9.23e-01	219
ALDH1L1	3.15	-0.5	1.01	-0.49	6.23e-01	8.85e-01	10840
ALDH1L2	38.32	0.4	0.46	0.88	3.79e-01	7.62e-01	160428
ALDH2	78.95	-0.03	0.29	-0.11	9.09e-01	9.80e-01	217
ALDH3A1	3.22	1.42	1.18	1.21	2.28e-01	6.38e-01	218
ALDH3A2	58.49	0.51	0.29	1.78	7.54e-02	4.08e-01	224
ALDH3B1	32.64	0.58	0.35	1.68	9.27e-02	4.44e-01	221
ALDH4A1	4.1	0.32	0.83	0.39	6.96e-01	9.17e-01	8659
ALDH5A1	7.12	-0.14	0.53	-0.27	7.86e-01	9.46e-01	7915
ALDH6A1	22.98	-0.02	0.33	-0.05	9.62e-01	9.91e-01	4329
ALDH7A1	27.88	0.34	0.32	1.06	2.89e-01	6.93e-01	501
ALDH7A1P1	2.23	0.48	1.47	0.32	7.46e-01	9.33e-01	541
ALDH9A1	33.62	-0.11	0.31	-0.37	7.13e-01	9.22e-01	223
ALDOA	302.13	-0.17	0.18	-0.96	3.36e-01	7.32e-01	226
ALDOC	5.31	-0.32	0.54	-0.58	5.61e-01	8.61e-01	230
ALG1	7.32	0.21	0.77	0.28	7.81e-01	9.45e-01	56052
ALG10	2.1	1.26	0.86	1.47	1.42e-01	5.30e-01	84920
ALG10B	7.22	-0.01	0.44	-0.02	9.81e-01	9.94e-01	144245
ALG11	11.32	0.14	0.37	0.39	7.00e-01	9.18e-01	440138
ALG12	5.7	0.12	0.5	0.23	8.18e-01	9.56e-01	79087
ALG13	34.27	0.26	0.25	1.03	3.01e-01	7.03e-01	79868
ALG14	2.47	-0.2	0.69	-0.29	7.68e-01	9.41e-01	199857
ALG2	15.89	-0.16	0.3	-0.53	5.97e-01	8.74e-01	85365
ALG3	23.17	0.3	0.29	1.04	2.97e-01	7.00e-01	10195
ALG5	8.07	0.37	0.5	0.73	4.65e-01	8.16e-01	29880
ALG6	3.29	0.24	0.78	0.3	7.61e-01	9.39e-01	29929
ALG8	7.32	-0.02	0.52	-0.04	9.67e-01	9.92e-01	79053
ALG9	4.75	-0.17	0.48	-0.35	7.26e-01	9.27e-01	79796
ALKBH1	5.02	-0.08	0.59	-0.14	8.88e-01	9.76e-01	8846
ALKBH2	2.36	-0.56	0.76	-0.74	4.62e-01	8.13e-01	121642
ALKBH3	6.97	1.08	0.58	1.86	6.35e-02	3.76e-01	221120
ALKBH4	3.77	0.77	0.79	0.97	3.31e-01	7.29e-01	54784
ALKBH5	47.53	-0.15	0.27	-0.55	5.80e-01	8.68e-01	54890
ALKBH6	5.15	-0.77	0.62	-1.23	2.19e-01	6.32e-01	84964
ALKBH7	4.77	0.32	0.51	0.63	5.30e-01	8.47e-01	84266
ALKBH8	7.56	-0.7	0.46	-1.53	1.25e-01	5.02e-01	91801
ALMS1	84.57	-0.31	0.22	-1.39	1.64e-01	5.57e-01	7840
ALOX12-AS1	3.91	0.38	0.67	0.57	5.67e-01	8.62e-01	100506713
ALOX12P2	3.54	0.29	0.56	0.51	6.11e-01	8.81e-01	245
ALOX15B	23.88	-0.45	0.74	-0.6	5.47e-01	8.56e-01	247
ALOX5	35.55	-0.43	0.38	-1.13	2.59e-01	6.66e-01	240
ALOX5AP	23.01	-0.54	0.45	-1.19	2.34e-01	6.45e-01	241
ALPK1	45.29	-0.13	0.33	-0.39	6.99e-01	9.17e-01	80216
ALPK3	32.56	-0.85	0.45	-1.88	6.06e-02	3.67e-01	57538
ALPL	46.11	-1.21	0.44	-2.78	5.38e-03	1.03e-01	249
ALPP	2.09	1.96	1.59	1.23	2.18e-01	6.32e-01	250
ALS2	28.5	-0.3	0.24	-1.23	2.19e-01	6.32e-01	57679
ALS2CL	30.78	-0.16	0.29	-0.54	5.92e-01	8.72e-01	259173
ALS2CR12	5.23	-1.3	0.58	-2.23	2.57e-02	2.48e-01	NA
ALYREF	13.24	0.01	0.27	0.03	9.73e-01	9.94e-01	10189
AMBRA1	27.96	-0.1	0.27	-0.36	7.20e-01	9.24e-01	55626
AMD1	63.97	-0.57	0.26	-2.22	2.66e-02	2.53e-01	262
AMDHD2	6.31	0.04	0.55	0.08	9.35e-01	9.85e-01	51005
AMER1	6.64	-0.16	0.39	-0.4	6.86e-01	9.14e-01	139285
AMFR	42.33	0.1	0.22	0.48	6.34e-01	8.90e-01	267
AMICA1	24.57	-0.07	0.56	-0.12	9.01e-01	9.79e-01	NA
AMIGO1	4.73	-0.36	0.58	-0.62	5.36e-01	8.50e-01	57463
AMIGO2	10.17	0.49	0.45	1.1	2.71e-01	6.77e-01	347902
AMMECR1	6.6	-0.68	0.58	-1.18	2.39e-01	6.49e-01	9949
AMMECR1L	19.33	-0.17	0.26	-0.66	5.09e-01	8.38e-01	83607
AMN1	3.58	-1.09	0.55	-1.99	4.71e-02	3.28e-01	196394
AMOT	7.99	0.79	0.51	1.56	1.19e-01	4.93e-01	154796
AMOTL1	123.62	-0.26	0.21	-1.25	2.11e-01	6.23e-01	154810
AMOTL2	39	-0.24	0.39	-0.61	5.41e-01	8.53e-01	51421
AMPD2	23.08	0.11	0.39	0.29	7.71e-01	9.42e-01	271
AMPD3	16.51	-0.78	0.39	-2	4.54e-02	3.23e-01	272
AMPH	4.12	-0.67	0.7	-0.95	3.40e-01	7.37e-01	273
AMT	9.6	-0.23	0.46	-0.5	6.19e-01	8.85e-01	275
AMY2B	5.34	-1.02	0.63	-1.61	1.07e-01	4.72e-01	280
AMZ1	2.61	-0.13	0.69	-0.19	8.50e-01	9.66e-01	155185
AMZ2	25.18	0.44	0.34	1.32	1.88e-01	5.90e-01	51321
AMZ2P1	2.55	0.19	0.83	0.23	8.19e-01	9.56e-01	201283
ANAPC1	16.52	-0.33	0.31	-1.06	2.91e-01	6.94e-01	64682
ANAPC10	7.71	0.79	0.57	1.4	1.61e-01	5.54e-01	10393
ANAPC11	11.62	0.38	0.45	0.85	3.93e-01	7.71e-01	51529
ANAPC13	13.65	0.29	0.37	0.79	4.31e-01	7.97e-01	25847
ANAPC15	2.56	0.77	0.71	1.09	2.77e-01	6.82e-01	25906
ANAPC16	52.16	0.01	0.26	0.04	9.69e-01	9.93e-01	119504
ANAPC2	16.29	-0.09	0.41	-0.22	8.25e-01	9.58e-01	29882
ANAPC4	22.36	0.19	0.28	0.69	4.89e-01	8.28e-01	29945
ANAPC5	66.97	0.3	0.23	1.32	1.87e-01	5.89e-01	51433
ANAPC7	20.57	-0.27	0.39	-0.7	4.85e-01	8.25e-01	51434
ANGEL1	25.09	0.18	0.39	0.45	6.54e-01	9.00e-01	23357
ANGEL2	17.6	-0.41	0.32	-1.26	2.08e-01	6.20e-01	90806
ANGPT1	45.23	-0.27	0.42	-0.64	5.22e-01	8.44e-01	284
ANGPT2	16.4	-0.33	0.63	-0.53	5.98e-01	8.74e-01	285
ANGPTL1	13.26	0.6	0.51	1.16	2.47e-01	6.55e-01	9068
ANGPTL2	39.14	0.19	0.35	0.55	5.83e-01	8.68e-01	23452
ANGPTL4	33.45	0.02	0.46	0.04	9.70e-01	9.93e-01	51129
ANK1	5.82	-0.06	0.74	-0.08	9.40e-01	9.87e-01	286
ANK2	28.36	0.16	0.42	0.39	6.97e-01	9.17e-01	287
ANK3	36.99	-0.08	0.37	-0.21	8.38e-01	9.62e-01	288
ANKAR	4.28	0.63	0.64	0.98	3.27e-01	7.26e-01	150709
ANKDD1A	5.53	-1.41	0.59	-2.41	1.61e-02	1.93e-01	348094
ANKDD1B	3.39	1.64	1.06	1.56	1.19e-01	4.93e-01	728780
ANKEF1	3.81	-0.08	0.54	-0.14	8.89e-01	9.76e-01	63926
ANKFY1	66.47	-0.07	0.21	-0.35	7.27e-01	9.27e-01	51479
ANKH	28.47	-0.07	0.26	-0.26	7.97e-01	9.49e-01	56172
ANKHD1	11.01	-0.05	0.42	-0.11	9.14e-01	9.81e-01	54882
ANKHD1-EIF4EBP3	3.03	0.39	0.69	0.57	5.68e-01	8.63e-01	404734
ANKIB1	53.39	0.18	0.25	0.71	4.75e-01	8.22e-01	54467
ANKLE2	82.04	-0.15	0.25	-0.6	5.48e-01	8.56e-01	23141
ANKMY1	14.83	-0.34	0.37	-0.9	3.68e-01	7.56e-01	51281
ANKMY2	13.69	0.53	0.39	1.35	1.78e-01	5.76e-01	57037
ANKRA2	10.19	0.09	0.43	0.2	8.38e-01	9.62e-01	57763
ANKRD1	179.88	-0.34	0.83	-0.41	6.79e-01	9.12e-01	27063
ANKRD10	56.51	0.08	0.21	0.36	7.19e-01	9.24e-01	55608
ANKRD10-IT1	4.27	-0.72	0.51	-1.42	1.56e-01	5.48e-01	100505494
ANKRD11	347.19	0.06	0.2	0.3	7.60e-01	9.39e-01	29123
ANKRD12	188.53	-0.03	0.3	-0.09	9.25e-01	9.82e-01	23253
ANKRD13A	59.06	-0.33	0.21	-1.54	1.23e-01	4.99e-01	88455
ANKRD13B	4.4	0.48	0.62	0.77	4.39e-01	8.01e-01	124930
ANKRD13C	22.87	-0.41	0.24	-1.73	8.34e-02	4.27e-01	81573
ANKRD13D	34.08	-0.14	0.31	-0.46	6.49e-01	8.97e-01	338692
ANKRD16	2.15	0.06	0.75	0.08	9.36e-01	9.85e-01	54522
ANKRD17	273.03	0.1	0.18	0.55	5.86e-01	8.69e-01	26057
ANKRD18A	4.76	0.98	0.68	1.44	1.50e-01	5.42e-01	253650
ANKRD20A11P	5.25	0.7	0.79	0.89	3.75e-01	7.60e-01	391267
ANKRD20A5P	2.31	0.9	0.76	1.17	2.41e-01	6.50e-01	440482
ANKRD22	3.61	0.25	1.12	0.23	8.21e-01	9.57e-01	118932
ANKRD24	7.89	0.6	1	0.6	5.52e-01	8.56e-01	170961
ANKRD26	33.32	0.33	0.35	0.96	3.39e-01	7.35e-01	22852
ANKRD27	31.19	-0.07	0.22	-0.31	7.59e-01	9.38e-01	84079
ANKRD28	42.56	-0.48	0.31	-1.56	1.18e-01	4.91e-01	23243
ANKRD29	9.83	0.29	0.49	0.58	5.60e-01	8.60e-01	147463
ANKRD32	12.67	0.31	0.36	0.85	3.93e-01	7.70e-01	NA
ANKRD33B	11.89	1	0.6	1.66	9.60e-02	4.50e-01	651746
ANKRD35	5.31	0.93	0.68	1.36	1.74e-01	5.73e-01	148741
ANKRD36	61.39	0.71	0.35	2.04	4.12e-02	3.11e-01	375248
ANKRD36B	27.74	1.21	0.45	2.72	6.62e-03	1.18e-01	57730
ANKRD36BP2	18.59	2.57	0.59	4.35	1.35e-05	1.82e-03	645784
ANKRD36C	50.79	0.65	0.37	1.75	7.93e-02	4.16e-01	400986
ANKRD37	6.03	-1.18	0.88	-1.34	1.79e-01	5.78e-01	353322
ANKRD39	3.09	0.24	0.61	0.39	6.93e-01	9.16e-01	51239
ANKRD40	62.47	-0.38	0.23	-1.7	8.96e-02	4.37e-01	91369
ANKRD42	11.03	0	0.44	0	9.98e-01	9.99e-01	338699
ANKRD44	47.82	0.39	0.24	1.65	9.96e-02	4.56e-01	91526
ANKRD46	8.9	0.3	0.4	0.75	4.51e-01	8.08e-01	157567
ANKRD49	10.97	0.14	0.39	0.36	7.16e-01	9.23e-01	54851
ANKRD50	40.63	-0.17	0.25	-0.69	4.92e-01	8.29e-01	57182
ANKRD52	56.68	-0.02	0.29	-0.06	9.50e-01	9.89e-01	283373
ANKRD54	6.06	0.02	0.46	0.05	9.61e-01	9.91e-01	129138
ANKRD6	10.6	0.28	0.37	0.75	4.52e-01	8.09e-01	22881
ANKRD65	3.83	0.34	0.81	0.42	6.77e-01	9.11e-01	441869
ANKRD9	11.53	-0.27	0.42	-0.65	5.14e-01	8.41e-01	122416
ANKS1A	43.7	0.1	0.23	0.42	6.75e-01	9.09e-01	23294
ANKS1B	3.15	0.16	0.86	0.19	8.52e-01	9.66e-01	56899
ANKS3	9.17	-0.03	0.48	-0.06	9.51e-01	9.89e-01	124401
ANKS6	16.77	-0.32	0.34	-0.92	3.55e-01	7.48e-01	203286
ANKZF1	35.4	0.03	0.34	0.1	9.20e-01	9.82e-01	55139
ANLN	18.25	0.79	0.46	1.72	8.46e-02	4.28e-01	54443
ANO1	8.97	0.03	0.62	0.05	9.60e-01	9.91e-01	55107
ANO10	18.69	0.08	0.3	0.26	7.92e-01	9.48e-01	55129
ANO2	21.21	-0.19	0.45	-0.42	6.78e-01	9.11e-01	57101
ANO5	4.67	-0.78	0.63	-1.24	2.16e-01	6.29e-01	203859
ANO6	180.87	-0.31	0.24	-1.32	1.88e-01	5.89e-01	196527
ANO8	21.65	0.56	0.65	0.86	3.91e-01	7.70e-01	57719
ANO9	10.67	0.35	0.61	0.57	5.68e-01	8.63e-01	338440
ANP32A	144.22	0.53	0.21	2.55	1.08e-02	1.56e-01	8125
ANP32B	310.75	0.15	0.39	0.38	7.04e-01	9.19e-01	10541
ANP32E	156.21	0.44	0.4	1.1	2.72e-01	6.78e-01	81611
ANPEP	51.24	0.08	0.46	0.17	8.67e-01	9.69e-01	290
ANTXR1	167.9	-0.33	0.27	-1.21	2.28e-01	6.38e-01	84168
ANTXR2	100.23	0.15	0.25	0.6	5.47e-01	8.56e-01	118429
ANXA1	344.31	0.41	0.39	1.05	2.92e-01	6.95e-01	301
ANXA11	113.28	-0.01	0.14	-0.04	9.64e-01	9.91e-01	311
ANXA2	353.33	0.01	0.24	0.03	9.78e-01	9.94e-01	302
ANXA2P2	7.56	-0.34	0.52	-0.66	5.12e-01	8.39e-01	304
ANXA3	40.73	0.36	0.32	1.12	2.61e-01	6.68e-01	306
ANXA4	46.73	0.18	0.28	0.64	5.20e-01	8.44e-01	307
ANXA5	282.71	-0.22	0.27	-0.82	4.15e-01	7.89e-01	308
ANXA6	124	0.18	0.19	0.95	3.40e-01	7.36e-01	309
ANXA7	47.04	-0.06	0.29	-0.2	8.41e-01	9.63e-01	310
ANXA8	4.28	1.66	1.12	1.48	1.38e-01	5.24e-01	653145
ANXA8L1	3.03	1.55	0.95	1.64	1.00e-01	4.57e-01	728113
AOAH	23.18	0.51	0.51	0.99	3.25e-01	7.25e-01	313
AOC3	101.72	-0.97	0.32	-3.08	2.08e-03	6.07e-02	8639
AOC4P	2.42	-1.61	1.06	-1.52	1.28e-01	5.06e-01	90586
AOX1	36.52	0.17	0.46	0.37	7.14e-01	9.22e-01	316
AP000347.2	8.66	-0.4	0.46	-0.87	3.82e-01	7.64e-01	NA
AP000350.5	2.51	-1.79	0.99	-1.81	7.03e-02	3.95e-01	NA
AP000432.1	3.14	-0.68	0.79	-0.86	3.91e-01	7.70e-01	NA
AP000437.3	6.37	0.17	1.25	0.13	8.94e-01	9.77e-01	NA
AP000648.5	23.11	0.7	1.05	0.66	5.07e-01	8.37e-01	NA
AP000692.9	2.91	-0.86	0.76	-1.12	2.61e-01	6.68e-01	NA
AP000997.2	2.12	2.14	2.26	0.95	3.43e-01	7.39e-01	NA
AP001258.4	2.42	-0.32	0.74	-0.43	6.65e-01	9.05e-01	NA
AP001442.2	6.01	-0.48	0.51	-0.95	3.44e-01	7.39e-01	NA
AP1AR	16.41	-0.99	0.47	-2.11	3.46e-02	2.87e-01	55435
AP1B1	84.24	0.5	0.32	1.53	1.25e-01	5.02e-01	162
AP1G1	78.42	-0.15	0.21	-0.74	4.57e-01	8.12e-01	164
AP1G2	17.93	0.15	0.37	0.41	6.84e-01	9.13e-01	8906
AP1M1	38.45	0.3	0.24	1.25	2.11e-01	6.23e-01	8907
AP1M2	8.1	0.06	0.55	0.11	9.11e-01	9.81e-01	10053
AP1S1	11.49	0.98	0.52	1.89	5.92e-02	3.65e-01	1174
AP1S2	22.35	-0.53	0.49	-1.07	2.86e-01	6.90e-01	8905
AP1S3	5.35	0.48	0.59	0.82	4.10e-01	7.86e-01	130340
AP2A1	67.05	0.15	0.38	0.4	6.86e-01	9.14e-01	160
AP2A2	77.2	0.37	0.21	1.8	7.22e-02	4.00e-01	161
AP2B1	133.62	0.04	0.15	0.28	7.81e-01	9.45e-01	163
AP2M1	135.89	0.09	0.18	0.51	6.07e-01	8.78e-01	1173
AP2S1	24.92	0.03	0.4	0.07	9.41e-01	9.87e-01	1175
AP3B1	75.41	0.06	0.21	0.29	7.72e-01	9.42e-01	8546
AP3D1	172.05	-0.07	0.22	-0.3	7.62e-01	9.39e-01	8943
AP3M1	32.43	0.14	0.34	0.4	6.89e-01	9.15e-01	26985
AP3M2	26.29	-0.04	0.24	-0.16	8.77e-01	9.72e-01	10947
AP3S1	31.1	-0.11	0.37	-0.3	7.62e-01	9.39e-01	1176
AP3S2	17.33	-0.18	0.35	-0.53	5.95e-01	8.74e-01	10239
AP4B1	10.89	1.32	0.43	3.1	1.92e-03	5.83e-02	10717
AP4E1	21.11	-0.46	0.27	-1.73	8.40e-02	4.27e-01	23431
AP4M1	4.01	-0.26	0.54	-0.49	6.24e-01	8.87e-01	9179
AP4S1	9.76	0.23	0.53	0.43	6.66e-01	9.05e-01	11154
AP5B1	21.3	-0.26	0.32	-0.8	4.22e-01	7.91e-01	91056
AP5M1	28.35	-0.14	0.4	-0.36	7.20e-01	9.24e-01	55745
AP5S1	5.39	-0.06	0.51	-0.12	9.02e-01	9.79e-01	55317
AP5Z1	22.65	0.05	0.41	0.12	9.02e-01	9.79e-01	9907
APAF1	33.53	0.04	0.29	0.12	9.03e-01	9.79e-01	317
APBA1	4.9	-0.23	0.71	-0.33	7.43e-01	9.32e-01	320
APBA2	5.72	-0.22	0.47	-0.46	6.48e-01	8.96e-01	321
APBA3	9.9	0.09	0.53	0.17	8.67e-01	9.69e-01	9546
APBB1	14.91	-0.08	0.41	-0.2	8.40e-01	9.63e-01	322
APBB1IP	42.51	0.63	0.36	1.73	8.39e-02	4.27e-01	54518
APBB2	62.49	-0.14	0.26	-0.52	6.00e-01	8.75e-01	323
APBB3	11.14	-0.38	0.38	-1	3.15e-01	7.17e-01	10307
APC	68.76	0.07	0.31	0.23	8.18e-01	9.56e-01	324
APCDD1	9.31	-0.42	0.54	-0.78	4.34e-01	7.98e-01	147495
APEH	23.29	0.43	0.37	1.19	2.35e-01	6.46e-01	327
APEX1	45.92	-0.07	0.26	-0.26	7.96e-01	9.49e-01	328
APEX2	8.97	-0.05	0.42	-0.12	9.01e-01	9.79e-01	27301
APH1A	27.29	-0.13	0.33	-0.39	6.99e-01	9.17e-01	51107
APH1B	12.65	-0.52	0.46	-1.14	2.56e-01	6.63e-01	83464
API5	50.81	-0.07	0.25	-0.29	7.72e-01	9.42e-01	8539
APIP	7.31	0.6	0.48	1.26	2.07e-01	6.19e-01	51074
APLF	9.85	0.03	0.48	0.05	9.57e-01	9.91e-01	200558
APLN	7.52	-2.33	0.78	-2.98	2.85e-03	7.26e-02	8862
APLNR	5.25	4.53	1.06	4.27	1.96e-05	2.42e-03	187
APLP2	738.58	-0.1	0.23	-0.45	6.53e-01	9.00e-01	334
APMAP	45.11	0.15	0.22	0.65	5.16e-01	8.41e-01	57136
APOA1BP	8.77	0.64	0.43	1.5	1.33e-01	5.18e-01	NA
APOB	3.17	-0.5	0.88	-0.57	5.72e-01	8.65e-01	338
APOBEC3A	5.52	-0.84	0.69	-1.21	2.24e-01	6.36e-01	200315
APOBEC3C	37.77	0.26	0.32	0.79	4.30e-01	7.96e-01	27350
APOBEC3D	9.6	2.15	0.63	3.42	6.16e-04	2.84e-02	140564
APOBEC3F	8.36	1.39	0.51	2.73	6.42e-03	1.17e-01	200316
APOBEC3G	27.77	1.55	0.55	2.84	4.47e-03	9.36e-02	60489
APOBR	35.49	-0.3	0.35	-0.86	3.92e-01	7.70e-01	55911
APOC1	26.22	0.45	0.8	0.57	5.68e-01	8.63e-01	341
APOD	130.06	0.9	0.65	1.38	1.67e-01	5.62e-01	347
APOE	258.08	0.91	0.76	1.19	2.34e-01	6.45e-01	348
APOL1	243.68	1.1	0.39	2.86	4.23e-03	9.15e-02	8542
APOL2	61.73	0.44	0.41	1.08	2.80e-01	6.86e-01	23780
APOL3	89.89	1.19	0.42	2.87	4.06e-03	8.93e-02	80833
APOL4	18.61	3.18	0.82	3.87	1.08e-04	8.39e-03	80832
APOL6	224.29	0.34	0.43	0.79	4.32e-01	7.97e-01	80830
APOLD1	30.85	-2.12	0.54	-3.94	8.15e-05	6.97e-03	81575
APOO	3.1	0.18	0.72	0.25	8.02e-01	9.51e-01	79135
APOOL	15.3	-0.02	0.36	-0.05	9.59e-01	9.91e-01	139322
APOPT1	4.84	0.11	0.5	0.22	8.30e-01	9.60e-01	NA
APP	656.76	0.19	0.17	1.17	2.44e-01	6.53e-01	351
APPBP2	34.58	-0.31	0.24	-1.3	1.95e-01	6.01e-01	10513
APPL1	58.44	-0.2	0.22	-0.93	3.51e-01	7.45e-01	26060
APPL2	25.31	0.3	0.27	1.11	2.69e-01	6.75e-01	55198
APRT	14.32	0.42	0.41	1.02	3.07e-01	7.09e-01	353
APTR	4.79	0.66	0.58	1.14	2.55e-01	6.62e-01	100505854
APTX	16.03	-0.17	0.39	-0.44	6.57e-01	9.01e-01	54840
AQP1	252.5	0.15	0.31	0.48	6.33e-01	8.89e-01	358
AQP3	45.96	0.88	0.39	2.28	2.25e-02	2.31e-01	360
AQP4	95.51	0.04	0.57	0.07	9.47e-01	9.88e-01	361
AQP7	3.57	1.84	1.21	1.52	1.28e-01	5.06e-01	364
AQP9	42.46	-1.05	0.52	-2.02	4.31e-02	3.17e-01	366
AQR	51.51	-0.17	0.24	-0.71	4.79e-01	8.23e-01	9716
AR	13.97	0.46	0.53	0.86	3.89e-01	7.69e-01	367
ARAF	29.17	0.26	0.27	0.97	3.34e-01	7.31e-01	369
ARAP1	148.86	0.17	0.17	0.96	3.36e-01	7.31e-01	116985
ARAP1-AS2	6.52	-0.91	0.49	-1.85	6.39e-02	3.78e-01	100506020
ARAP2	58.76	0.79	0.33	2.39	1.70e-02	1.98e-01	116984
ARAP3	37.31	-0.07	0.44	-0.15	8.77e-01	9.72e-01	64411
ARCN1	152.37	-0.56	0.25	-2.28	2.29e-02	2.33e-01	372
AREG	25.13	-0.69	0.73	-0.95	3.41e-01	7.37e-01	374
AREL1	26.39	0.03	0.26	0.11	9.16e-01	9.81e-01	9870
ARF1	177.97	-0.14	0.16	-0.84	4.00e-01	7.76e-01	375
ARF3	57.63	-0.27	0.24	-1.14	2.55e-01	6.62e-01	377
ARF4	83.01	-0.4	0.28	-1.44	1.51e-01	5.42e-01	378
ARF5	16.35	0.57	0.46	1.25	2.10e-01	6.22e-01	381
ARF6	105.91	-0.46	0.24	-1.87	6.08e-02	3.68e-01	382
ARFGAP1	34.02	-0.01	0.34	-0.04	9.68e-01	9.93e-01	55738
ARFGAP2	31.99	-0.27	0.23	-1.21	2.28e-01	6.38e-01	84364
ARFGAP3	40.37	-0.34	0.37	-0.92	3.57e-01	7.48e-01	26286
ARFGEF1	107.46	0.02	0.22	0.1	9.19e-01	9.82e-01	10565
ARFGEF2	78.31	-0.39	0.21	-1.87	6.14e-02	3.69e-01	10564
ARFIP1	17.09	0.03	0.34	0.1	9.19e-01	9.81e-01	27236
ARFIP2	20.74	-0.11	0.43	-0.25	8.04e-01	9.52e-01	23647
ARFRP1	33.95	-0.09	0.25	-0.36	7.18e-01	9.23e-01	10139
ARG1	9.18	-0.01	0.8	-0.02	9.86e-01	9.96e-01	383
ARG2	2.57	0.01	0.95	0.01	9.93e-01	9.98e-01	384
ARGLU1	198.2	0.37	0.23	1.62	1.04e-01	4.67e-01	55082
ARHGAP1	61.38	0.17	0.21	0.81	4.19e-01	7.91e-01	392
ARHGAP10	40.58	-0.35	0.3	-1.17	2.41e-01	6.50e-01	79658
ARHGAP11A	14.22	0.62	0.45	1.36	1.74e-01	5.72e-01	9824
ARHGAP11B	11.25	1.42	0.56	2.55	1.09e-02	1.56e-01	89839
ARHGAP12	56.92	-0.03	0.23	-0.15	8.82e-01	9.73e-01	94134
ARHGAP15	18.43	0.75	0.4	1.85	6.38e-02	3.77e-01	55843
ARHGAP17	64.72	0.05	0.17	0.29	7.72e-01	9.42e-01	55114
ARHGAP18	75.82	-0.39	0.28	-1.39	1.65e-01	5.58e-01	93663
ARHGAP19	8.68	-1.34	0.47	-2.85	4.37e-03	9.28e-02	84986
ARHGAP20	7.75	-0.95	0.5	-1.9	5.74e-02	3.59e-01	57569
ARHGAP21	149.5	0.39	0.29	1.35	1.78e-01	5.77e-01	57584
ARHGAP22	3.47	-0.71	0.69	-1.02	3.07e-01	7.09e-01	58504
ARHGAP23	48	-0.11	0.28	-0.41	6.81e-01	9.12e-01	57636
ARHGAP24	18.58	-0.37	0.38	-0.99	3.23e-01	7.24e-01	83478
ARHGAP25	42.36	0.22	0.26	0.86	3.92e-01	7.70e-01	9938
ARHGAP26	81.18	-0.36	0.24	-1.5	1.34e-01	5.18e-01	23092
ARHGAP27	40.67	0.41	0.34	1.22	2.23e-01	6.35e-01	201176
ARHGAP28	10.59	-0.37	0.63	-0.59	5.53e-01	8.57e-01	79822
ARHGAP29	90.57	-0.56	0.28	-1.99	4.63e-02	3.26e-01	9411
ARHGAP30	103	-0.28	0.32	-0.88	3.78e-01	7.61e-01	257106
ARHGAP31	110.66	-0.23	0.21	-1.09	2.77e-01	6.82e-01	57514
ARHGAP32	23.73	-0.11	0.24	-0.44	6.63e-01	9.04e-01	9743
ARHGAP33	6.07	0.53	0.63	0.84	4.03e-01	7.78e-01	115703
ARHGAP35	87.27	0.12	0.17	0.72	4.72e-01	8.21e-01	2909
ARHGAP39	3.26	-0.82	1.04	-0.78	4.33e-01	7.98e-01	80728
ARHGAP4	40.29	0.59	0.46	1.29	1.96e-01	6.03e-01	393
ARHGAP42	17.08	-0.81	0.39	-2.09	3.70e-02	2.96e-01	143872
ARHGAP44	14.63	-0.05	0.34	-0.15	8.81e-01	9.73e-01	9912
ARHGAP5	131.65	-0.38	0.27	-1.39	1.66e-01	5.60e-01	394
ARHGAP6	25.28	-0.41	0.39	-1.03	3.01e-01	7.03e-01	395
ARHGAP8	2.17	-0.47	0.78	-0.61	5.41e-01	8.53e-01	23779
ARHGAP9	33.84	0.63	0.49	1.28	1.99e-01	6.07e-01	64333
ARHGDIA	120.7	0.06	0.27	0.23	8.18e-01	9.56e-01	396
ARHGDIB	142.12	0.05	0.39	0.12	9.07e-01	9.80e-01	397
ARHGEF1	206.9	0.66	0.41	1.61	1.07e-01	4.73e-01	9138
ARHGEF10	80.82	-0.61	0.33	-1.89	5.92e-02	3.65e-01	9639
ARHGEF10L	24.04	-0.08	0.41	-0.2	8.39e-01	9.62e-01	55160
ARHGEF11	69.68	0.01	0.19	0.06	9.52e-01	9.89e-01	9826
ARHGEF12	319.74	-0.4	0.21	-1.88	6.05e-02	3.67e-01	23365
ARHGEF15	29.76	0.71	0.45	1.6	1.11e-01	4.78e-01	22899
ARHGEF16	3.45	0.79	0.65	1.21	2.25e-01	6.36e-01	27237
ARHGEF17	61.08	-0.63	0.33	-1.88	6.02e-02	3.67e-01	9828
ARHGEF18	6.21	-0.38	0.55	-0.68	4.94e-01	8.29e-01	23370
ARHGEF19	3.82	-0.57	0.66	-0.87	3.84e-01	7.65e-01	128272
ARHGEF2	131.01	0.16	0.22	0.74	4.62e-01	8.13e-01	9181
ARHGEF25	10.99	0.33	0.54	0.6	5.49e-01	8.56e-01	115557
ARHGEF26	30.37	0.12	0.36	0.35	7.30e-01	9.28e-01	26084
ARHGEF28	8.06	-0.07	0.42	-0.16	8.76e-01	9.72e-01	64283
ARHGEF3	46.63	0.17	0.28	0.6	5.45e-01	8.55e-01	50650
ARHGEF34P	3.49	0.02	0.65	0.03	9.73e-01	9.94e-01	728377
ARHGEF37	7.17	-0.55	0.44	-1.23	2.18e-01	6.32e-01	389337
ARHGEF38	10.55	0.34	0.61	0.57	5.69e-01	8.63e-01	54848
ARHGEF39	2.31	-1.12	0.7	-1.59	1.12e-01	4.82e-01	84904
ARHGEF40	32.17	-0.38	0.34	-1.13	2.60e-01	6.67e-01	55701
ARHGEF5	12.08	0.59	0.46	1.29	1.98e-01	6.05e-01	7984
ARHGEF6	47.08	-0.16	0.36	-0.45	6.55e-01	9.00e-01	9459
ARHGEF7	68.14	-0.07	0.17	-0.43	6.70e-01	9.07e-01	8874
ARHGEF9	12.68	-0.07	0.43	-0.17	8.65e-01	9.69e-01	23229
ARID1A	188.29	-0.06	0.15	-0.41	6.81e-01	9.12e-01	8289
ARID1B	134.66	0.18	0.16	1.09	2.76e-01	6.82e-01	57492
ARID2	67.01	0.18	0.2	0.9	3.68e-01	7.56e-01	196528
ARID3A	20.44	-0.07	0.34	-0.2	8.40e-01	9.63e-01	1820
ARID3B	16.14	-0.5	0.36	-1.38	1.68e-01	5.63e-01	10620
ARID4A	68.91	0.09	0.22	0.4	6.92e-01	9.15e-01	5926
ARID4B	144.66	0.01	0.17	0.06	9.54e-01	9.89e-01	51742
ARID5A	26.79	-0.36	0.33	-1.1	2.73e-01	6.79e-01	10865
ARID5B	181.29	-0.34	0.28	-1.23	2.20e-01	6.33e-01	84159
ARIH1	59.6	-0.56	0.26	-2.12	3.43e-02	2.87e-01	25820
ARIH2	49.67	-0.27	0.18	-1.45	1.46e-01	5.35e-01	10425
ARL1	47.54	-0.21	0.23	-0.89	3.73e-01	7.58e-01	400
ARL10	12.7	-0.39	0.48	-0.81	4.16e-01	7.89e-01	285598
ARL11	6.18	-0.38	0.49	-0.78	4.36e-01	7.99e-01	115761
ARL13B	17.17	-0.55	0.33	-1.69	9.15e-02	4.42e-01	200894
ARL14EP	10.22	0.47	0.38	1.24	2.14e-01	6.27e-01	120534
ARL15	9.01	0	0.47	-0.01	9.93e-01	9.98e-01	54622
ARL16	9.72	-0.07	0.37	-0.2	8.43e-01	9.63e-01	339231
ARL17A	2.5	-0.3	0.69	-0.44	6.62e-01	9.04e-01	51326
ARL2	7.74	0.67	0.48	1.41	1.59e-01	5.51e-01	402
ARL2BP	6.6	0.21	0.52	0.4	6.91e-01	9.15e-01	23568
ARL3	19.58	-0.22	0.33	-0.67	5.05e-01	8.36e-01	403
ARL4A	7.52	-0.25	0.56	-0.44	6.57e-01	9.01e-01	10124
ARL4C	28.44	-0.94	0.43	-2.18	2.96e-02	2.66e-01	10123
ARL4D	5.02	-0.57	0.59	-0.97	3.34e-01	7.31e-01	379
ARL5A	41.7	-0.52	0.32	-1.61	1.07e-01	4.72e-01	26225
ARL5B	21.24	-1.36	0.44	-3.08	2.06e-03	6.04e-02	221079
ARL6	2.63	-0.43	0.62	-0.68	4.96e-01	8.30e-01	84100
ARL6IP1	50.45	-0.25	0.31	-0.81	4.18e-01	7.89e-01	23204
ARL6IP5	71.45	0.09	0.3	0.3	7.63e-01	9.39e-01	10550
ARL6IP6	5.31	0.08	0.45	0.19	8.52e-01	9.66e-01	151188
ARL8A	27.55	-0.74	0.32	-2.32	2.01e-02	2.20e-01	127829
ARL8B	66.22	-0.55	0.25	-2.21	2.73e-02	2.55e-01	55207
ARMC1	13.63	-0.14	0.38	-0.37	7.12e-01	9.21e-01	55156
ARMC10	12.9	-0.73	0.34	-2.16	3.05e-02	2.70e-01	83787
ARMC2	6.71	-0.06	0.42	-0.14	8.90e-01	9.76e-01	84071
ARMC3	2.35	-1.26	1.09	-1.15	2.50e-01	6.58e-01	219681
ARMC5	5.33	0.29	0.69	0.42	6.73e-01	9.08e-01	79798
ARMC6	3.87	-0.02	0.62	-0.03	9.77e-01	9.94e-01	93436
ARMC7	8.09	0.8	0.4	1.99	4.71e-02	3.28e-01	79637
ARMC8	36.79	-0.73	0.3	-2.46	1.38e-02	1.78e-01	25852
ARMC9	15.12	-0.42	0.42	-1.01	3.15e-01	7.17e-01	80210
ARMCX1	12.64	-0.17	0.35	-0.5	6.20e-01	8.85e-01	51309
ARMCX2	17	0.63	0.4	1.6	1.09e-01	4.76e-01	9823
ARMCX3	56.81	-0.33	0.21	-1.57	1.16e-01	4.88e-01	51566
ARMCX4	10.44	-0.23	0.44	-0.52	6.05e-01	8.78e-01	100131755
ARMCX5	5.09	0.38	0.46	0.82	4.10e-01	7.85e-01	64860
ARMCX6	6.23	0.82	0.56	1.46	1.45e-01	5.34e-01	54470
ARNT	78.7	-0.33	0.23	-1.4	1.62e-01	5.54e-01	405
ARNT2	6.83	1	0.58	1.72	8.51e-02	4.30e-01	9915
ARNTL	22.32	-0.54	0.37	-1.45	1.46e-01	5.34e-01	406
ARNTL2	19.11	-0.06	0.28	-0.22	8.29e-01	9.60e-01	56938
ARPC1A	55.62	-0.26	0.26	-1.01	3.15e-01	7.17e-01	10552
ARPC1B	67.84	0.38	0.2	1.93	5.41e-02	3.48e-01	10095
ARPC2	173.7	-0.54	0.23	-2.33	2.00e-02	2.19e-01	10109
ARPC3	157.49	-0.06	0.31	-0.19	8.51e-01	9.66e-01	10094
ARPC4	20.87	-0.56	0.3	-1.87	6.21e-02	3.72e-01	10093
ARPC5	105.17	-0.25	0.28	-0.92	3.60e-01	7.50e-01	10092
ARPC5L	31.12	-0.13	0.25	-0.49	6.22e-01	8.85e-01	81873
ARPIN	41.84	-0.24	0.32	-0.75	4.55e-01	8.10e-01	348110
ARPP19	91.82	-0.52	0.23	-2.3	2.15e-02	2.25e-01	10776
ARRB1	46.3	0.63	0.32	1.96	5.02e-02	3.37e-01	408
ARRB2	61.66	-0.19	0.26	-0.73	4.68e-01	8.18e-01	409
ARRDC1	16.01	-0.06	0.33	-0.17	8.62e-01	9.68e-01	92714
ARRDC1-AS1	6.99	0.41	0.59	0.68	4.93e-01	8.29e-01	85026
ARRDC2	38.77	-0.61	0.41	-1.52	1.29e-01	5.09e-01	27106
ARRDC3	172.81	-0.57	0.25	-2.31	2.10e-02	2.24e-01	57561
ARRDC3-AS1	4.49	-0.08	0.95	-0.08	9.35e-01	9.85e-01	100129716
ARRDC4	26.23	-0.73	0.38	-1.93	5.35e-02	3.45e-01	91947
ARSA	13.88	-0.05	0.46	-0.11	9.10e-01	9.80e-01	410
ARSB	17.31	-0.55	0.36	-1.53	1.25e-01	5.02e-01	411
ARSD	16.16	0.06	0.48	0.12	9.02e-01	9.79e-01	414
ARSG	8.44	-0.62	0.44	-1.4	1.62e-01	5.54e-01	22901
ARSI	2.17	-1.33	0.79	-1.7	8.93e-02	4.36e-01	340075
ARSJ	15.69	0.09	0.55	0.16	8.74e-01	9.72e-01	79642
ARSK	3.68	0.33	0.66	0.5	6.14e-01	8.82e-01	153642
ARV1	8.58	-0.87	0.48	-1.81	7.00e-02	3.94e-01	64801
ARVCF	8.5	-0.68	0.66	-1.04	2.98e-01	7.00e-01	421
ASAH1	189.96	-0.76	0.44	-1.74	8.16e-02	4.21e-01	427
ASAH2B	2.19	-1.83	0.81	-2.25	2.45e-02	2.41e-01	653308
ASAP1	124.17	-0.52	0.19	-2.81	4.93e-03	9.81e-02	50807
ASAP2	31.53	0.2	0.26	0.76	4.47e-01	8.05e-01	8853
ASAP3	29.41	0.52	0.25	2.05	4.04e-02	3.08e-01	55616
ASB1	12.62	-0.2	0.34	-0.6	5.51e-01	8.56e-01	51665
ASB13	5.78	-0.12	0.7	-0.17	8.67e-01	9.69e-01	79754
ASB14	4.81	-1.15	0.55	-2.08	3.77e-02	2.98e-01	142686
ASB16	2.82	1.14	0.76	1.5	1.34e-01	5.19e-01	92591
ASB16-AS1	6.09	-0.02	0.52	-0.05	9.64e-01	9.91e-01	339201
ASB2	2.5	1.35	0.99	1.36	1.75e-01	5.73e-01	51676
ASB6	9.55	-0.38	0.43	-0.89	3.75e-01	7.60e-01	140459
ASB7	10.5	-0.16	0.37	-0.44	6.62e-01	9.04e-01	140460
ASB8	11.52	0.32	0.44	0.72	4.72e-01	8.21e-01	140461
ASCC1	25.38	0.74	0.29	2.6	9.33e-03	1.43e-01	51008
ASCC2	39.42	0.29	0.23	1.28	1.99e-01	6.07e-01	84164
ASCC3	76.8	0.07	0.25	0.26	7.91e-01	9.48e-01	10973
ASF1A	15.6	0.13	0.57	0.22	8.24e-01	9.58e-01	25842
ASF1B	2.37	0.54	0.86	0.63	5.29e-01	8.47e-01	55723
ASGR1	3.46	-0.82	0.84	-0.97	3.30e-01	7.29e-01	432
ASH1L	213.75	-0.18	0.19	-0.97	3.33e-01	7.30e-01	55870
ASH2L	28.31	-0.15	0.28	-0.54	5.87e-01	8.69e-01	9070
ASL	10.62	-0.25	0.45	-0.55	5.80e-01	8.68e-01	435
ASMTL	11.34	0.4	0.46	0.87	3.86e-01	7.66e-01	8623
ASMTL-AS1	6.22	-0.11	0.6	-0.19	8.51e-01	9.66e-01	80161
ASNA1	11.43	0.31	0.37	0.84	4.03e-01	7.78e-01	NA
ASNS	16.5	0.13	0.54	0.23	8.15e-01	9.55e-01	440
ASNSD1	25.7	0.11	0.3	0.36	7.17e-01	9.23e-01	54529
ASPA	7.77	-0.21	0.57	-0.37	7.13e-01	9.21e-01	443
ASPH	151.4	-0.9	0.24	-3.69	2.21e-04	1.42e-02	444
ASPHD1	2.47	-0.71	0.77	-0.93	3.54e-01	7.47e-01	253982
ASPM	21.27	1.56	0.52	3.03	2.49e-03	6.75e-02	259266
ASPN	8.97	-0.07	0.56	-0.13	8.95e-01	9.77e-01	54829
ASPSCR1	14.49	0	0.4	0.01	9.96e-01	9.99e-01	79058
ASRGL1	13.95	-0.24	0.47	-0.51	6.07e-01	8.78e-01	80150
ASS1	16.86	0.15	0.38	0.39	6.96e-01	9.17e-01	445
ASTE1	2.69	0.49	0.73	0.67	5.05e-01	8.36e-01	28990
ASTN2	2.79	0.7	0.9	0.78	4.37e-01	8.00e-01	23245
ASUN	19.77	0.36	0.35	1.05	2.93e-01	6.96e-01	NA
ASXL1	71.67	-0.14	0.23	-0.58	5.59e-01	8.60e-01	171023
ASXL2	93.6	-0.4	0.18	-2.16	3.12e-02	2.74e-01	55252
ASXL3	2.1	-0.31	0.78	-0.39	6.94e-01	9.16e-01	80816
ATAD1	36.18	-0.79	0.35	-2.26	2.36e-02	2.37e-01	84896
ATAD2	35.48	0.67	0.29	2.32	2.05e-02	2.21e-01	29028
ATAD2B	47.65	0.27	0.21	1.31	1.89e-01	5.91e-01	54454
ATAD3A	10.73	-0.61	0.6	-1.03	3.04e-01	7.06e-01	55210
ATAD3B	12.27	-0.54	0.49	-1.09	2.75e-01	6.80e-01	83858
ATAD3C	7.63	1.47	0.95	1.55	1.20e-01	4.94e-01	219293
ATAD5	13.16	1.21	0.53	2.3	2.15e-02	2.25e-01	79915
ATAT1	7.35	-0.28	0.53	-0.53	5.97e-01	8.74e-01	79969
ATE1	20.18	-0.14	0.32	-0.44	6.60e-01	9.03e-01	11101
ATF1	15.85	-0.42	0.38	-1.11	2.66e-01	6.72e-01	466
ATF2	38.35	-0.08	0.24	-0.33	7.43e-01	9.32e-01	1386
ATF3	71.76	-1.6	0.49	-3.27	1.06e-03	4.02e-02	467
ATF4	216.68	-0.23	0.38	-0.59	5.53e-01	8.57e-01	468
ATF5	14.8	0.02	0.49	0.04	9.65e-01	9.92e-01	22809
ATF6	64.78	-0.26	0.22	-1.18	2.37e-01	6.47e-01	22926
ATF6B	66.09	0.63	0.22	2.84	4.55e-03	9.41e-02	1388
ATF7	32.98	-0.46	0.32	-1.45	1.47e-01	5.35e-01	11016
ATF7IP	153.11	0.24	0.21	1.15	2.52e-01	6.60e-01	55729
ATF7IP2	15.24	0.32	0.33	0.97	3.33e-01	7.30e-01	80063
ATG10	4.05	-0.02	0.61	-0.03	9.76e-01	9.94e-01	83734
ATG101	8.58	-0.14	0.41	-0.35	7.28e-01	9.28e-01	60673
ATG12	37.92	-0.24	0.27	-0.87	3.84e-01	7.65e-01	9140
ATG13	25.55	-0.41	0.28	-1.46	1.44e-01	5.32e-01	9776
ATG14	21.66	0.26	0.29	0.9	3.71e-01	7.57e-01	22863
ATG16L1	22.41	0.21	0.26	0.81	4.15e-01	7.89e-01	55054
ATG16L2	66.06	-0.45	0.42	-1.07	2.86e-01	6.90e-01	89849
ATG2A	27.53	-0.43	0.41	-1.06	2.87e-01	6.91e-01	23130
ATG2B	57.38	-0.29	0.17	-1.67	9.45e-02	4.47e-01	55102
ATG3	55.23	-0.44	0.26	-1.71	8.73e-02	4.33e-01	64422
ATG4A	11.53	-0.13	0.35	-0.36	7.17e-01	9.23e-01	115201
ATG4B	33.66	0.26	0.29	0.9	3.70e-01	7.57e-01	23192
ATG4C	11.92	0.19	0.51	0.38	7.07e-01	9.20e-01	84938
ATG4D	3.12	0.62	0.6	1.04	3.01e-01	7.03e-01	84971
ATG5	20.48	0.5	0.32	1.54	1.25e-01	5.02e-01	9474
ATG7	22.51	-0.15	0.26	-0.56	5.73e-01	8.65e-01	10533
ATG9A	32.11	-0.03	0.28	-0.12	9.02e-01	9.79e-01	79065
ATG9B	2.21	0.54	1.2	0.45	6.53e-01	8.99e-01	285973
ATHL1	65.13	0.29	0.47	0.62	5.32e-01	8.48e-01	NA
ATIC	25.28	-0.34	0.27	-1.27	2.03e-01	6.12e-01	471
ATL1	5.82	0.82	0.67	1.22	2.22e-01	6.35e-01	51062
ATL2	29.13	-0.08	0.3	-0.27	7.89e-01	9.47e-01	64225
ATL3	140.28	-0.51	0.24	-2.11	3.48e-02	2.88e-01	25923
ATM	182.87	0.27	0.24	1.14	2.56e-01	6.63e-01	472
ATMIN	29.52	-0.51	0.28	-1.82	6.85e-02	3.90e-01	23300
ATN1	238.6	-0.18	0.17	-1.05	2.95e-01	6.98e-01	1822
ATOH8	14.89	-0.23	0.5	-0.47	6.42e-01	8.93e-01	84913
ATOX1	12.93	0.2	0.39	0.52	6.06e-01	8.78e-01	475
ATP10A	17.04	-0.11	0.43	-0.25	8.05e-01	9.52e-01	57194
ATP10D	39.43	-0.29	0.29	-0.98	3.27e-01	7.26e-01	57205
ATP11A	233.61	0.17	0.24	0.72	4.74e-01	8.22e-01	23250
ATP11A-AS1	3.88	-0.99	0.65	-1.52	1.28e-01	5.08e-01	100874205
ATP11B	80.43	-0.42	0.25	-1.67	9.53e-02	4.48e-01	23200
ATP11C	25.14	-0.11	0.26	-0.41	6.83e-01	9.13e-01	286410
ATP13A1	40.2	0.57	0.36	1.6	1.10e-01	4.78e-01	57130
ATP13A2	20.21	0.58	0.38	1.53	1.25e-01	5.02e-01	23400
ATP13A3	138.05	-1.56	0.32	-4.84	1.28e-06	3.03e-04	79572
ATP13A4	49.29	1.17	0.29	4.04	5.40e-05	4.97e-03	84239
ATP1A1	316.68	-0.28	0.17	-1.65	9.94e-02	4.56e-01	476
ATP1A1-AS1	5.57	-1.39	0.52	-2.65	8.13e-03	1.33e-01	84852
ATP1A2	11.84	-0.64	0.55	-1.15	2.51e-01	6.59e-01	477
ATP1B1	83.97	-0.28	0.38	-0.74	4.60e-01	8.12e-01	481
ATP1B2	5.44	-0.16	0.55	-0.3	7.66e-01	9.40e-01	482
ATP1B3	65.36	-0.42	0.32	-1.33	1.83e-01	5.83e-01	483
ATP1B3-AS1	2.37	-1.65	1.29	-1.28	2.00e-01	6.07e-01	100874077
ATP2A2	200.55	-0.26	0.19	-1.38	1.68e-01	5.64e-01	488
ATP2A3	41.72	0.53	0.42	1.26	2.08e-01	6.19e-01	489
ATP2B1	51.96	-0.72	0.24	-2.97	2.95e-03	7.46e-02	490
ATP2B4	306.37	-0.37	0.23	-1.59	1.11e-01	4.80e-01	493
ATP2C1	91.24	0.05	0.32	0.15	8.77e-01	9.72e-01	27032
ATP2C2	12.63	0.19	0.5	0.38	7.03e-01	9.19e-01	9914
ATP5A1	107.13	0.08	0.22	0.36	7.16e-01	9.23e-01	NA
ATP5B	85.83	-0.2	0.25	-0.77	4.41e-01	8.02e-01	NA
ATP5C1	38.32	0.31	0.24	1.3	1.92e-01	5.96e-01	NA
ATP5D	19.82	0.04	0.39	0.09	9.27e-01	9.82e-01	NA
ATP5E	64.41	0.25	0.36	0.69	4.91e-01	8.28e-01	NA
ATP5F1	35.33	-0.37	0.31	-1.22	2.23e-01	6.35e-01	NA
ATP5G1	9.31	0.68	0.48	1.42	1.55e-01	5.47e-01	NA
ATP5G2	44.57	0.4	0.3	1.32	1.87e-01	5.89e-01	NA
ATP5G3	37.08	0.21	0.4	0.53	5.97e-01	8.74e-01	NA
ATP5H	43.84	0.08	0.25	0.32	7.48e-01	9.33e-01	NA
ATP5HP4	3.93	-0.63	0.72	-0.88	3.81e-01	7.63e-01	NA
ATP5I	22.4	0.53	0.35	1.5	1.34e-01	5.18e-01	NA
ATP5J	42.4	-0.01	0.35	-0.04	9.72e-01	9.93e-01	NA
ATP5J2	22.01	0.77	0.37	2.08	3.77e-02	2.98e-01	NA
ATP5L	52.52	0.19	0.3	0.62	5.32e-01	8.48e-01	NA
ATP5O	15.98	-0.14	0.34	-0.43	6.69e-01	9.06e-01	NA
ATP5S	14.22	-0.2	0.44	-0.46	6.46e-01	8.95e-01	NA
ATP5SL	20.43	-0.58	0.32	-1.79	7.28e-02	4.01e-01	NA
ATP6AP1	49.49	-0.3	0.24	-1.25	2.13e-01	6.24e-01	537
ATP6AP1L	5.09	0.4	0.52	0.77	4.43e-01	8.03e-01	92270
ATP6AP2	58.95	0.44	0.29	1.5	1.34e-01	5.19e-01	10159
ATP6V0A1	75.25	0.09	0.26	0.34	7.33e-01	9.29e-01	535
ATP6V0A2	29.6	-0.11	0.24	-0.46	6.48e-01	8.96e-01	23545
ATP6V0B	20.52	-0.23	0.3	-0.76	4.49e-01	8.06e-01	533
ATP6V0C	5.84	-0.09	0.45	-0.21	8.37e-01	9.62e-01	527
ATP6V0D1	40.59	-0.04	0.26	-0.16	8.71e-01	9.71e-01	9114
ATP6V0E1	52.21	-0.18	0.3	-0.6	5.51e-01	8.56e-01	8992
ATP6V0E2	4.87	0.58	0.75	0.77	4.40e-01	8.02e-01	155066
ATP6V1A	75.34	-0.84	0.33	-2.55	1.08e-02	1.56e-01	523
ATP6V1B2	126.41	-1.07	0.3	-3.62	3.00e-04	1.75e-02	526
ATP6V1C1	43.89	-0.81	0.33	-2.45	1.42e-02	1.81e-01	528
ATP6V1D	28.19	-0.73	0.31	-2.33	1.98e-02	2.18e-01	51382
ATP6V1E1	56.53	-0.21	0.27	-0.78	4.33e-01	7.98e-01	529
ATP6V1E2	2.86	0.45	0.84	0.54	5.92e-01	8.72e-01	90423
ATP6V1F	23.15	0.23	0.41	0.55	5.80e-01	8.68e-01	9296
ATP6V1G1	51.02	-0.2	0.27	-0.72	4.69e-01	8.19e-01	9550
ATP6V1H	23.47	0.18	0.31	0.58	5.64e-01	8.62e-01	51606
ATP7A	22.27	-0.43	0.3	-1.43	1.52e-01	5.43e-01	538
ATP7B	3.82	-0.1	0.63	-0.16	8.70e-01	9.71e-01	540
ATP8A1	30.25	0.14	0.38	0.36	7.18e-01	9.23e-01	10396
ATP8A2	3.1	-0.68	0.92	-0.73	4.63e-01	8.13e-01	51761
ATP8A2P2	3.52	1.12	0.76	1.48	1.40e-01	5.27e-01	100533851
ATP8B1	28.76	-0.42	0.27	-1.54	1.22e-01	4.98e-01	5205
ATP8B2	51.39	0.46	0.21	2.15	3.14e-02	2.75e-01	57198
ATP8B3	3.57	0.8	0.79	1.02	3.08e-01	7.09e-01	148229
ATP8B4	14.3	0.94	0.59	1.58	1.14e-01	4.85e-01	79895
ATP9A	40.98	0.26	0.28	0.95	3.45e-01	7.39e-01	10079
ATP9B	30.84	-0.02	0.27	-0.07	9.42e-01	9.87e-01	374868
ATPAF1	22.24	-0.1	0.3	-0.33	7.39e-01	9.32e-01	64756
ATPAF2	6.28	0.4	0.47	0.84	3.99e-01	7.75e-01	91647
ATPIF1	83.69	0.85	0.22	3.88	1.03e-04	8.18e-03	NA
ATR	35.77	0.02	0.27	0.09	9.28e-01	9.83e-01	545
ATRAID	16.26	0.77	0.32	2.43	1.51e-02	1.87e-01	51374
ATRN	44.26	-0.37	0.22	-1.68	9.39e-02	4.46e-01	8455
ATRX	281.6	0.09	0.19	0.5	6.15e-01	8.82e-01	546
ATXN1	93.82	-0.25	0.24	-1.06	2.91e-01	6.94e-01	6310
ATXN10	33.42	-0.23	0.2	-1.11	2.68e-01	6.75e-01	25814
ATXN1L	41.32	-0.73	0.18	-4.13	3.68e-05	3.74e-03	342371
ATXN2	97.79	-0.23	0.16	-1.45	1.48e-01	5.39e-01	6311
ATXN2L	118.2	0	0.15	0.02	9.85e-01	9.96e-01	11273
ATXN3	64.48	-0.12	0.27	-0.43	6.64e-01	9.04e-01	4287
ATXN7	66.74	-0.2	0.24	-0.83	4.04e-01	7.78e-01	6314
ATXN7L1	22.9	0.61	0.29	2.14	3.26e-02	2.79e-01	222255
ATXN7L2	2.71	0.01	0.66	0.01	9.89e-01	9.96e-01	127002
ATXN7L3	32.66	0.11	0.28	0.4	6.86e-01	9.14e-01	56970
ATXN7L3B	47.7	-0.22	0.23	-0.94	3.46e-01	7.41e-01	552889
AUH	12.42	0.46	0.32	1.41	1.57e-01	5.49e-01	549
AUP1	43.96	-0.01	0.25	-0.04	9.71e-01	9.93e-01	550
AURKA	5.51	1.49	0.59	2.52	1.17e-02	1.64e-01	6790
AURKAIP1	24.33	0.38	0.37	1.02	3.06e-01	7.08e-01	54998
AURKB	3.44	1.74	0.74	2.35	1.88e-02	2.13e-01	9212
AUTS2	55.26	0.12	0.21	0.57	5.69e-01	8.63e-01	26053
AVEN	8.2	0.22	0.42	0.54	5.91e-01	8.72e-01	57099
AVIL	7.42	0.85	0.5	1.69	9.19e-02	4.42e-01	10677
AVL9	39.7	-0.53	0.2	-2.68	7.26e-03	1.26e-01	23080
AVPI1	7.16	-0.77	0.59	-1.3	1.94e-01	5.99e-01	60370
AVPR1A	2.14	1.36	0.95	1.44	1.50e-01	5.42e-01	552
AXIN1	29.52	0.19	0.38	0.49	6.22e-01	8.85e-01	8312
AXIN2	12.81	-0.56	0.3	-1.84	6.64e-02	3.85e-01	8313
AXL	40.77	-0.36	0.29	-1.25	2.13e-01	6.24e-01	558
AZGP1	6.89	0.85	0.73	1.17	2.41e-01	6.50e-01	563
AZI2	28.19	-0.39	0.24	-1.6	1.09e-01	4.76e-01	64343
AZIN1	112.05	-0.3	0.28	-1.08	2.81e-01	6.86e-01	51582
AZIN2	4.79	0.83	0.65	1.27	2.03e-01	6.12e-01	113451
AZU1	4.88	0.94	1.12	0.84	4.00e-01	7.76e-01	566
B2M	1607.41	0.11	0.37	0.3	7.64e-01	9.40e-01	567
B3GALNT1	10.97	0.37	0.34	1.11	2.69e-01	6.75e-01	8706
B3GALNT2	8.5	-0.09	0.48	-0.19	8.49e-01	9.65e-01	148789
B3GALT2	2.25	-1.69	0.67	-2.52	1.16e-02	1.63e-01	8707
B3GALT4	3.63	2.47	0.91	2.71	6.77e-03	1.20e-01	8705
B3GALT6	8.83	1.05	0.71	1.47	1.41e-01	5.29e-01	126792
B3GALTL	5.32	-0.21	0.55	-0.38	7.02e-01	9.19e-01	NA
B3GAT1	3.01	0.59	1.07	0.55	5.82e-01	8.68e-01	27087
B3GAT3	9.23	-0.09	0.46	-0.19	8.47e-01	9.65e-01	26229
B3GNT2	17.05	0.06	0.34	0.18	8.55e-01	9.67e-01	10678
B3GNT5	17.95	-1.03	0.37	-2.75	5.88e-03	1.10e-01	84002
B3GNT7	14.72	-0.52	0.48	-1.07	2.83e-01	6.88e-01	93010
B3GNT8	3.68	-0.03	0.66	-0.04	9.65e-01	9.92e-01	374907
B3GNT9	5.61	-0.06	0.59	-0.11	9.16e-01	9.81e-01	84752
B3GNTL1	5.71	0.02	0.47	0.05	9.60e-01	9.91e-01	146712
B4GALNT1	2.51	0.25	0.82	0.3	7.61e-01	9.39e-01	2583
B4GALNT3	18.2	0.66	0.6	1.11	2.69e-01	6.75e-01	283358
B4GALT1	129.09	-0.53	0.31	-1.72	8.47e-02	4.28e-01	2683
B4GALT2	9.19	-0.53	0.5	-1.06	2.90e-01	6.94e-01	8704
B4GALT3	16.95	0.08	0.43	0.18	8.58e-01	9.67e-01	8703
B4GALT4	16.71	-0.13	0.38	-0.35	7.26e-01	9.27e-01	8702
B4GALT5	60.66	-0.13	0.22	-0.57	5.67e-01	8.62e-01	9334
B4GALT6	2.52	-0.2	0.65	-0.31	7.56e-01	9.37e-01	9331
B4GALT7	7.26	-0.26	0.56	-0.47	6.39e-01	8.93e-01	11285
B4GAT1	6.77	-0.29	0.55	-0.52	6.05e-01	8.78e-01	11041
BAALC	6.52	0.98	0.55	1.77	7.75e-02	4.13e-01	79870
BABAM1	15.01	0.66	0.41	1.61	1.08e-01	4.73e-01	29086
BACE1	38.6	-0.21	0.26	-0.81	4.18e-01	7.90e-01	23621
BACE2	31.75	-0.09	0.37	-0.24	8.11e-01	9.54e-01	25825
BACH1	89.75	-1.04	0.33	-3.18	1.47e-03	4.99e-02	571
BACH1-IT1	3.01	0.07	0.87	0.08	9.34e-01	9.85e-01	NA
BACH2	8.69	0.13	0.63	0.21	8.30e-01	9.60e-01	60468
BAD	10.35	0.64	0.61	1.05	2.93e-01	6.96e-01	572
BAG1	51.3	-0.14	0.3	-0.47	6.36e-01	8.91e-01	573
BAG2	13.58	0.03	0.5	0.06	9.52e-01	9.89e-01	9532
BAG3	200.29	1.25	0.88	1.41	1.58e-01	5.51e-01	9531
BAG4	23.93	-0.64	0.33	-1.93	5.36e-02	3.45e-01	9530
BAG5	39.13	-0.27	0.22	-1.22	2.23e-01	6.35e-01	9529
BAG6	92.46	-0.16	0.19	-0.83	4.08e-01	7.83e-01	7917
BAHCC1	29.23	-0.01	0.46	-0.03	9.79e-01	9.94e-01	57597
BAHD1	20.39	-0.31	0.39	-0.8	4.24e-01	7.92e-01	22893
BAI3	5.48	-0.38	0.51	-0.75	4.54e-01	8.09e-01	NA
BAIAP2	31.21	0.43	0.35	1.22	2.24e-01	6.35e-01	10458
BAIAP2-AS1	20.32	0.16	0.31	0.52	6.01e-01	8.75e-01	NA
BAIAP2L1	24.75	-0.23	0.31	-0.73	4.62e-01	8.13e-01	55971
BAIAP3	3.14	-0.54	0.78	-0.69	4.93e-01	8.29e-01	8938
BAK1	9.14	0.76	0.47	1.62	1.06e-01	4.72e-01	578
BAMBI	3.64	-0.59	0.71	-0.84	4.04e-01	7.78e-01	25805
BANF1	15.96	0.29	0.41	0.71	4.75e-01	8.22e-01	8815
BANK1	12.18	1.93	0.5	3.85	1.20e-04	8.99e-03	55024
BANP	15.95	0.59	0.41	1.42	1.54e-01	5.46e-01	54971
BAP1	43.55	0.09	0.28	0.32	7.46e-01	9.33e-01	8314
BARD1	11.51	0.22	0.39	0.56	5.73e-01	8.65e-01	580
BASP1	47.65	-0.79	0.32	-2.43	1.52e-02	1.87e-01	10409
BATF	4.05	-0.04	0.66	-0.05	9.57e-01	9.91e-01	10538
BATF2	13.26	2.13	0.71	2.99	2.75e-03	7.15e-02	116071
BATF3	4.18	-0.2	0.79	-0.26	7.98e-01	9.49e-01	55509
BAX	26.05	0.05	0.34	0.16	8.75e-01	9.72e-01	581
BAZ1A	144.91	0.16	0.17	0.92	3.57e-01	7.48e-01	11177
BAZ1B	213.63	0.22	0.16	1.36	1.73e-01	5.71e-01	9031
BAZ2A	226.08	0.18	0.26	0.69	4.90e-01	8.28e-01	11176
BAZ2B	173.27	0.22	0.18	1.25	2.10e-01	6.22e-01	29994
BBC3	7.42	-0.77	0.54	-1.43	1.54e-01	5.46e-01	27113
BBIP1	10.81	0.26	0.42	0.62	5.36e-01	8.50e-01	92482
BBS1	3.59	-0.08	0.6	-0.14	8.88e-01	9.76e-01	582
BBS10	8.56	0.59	0.52	1.14	2.52e-01	6.60e-01	79738
BBS12	2.99	0.91	0.7	1.29	1.97e-01	6.04e-01	166379
BBS2	22.19	-0.07	0.3	-0.22	8.28e-01	9.59e-01	583
BBS4	11.5	-0.45	0.42	-1.08	2.80e-01	6.86e-01	585
BBS5	4.39	-0.53	0.67	-0.78	4.33e-01	7.98e-01	129880
BBS7	11.39	0.66	0.37	1.81	7.02e-02	3.95e-01	55212
BBS9	16.42	0.63	0.3	2.14	3.23e-02	2.78e-01	27241
BBX	113.17	-0.02	0.21	-0.08	9.34e-01	9.85e-01	56987
BCAM	64.48	0.63	0.27	2.33	1.96e-02	2.16e-01	4059
BCAP29	35.97	-0.67	0.32	-2.08	3.79e-02	2.99e-01	55973
BCAP31	77.57	0.78	0.23	3.41	6.45e-04	2.89e-02	10134
BCAR1	39.34	-0.88	0.38	-2.3	2.12e-02	2.24e-01	9564
BCAR3	21.2	0.24	0.44	0.54	5.89e-01	8.70e-01	8412
BCAS2	12.13	-0.57	0.41	-1.4	1.62e-01	5.55e-01	10286
BCAS3	26.41	0.31	0.27	1.13	2.57e-01	6.64e-01	54828
BCAS4	5.21	0.04	0.56	0.07	9.40e-01	9.87e-01	55653
BCAT1	93.11	-1.56	0.51	-3.08	2.05e-03	6.03e-02	586
BCAT2	9.04	0.28	0.41	0.69	4.93e-01	8.29e-01	587
BCCIP	45.02	0.39	0.28	1.37	1.72e-01	5.70e-01	56647
BCHE	4.53	-0.19	0.68	-0.28	7.80e-01	9.44e-01	590
BCKDHB	7.91	-0.03	0.49	-0.06	9.55e-01	9.90e-01	594
BCKDK	15.34	-0.23	0.31	-0.73	4.67e-01	8.18e-01	10295
BCL10	15.27	0.1	0.42	0.25	8.06e-01	9.52e-01	8915
BCL11A	7.86	0.79	0.81	0.98	3.26e-01	7.26e-01	53335
BCL11B	7.7	1.19	0.71	1.68	9.39e-02	4.46e-01	64919
BCL2	17.91	-0.42	0.38	-1.1	2.72e-01	6.78e-01	596
BCL2A1	39.53	-0.36	0.49	-0.74	4.60e-01	8.13e-01	597
BCL2L1	55.76	-0.45	0.26	-1.73	8.40e-02	4.27e-01	598
BCL2L11	28.34	0.14	0.36	0.39	6.95e-01	9.16e-01	10018
BCL2L13	40.53	0.04	0.24	0.16	8.71e-01	9.71e-01	23786
BCL2L2	43.56	-1.03	0.24	-4.31	1.65e-05	2.13e-03	599
BCL3	39.42	0.15	0.39	0.39	6.95e-01	9.17e-01	602
BCL6	199.08	-0.77	0.24	-3.21	1.33e-03	4.73e-02	604
BCL6B	25.28	0.28	0.41	0.68	4.97e-01	8.31e-01	255877
BCL7A	6.17	-0.05	0.39	-0.12	9.06e-01	9.80e-01	605
BCL7B	31.4	-0.27	0.26	-1.03	3.03e-01	7.04e-01	9275
BCL7C	6.88	-0.14	0.47	-0.29	7.69e-01	9.41e-01	9274
BCL9	16.7	0.03	0.34	0.08	9.36e-01	9.85e-01	607
BCL9L	130.98	-0.12	0.24	-0.5	6.14e-01	8.82e-01	283149
BCLAF1	117.51	-0.18	0.22	-0.84	3.99e-01	7.75e-01	9774
BCO2	2.69	-0.17	0.82	-0.2	8.40e-01	9.63e-01	83875
BCOR	39.11	0.23	0.28	0.79	4.27e-01	7.94e-01	54880
BCORL1	32.72	-0.25	0.3	-0.86	3.92e-01	7.70e-01	63035
BCR	62.53	0.28	0.31	0.91	3.62e-01	7.51e-01	613
BCS1L	7.37	-0.25	0.55	-0.45	6.52e-01	8.98e-01	617
BCYRN1	20.55	0.69	0.41	1.69	9.16e-02	4.42e-01	618
BDH1	8.2	-0.39	0.93	-0.42	6.78e-01	9.11e-01	622
BDH2	11.37	0.76	0.52	1.46	1.43e-01	5.32e-01	56898
BDKRB2	4.6	-0.84	0.66	-1.26	2.07e-01	6.18e-01	624
BDNF	2.34	-0.12	1.14	-0.11	9.13e-01	9.81e-01	627
BDP1	247.22	-0.05	0.2	-0.24	8.09e-01	9.53e-01	55814
BEAN1	2.72	-1.13	0.85	-1.32	1.85e-01	5.86e-01	146227
BECN1	44.92	0.1	0.22	0.44	6.61e-01	9.03e-01	8678
BEND3	3.95	-0.42	0.63	-0.66	5.10e-01	8.38e-01	57673
BEND4	3.97	2.56	1	2.57	1.01e-02	1.49e-01	389206
BEND7	11.64	-0.05	0.5	-0.1	9.21e-01	9.82e-01	222389
BEST1	13.03	-1.5	0.42	-3.55	3.79e-04	2.05e-02	7439
BET1	7.61	0.81	0.5	1.62	1.05e-01	4.68e-01	10282
BET1L	24.13	-0.38	0.28	-1.36	1.75e-01	5.73e-01	51272
BEX2	4.73	0.13	0.65	0.21	8.35e-01	9.62e-01	84707
BEX4	15.36	0.14	0.33	0.44	6.59e-01	9.02e-01	56271
BEX5	2.28	1.01	0.86	1.17	2.40e-01	6.50e-01	340542
BFAR	37.27	-0.46	0.28	-1.67	9.59e-02	4.49e-01	51283
BGN	335.01	0.16	0.23	0.7	4.86e-01	8.25e-01	633
BHLHB9	6.16	-0.06	0.5	-0.13	9.00e-01	9.79e-01	80823
BHLHE22	9.36	0.88	0.7	1.25	2.12e-01	6.24e-01	27319
BHLHE40	156.48	-1.37	0.28	-4.86	1.20e-06	2.95e-04	8553
BHLHE41	10.6	-1.43	0.54	-2.64	8.32e-03	1.34e-01	79365
BHMT2	3.85	-0.35	0.65	-0.54	5.88e-01	8.70e-01	23743
BICC1	33.28	-0.01	0.33	-0.04	9.70e-01	9.93e-01	80114
BICD1	32.3	-0.19	0.23	-0.82	4.14e-01	7.89e-01	636
BICD2	45.65	-0.48	0.26	-1.86	6.28e-02	3.74e-01	23299
BID	9.91	0.23	0.4	0.58	5.63e-01	8.61e-01	637
BIN1	23.22	0.38	0.27	1.42	1.55e-01	5.48e-01	274
BIN2	62.74	0.73	0.33	2.21	2.72e-02	2.55e-01	51411
BIN3	15.95	0.67	0.36	1.88	6.05e-02	3.67e-01	55909
BIRC2	41.39	-0.38	0.25	-1.48	1.38e-01	5.24e-01	329
BIRC3	85.03	-0.28	0.42	-0.67	5.06e-01	8.36e-01	330
BIRC5	7.5	0.45	0.5	0.9	3.70e-01	7.57e-01	332
BIRC6	240.71	-0.05	0.18	-0.25	7.99e-01	9.50e-01	57448
BIVM	9.38	0.16	0.48	0.33	7.41e-01	9.32e-01	54841
BLCAP	29.04	-0.35	0.26	-1.34	1.81e-01	5.80e-01	10904
BLK	3.25	1.7	1.34	1.27	2.03e-01	6.12e-01	640
BLM	7.04	0.66	0.54	1.22	2.23e-01	6.35e-01	641
BLMH	17.46	0.07	0.32	0.22	8.26e-01	9.59e-01	642
BLNK	7.43	1.57	0.62	2.55	1.07e-02	1.55e-01	29760
BLOC1S1	6.19	0.69	0.57	1.23	2.20e-01	6.33e-01	2647
BLOC1S2	15.83	-0.23	0.37	-0.63	5.28e-01	8.47e-01	282991
BLOC1S3	5.43	-0.07	0.64	-0.1	9.17e-01	9.81e-01	388552
BLOC1S5	6.69	-0.22	0.44	-0.51	6.13e-01	8.82e-01	63915
BLOC1S6	26.47	-0.66	0.23	-2.89	3.84e-03	8.72e-02	26258
BLVRA	50.05	0.44	0.33	1.34	1.79e-01	5.78e-01	644
BLVRB	21.67	0.44	0.42	1.04	2.97e-01	7.00e-01	645
BLZF1	20.23	0.2	0.31	0.64	5.21e-01	8.44e-01	8548
BMF	11.83	1.02	0.43	2.34	1.95e-02	2.16e-01	90427
BMI1	19.13	-0.2	0.34	-0.59	5.52e-01	8.56e-01	648
BMP1	23.82	0.14	0.35	0.41	6.81e-01	9.12e-01	649
BMP2	11.12	-0.97	0.43	-2.25	2.43e-02	2.41e-01	650
BMP2K	43.98	0.45	0.28	1.61	1.08e-01	4.73e-01	55589
BMP2KL	2.9	-1.25	0.97	-1.28	1.99e-01	6.07e-01	347359
BMP4	5.37	1.01	0.64	1.58	1.13e-01	4.83e-01	652
BMP5	11.35	-0.45	0.44	-1.02	3.08e-01	7.09e-01	653
BMP6	7.02	-0.75	0.52	-1.46	1.44e-01	5.32e-01	654
BMP8B	2.99	0.45	0.7	0.64	5.20e-01	8.44e-01	656
BMPER	5.09	-0.51	0.61	-0.83	4.04e-01	7.79e-01	168667
BMPR1A	18.81	-0.09	0.39	-0.23	8.17e-01	9.56e-01	657
BMPR1B	2.17	0.24	0.82	0.29	7.73e-01	9.42e-01	658
BMPR2	232.17	-0.44	0.26	-1.67	9.46e-02	4.47e-01	659
BMS1	75.63	0.37	0.24	1.55	1.21e-01	4.95e-01	9790
BMS1P1	4.73	-0.03	0.56	-0.05	9.56e-01	9.90e-01	399761
BMS1P10	2.73	-0.32	0.82	-0.39	6.96e-01	9.17e-01	728611
BMS1P20	2.67	0.04	0.97	0.04	9.68e-01	9.93e-01	96610
BMS1P4	2.8	1.02	0.9	1.14	2.55e-01	6.62e-01	729096
BMX	2.39	0.43	0.83	0.52	6.03e-01	8.77e-01	660
BNC2	26.49	0.09	0.29	0.3	7.65e-01	9.40e-01	54796
BNIP1	3.87	-0.01	0.62	-0.02	9.88e-01	9.96e-01	662
BNIP2	86.35	-0.77	0.26	-2.89	3.85e-03	8.73e-02	663
BNIP3	35.17	-0.45	0.33	-1.35	1.77e-01	5.75e-01	664
BNIP3L	138.01	-0.95	0.28	-3.36	7.86e-04	3.27e-02	665
BNIPL	2.87	0.81	0.82	0.98	3.26e-01	7.26e-01	149428
BOC	9.02	0.52	0.61	0.85	3.95e-01	7.72e-01	91653
BOD1	16.8	-0.24	0.44	-0.54	5.89e-01	8.70e-01	91272
BOD1L1	237.69	-0.04	0.22	-0.19	8.53e-01	9.66e-01	259282
BOK	14.1	0.8	0.5	1.6	1.09e-01	4.76e-01	666
BOLA1	2.49	1.03	0.89	1.16	2.46e-01	6.55e-01	51027
BOLA3	6.49	0.17	0.48	0.36	7.16e-01	9.23e-01	388962
BOP1	8.05	-0.21	0.5	-0.42	6.71e-01	9.08e-01	23246
BORA	2.6	0.11	0.68	0.16	8.75e-01	9.72e-01	79866
bP-2189O9.2	5.37	1.08	0.69	1.57	1.17e-01	4.90e-01	NA
BPGM	16.73	0.29	0.33	0.87	3.84e-01	7.65e-01	669
BPHL	2.21	-0.81	0.7	-1.16	2.48e-01	6.57e-01	670
BPI	8.72	1.75	1.05	1.66	9.66e-02	4.51e-01	671
BPIFA1	6.05	0.62	1.11	0.56	5.72e-01	8.65e-01	51297
BPIFB1	24.32	3.7	0.94	3.93	8.67e-05	7.25e-03	92747
BPNT1	9.69	0.28	0.49	0.57	5.69e-01	8.63e-01	10380
BPTF	264.02	0.3	0.19	1.55	1.21e-01	4.95e-01	2186
BRAF	49.65	-0.52	0.26	-2.03	4.26e-02	3.15e-01	673
BRAP	16.32	-0.04	0.31	-0.14	8.91e-01	9.76e-01	8315
BRAT1	17.34	0.53	0.47	1.12	2.61e-01	6.68e-01	221927
BRCA1	15.34	0.35	0.37	0.96	3.36e-01	7.32e-01	672
BRCA2	14.22	0.75	0.44	1.73	8.41e-02	4.27e-01	675
BRCC3	15.43	0.27	0.38	0.72	4.70e-01	8.20e-01	79184
BRD1	42.55	0.06	0.26	0.21	8.32e-01	9.60e-01	23774
BRD2	215.73	0.21	0.19	1.14	2.53e-01	6.61e-01	6046
BRD3	49.66	-0.16	0.24	-0.66	5.12e-01	8.39e-01	8019
BRD4	234.06	0.02	0.2	0.12	9.06e-01	9.80e-01	23476
BRD7	59.99	0.16	0.21	0.79	4.31e-01	7.97e-01	29117
BRD7P4	3.04	-2.06	0.91	-2.26	2.39e-02	2.38e-01	100287229
BRD8	52.35	0.43	0.19	2.23	2.57e-02	2.48e-01	10902
BRD9	42.39	0.31	0.36	0.85	3.95e-01	7.73e-01	65980
BRE	15.4	0.03	0.32	0.11	9.13e-01	9.81e-01	NA
BRF1	28.48	0.22	0.36	0.62	5.32e-01	8.48e-01	2972
BRF2	2.75	1.47	1	1.48	1.39e-01	5.24e-01	55290
BRI3	34.02	-0.78	0.28	-2.75	5.98e-03	1.11e-01	25798
BRI3BP	7.21	0.07	0.45	0.15	8.82e-01	9.73e-01	140707
BRIP1	3.9	0.91	0.67	1.36	1.74e-01	5.72e-01	83990
BRIX1	11.99	-0.1	0.37	-0.27	7.84e-01	9.45e-01	55299
BRK1	34.43	0.27	0.27	0.98	3.27e-01	7.26e-01	55845
BRMS1	23.01	0.47	0.36	1.31	1.91e-01	5.93e-01	25855
BRMS1L	6.69	-0.12	0.53	-0.22	8.27e-01	9.59e-01	84312
BROX	53.55	0	0.28	0.01	9.96e-01	9.99e-01	148362
BRPF1	19.45	-0.14	0.28	-0.48	6.28e-01	8.88e-01	7862
BRPF3	49.84	0	0.32	0	9.97e-01	9.99e-01	27154
BRWD1	118.49	-0.55	0.22	-2.48	1.31e-02	1.72e-01	54014
BRWD3	60.71	-0.28	0.26	-1.07	2.87e-01	6.90e-01	254065
BSCL2	3.43	2.33	0.79	2.93	3.37e-03	8.03e-02	26580
BSDC1	49.36	0.19	0.18	1.05	2.94e-01	6.96e-01	55108
BSG	127.41	0.07	0.2	0.38	7.05e-01	9.19e-01	682
BSN	3.94	-0.01	1.02	-0.01	9.91e-01	9.97e-01	8927
BSPRY	6.29	0.56	0.6	0.93	3.52e-01	7.45e-01	54836
BST1	4.64	-0.14	0.64	-0.22	8.22e-01	9.57e-01	683
BST2	116.86	1.24	0.48	2.58	9.77e-03	1.47e-01	684
BTAF1	68.1	-0.45	0.3	-1.48	1.38e-01	5.24e-01	9044
BTBD1	33.49	-0.51	0.28	-1.85	6.44e-02	3.79e-01	53339
BTBD10	27.53	-0.03	0.27	-0.12	9.04e-01	9.80e-01	84280
BTBD18	6.43	0.35	1.18	0.29	7.68e-01	9.41e-01	643376
BTBD19	15.14	-0.57	0.42	-1.37	1.69e-01	5.66e-01	149478
BTBD2	22.66	0.27	0.34	0.81	4.16e-01	7.89e-01	55643
BTBD3	13.31	-0.15	0.32	-0.48	6.33e-01	8.89e-01	22903
BTBD6	17.24	-0.03	0.42	-0.06	9.50e-01	9.89e-01	90135
BTBD7	35.73	-0.24	0.22	-1.09	2.77e-01	6.83e-01	55727
BTBD9	30.12	-0.23	0.24	-0.97	3.32e-01	7.29e-01	114781
BTC	2.12	-0.61	0.87	-0.7	4.84e-01	8.25e-01	685
BTD	2.96	0.12	0.73	0.17	8.66e-01	9.69e-01	686
BTF3	109.12	0.27	0.2	1.37	1.72e-01	5.69e-01	689
BTF3L4	18.05	-0.92	0.39	-2.35	1.90e-02	2.13e-01	91408
BTG1	62.98	-0.82	0.36	-2.3	2.13e-02	2.24e-01	694
BTG2	75.87	-0.29	0.25	-1.18	2.38e-01	6.48e-01	7832
BTG3	16.35	0.17	0.32	0.53	5.95e-01	8.74e-01	10950
BTK	19.08	0.96	0.36	2.68	7.25e-03	1.26e-01	695
BTLA	2.91	3.52	1.16	3.03	2.42e-03	6.67e-02	151888
BTN2A1	52.4	0.47	0.26	1.8	7.11e-02	3.96e-01	11120
BTN2A2	19.6	0.42	0.32	1.32	1.87e-01	5.88e-01	10385
BTN2A3P	7.6	0.61	0.53	1.15	2.49e-01	6.57e-01	54718
BTN3A1	46.75	0.77	0.3	2.56	1.06e-02	1.54e-01	11119
BTN3A2	71.01	1.04	0.4	2.62	8.77e-03	1.38e-01	11118
BTN3A3	49.62	1.22	0.35	3.44	5.85e-04	2.73e-02	10384
BTRC	24.78	0.39	0.29	1.36	1.75e-01	5.73e-01	8945
BUB1	13.61	2.05	0.52	3.92	8.91e-05	7.33e-03	699
BUB1B	13.69	2.02	0.64	3.17	1.51e-03	5.05e-02	701
BUB3	28.54	0.21	0.23	0.92	3.58e-01	7.49e-01	9184
BUD13	15.73	0.04	0.3	0.12	9.04e-01	9.80e-01	84811
BUD31	22.65	0.42	0.26	1.59	1.12e-01	4.83e-01	8896
BVES	5.83	0.09	0.59	0.15	8.80e-01	9.73e-01	11149
BX322557.10	7.26	1.1	0.65	1.68	9.36e-02	4.45e-01	NA
BYSL	8.55	0.12	0.5	0.23	8.19e-01	9.56e-01	705
BZRAP1	11.57	-0.34	0.58	-0.58	5.59e-01	8.60e-01	NA
BZW1	76.83	-0.1	0.19	-0.56	5.74e-01	8.65e-01	9689
BZW2	14.7	-0.16	0.41	-0.4	6.90e-01	9.15e-01	28969
C10orf10	180.95	-1.22	0.38	-3.2	1.36e-03	4.80e-02	NA
C10orf11	6.85	0.3	0.53	0.56	5.74e-01	8.65e-01	NA
C10orf12	30.07	0.12	0.33	0.36	7.20e-01	9.24e-01	NA
C10orf128	8.89	0.06	0.52	0.11	9.13e-01	9.81e-01	NA
C10orf2	3.28	-0.86	0.66	-1.3	1.92e-01	5.97e-01	NA
C10orf32	6.73	0.35	0.47	0.75	4.54e-01	8.09e-01	NA
C10orf54	55.19	0.5	0.25	1.99	4.69e-02	3.27e-01	NA
C10orf76	26.83	0.26	0.25	1.05	2.95e-01	6.98e-01	NA
C10orf88	3.63	-0.26	0.64	-0.4	6.89e-01	9.15e-01	80007
C11orf1	4.69	0.48	0.76	0.63	5.28e-01	8.47e-01	64776
C11orf21	4.41	0.35	0.62	0.56	5.75e-01	8.66e-01	29125
C11orf24	20.53	-0.24	0.27	-0.9	3.66e-01	7.56e-01	53838
C11orf30	31.96	0	0.27	0	9.97e-01	9.99e-01	NA
C11orf31	19.68	0.43	0.33	1.28	1.99e-01	6.07e-01	NA
C11orf49	15.25	0.63	0.32	2	4.57e-02	3.24e-01	79096
C11orf54	13.83	-0.38	0.41	-0.93	3.54e-01	7.47e-01	28970
C11orf57	28.06	0.13	0.34	0.37	7.13e-01	9.22e-01	NA
C11orf58	101.74	-0.19	0.2	-0.95	3.41e-01	7.37e-01	10944
C11orf63	8.03	1.07	0.44	2.41	1.58e-02	1.91e-01	NA
C11orf65	5.04	-0.05	0.63	-0.09	9.31e-01	9.84e-01	160140
C11orf68	7.58	-0.37	0.52	-0.71	4.81e-01	8.24e-01	83638
C11orf71	2.97	-0.59	0.65	-0.91	3.65e-01	7.54e-01	54494
C11orf73	8.97	0.46	0.49	0.94	3.47e-01	7.41e-01	NA
C11orf74	10.66	-0.21	0.43	-0.49	6.22e-01	8.85e-01	119710
C11orf80	4.39	0.76	0.54	1.41	1.59e-01	5.51e-01	79703
C11orf84	10.11	1.51	0.59	2.54	1.12e-02	1.59e-01	NA
C11orf95	12.68	0.26	0.43	0.6	5.47e-01	8.56e-01	65998
C11orf96	35.67	-2.14	0.53	-4.05	5.21e-05	4.85e-03	387763
C11orf98	3.51	0.56	0.56	1.01	3.14e-01	7.17e-01	102288414
C12orf10	5.82	0	0.44	0	9.98e-01	9.99e-01	60314
C12orf29	5.6	-0.49	0.47	-1.03	3.03e-01	7.04e-01	91298
C12orf4	15.43	-0.29	0.41	-0.7	4.81e-01	8.24e-01	57102
C12orf43	10.3	0.07	0.43	0.15	8.77e-01	9.72e-01	64897
C12orf45	6.46	0.3	0.48	0.63	5.26e-01	8.45e-01	121053
C12orf49	39.83	-0.3	0.32	-0.92	3.56e-01	7.48e-01	79794
C12orf5	14.76	0.01	0.33	0.03	9.75e-01	9.94e-01	NA
C12orf57	8.28	0.5	0.5	1.01	3.15e-01	7.17e-01	113246
C12orf65	17.8	0.28	0.31	0.9	3.68e-01	7.56e-01	91574
C12orf66	4.81	-0.09	0.47	-0.2	8.42e-01	9.63e-01	144577
C12orf75	5.11	2.28	0.65	3.5	4.64e-04	2.36e-02	387882
C12orf76	6.46	-0.59	0.41	-1.45	1.48e-01	5.39e-01	400073
C14orf1	7.72	-0.16	0.39	-0.4	6.87e-01	9.14e-01	NA
C14orf119	12.62	0.56	0.35	1.62	1.05e-01	4.70e-01	55017
C14orf132	19.15	-0.23	0.36	-0.63	5.28e-01	8.47e-01	56967
C14orf142	4.57	0.93	0.6	1.55	1.22e-01	4.98e-01	NA
C14orf159	43.54	0.55	0.21	2.63	8.60e-03	1.37e-01	NA
C14orf166	61.2	-0.33	0.33	-1	3.15e-01	7.17e-01	NA
C14orf169	4.29	0.39	0.78	0.5	6.15e-01	8.82e-01	NA
C14orf2	41.85	0.01	0.38	0.04	9.72e-01	9.93e-01	NA
C14orf28	2.58	-0.35	0.76	-0.46	6.45e-01	8.95e-01	122525
C14orf37	5.41	0.25	0.67	0.37	7.11e-01	9.21e-01	NA
C14orf79	2.63	-0.34	0.79	-0.43	6.66e-01	9.05e-01	NA
C14orf80	6.08	0.93	1.03	0.9	3.67e-01	7.56e-01	NA
C14orf93	2.79	1.22	0.74	1.66	9.79e-02	4.53e-01	60686
C15orf27	4.65	0.78	1.18	0.66	5.10e-01	8.38e-01	NA
C15orf39	27.5	-0.51	0.39	-1.32	1.87e-01	5.88e-01	56905
C15orf40	12.76	0.68	0.44	1.56	1.18e-01	4.92e-01	123207
C15orf41	4.82	0.33	0.5	0.66	5.12e-01	8.40e-01	84529
C15orf52	24.17	-0.03	0.36	-0.07	9.44e-01	9.87e-01	NA
C15orf57	10.52	0.32	0.36	0.89	3.76e-01	7.60e-01	NA
C15orf59	2.27	0.44	1.1	0.4	6.91e-01	9.15e-01	NA
C16orf13	7.17	0.04	0.6	0.07	9.45e-01	9.88e-01	NA
C16orf45	8.89	-0.42	0.55	-0.77	4.43e-01	8.03e-01	NA
C16orf52	13.56	-0.99	0.41	-2.41	1.61e-02	1.93e-01	NA
C16orf54	3.92	1.69	0.79	2.13	3.28e-02	2.80e-01	283897
C16orf58	17.52	-0.1	0.3	-0.34	7.36e-01	9.31e-01	64755
C16orf62	32.7	0.03	0.3	0.1	9.22e-01	9.82e-01	NA
C16orf70	7.46	0	0.45	0	9.97e-01	9.99e-01	80262
C16orf72	101.29	0.24	0.48	0.49	6.22e-01	8.85e-01	29035
C16orf87	13.4	0.25	0.4	0.64	5.22e-01	8.44e-01	388272
C16orf89	9.81	0.34	0.53	0.65	5.16e-01	8.41e-01	146556
C17orf51	6.57	-0.7	0.43	-1.61	1.07e-01	4.72e-01	NA
C17orf59	3.05	0.53	0.65	0.81	4.15e-01	7.89e-01	NA
C17orf62	42.12	0.34	0.26	1.33	1.83e-01	5.83e-01	NA
C17orf67	6.32	1.33	0.79	1.68	9.24e-02	4.43e-01	339210
C17orf70	11.81	-0.1	0.54	-0.19	8.49e-01	9.65e-01	NA
C17orf75	4.96	1.17	0.54	2.17	2.99e-02	2.67e-01	64149
C17orf80	15.55	0.1	0.32	0.32	7.48e-01	9.33e-01	55028
C17orf85	86.49	-0.01	0.18	-0.05	9.56e-01	9.90e-01	NA
C17orf89	7.77	-0.02	0.55	-0.04	9.71e-01	9.93e-01	NA
C17orf97	2.38	-0.31	0.69	-0.45	6.50e-01	8.97e-01	400566
C18orf21	2.9	0.6	0.69	0.87	3.84e-01	7.65e-01	83608
C18orf25	32.82	-0.37	0.27	-1.35	1.76e-01	5.73e-01	147339
C18orf32	4.97	0.19	0.55	0.35	7.28e-01	9.28e-01	497661
C18orf54	5.93	-0.8	0.54	-1.48	1.40e-01	5.27e-01	162681
C18orf8	16.5	-0.43	0.36	-1.19	2.33e-01	6.44e-01	NA
C19orf12	7.35	0.6	0.45	1.33	1.84e-01	5.84e-01	83636
C19orf24	4.95	0.05	0.71	0.07	9.43e-01	9.87e-01	NA
C19orf25	15.19	0.57	0.5	1.14	2.53e-01	6.61e-01	148223
C19orf33	9.24	0.88	0.51	1.71	8.78e-02	4.33e-01	64073
C19orf35	2.81	-0.28	0.65	-0.43	6.68e-01	9.06e-01	NA
C19orf38	4.13	1.1	0.69	1.59	1.13e-01	4.83e-01	255809
C19orf43	81.94	0.5	0.35	1.44	1.49e-01	5.40e-01	NA
C19orf44	7.44	0.24	0.57	0.43	6.69e-01	9.06e-01	84167
C19orf47	6.66	0.19	0.51	0.38	7.02e-01	9.19e-01	126526
C19orf48	4.79	0.25	0.65	0.38	7.02e-01	9.19e-01	84798
C19orf52	4.9	0.26	0.82	0.32	7.50e-01	9.35e-01	NA
C19orf53	52.28	0.74	0.23	3.18	1.49e-03	5.02e-02	28974
C19orf54	6.84	0.77	0.48	1.6	1.10e-01	4.78e-01	284325
C19orf60	9.63	0.73	0.62	1.18	2.38e-01	6.48e-01	NA
C19orf66	21.15	0.18	0.4	0.46	6.47e-01	8.96e-01	NA
C19orf68	17.38	-0.02	0.43	-0.05	9.60e-01	9.91e-01	NA
C19orf70	6.95	-0.14	0.58	-0.24	8.13e-01	9.54e-01	NA
C1D	5.64	0.06	0.56	0.1	9.21e-01	9.82e-01	10438
C1GALT1	22.59	-1	0.36	-2.82	4.85e-03	9.72e-02	56913
C1GALT1C1	12.07	1.56	0.44	3.51	4.47e-04	2.31e-02	29071
C1orf106	2.76	1.69	0.86	1.97	4.89e-02	3.33e-01	NA
C1orf109	5.59	0.41	0.65	0.62	5.34e-01	8.49e-01	54955
C1orf112	2.93	0.73	0.78	0.94	3.48e-01	7.43e-01	55732
C1orf115	38.37	0.14	0.32	0.44	6.60e-01	9.03e-01	79762
C1orf116	84.48	0.48	0.31	1.56	1.19e-01	4.93e-01	79098
C1orf122	8.72	0.25	0.68	0.37	7.09e-01	9.20e-01	127687
C1orf123	14.61	-0.11	0.37	-0.29	7.76e-01	9.43e-01	NA
C1orf131	11.09	0.58	0.36	1.62	1.04e-01	4.67e-01	128061
C1orf132	63.86	-0.62	0.35	-1.75	7.93e-02	4.16e-01	NA
C1orf159	4.27	-0.1	0.75	-0.13	8.97e-01	9.78e-01	54991
C1orf162	54.77	-0.85	0.55	-1.54	1.23e-01	4.98e-01	128346
C1orf174	6.53	-0.77	0.49	-1.58	1.14e-01	4.85e-01	339448
C1orf198	58.22	-0.36	0.32	-1.13	2.60e-01	6.67e-01	84886
C1orf21	64.25	-0.1	0.31	-0.32	7.47e-01	9.33e-01	81563
C1orf216	8.26	-0.09	0.43	-0.22	8.25e-01	9.58e-01	127703
C1orf27	36.55	-0.24	0.27	-0.89	3.72e-01	7.58e-01	NA
C1orf35	14.49	0.54	0.38	1.42	1.54e-01	5.46e-01	79169
C1orf43	61.29	-0.35	0.27	-1.3	1.93e-01	5.97e-01	25912
C1orf50	3.11	0.26	0.62	0.42	6.75e-01	9.09e-01	79078
C1orf52	12.17	0.61	0.33	1.84	6.65e-02	3.85e-01	148423
C1orf54	6.66	0.22	0.53	0.42	6.72e-01	9.08e-01	79630
C1orf86	26.14	0.53	0.67	0.8	4.26e-01	7.93e-01	NA
C1orf87	2.21	0.48	1.29	0.38	7.07e-01	9.20e-01	127795
C1orf95	5.7	1.44	0.96	1.5	1.34e-01	5.20e-01	NA
C1QA	184.14	0.36	0.51	0.71	4.79e-01	8.23e-01	712
C1QB	334.53	0.49	0.49	1.01	3.15e-01	7.17e-01	713
C1QBP	30.33	-0.19	0.31	-0.63	5.26e-01	8.46e-01	708
C1QC	190.72	-0.03	0.49	-0.06	9.54e-01	9.89e-01	714
C1QTNF1	25.29	0.16	0.49	0.33	7.44e-01	9.32e-01	114897
C1QTNF6	6.88	0.77	0.52	1.49	1.37e-01	5.24e-01	114904
C1QTNF7	8	-0.35	0.61	-0.58	5.63e-01	8.61e-01	114905
C1R	549.67	0.56	0.36	1.53	1.27e-01	5.05e-01	715
C1RL	54.05	-0.38	0.27	-1.37	1.71e-01	5.68e-01	51279
C1RL-AS1	20.71	0.35	0.42	0.84	4.03e-01	7.78e-01	283314
C1S	597	0.27	0.33	0.8	4.21e-01	7.91e-01	716
C2	25.56	0.35	0.39	0.9	3.69e-01	7.56e-01	717
C20orf144	3.21	0.47	0.81	0.57	5.66e-01	8.62e-01	128864
C20orf194	35.87	-0.16	0.22	-0.74	4.62e-01	8.13e-01	25943
C20orf196	2.46	3.15	1.27	2.47	1.34e-02	1.75e-01	NA
C20orf24	6.42	-0.25	0.54	-0.46	6.48e-01	8.96e-01	NA
C20orf27	6.18	-0.23	0.71	-0.33	7.43e-01	9.32e-01	54976
C20orf85	2.72	1.92	1.35	1.43	1.54e-01	5.46e-01	128602
C20orf96	7	0.25	0.55	0.44	6.56e-01	9.01e-01	140680
C21orf2	3.16	-0.22	0.75	-0.29	7.74e-01	9.42e-01	NA
C21orf58	8.1	0.49	0.55	0.89	3.76e-01	7.60e-01	54058
C21orf59	5.15	-1.12	0.53	-2.12	3.42e-02	2.87e-01	NA
C21orf91	13.82	-0.12	0.44	-0.28	7.82e-01	9.45e-01	54149
C22orf29	12.32	-0.38	0.32	-1.19	2.35e-01	6.45e-01	NA
C22orf34	11.7	-0.28	0.47	-0.59	5.58e-01	8.60e-01	348645
C22orf39	8.04	-0.2	0.38	-0.52	6.00e-01	8.75e-01	128977
C22orf46	28.58	-0.24	0.31	-0.79	4.31e-01	7.97e-01	79640
C2CD2	26.91	0	0.32	0	9.99e-01	1.00e+00	25966
C2CD2L	11.37	0.15	0.44	0.34	7.36e-01	9.31e-01	9854
C2CD3	40.38	-0.08	0.29	-0.29	7.72e-01	9.42e-01	26005
C2CD5	28.8	0.16	0.29	0.55	5.81e-01	8.68e-01	9847
C2orf40	2.21	1.96	1.21	1.62	1.06e-01	4.72e-01	NA
C2orf42	6.65	-0.02	0.56	-0.04	9.67e-01	9.92e-01	54980
C2orf43	6.03	0.31	0.46	0.68	4.96e-01	8.30e-01	NA
C2orf44	6.1	0.24	0.61	0.39	6.96e-01	9.17e-01	NA
C2orf47	4.65	0.31	0.49	0.64	5.24e-01	8.45e-01	NA
C2orf49	20.07	-0.18	0.34	-0.54	5.92e-01	8.72e-01	79074
C2orf54	2.98	0.7	1.3	0.54	5.92e-01	8.72e-01	NA
C2orf68	30.59	0.2	0.29	0.7	4.81e-01	8.24e-01	388969
C2orf69	8.59	-0.31	0.5	-0.63	5.32e-01	8.48e-01	205327
C2orf88	6.12	0.76	0.59	1.28	2.00e-01	6.07e-01	84281
C3	789.54	0.81	0.32	2.55	1.09e-02	1.57e-01	718
C3AR1	15.91	-0.54	0.64	-0.85	3.96e-01	7.73e-01	719
C3orf17	19.63	-0.59	0.35	-1.7	8.85e-02	4.35e-01	NA
C3orf38	9.53	0.26	0.46	0.56	5.73e-01	8.65e-01	285237
C3orf52	13.81	0.09	0.49	0.19	8.47e-01	9.65e-01	79669
C3orf58	10.26	-0.83	0.41	-2.01	4.40e-02	3.19e-01	NA
C3orf62	10.15	-0.34	0.38	-0.91	3.65e-01	7.54e-01	375341
C3orf70	5.2	0.11	0.78	0.15	8.84e-01	9.74e-01	285382
C4A	13.26	1.17	0.62	1.88	5.97e-02	3.66e-01	720
C4B	9	0.71	0.6	1.17	2.41e-01	6.50e-01	721
C4BPB	2.12	0.1	1.26	0.08	9.39e-01	9.87e-01	725
C4orf19	5.37	-0.6	0.84	-0.71	4.76e-01	8.23e-01	55286
C4orf27	4.59	0.56	0.67	0.83	4.05e-01	7.80e-01	NA
C4orf29	19.28	0.49	0.31	1.56	1.19e-01	4.93e-01	NA
C4orf3	50.95	-0.87	0.28	-3.08	2.08e-03	6.07e-02	401152
C4orf32	14.97	0.24	0.34	0.7	4.85e-01	8.25e-01	NA
C4orf33	4.12	0.47	0.58	0.8	4.26e-01	7.93e-01	132321
C4orf36	5.79	0.39	0.57	0.68	4.95e-01	8.29e-01	132989
C4orf46	4.02	-0.18	0.56	-0.33	7.41e-01	9.32e-01	201725
C5	9.88	0.01	0.46	0.02	9.81e-01	9.94e-01	727
C5AR1	62.25	-1.36	0.55	-2.48	1.33e-02	1.74e-01	728
C5AR2	8.97	0	0.71	0	9.99e-01	1.00e+00	27202
C5orf15	26.46	-0.17	0.31	-0.54	5.89e-01	8.70e-01	56951
C5orf22	16.39	0.1	0.32	0.31	7.60e-01	9.39e-01	55322
C5orf24	31.39	-0.21	0.31	-0.69	4.90e-01	8.28e-01	134553
C5orf28	3.45	-0.28	0.65	-0.43	6.66e-01	9.05e-01	NA
C5orf30	2.89	-0.58	0.8	-0.72	4.71e-01	8.21e-01	90355
C5orf38	4.99	0.32	0.83	0.39	6.98e-01	9.17e-01	153571
C5orf42	63.18	0.11	0.25	0.46	6.44e-01	8.94e-01	NA
C5orf45	23.15	-0.72	0.23	-3.09	1.97e-03	5.91e-02	NA
C5orf51	25.89	-0.55	0.37	-1.47	1.42e-01	5.31e-01	285636
C5orf56	27.07	-0.06	0.3	-0.19	8.52e-01	9.66e-01	NA
C5orf58	3.39	-1.98	0.87	-2.29	2.19e-02	2.28e-01	133874
C5orf63	2.29	0.03	0.82	0.04	9.68e-01	9.93e-01	401207
C6orf1	5.84	0.42	0.49	0.87	3.86e-01	7.67e-01	NA
C6orf106	74.29	-0.36	0.26	-1.36	1.73e-01	5.71e-01	NA
C6orf120	14.09	-0.83	0.37	-2.22	2.66e-02	2.53e-01	387263
C6orf132	15.26	0.49	0.4	1.22	2.21e-01	6.34e-01	647024
C6orf136	6.03	0.14	0.57	0.24	8.08e-01	9.53e-01	221545
C6orf141	2.27	-0.74	0.95	-0.78	4.34e-01	7.98e-01	135398
C6orf163	2.29	0.21	0.87	0.24	8.08e-01	9.53e-01	206412
C6orf203	6.54	0.35	0.51	0.69	4.88e-01	8.28e-01	NA
C6orf211	19.99	-0.14	0.44	-0.32	7.49e-01	9.33e-01	NA
C6orf223	10.92	2.4	1.17	2.06	3.96e-02	3.05e-01	221416
C6orf226	2.19	1.93	1.45	1.33	1.83e-01	5.83e-01	441150
C6orf25	6.24	0.58	0.67	0.87	3.82e-01	7.64e-01	NA
C6orf3	2.97	0.77	0.95	0.82	4.14e-01	7.88e-01	NA
C6orf47	15.03	0.38	0.51	0.75	4.54e-01	8.09e-01	57827
C6orf48	15.38	-0.15	0.31	-0.49	6.22e-01	8.85e-01	NA
C6orf57	3.89	1.83	0.73	2.5	1.24e-02	1.69e-01	NA
C6orf62	127.36	-0.08	0.2	-0.38	7.01e-01	9.18e-01	81688
C6orf89	55.74	-0.48	0.21	-2.34	1.94e-02	2.16e-01	221477
C7	472.68	-0.64	0.27	-2.32	2.03e-02	2.20e-01	730
C7orf26	6.44	0.1	0.5	0.19	8.48e-01	9.65e-01	79034
C7orf31	2.97	-1.17	0.75	-1.55	1.21e-01	4.96e-01	136895
C7orf43	11.04	0.5	0.62	0.81	4.20e-01	7.91e-01	NA
C7orf49	18.21	0.2	0.38	0.53	5.94e-01	8.73e-01	NA
C7orf50	33	0.13	0.38	0.35	7.29e-01	9.28e-01	84310
C7orf55-LUC7L2	22.32	-0.41	0.28	-1.48	1.39e-01	5.26e-01	NA
C7orf60	9.29	0.1	0.38	0.26	7.94e-01	9.49e-01	NA
C7orf73	17.47	-0.27	0.37	-0.74	4.62e-01	8.13e-01	NA
C8orf33	11.63	-0.49	0.41	-1.19	2.33e-01	6.44e-01	65265
C8orf34	4.18	0.34	0.59	0.57	5.66e-01	8.62e-01	116328
C8orf37	3.06	0.97	1.02	0.95	3.40e-01	7.36e-01	157657
C8orf4	125.15	-0.69	0.32	-2.16	3.09e-02	2.72e-01	NA
C8orf58	4.44	-0.08	0.67	-0.12	9.04e-01	9.80e-01	541565
C8orf59	9.66	-0.02	0.46	-0.03	9.73e-01	9.94e-01	NA
C8orf76	4.57	1.04	0.7	1.48	1.38e-01	5.24e-01	84933
C8orf82	5.92	0.47	0.63	0.74	4.62e-01	8.13e-01	414919
C8orf88	3.09	-1.1	0.96	-1.15	2.48e-01	6.57e-01	100127983
C9orf114	18.05	0.18	0.38	0.48	6.34e-01	8.90e-01	NA
C9orf117	5.48	-0.98	0.85	-1.15	2.49e-01	6.57e-01	NA
C9orf139	2.43	0.95	0.84	1.13	2.57e-01	6.64e-01	401563
C9orf142	6.33	0.82	0.5	1.65	9.83e-02	4.54e-01	NA
C9orf152	5.66	0.58	0.74	0.79	4.31e-01	7.97e-01	401546
C9orf156	6.87	-0.52	0.54	-0.97	3.32e-01	7.29e-01	NA
C9orf16	8	0.11	0.49	0.23	8.21e-01	9.57e-01	79095
C9orf172	5.98	0.39	0.66	0.59	5.56e-01	8.59e-01	NA
C9orf3	48.92	0.36	0.29	1.24	2.15e-01	6.28e-01	NA
C9orf40	2.47	1.31	0.99	1.32	1.86e-01	5.87e-01	55071
C9orf41	15.79	-0.7	0.52	-1.35	1.77e-01	5.75e-01	NA
C9orf47	3.28	-2.28	0.78	-2.95	3.22e-03	7.83e-02	286223
C9orf64	8.57	0.87	0.56	1.56	1.19e-01	4.93e-01	84267
C9orf69	14.76	0.29	0.42	0.7	4.86e-01	8.25e-01	NA
C9orf72	36.63	-0.97	0.44	-2.21	2.73e-02	2.55e-01	203228
C9orf78	49.96	0.09	0.2	0.46	6.48e-01	8.96e-01	51759
C9orf84	5.5	-0.31	0.7	-0.44	6.57e-01	9.01e-01	NA
C9orf85	7.5	0.16	0.53	0.3	7.67e-01	9.40e-01	138241
C9orf89	12.95	-0.33	0.43	-0.77	4.40e-01	8.02e-01	NA
C9orf9	2.36	0.6	0.8	0.75	4.52e-01	8.09e-01	NA
C9orf91	12.92	0.2	0.32	0.63	5.31e-01	8.48e-01	NA
CA1	17.05	-0.17	0.87	-0.2	8.42e-01	9.63e-01	759
CA11	4.28	1.8	0.61	2.95	3.21e-03	7.83e-02	770
CA12	13.09	-0.93	0.62	-1.49	1.37e-01	5.23e-01	771
CA13	6.44	0.01	0.6	0.02	9.84e-01	9.96e-01	377677
CA2	11.88	0.2	0.44	0.44	6.58e-01	9.01e-01	760
CA3	17.4	-1.16	0.83	-1.4	1.61e-01	5.54e-01	761
CA4	7.97	0.55	0.8	0.69	4.91e-01	8.28e-01	762
CA5B	8.55	-0.08	0.47	-0.17	8.63e-01	9.68e-01	11238
CA5BP1	3.73	0.62	0.8	0.77	4.40e-01	8.02e-01	340591
CA8	5.32	1.08	1.14	0.95	3.41e-01	7.37e-01	767
CAAP1	11.1	0.28	0.38	0.75	4.53e-01	8.09e-01	79886
CAB39	72.8	-0.6	0.27	-2.23	2.55e-02	2.47e-01	51719
CAB39L	6.84	-0.43	0.59	-0.72	4.70e-01	8.20e-01	81617
CABIN1	82.99	0.17	0.28	0.61	5.41e-01	8.53e-01	23523
CABLES1	10.83	0.41	0.41	1	3.18e-01	7.19e-01	91768
CABLES2	3.24	-0.05	0.76	-0.07	9.47e-01	9.88e-01	81928
CACFD1	7.77	0.39	0.58	0.66	5.06e-01	8.36e-01	11094
CACHD1	10.76	0.25	0.44	0.56	5.76e-01	8.67e-01	57685
CACNA1C	41.47	-0.33	0.31	-1.07	2.84e-01	6.88e-01	775
CACNA1D	12.66	-1.07	0.42	-2.54	1.10e-02	1.57e-01	776
CACNA1H	16.84	-0.33	0.64	-0.51	6.08e-01	8.79e-01	8912
CACNA2D1	13.21	-0.46	0.46	-0.99	3.22e-01	7.22e-01	781
CACNA2D2	30.08	-0.52	0.49	-1.08	2.82e-01	6.87e-01	9254
CACNA2D4	3.02	-0.53	0.83	-0.64	5.25e-01	8.45e-01	93589
CACNB1	11.43	-0.35	0.43	-0.8	4.22e-01	7.91e-01	782
CACNB2	8.55	-0.44	0.44	-1	3.17e-01	7.19e-01	783
CACNB3	7.13	-0.48	0.46	-1.04	2.99e-01	7.02e-01	784
CACNB4	2.89	-1.3	0.73	-1.78	7.53e-02	4.08e-01	785
CACTIN	15.42	-0.17	0.31	-0.55	5.80e-01	8.68e-01	58509
CACUL1	58.34	-0.55	0.21	-2.68	7.43e-03	1.28e-01	143384
CACYBP	101.28	1.58	0.68	2.32	2.01e-02	2.20e-01	27101
CAD	25.77	-0.14	0.34	-0.41	6.82e-01	9.12e-01	790
CADM1	39.17	0.6	0.3	2.01	4.42e-02	3.20e-01	23705
CADM3	7.17	0.97	0.65	1.49	1.36e-01	5.22e-01	57863
CADM3-AS1	3.33	1.67	0.93	1.8	7.15e-02	3.98e-01	100131825
CADM4	2.16	0.66	0.71	0.93	3.52e-01	7.45e-01	199731
CADPS2	56.85	0.14	0.25	0.57	5.67e-01	8.62e-01	93664
CALCOCO1	107.7	0.58	0.2	2.86	4.28e-03	9.18e-02	57658
CALCOCO2	233.77	0.26	0.36	0.71	4.81e-01	8.24e-01	10241
CALCRL	111.61	-0.24	0.37	-0.66	5.10e-01	8.39e-01	10203
CALD1	839.75	-0.29	0.24	-1.2	2.30e-01	6.41e-01	800
CALHM2	13.57	0.75	0.34	2.19	2.82e-02	2.60e-01	51063
CALM1	292.06	-0.26	0.24	-1.07	2.87e-01	6.90e-01	801
CALM2	178.92	0.04	0.24	0.15	8.80e-01	9.73e-01	805
CALM3	165.23	0.53	0.2	2.6	9.32e-03	1.43e-01	808
CALML4	2.81	1.13	0.72	1.57	1.17e-01	4.90e-01	91860
CALR	889.54	0.27	0.35	0.77	4.43e-01	8.03e-01	811
CALU	242.14	-0.47	0.27	-1.73	8.40e-02	4.27e-01	813
CAMK1	2.92	0.83	0.89	0.93	3.51e-01	7.45e-01	8536
CAMK1D	16.4	-0.58	0.42	-1.36	1.74e-01	5.72e-01	57118
CAMK2D	69.03	-0.39	0.22	-1.78	7.49e-02	4.07e-01	817
CAMK2G	36.39	0.1	0.25	0.38	7.02e-01	9.19e-01	818
CAMK2N1	63.27	-0.8	0.42	-1.92	5.45e-02	3.49e-01	55450
CAMK4	6.6	0.32	0.56	0.57	5.68e-01	8.63e-01	814
CAMKK1	6.8	-0.23	0.5	-0.45	6.51e-01	8.98e-01	84254
CAMKK2	29.66	-0.7	0.27	-2.64	8.17e-03	1.33e-01	10645
CAMKMT	3.26	-0.83	0.67	-1.23	2.17e-01	6.30e-01	79823
CAMLG	13.82	-0.17	0.34	-0.48	6.29e-01	8.88e-01	819
CAMSAP1	36.71	0	0.31	-0.02	9.88e-01	9.96e-01	157922
CAMSAP2	77.63	-0.49	0.28	-1.76	7.89e-02	4.16e-01	23271
CAMSAP3	7.37	0.42	0.54	0.77	4.38e-01	8.01e-01	57662
CAMTA1	24.89	0.27	0.33	0.81	4.18e-01	7.89e-01	23261
CAMTA2	47.65	0.15	0.29	0.51	6.09e-01	8.80e-01	23125
CAND1	69.58	-0.01	0.21	-0.06	9.52e-01	9.89e-01	55832
CAND2	7.08	-0.85	0.7	-1.22	2.23e-01	6.35e-01	23066
CANT1	32.04	0.46	0.27	1.68	9.24e-02	4.43e-01	124583
CANX	699.96	-0.17	0.23	-0.73	4.65e-01	8.16e-01	821
CAP1	258.65	-0.21	0.22	-0.93	3.50e-01	7.44e-01	10487
CAP2	4.89	0.76	0.67	1.13	2.58e-01	6.66e-01	10486
CAPG	46.02	0.47	0.34	1.38	1.67e-01	5.62e-01	822
CAPN1	93.24	0.34	0.29	1.2	2.32e-01	6.42e-01	823
CAPN10	18.04	0.25	0.62	0.41	6.82e-01	9.12e-01	11132
CAPN13	5.99	1.49	0.68	2.2	2.77e-02	2.57e-01	92291
CAPN14	2.24	0.13	1.46	0.09	9.30e-01	9.84e-01	440854
CAPN15	27.18	0.04	0.44	0.1	9.23e-01	9.82e-01	6650
CAPN2	251.79	-0.05	0.14	-0.34	7.31e-01	9.29e-01	824
CAPN3	4.69	1.04	0.73	1.43	1.53e-01	5.44e-01	825
CAPN5	9.1	0.03	0.52	0.05	9.61e-01	9.91e-01	726
CAPN7	29.61	-0.07	0.27	-0.25	7.99e-01	9.50e-01	23473
CAPN8	20.15	0.71	0.52	1.37	1.72e-01	5.70e-01	388743
CAPNS1	115.31	0.14	0.22	0.64	5.22e-01	8.44e-01	826
CAPRIN1	192.21	-0.2	0.24	-0.85	3.96e-01	7.73e-01	4076
CAPRIN2	28.7	0.06	0.25	0.26	7.96e-01	9.49e-01	65981
CAPS	9.9	0.28	0.55	0.5	6.16e-01	8.83e-01	828
CAPS2	2.78	-0.04	0.66	-0.07	9.47e-01	9.88e-01	84698
CAPZA1	105.49	-0.73	0.31	-2.37	1.78e-02	2.05e-01	829
CAPZA2	85.4	-0.24	0.25	-0.97	3.33e-01	7.30e-01	830
CAPZB	136.17	-0.23	0.22	-1.03	3.03e-01	7.04e-01	832
CARD10	13.38	0.65	0.47	1.37	1.70e-01	5.67e-01	29775
CARD11	23.26	1.93	0.56	3.42	6.32e-04	2.86e-02	84433
CARD16	23.74	0.75	0.49	1.55	1.21e-01	4.95e-01	114769
CARD6	42.03	-0.33	0.29	-1.13	2.60e-01	6.68e-01	84674
CARD8	88.51	0.38	0.25	1.49	1.35e-01	5.21e-01	22900
CARD8-AS1	4.41	0.79	0.65	1.21	2.28e-01	6.38e-01	100505812
CARD9	5.09	0.15	0.66	0.22	8.23e-01	9.58e-01	64170
CARF	8.78	0.59	0.43	1.38	1.67e-01	5.63e-01	79800
CARHSP1	43.48	0.36	0.32	1.13	2.60e-01	6.67e-01	23589
CARKD	14.55	0.36	0.31	1.13	2.60e-01	6.67e-01	NA
CARM1	21.69	-0.09	0.37	-0.25	7.99e-01	9.50e-01	10498
CARS	50.79	-0.16	0.38	-0.43	6.70e-01	9.07e-01	NA
CARS2	22.55	-0.35	0.3	-1.16	2.47e-01	6.56e-01	79587
CASC15	7.53	-0.68	0.47	-1.45	1.47e-01	5.35e-01	401237
CASC2	3.62	-0.46	0.74	-0.62	5.32e-01	8.48e-01	255082
CASC3	128.83	-0.2	0.17	-1.23	2.19e-01	6.32e-01	22794
CASC4	108.28	-0.23	0.18	-1.25	2.13e-01	6.24e-01	113201
CASC5	19.72	1.31	0.46	2.83	4.65e-03	9.50e-02	NA
CASD1	12.47	-0.65	0.37	-1.74	8.15e-02	4.21e-01	64921
CASK	35.68	-0.38	0.28	-1.36	1.75e-01	5.73e-01	8573
CASKIN2	38.59	-0.01	0.41	-0.03	9.79e-01	9.94e-01	57513
CASP1	53.21	1.05	0.54	1.94	5.21e-02	3.42e-01	834
CASP10	46.07	0.68	0.28	2.42	1.53e-02	1.87e-01	843
CASP2	22.28	-0.02	0.23	-0.1	9.23e-01	9.82e-01	835
CASP3	22.62	-0.15	0.41	-0.37	7.12e-01	9.21e-01	836
CASP4	106.67	0.3	0.32	0.94	3.47e-01	7.41e-01	837
CASP5	2.68	1.72	1.47	1.17	2.44e-01	6.53e-01	838
CASP6	5.92	1.58	0.57	2.79	5.25e-03	1.02e-01	839
CASP7	37.46	-0.06	0.53	-0.11	9.15e-01	9.81e-01	840
CASP8	37.18	0.73	0.25	2.98	2.92e-03	7.42e-02	841
CASP8AP2	39.73	0.24	0.23	1.01	3.12e-01	7.14e-01	9994
CASP9	4.36	-0.53	0.53	-1	3.17e-01	7.19e-01	842
CASQ2	4.27	-0.61	0.71	-0.86	3.91e-01	7.70e-01	845
CASS4	13.21	-0.67	0.59	-1.13	2.57e-01	6.65e-01	57091
CAST	276.66	-0.27	0.16	-1.68	9.32e-02	4.45e-01	831
CASZ1	31.66	0.01	0.31	0.02	9.83e-01	9.95e-01	54897
CAT	86.86	0.36	0.27	1.3	1.94e-01	5.99e-01	847
CATSPER2	2.73	-0.51	0.64	-0.8	4.25e-01	7.93e-01	117155
CATSPER2P1	5.63	0.06	1.07	0.06	9.55e-01	9.90e-01	440278
CATSPERG	3.56	1.11	0.81	1.37	1.70e-01	5.67e-01	57828
CAV1	97.34	0.17	0.21	0.82	4.15e-01	7.89e-01	857
CAV2	74.84	-0.48	0.19	-2.52	1.17e-02	1.64e-01	858
CBFA2T2	29.59	0.4	0.28	1.42	1.55e-01	5.47e-01	9139
CBFA2T3	12.91	-0.19	0.4	-0.48	6.30e-01	8.89e-01	863
CBFB	28.62	-0.63	0.3	-2.12	3.40e-02	2.86e-01	865
CBL	73.09	-0.26	0.24	-1.1	2.72e-01	6.78e-01	867
CBLB	81.01	-0.02	0.21	-0.09	9.30e-01	9.84e-01	868
CBLL1	23.97	0.06	0.25	0.24	8.07e-01	9.52e-01	79872
CBR1	18.16	0.69	0.3	2.31	2.10e-02	2.24e-01	873
CBR3	2.29	2.81	1.02	2.75	6.05e-03	1.12e-01	874
CBR3-AS1	3.97	-0.06	0.7	-0.08	9.37e-01	9.85e-01	100506428
CBR4	12.03	-0.56	0.39	-1.43	1.51e-01	5.42e-01	84869
CBWD1	15.76	0.45	0.37	1.22	2.24e-01	6.35e-01	55871
CBWD2	23.35	0.44	0.32	1.38	1.69e-01	5.66e-01	150472
CBWD5	8.91	0.59	0.49	1.2	2.29e-01	6.39e-01	220869
CBWD7	2.54	0.13	0.89	0.14	8.88e-01	9.76e-01	NA
CBX1	50.88	0.16	0.27	0.61	5.44e-01	8.55e-01	10951
CBX3	100.07	0.15	0.24	0.63	5.32e-01	8.48e-01	11335
CBX4	23.79	0.07	0.3	0.25	8.06e-01	9.52e-01	8535
CBX5	122.12	-0.52	0.15	-3.38	7.32e-04	3.07e-02	23468
CBX6	66.05	-0.04	0.27	-0.16	8.71e-01	9.71e-01	23466
CBX7	20.61	-0.05	0.33	-0.15	8.79e-01	9.73e-01	23492
CBX8	3	-0.2	0.56	-0.35	7.26e-01	9.27e-01	57332
CBY1	5.54	0.61	0.52	1.18	2.38e-01	6.48e-01	25776
CC2D1A	29.81	0.35	0.39	0.88	3.79e-01	7.62e-01	54862
CC2D1B	28.57	-0.05	0.31	-0.15	8.77e-01	9.72e-01	200014
CC2D2A	24.71	-0.24	0.32	-0.75	4.56e-01	8.10e-01	57545
CCAR1	113.68	0.07	0.19	0.36	7.22e-01	9.25e-01	55749
CCAR2	35.85	0.54	0.33	1.61	1.07e-01	4.72e-01	57805
CCBE1	31.55	-0.17	0.36	-0.48	6.33e-01	8.89e-01	147372
CCBL1	3.25	-0.21	0.65	-0.31	7.53e-01	9.36e-01	NA
CCBL2	10.98	0.02	0.47	0.05	9.59e-01	9.91e-01	NA
CCDC101	9.34	1.1	0.45	2.44	1.45e-02	1.83e-01	NA
CCDC102A	3.82	0.42	0.68	0.62	5.36e-01	8.50e-01	92922
CCDC102B	104.68	-0.29	0.3	-0.98	3.26e-01	7.26e-01	79839
CCDC106	6.73	0.96	0.75	1.28	1.99e-01	6.07e-01	29903
CCDC107	3.6	0.33	0.8	0.42	6.75e-01	9.09e-01	203260
CCDC109B	7.37	-0.26	0.53	-0.48	6.28e-01	8.88e-01	NA
CCDC112	12.62	-0.13	0.34	-0.39	7.00e-01	9.18e-01	153733
CCDC113	5.42	-1.45	0.55	-2.67	7.69e-03	1.30e-01	29070
CCDC114	2.69	-0.63	0.83	-0.75	4.51e-01	8.08e-01	93233
CCDC115	10.81	-0.07	0.41	-0.18	8.61e-01	9.68e-01	84317
CCDC117	11.26	0.9	0.43	2.12	3.41e-02	2.86e-01	150275
CCDC12	25.17	0.88	0.33	2.67	7.68e-03	1.30e-01	151903
CCDC120	5.83	-0.06	0.51	-0.12	9.08e-01	9.80e-01	90060
CCDC122	3.7	-0.9	0.67	-1.34	1.80e-01	5.79e-01	160857
CCDC124	24.76	0.25	0.29	0.84	4.03e-01	7.78e-01	115098
CCDC125	14.24	0.42	0.37	1.11	2.66e-01	6.72e-01	202243
CCDC126	4.23	-0.08	0.67	-0.12	9.02e-01	9.79e-01	90693
CCDC127	12.2	0.5	0.38	1.33	1.85e-01	5.85e-01	133957
CCDC13	2.73	1.52	0.79	1.92	5.47e-02	3.50e-01	152206
CCDC130	14.81	0.04	0.38	0.1	9.22e-01	9.82e-01	81576
CCDC132	18.17	0.24	0.37	0.63	5.27e-01	8.46e-01	NA
CCDC134	5.22	0.54	0.59	0.91	3.64e-01	7.53e-01	79879
CCDC136	4.25	0.68	0.61	1.12	2.63e-01	6.70e-01	64753
CCDC137	12.63	-0.09	0.54	-0.17	8.69e-01	9.70e-01	339230
CCDC138	4.47	0.29	0.61	0.48	6.31e-01	8.89e-01	165055
CCDC14	59.04	-0.37	0.25	-1.46	1.45e-01	5.34e-01	64770
CCDC141	21.66	-0.01	0.48	-0.03	9.78e-01	9.94e-01	285025
CCDC142	5.69	0.27	0.59	0.45	6.50e-01	8.97e-01	84865
CCDC144A	4.08	-0.3	1	-0.3	7.62e-01	9.39e-01	9720
CCDC144B	22.04	-0.28	0.58	-0.47	6.35e-01	8.91e-01	284047
CCDC146	8.49	-0.38	0.59	-0.63	5.27e-01	8.46e-01	57639
CCDC149	25.35	0.01	0.32	0.04	9.72e-01	9.93e-01	91050
CCDC15	4.93	-0.03	0.53	-0.05	9.57e-01	9.91e-01	80071
CCDC150	2.31	1.48	1.02	1.46	1.45e-01	5.34e-01	284992
CCDC150P1	6.94	0.86	0.67	1.29	1.97e-01	6.04e-01	100420678
CCDC152	3.41	0.69	0.67	1.04	3.00e-01	7.02e-01	100129792
CCDC158	2.38	1.22	0.87	1.4	1.62e-01	5.54e-01	339965
CCDC159	11.88	-0.08	0.44	-0.17	8.63e-01	9.68e-01	126075
CCDC167	5.1	1.91	0.58	3.3	9.69e-04	3.77e-02	154467
CCDC17	2.75	-1.11	0.75	-1.48	1.38e-01	5.24e-01	149483
CCDC170	6.13	-1.3	0.81	-1.61	1.08e-01	4.74e-01	80129
CCDC171	6.84	0.62	0.48	1.3	1.93e-01	5.98e-01	203238
CCDC174	21.23	0.34	0.27	1.28	2.00e-01	6.08e-01	51244
CCDC176	7.45	0.3	0.43	0.7	4.87e-01	8.26e-01	NA
CCDC18	15.62	0.63	0.43	1.49	1.37e-01	5.24e-01	343099
CCDC186	71.51	-0.25	0.24	-1.04	3.00e-01	7.02e-01	55088
CCDC22	6.87	0.22	0.45	0.5	6.16e-01	8.82e-01	28952
CCDC23	4.94	0.91	0.54	1.7	8.87e-02	4.35e-01	NA
CCDC24	5.78	-0.59	0.73	-0.81	4.17e-01	7.89e-01	149473
CCDC25	26.63	0.05	0.27	0.18	8.54e-01	9.66e-01	55246
CCDC28A	14.56	0.55	0.48	1.15	2.48e-01	6.57e-01	25901
CCDC3	13.01	-0.39	0.71	-0.55	5.80e-01	8.68e-01	83643
CCDC30	10.53	0.12	0.43	0.29	7.72e-01	9.42e-01	728621
CCDC34	8.15	0.84	0.56	1.5	1.33e-01	5.16e-01	91057
CCDC39	6.79	0.18	0.52	0.35	7.24e-01	9.25e-01	339829
CCDC40	10.53	0.05	0.52	0.09	9.27e-01	9.82e-01	55036
CCDC43	17.13	-0.18	0.34	-0.53	5.95e-01	8.74e-01	124808
CCDC47	95.77	-0.25	0.23	-1.08	2.81e-01	6.86e-01	57003
CCDC50	91.43	-0.22	0.21	-1.07	2.86e-01	6.90e-01	152137
CCDC51	5.84	0.38	0.47	0.8	4.26e-01	7.93e-01	79714
CCDC53	13.31	0.27	0.33	0.8	4.25e-01	7.93e-01	NA
CCDC57	30.28	-0.72	0.39	-1.86	6.24e-02	3.73e-01	284001
CCDC58	4.3	-0.67	0.56	-1.2	2.29e-01	6.39e-01	131076
CCDC59	17.43	-0.58	0.34	-1.7	8.93e-02	4.36e-01	29080
CCDC6	80.35	-0.23	0.26	-0.9	3.67e-01	7.56e-01	8030
CCDC61	6.42	1.16	0.63	1.85	6.42e-02	3.78e-01	729440
CCDC64	6.56	0.42	0.65	0.65	5.17e-01	8.42e-01	NA
CCDC64B	7.3	0.37	0.43	0.86	3.91e-01	7.70e-01	NA
CCDC65	2.18	0.01	0.85	0.02	9.86e-01	9.96e-01	85478
CCDC66	26.6	0.48	0.35	1.37	1.72e-01	5.69e-01	285331
CCDC68	22.2	0.03	0.37	0.08	9.37e-01	9.86e-01	80323
CCDC69	90.24	0.19	0.23	0.81	4.19e-01	7.91e-01	26112
CCDC7	10.86	0.44	0.37	1.19	2.33e-01	6.44e-01	79741
CCDC71	3.95	0.19	0.66	0.28	7.80e-01	9.44e-01	64925
CCDC71L	23.61	-1.32	0.36	-3.62	2.99e-04	1.75e-02	168455
CCDC74A	2.49	2.11	1.19	1.76	7.80e-02	4.14e-01	90557
CCDC77	10.91	1.28	0.41	3.09	2.00e-03	5.93e-02	84318
CCDC78	2.95	-0.69	0.77	-0.9	3.70e-01	7.56e-01	124093
CCDC8	17.01	-0.43	0.35	-1.21	2.26e-01	6.37e-01	83987
CCDC80	344.89	0	0.38	0	9.97e-01	9.99e-01	151887
CCDC82	44.33	0.03	0.22	0.13	8.99e-01	9.79e-01	79780
CCDC84	39.22	-0.23	0.25	-0.9	3.66e-01	7.55e-01	338657
CCDC85A	6.69	1.75	0.77	2.28	2.26e-02	2.31e-01	114800
CCDC85B	25.92	0.33	0.48	0.68	4.99e-01	8.31e-01	11007
CCDC85C	24.24	-0.75	0.3	-2.49	1.26e-02	1.70e-01	317762
CCDC86	6.81	-0.59	0.46	-1.28	2.01e-01	6.09e-01	79080
CCDC88A	116.48	-0.2	0.24	-0.84	3.98e-01	7.74e-01	55704
CCDC88B	36.62	0.47	0.47	1	3.19e-01	7.20e-01	283234
CCDC88C	66.01	0.44	0.33	1.32	1.87e-01	5.88e-01	440193
CCDC9	41.43	0.15	0.27	0.55	5.82e-01	8.68e-01	26093
CCDC90B	31.49	-0.12	0.3	-0.4	6.88e-01	9.15e-01	60492
CCDC91	25.35	-0.21	0.35	-0.62	5.38e-01	8.51e-01	55297
CCDC92	38.78	0.02	0.27	0.07	9.47e-01	9.88e-01	80212
CCDC93	70.49	-0.1	0.19	-0.52	6.01e-01	8.75e-01	54520
CCDC94	6.93	0.8	0.46	1.75	8.09e-02	4.20e-01	NA
CCDC97	24.45	-0.09	0.25	-0.38	7.06e-01	9.19e-01	90324
CCHCR1	14.6	0.4	0.46	0.89	3.75e-01	7.60e-01	54535
CCL13	6.69	-0.75	0.93	-0.8	4.24e-01	7.92e-01	6357
CCL14	3.79	2.61	1.56	1.67	9.40e-02	4.46e-01	6358
CCL18	36.33	-2.19	0.76	-2.88	4.01e-03	8.91e-02	6362
CCL19	11.45	2.54	0.78	3.27	1.07e-03	4.06e-02	6363
CCL2	48.26	-0.81	0.66	-1.22	2.22e-01	6.35e-01	6347
CCL20	4.46	-3.52	1.06	-3.33	8.84e-04	3.56e-02	6364
CCL21	30.48	0.16	0.39	0.41	6.84e-01	9.13e-01	6366
CCL22	2.47	3.35	1.4	2.4	1.63e-02	1.94e-01	6367
CCL28	2.71	0.59	0.7	0.84	4.00e-01	7.76e-01	56477
CCL4	5.99	-0.47	0.78	-0.6	5.48e-01	8.56e-01	6351
CCL5	36.12	1.66	0.63	2.65	8.04e-03	1.33e-01	6352
CCL8	2.98	1.63	0.97	1.68	9.23e-02	4.43e-01	6355
CCM2	22.12	-0.2	0.31	-0.64	5.24e-01	8.45e-01	83605
CCM2L	3.06	0.57	0.67	0.84	3.99e-01	7.75e-01	140706
CCNA2	5.38	0.26	0.68	0.38	7.03e-01	9.19e-01	890
CCNB1	11.08	2.48	0.5	4.94	7.99e-07	2.40e-04	891
CCNB1IP1	9.54	-0.74	0.37	-2	4.57e-02	3.24e-01	57820
CCNB2	4.94	1.15	0.65	1.78	7.56e-02	4.08e-01	9133
CCNC	23.49	-0.45	0.33	-1.37	1.70e-01	5.67e-01	892
CCND1	181.56	-0.26	0.22	-1.17	2.44e-01	6.53e-01	595
CCND2	142.09	-0.38	0.14	-2.62	8.85e-03	1.39e-01	894
CCND3	56.54	0.61	0.26	2.31	2.10e-02	2.24e-01	896
CCNDBP1	34.86	0.62	0.26	2.41	1.61e-02	1.93e-01	23582
CCNE2	3.72	0.85	0.74	1.14	2.52e-01	6.60e-01	9134
CCNF	6.39	1.06	0.51	2.08	3.73e-02	2.98e-01	899
CCNG1	33.9	-0.84	0.4	-2.08	3.77e-02	2.98e-01	900
CCNG2	35.17	-0.39	0.34	-1.14	2.54e-01	6.61e-01	901
CCNH	33.99	-0.38	0.26	-1.44	1.50e-01	5.42e-01	902
CCNI	189.56	-0.31	0.24	-1.27	2.05e-01	6.15e-01	10983
CCNJ	6.28	-0.47	0.54	-0.86	3.88e-01	7.68e-01	54619
CCNJL	5.97	-0.41	0.64	-0.64	5.21e-01	8.44e-01	79616
CCNK	15.09	-0.83	0.36	-2.28	2.27e-02	2.31e-01	8812
CCNL1	119.88	-0.94	0.24	-3.91	9.16e-05	7.48e-03	57018
CCNL2	105.06	-0.18	0.28	-0.65	5.16e-01	8.42e-01	81669
CCNT1	36.07	-0.6	0.31	-1.95	5.17e-02	3.42e-01	904
CCNT2	44.27	-0.17	0.21	-0.82	4.10e-01	7.85e-01	905
CCNY	50.04	-0.22	0.21	-1.04	2.99e-01	7.02e-01	219771
CCNYL1	17.15	-0.08	0.37	-0.22	8.29e-01	9.59e-01	151195
CCP110	28.12	-0.3	0.29	-1.04	3.00e-01	7.02e-01	9738
CCPG1	32.6	-0.96	0.44	-2.19	2.87e-02	2.62e-01	9236
CCR1	35.01	-0.73	0.41	-1.77	7.67e-02	4.11e-01	1230
CCR10	2.2	-0.35	0.68	-0.51	6.07e-01	8.78e-01	2826
CCR2	18.96	0.96	0.72	1.35	1.77e-01	5.76e-01	729230
CCR4	3.97	-0.03	0.85	-0.04	9.69e-01	9.93e-01	1233
CCR5	14.85	0.21	0.69	0.3	7.65e-01	9.40e-01	1234
CCR7	2.42	1.33	0.97	1.37	1.71e-01	5.69e-01	1236
CCRL2	10.52	-0.29	0.57	-0.5	6.14e-01	8.82e-01	9034
CCRN4L	8.53	0.24	0.5	0.48	6.33e-01	8.89e-01	NA
CCS	14.98	0.78	0.43	1.8	7.24e-02	4.01e-01	9973
CCSAP	12.8	-0.11	0.42	-0.27	7.91e-01	9.48e-01	126731
CCSER1	4.28	1.16	0.71	1.62	1.05e-01	4.70e-01	401145
CCSER2	72.7	-0.47	0.27	-1.73	8.29e-02	4.25e-01	54462
CCT2	50.49	0.25	0.33	0.77	4.43e-01	8.03e-01	10576
CCT3	126	0.97	0.35	2.78	5.36e-03	1.03e-01	7203
CCT4	69.52	0.54	0.39	1.4	1.62e-01	5.54e-01	10575
CCT5	119.75	0.38	0.4	0.93	3.50e-01	7.44e-01	22948
CCT6A	89.41	0.12	0.3	0.42	6.77e-01	9.11e-01	908
CCT6B	2.52	0.39	1.41	0.28	7.80e-01	9.44e-01	10693
CCT6P3	5.18	-0.12	0.61	-0.19	8.47e-01	9.65e-01	643180
CCT7	68.57	0.35	0.32	1.1	2.72e-01	6.78e-01	10574
CCT8	69.93	0.03	0.31	0.11	9.12e-01	9.81e-01	10694
CCZ1	5.71	0.06	0.51	0.12	9.01e-01	9.79e-01	51622
CCZ1B	6.72	0.05	0.52	0.1	9.18e-01	9.81e-01	221960
CD109	46.3	-1.2	0.41	-2.94	3.27e-03	7.89e-02	135228
CD14	43.97	0.62	0.37	1.69	9.03e-02	4.39e-01	929
CD151	123.56	0.65	0.22	3.02	2.55e-03	6.83e-02	977
CD163	976.7	-0.59	0.49	-1.19	2.33e-01	6.44e-01	9332
CD163L1	8.39	0.61	0.56	1.09	2.74e-01	6.79e-01	283316
CD164	171.07	-0.75	0.33	-2.29	2.19e-02	2.28e-01	8763
CD177	5.87	0.11	0.92	0.11	9.09e-01	9.80e-01	57126
CD180	6.69	0.52	0.81	0.64	5.21e-01	8.44e-01	4064
CD19	2.08	3.06	1.55	1.97	4.83e-02	3.31e-01	930
[truncated: 12,717 more rows]

## Sheet: GSE150316 Enrich (DS1)
pathway	pval	padj	log2err	ES	NES	size	leadingEdge
HUMORAL IMMUNE RESPONSE MEDIATED BY CIRCULATING IMMUNOGLOBULIN	6.3e-29	2.2e-25	1.40	0.92	3.1	92	IGHV4-34/IGHV4-59/IGHV3-73/IGHV1-69-2/IGHV1-58/IGHV3-64/IGLV3-27/IGLV1-47/IGLV3-1/IGLV3-21/IGHM/IGLV3-19/IGKV1-39/IGKV1-12/IGLV2-23/IGLL5/IGLV3-25/IGHV3-74/IGHG3/IGHV3-33/IGHV5-51/IGLV1-40/IGHV2-26/IGHV3-30/IGHV1-18/IGLV1-51/IGKV4-1/IGHV2-5/IGLC3/IGHV1-24/IGLV2-11/IGHV3-66/IGHV4-39/IGLC2/IGHV3-43/IGHV3-21/IGLV1-44/IGKV1-16/IGHV3-48/IGHG1/IGKV1-17/IGHV3-23/IGHV3-53/IGHV3-15/IGHG4/IGKV1-5/IGLV2-8/I…
COMPLEMENT ACTIVATION	5.6e-26	9.9e-23	1.32	0.90	3.0	103	IGHV4-34/IGHV4-59/IGHV3-73/IGHV1-69-2/IGHV1-58/IGHV3-64/IGLV3-27/IGLV1-47/IGLV3-1/IGLV3-21/IGHM/IGLV3-19/IGKV1-39/IGKV1-12/IGLV2-23/IGLL5/IGLV3-25/IGHV3-74/IGHG3/IGHV3-33/IGHV5-51/IGLV1-40/IGHV2-26/IGHV3-30/IGHV1-18/IGLV1-51/IGKV4-1/IGHV2-5/IGLC3/IGHV1-24/IGLV2-11/IGHV3-66/IGHV4-39/IGLC2/IGHV3-43/IGHV3-21/IGLV1-44/IGKV1-16/IGHV3-48/IGHG1/IGKV1-17/IGHV3-23/IGHV3-53/IGHV3-15/IGHG4/IGKV1-5/IGLV2-8/I…
B CELL MEDIATED IMMUNITY	1.2e-25	1.4e-22	1.31	0.84	3.0	147	IGHV4-34/IGHV4-59/IGHV3-73/IGHV1-69-2/IGHV1-58/IGHV3-64/IGLV3-27/IGLV1-47/IGLV3-1/IGLV3-21/IGHM/IGLV3-19/IGKV1-39/IGKV1-12/IGLV2-23/IGLL5/IGLV3-25/IGHV3-74/IGHG3/IGHV3-33/IGHV5-51/IGLV1-40/IGHV2-26/IGHV3-30/IGHV1-18/IGLV1-51/IGKV4-1/IGHV2-5/IGLC3/IGHV1-24/IGLV2-11/IGHV3-66/IGHV4-39/IGLC2/IGHV3-43/IGHV3-21/IGLV1-44/IGKV1-16/IGHV3-48/IGHG1/IGKV1-17/IGHV3-23/IGHV3-53/IGHV3-15/IGHG4/IGKV1-5/IGLV2-8/I…
ADAPTIVE IMMUNE RESPONSE	8.7e-23	7.7e-20	1.24	0.68	2.5	373	IGLV4-69/IGHV4-34/IGHV4-59/IGHV3-73/IGHV1-69-2/IGHV1-58/IGHV3-64/IGKV2-24/IGLV3-27/IGLV3-10/IGLV9-49/IGLV1-47/IGLV3-1/IGLV3-21/IGHM/IGLV3-19/IGKV1-39/IGKV1-12/IGLV2-23/IGLL5/IGLV3-25/IGHV3-74/IGHG3/IGHV3-33/IGHV5-51/IGLV1-40/CD3D/IGHV2-26/IGHV3-30/IGHV1-18/LAG3/IGLV1-51/IGKV4-1/IGHV2-5/IGLC3/IGHV1-24/IGLV2-11/IGHV3-66/IGLV7-46/IGHV4-39/IGLC2/CD79A/BTLA/IGHV3-43/IGHV3-21/IGLV1-44/IGKV1-16/IGHV3-48…
HUMORAL IMMUNE RESPONSE	1.1e-20	7.9e-18	1.18	0.77	2.7	194	IGHV4-34/IGHV4-59/IGHV3-73/IGHV1-69-2/IGHV1-58/IGHV3-64/IGLV3-27/IGLV1-47/IGLV3-1/IGLV3-21/IGHM/IGLV3-19/IGKV1-39/IGKV1-12/IGLV2-23/IGLL5/IGLV3-25/IGHV3-74/IGHG3/IGHV3-33/IGHV5-51/IGLV1-40/PF4/IGHV2-26/IGHV3-30/IGHV1-18/IGLV1-51/IGKV4-1/IGHV2-5/BPIFB1/IGLC3/IGHV1-24/IGLV2-11/IGHV3-66/IGHV4-39/IGLC2/IGHV3-43/IGHV3-21/IGLV1-44/IGKV1-16/IGHV3-48/IGHG1/IGKV1-17/PAX5/DEFA4/LTF/IGHV3-23/POU2AF1/IGHV3-5…
IMMUNE RESPONSE REGULATING CELL SURFACE RECEPTOR SIGNALING PATHWAY	3.0e-20	1.8e-17	1.16	0.66	2.5	399	IGHV4-34/IGHV4-59/IGHV3-73/IGHV1-69-2/IGHV1-58/IGHV3-64/IGLV3-27/IGLV1-47/IGLV3-1/IGLV3-21/IGHM/IGLV3-19/IGKV1-39/IGKV1-12/IGLV2-23/IGLL5/IGLV3-25/IGHV3-74/IGHG3/IGHV3-33/IGHV5-51/IGLV1-40/CD3D/IGHV2-26/IGHV3-30/IGHV1-18/IGLV1-51/IGKV4-1/IGHV2-5/IGLC3/IGHV1-24/IGLV2-11/IGHV3-66/IGHV4-39/IGLC2/CD79A/BTLA/IGHV3-43/IGHV3-21/IGLV1-44/IGKV1-16/IGHV3-48/IGHG1/IGKV1-17/PAX5/IGHV3-23/IGHV3-53/IGHV3-15/IG…
PHAGOCYTOSIS RECOGNITION	1.8e-19	9.1e-17	1.14	0.94	2.9	50	IGHV4-34/IGHV4-59/IGHV3-73/IGHV1-69-2/IGHV1-58/IGHV3-64/IGHM/IGLL5/IGHV3-74/IGHG3/IGHV3-33/IGHV5-51/IGHV2-26/IGHV3-30/IGHV1-18/IGHV2-5/IGLC3/IGHV1-24/IGHV3-66/IGHV4-39/IGLC2/IGHV3-43/IGHV3-21/IGHV3-48/IGHG1/IGHV3-23/IGHV3-53/IGHV3-15/IGHG4/IGHD/IGHA1/IGHV3-49/IGHG2/IGHV3-11/IGHA2/IGKC/IGHV3-7/IGHV4-61/IGHV4-31
LYMPHOCYTE MEDIATED IMMUNITY	5.2e-18	2.3e-15	1.10	0.73	2.6	240	IGHV4-34/IGHV4-59/IGHV3-73/IGHV1-69-2/IGHV1-58/IGHV3-64/IGLV3-27/IGLV1-47/IGLV3-1/IGLV3-21/IGHM/IGLV3-19/IGKV1-39/IGKV1-12/IGLV2-23/IGLL5/IGLV3-25/IGHV3-74/IGHG3/IGHV3-33/IGHV5-51/IGLV1-40/IGHV2-26/IGHV3-30/IGHV1-18/LAG3/IGLV1-51/IGKV4-1/IGHV2-5/IGLC3/IGHV1-24/IGLV2-11/IGHV3-66/IGHV4-39/IGLC2/IGHV3-43/IGHV3-21/IGLV1-44/IGKV1-16/IGHV3-48/IGHG1/IGKV1-17/IGHV3-23/IGHV3-53/IGHV3-15/IGHG4/IGKV1-5/IGLV…
ANTIGEN RECEPTOR MEDIATED SIGNALING PATHWAY	4.0e-17	1.6e-14	1.07	0.71	2.6	249	IGHV4-34/IGHV4-59/IGHV3-73/IGHV1-69-2/IGHV1-58/IGHV3-64/IGHM/IGLL5/IGHV3-74/IGHG3/IGHV3-33/IGHV5-51/CD3D/IGHV2-26/IGHV3-30/IGHV1-18/IGHV2-5/IGLC3/IGHV1-24/IGHV3-66/IGHV4-39/IGLC2/CD79A/IGHV3-43/IGHV3-21/IGHV3-48/IGHG1/PAX5/IGHV3-23/IGHV3-53/IGHV3-15/IGHG4/IGHD/IGHA1/IGHV3-49/IGHG2/CD19/IGHV3-11/IGHA2/IGKC/IGHV3-7/IGHV4-61/PSMB10/SKAP1/LAX1/IGHV4-31/MS4A1/CARD11/GBP1/UBASH3A/CD3E/BLK/CD28/THEMIS/H…
ADAPTIVE IMMUNE RESPONSE BASED ON SOMATIC RECOMBINATION OF IMMUNE RECEPTORS BUILT FROM IMMUNOGLOBULIN SUPERFAMILY DOMAINS	5.6e-17	2.0e-14	1.06	0.71	2.6	256	IGHV4-34/IGHV4-59/IGHV3-73/IGHV1-69-2/IGHV1-58/IGHV3-64/IGLV3-27/IGLV1-47/IGLV3-1/IGLV3-21/IGHM/IGLV3-19/IGKV1-39/IGKV1-12/IGLV2-23/IGLL5/IGLV3-25/IGHV3-74/IGHG3/IGHV3-33/IGHV5-51/IGLV1-40/IGHV2-26/IGHV3-30/IGHV1-18/IGLV1-51/IGKV4-1/IGHV2-5/IGLC3/IGHV1-24/IGLV2-11/IGHV3-66/IGHV4-39/IGLC2/IGHV3-43/IGHV3-21/IGLV1-44/IGKV1-16/IGHV3-48/IGHG1/IGKV1-17/IGHV3-23/IGHV3-53/IGHV3-15/IGHG4/IGKV1-5/IGLV2-8/I…
FC RECEPTOR MEDIATED STIMULATORY SIGNALING PATHWAY	3.2e-16	1.0e-13	1.04	0.80	2.8	122	IGHV4-34/IGHV4-59/IGLV3-27/IGLV1-47/IGLV3-1/IGLV3-21/IGLV3-19/IGKV1-39/IGKV1-12/IGLV2-23/IGLV3-25/IGHG3/IGHV3-33/IGLV1-40/IGHV3-30/IGLV1-51/IGKV4-1/IGHV2-5/IGLC3/IGLV2-11/IGHV4-39/IGLC2/IGLV1-44/IGKV1-16/IGHV3-48/IGHG1/IGKV1-17/IGHV3-23/IGHV3-53/IGHG4/IGKV1-5/IGLV2-8/IGHG2/IGLV2-14/IGHV3-11/IGKC/IGHV3-7/IGKV3-20/IGKV3-15/IGKV2-28/IGLV6-57
PHAGOCYTOSIS	3.8e-16	1.1e-13	1.04	0.68	2.5	281	IGHV4-34/IGHV4-59/IGHV3-73/IGHV1-69-2/IGHV1-58/IGHV3-64/IGLV3-27/IGLV1-47/IGLV3-1/IGLV3-21/IGHM/IGLV3-19/IGKV1-39/IGKV1-12/IGLV2-23/IGLL5/IGLV3-25/IGHV3-74/IGHG3/IGHV3-33/IGHV5-51/IGLV1-40/IGHV2-26/IGHV3-30/IGHV1-18/IGLV1-51/IGKV4-1/IGHV2-5/IGLC3/IGHV1-24/IGLV2-11/IGHV3-66/IGHV4-39/IGLC2/IGHV3-43/IGHV3-21/IGLV1-44/IGKV1-16/IGHV3-48/IGHG1/IGKV1-17/IGHV3-23/IGHV3-53/IGHV3-15/IGHG4/IGKV1-5/IGLV2-8/I…
B CELL RECEPTOR SIGNALING PATHWAY	2.2e-15	6.1e-13	1.01	0.85	2.8	91	IGHV4-34/IGHV4-59/IGHV3-73/IGHV1-69-2/IGHV1-58/IGHV3-64/IGHM/IGLL5/IGHV3-74/IGHG3/IGHV3-33/IGHV5-51/IGHV2-26/IGHV3-30/IGHV1-18/IGHV2-5/IGLC3/IGHV1-24/IGHV3-66/IGHV4-39/IGLC2/CD79A/IGHV3-43/IGHV3-21/IGHV3-48/IGHG1/PAX5/IGHV3-23/IGHV3-53/IGHV3-15/IGHG4/IGHD/IGHA1/IGHV3-49/IGHG2/CD19/IGHV3-11/IGHA2/IGKC/IGHV3-7/IGHV4-61/IGHV4-31/MS4A1/BLK/LCK/IGHV3-20/TEC/FCGR2B/NFAM1/PLCG2/PTPN22
CELL RECOGNITION	1.3e-14	3.2e-12	0.99	0.79	2.7	127	IGHV4-34/IGHV4-59/IGHV3-73/IGHV1-69-2/IGHV1-58/IGHV3-64/IGHM/IGLL5/IGHV3-74/IGHG3/IGHV3-33/IGHV5-51/HSPA1L/IGHV2-26/IGHV3-30/IGHV1-18/IGHV2-5/IGLC3/IGHV1-24/IGHV3-66/IGHV4-39/IGLC2/IGHV3-43/IGHV3-21/IGHV3-48/IGHG1/IGHV3-23/IGHV3-53/IGHV3-15/IGHG4/IGHD/IGHA1/IGHV3-49/GAP43/IGHG2/IGHV3-11/IGHA2/IGKC/IGHV3-7/IGHV4-61/CCL19/IGHV4-31
POSITIVE REGULATION OF B CELL ACTIVATION	3.3e-14	7.7e-12	0.97	0.82	2.7	99	IGHV4-34/IGHV4-59/IGHV3-73/IGHV1-69-2/IGHV1-58/IGHV3-64/IGHM/IGLL5/IGHV3-74/IGHG3/IGHV3-33/IGHV5-51/IGHV2-26/IGHV3-30/IGHV1-18/IGHV2-5/IGLC3/IGHV1-24/IGHV3-66/IGHV4-39/IGLC2/IGHV3-43/IGHV3-21/IGHV3-48/IGHG1/IGHV3-23/IGHV3-53/IGHV3-15/IGHG4/IGHD/IGHA1/IGHV3-49/CD27/IGHG2/IGHV3-11/IGHA2/IGKC/IGHV3-7/IGHV4-61/IGHV4-31/CARD11/CD28
MEMBRANE INVAGINATION	4.9e-14	1.1e-11	0.97	0.82	2.7	101	IGHV4-34/IGHV4-59/IGHV3-73/IGHV1-69-2/IGHV1-58/IGHV3-64/IGHM/IGLL5/IGHV3-74/IGHG3/IGHV3-33/IGHV5-51/IGHV2-26/IGHV3-30/IGHV1-18/IGHV2-5/IGLC3/IGHV1-24/IGHV3-66/IGHV4-39/IGLC2/IGHV3-43/IGHV3-21/IGHV3-48/IGHG1/IGHV3-23/IGHV3-53/IGHV3-15/IGHG4/IGHD/IGHA1/IGHV3-49/IGHG2/IGHV3-11/IGHA2/IGKC/IGHV3-7/IGHV4-61/IGHV4-31/TREM2/XKR4/AURKB
REGULATION OF HUMORAL IMMUNE RESPONSE	9.4e-14	2.0e-11	0.95	0.85	2.8	83	IGHV4-34/IGHV4-59/IGLV3-27/IGLV1-47/IGLV3-1/IGLV3-21/IGLV3-19/IGKV1-39/IGKV1-12/IGLV2-23/IGLV3-25/IGHG3/IGHV3-33/IGLV1-40/IGHV3-30/IGLV1-51/IGKV4-1/IGHV2-5/IGLC3/IGLV2-11/IGHV4-39/IGLC2/IGLV1-44/IGKV1-16/IGHV3-48/IGHG1/IGKV1-17/IGHV3-23/IGHV3-53/IGHG4/IGKV1-5/IGLV2-8/IGHG2/CD19/IGLV2-14/IGHV3-11/IGKC/IGHV3-7/IGKV3-20/IGKV3-15/IGKV2-28/IGLV6-57/SPINK5/CXCL13
FC EPSILON RECEPTOR SIGNALING PATHWAY	1.5e-13	3.0e-11	0.94	0.76	2.7	143	IGHV4-34/IGHV4-59/IGLV3-27/IGLV1-47/IGLV3-1/IGLV3-21/IGLV3-19/IGKV1-39/IGKV1-12/IGLV2-23/IGLV3-25/IGHV3-33/IGLV1-40/IGHV3-30/IGLV1-51/IGKV4-1/IGHV2-5/IGLC3/IGLV2-11/IGHV4-39/IGLC2/IGLV1-44/IGKV1-16/IGHV3-48/IGKV1-17/IGHV3-23/IGHV3-53/IGKV1-5/IGLV2-8/IGLV2-14/IGHV3-11/IGKC/IGHV3-7/IGKV3-20/IGKV3-15/PSMB10/IGKV2-28/IGLV6-57/CARD11
FC RECEPTOR SIGNALING PATHWAY	5.4e-13	1.0e-10	0.92	0.69	2.5	211	IGHV4-34/IGHV4-59/IGLV3-27/IGLV1-47/IGLV3-1/IGLV3-21/IGLV3-19/IGKV1-39/IGKV1-12/IGLV2-23/IGLV3-25/IGHG3/IGHV3-33/IGLV1-40/IGHV3-30/IGLV1-51/IGKV4-1/IGHV2-5/IGLC3/IGLV2-11/IGHV4-39/IGLC2/IGLV1-44/IGKV1-16/IGHV3-48/IGHG1/IGKV1-17/IGHV3-23/IGHV3-53/IGHG4/IGKV1-5/IGLV2-8/IGHG2/IGLV2-14/IGHV3-11/IGKC/IGHV3-7/FCGR1B/IGKV3-20/IGKV3-15/PSMB10/IGKV2-28/IGLV6-57/CARD11/WIPF3/PSMD10/TEC/FCGR2B/PSMB9/CD3G/PL…
REGULATION OF B CELL ACTIVATION	1.2e-12	2.1e-10	0.91	0.76	2.7	140	IGHV4-34/IGHV4-59/IGHV3-73/IGHV1-69-2/IGHV1-58/IGHV3-64/IGHM/IGLL5/IGHV3-74/IGHG3/IGHV3-33/IGHV5-51/IGHV2-26/IGHV3-30/IGHV1-18/MZB1/IGHV2-5/IGLC3/IGHV1-24/IGHV3-66/IGHV4-39/IGLC2/IGHV3-43/IGHV3-21/IGHV3-48/IGHG1/IGHV3-23/IGHV3-53/IGHV3-15/IGHG4/IGHD/IGHA1/IGHV3-49/CD27/IGHG2/CD19/IGHV3-11/IGHA2/IGKC/TNFRSF13B/IGHV3-7/IGHV4-61/IGHV4-31/CARD11/BANK1/CD28/TBC1D10C/IGHV3-20/IL7/ATAD5/SLAMF8/IKZF3/FCG…
IMMUNOGLOBULIN PRODUCTION	1.3e-12	2.3e-10	0.91	0.78	2.7	114	IGLV4-69/IGKV2-24/IGLV3-27/IGLV3-10/IGLV9-49/IGLV1-47/IGLV3-1/IGLV3-21/IGLV3-19/IGKV1-39/IGKV1-12/IGLV2-23/IGLV3-25/IGLV1-40/MZB1/IGLV1-51/IGKV4-1/IGLV2-11/IGLV7-46/IGLV1-44/IGKV1-16/IGLV3-9/IGKV1-17/IGKV1-5/IGLV2-8/IGKV1-6/IGLV2-14/IGKV1-9/IGKC/IGKV1-27/IGKV3-20/IGKV3-15/IGKV2D-29/IGKV2-28/LAX1/PMS2P1/IGLV6-57/CARD11/CD28/EXO1/ATAD5/POLB/FCGR2B/IL10
DEFENSE RESPONSE TO BACTERIUM	1.6e-12	2.5e-10	0.91	0.72	2.5	161	IGHV4-34/IGHV4-59/IGHV3-73/IGHV1-69-2/IGHV1-58/IGHV3-64/IGHM/IGLL5/IGHV3-74/IGHG3/IGHV3-33/IGHV5-51/IGHV2-26/IGHV3-30/IGHV1-18/IGHV2-5/IGLC3/IGHV1-24/IGHV3-66/IGHV4-39/IGLC2/IGHV3-43/IGHV3-21/IGHV3-48/IGHG1/DEFA4/LTF/IGHV3-23/IGHV3-53/IGHV3-15/IGHG4/IGHD/CTSG/IGHA1/IGHV3-49/IGHG2/IGHV3-11/IGHA2/IGKC/IGHV3-7/IGHV4-61/IGKV3-20/PPBP/IGHV4-31/TREM2/PLA2G2A/SPINK5/BPI/CXCL13/GBP4/ELANE/KRT6A/SELP/IGHV…
REGULATION OF LYMPHOCYTE ACTIVATION	3.0e-12	4.6e-10	0.90	0.59	2.2	370	IGHV4-34/IGHV4-59/IGHV3-73/IGHV1-69-2/IGHV1-58/IGHV3-64/IGHM/IGLL5/IGHV3-74/IGHG3/IGHV3-33/IGHV5-51/IGHV2-26/IGHV3-30/IGHV1-18/LAG3/MZB1/IGHV2-5/IGLC3/IGHV1-24/IGHV3-66/IGHV4-39/IGLC2/BTLA/IGHV3-43/IGHV3-21/IGHV3-48/IGHG1/IGHV3-23/IGHV3-53/IGHV3-15/IGHG4/IGHD/IGHA1/IGHV3-49/CD27/IGHG2/CD19/IGHV3-11/IGHA2/IGKC/TNFRSF13B/IGHV3-7/IGHV4-61/CCL19/IDO1/IRF4/LAX1/IGHV4-31/PLA2G2A/CD2/CARD11/BANK1/SPINK5…
B CELL ACTIVATION	7.7e-12	1.1e-09	0.88	0.67	2.4	228	IGHV4-34/IGHV4-59/IGHV3-73/IGHV1-69-2/IGHV1-58/IGHV3-64/IGHM/IGLL5/IGHV3-74/IGHG3/IGHV3-33/IGHV5-51/IGHV2-26/IGHV3-30/IGHV1-18/MZB1/IGHV2-5/IGLC3/IGHV1-24/IGHV3-66/IGHV4-39/IGLC2/CD79A/IGHV3-43/IGHV3-21/IGHV3-48/IGHG1/IGHV3-23/IGHV3-53/IGHV3-15/IGHG4/IGHD/IGHA1/IGHV3-49/CD27/IGHG2/CD19/IGHV3-11/IGHA2/IGKC/TNFRSF13B/IGHV3-7/IGHV4-61/LAX1/IGHV4-31/MS4A1/CARD11/BANK1/CD28/BLNK/TBC1D10C/EXO1/IGHV3-20…
POSITIVE REGULATION OF CELL ACTIVATION	8.7e-10	1.2e-07	0.80	0.60	2.2	293	IGHV4-34/IGHV4-59/IGHV3-73/IGHV1-69-2/IGHV1-58/IGHV3-64/IGHM/IGLL5/IGHV3-74/IGHG3/IGHV3-33/IGHV5-51/IGHV2-26/IGHV3-30/IGHV1-18/IGHV2-5/IGLC3/IGHV1-24/IGHV3-66/IGHV4-39/IGLC2/BTLA/IGHV3-43/IGHV3-21/IGHV3-48/IGHG1/IGHV3-23/IGHV3-53/IGHV3-15/IGHG4/IGHD/IGHA1/IGHV3-49/CD27/IGHG2/IGHV3-11/IGHA2/IGKC/IGHV3-7/IGHV4-61/CCL19/IGHV4-31/TREM2/CD2/CARD11/CD3E/PIK3R6/CCL5/CD28/FGF10/LCK/CD6/CCR7/SELP/IGHV3-20…
REGULATION OF IMMUNE EFFECTOR PROCESS	2.9e-09	3.9e-07	0.77	0.57	2.1	324	IGHV4-34/IGHV4-59/IGLV3-27/IGLV1-47/IGLV3-1/IGLV3-21/IGLV3-19/IGKV1-39/IGKV1-12/IGLV2-23/IGLV3-25/IGHG3/IGHV3-33/IGLV1-40/IGHV3-30/LAG3/MZB1/IGLV1-51/IGKV4-1/IGHV2-5/IGLC3/IGLV2-11/IGHV4-39/IGLC2/IGLV1-44/IGKV1-16/IGHV3-48/IGHG1/IGKV1-17/IGHV3-23/IGHV3-53/IGHG4/IGKV1-5/IGLV2-8/IGHG2/CD19/IGLV2-14/IGHV3-11/IGKC/IGHV3-7/CCL19/IGKV3-20/IGKV3-15/IRF4/IGKV2-28/IGLV6-57/SPINK5/AIM2/PIK3R6/CD28/APOBEC3G…
REGULATION OF CELL ACTIVATION	3.1e-09	4.1e-07	0.77	0.52	2.0	463	IGHV4-34/IGHV4-59/IGHV3-73/IGHV1-69-2/IGHV1-58/IGHV3-64/IGHM/IGLL5/IGHV3-74/IGHG3/IGHV3-33/IGHV5-51/IGHV2-26/IGHV3-30/IGHV1-18/LAG3/MZB1/IGHV2-5/IGLC3/IGHV1-24/IGHV3-66/IGHV4-39/IGLC2/BTLA/IGHV3-43/IGHV3-21/IGHV3-48/IGHG1/IGHV3-23/IGHV3-53/IGHV3-15/IGHG4/IGHD/IGHA1/IGHV3-49/CD27/IGHG2/CD19/IGHV3-11/IGHA2/IGKC/TNFRSF13B/IGHV3-7/IGHV4-61/CCL19/IDO1/IRF4/LAX1/IGHV4-31/TREM2/PLA2G2A/CD2/CARD11/BANK1/…
RECEPTOR MEDIATED ENDOCYTOSIS	5.6e-09	7.0e-07	0.76	0.61	2.2	240	IGHV4-34/IGHV4-59/IGLV3-27/IGLV1-47/IGLV3-1/IGLV3-21/IGLV3-19/IGKV1-39/IGKV1-12/IGLV2-23/IGLV3-25/IGHV3-33/IGLV1-40/IGHV3-30/IGLV1-51/IGKV4-1/IGHV2-5/IGLC3/IGLV2-11/IGHV4-39/IGLC2/IGLV1-44/IGKV1-16/IGHV3-48/FOLR2/IGKV1-17/IGHV3-23/IGHV3-53/IGKV1-5/IGLV2-8/IGHA1/IGLV2-14/IGHV3-11/IGHA2/IGKC/IGHV3-7/FCGR1B/RAMP3/CCL19/IGKV3-20/IGKV3-15/IGKV2-28/IGLV6-57/RAMP2/FOLR1/FCHO1/SFRP4/SFTPD/HP/FCGR2B/HSPH1…
PRODUCTION OF MOLECULAR MEDIATOR OF IMMUNE RESPONSE	1.6e-08	1.9e-06	0.73	0.64	2.3	188	IGLV4-69/IGKV2-24/IGLV3-27/IGLV3-10/IGLV9-49/IGLV1-47/IGLV3-1/IGLV3-21/IGLV3-19/IGKV1-39/IGKV1-12/IGLV2-23/IGLV3-25/IGLV1-40/MZB1/IGLV1-51/IGKV4-1/IGLV2-11/IGLV7-46/IGLV1-44/IGKV1-16/IGLV3-9/IGKV1-17/IGKV1-5/IGLV2-8/IGKV1-6/IGLV2-14/IGKV1-9/IGKC/IGKV1-27/IGKV3-20/IGKV3-15/IGKV2D-29/IGKV2-28/LAX1/PMS2P1/IGLV6-57/CARD11/SPINK5/CD28/ELANE/EXO1/BST2/ATAD5/POLB/FCGR2B/IL10/CD96/CCR2/BTK/DDX58/KIT/HLA-F
RESPONSE TO BACTERIUM	4.9e-08	5.7e-06	0.72	0.51	1.9	443	IGHV4-34/IGHV4-59/IGHV3-73/IGHV1-69-2/IGHV1-58/IGHV3-64/IGHM/IGLL5/IGHV3-74/IGHG3/IGHV3-33/IGHV5-51/PF4/IGHV2-26/IGHV3-30/IGHV1-18/IGHV2-5/IGLC3/IGHV1-24/IGHV3-66/IGHV4-39/IGLC2/IGHV3-43/IGHV3-21/IGHV3-48/GZMA/IGHG1/DEFA4/LTF/IGHV3-23/IGHV3-53/IGHV3-15/IGHG4/IGHD/CTSG/IGHA1/IGHV3-49/IGHG2/IGHV3-11/IGHA2/IGKC/CXCL11/IGHV3-7/IGHV4-61/IGKV3-20/IDO1/CHIT1/PPBP/IGHV4-31/TREM2/GBP5/MS4A1/PLA2G2A/BANK1/…
LEUKOCYTE MIGRATION	7.7e-08	8.7e-06	0.70	0.53	2.0	373	IGHV4-34/IGHV4-59/IGLV3-27/IGLV1-47/IGLV3-1/IGLV3-21/IGHM/IGLV3-19/IGKV1-39/IGKV1-12/IGLV2-23/IGLV3-25/IGHV3-33/IGLV1-40/PF4/IGHV3-30/IGLV1-51/IGKV4-1/IGHV2-5/IGLC3/IGLV2-11/IGHV4-39/IGLC2/IGLV1-44/IGKV1-16/IGHV3-48/CCL22/IGKV1-17/IGHV3-23/IGHV3-53/IGKV1-5/IGLV2-8/IGHA1/IGLV2-14/IGHV3-11/IGHA2/IGKC/CXCL11/IGHV3-7/CCL14/CCL19/IGKV3-20/IGKV3-15/PPBP/HSD3B7/IGKV2-28/IGLV6-57/TREM2/ITGA2B/PLVAP/CD2/C…
REGULATION OF FAT CELL DIFFERENTIATION	4.6e-07	5.1e-05	0.67	-0.50	-2.1	91	PTGS2/IL6/INSIG1/ID4/ZFP36/CCDC71L/HES1/NR1D1/PPARG/CEBPB/RORA/FOXO1/BMP2/LMO3/WIF1/WNT5A/ZFP36L2/SORT1/ZFP36L1/TRIB3/MEDAG/SH3PXD2B/WDFY2/JAG1/ZBTB16/LPL/TGFB1I1/CREBL2/ARNTL/SAV1/GPS2/SNAI2/WWTR1/METRNL
RESPONSE TO STEROID HORMONE	9.2e-07	9.8e-05	0.66	-0.34	-1.7	282	PTGS2/FOSB/NR4A1/IL6/NR4A3/ADM/EDN1/KLF9/NR4A2/TCF21/RORB/TLR2/ERRFI1/ZFP36/THBS1/FOSL1/NR1D1/PPARG/PPARGC1A/ALPL/RORA/PAPPA/FLT3/STC1/TGFB3/SLIT3/PER1/CYBB/FOXO1/KRAS/LMO3/FOS/ZFP36L2/HEYL/CPS1/PTGER2/MDM2/DAB2/DUSP1/CDKN1A/ZFP36L1/NTRK3/DDIT4/MT-ND3/BMP6/PGR/ATP2B1/LOX/UFM1/ADAM9/AREG/PIAS2/CLOCK/ATP1A2/CRY1/CBFB/YAP1/TFPI/CYP7B1/TGFB1I1/NR6A1/LBH/SCGB1A1/NPC1/ARNTL/RARA/AKR1C3/UBA5/CASP9/CNOT2…

## Sheet: CRA002390 DEGs (DS2)
Gene	baseMean	log2FoldChange	lfcSE	stat	pvalue	padj	ENTREZID
A1BG	5.86	0.07	0.85	0.08	9.33e-01	9.55e-01	1
ADA	44.73	2.67	0.76	3.49	4.75e-04	1.64e-03	100
CDH2	0.1	2.66	2	1.33	1.85e-01	2.93e-01	1000
AKT3	149.24	-0.04	0.75	-0.06	9.56e-01	9.71e-01	10000
ZBTB11-AS1	9.02	1.02	0.62	1.64	1.00e-01	1.75e-01	100009676
MED6	79.26	0.86	0.46	1.87	6.09e-02	1.15e-01	10001
NAALAD2	4.18	0.23	1	0.23	8.19e-01	8.74e-01	10003
SNORD116-4	0.13	2.35	2.05	1.15	2.51e-01	3.70e-01	100033416
SNORD116-21	1.83	4.49	1.37	3.28	1.02e-03	3.24e-03	100033432
PDZK1P1	0.54	0.27	1.33	0.2	8.39e-01	8.88e-01	100034743
SNORD115-47	2.49	8.65	2.69	3.22	1.27e-03	3.93e-03	100036567
DDTL	29.42	0.87	0.34	2.58	9.89e-03	2.41e-02	100037417
NAALADL1	10.68	-0.77	0.91	-0.84	3.99e-01	5.17e-01	10004
CDKN2B-AS1	11.91	3.03	0.66	4.63	3.66e-06	1.94e-05	100048912
GUSBP9	0.97	2.03	1.29	1.58	1.14e-01	1.95e-01	100049076
SIGLEC14	144.99	-1.22	0.42	-2.91	3.64e-03	1.00e-02	100049587
NINJ2-AS1	49.17	1.62	0.73	2.24	2.52e-02	5.46e-02	100049716
ACOT8	15.09	-1.51	0.66	-2.29	2.18e-02	4.81e-02	10005
ABI1	394.13	0.48	0.22	2.16	3.05e-02	6.40e-02	10006
GNPDA1	221.48	0.14	0.17	0.84	3.99e-01	5.17e-01	10007
KCNE3	332.69	-0.49	0.17	-2.87	4.15e-03	1.12e-02	10008
ZBTB33	274.83	0.04	0.33	0.12	9.01e-01	9.32e-01	10009
SNHG8	180.06	1.95	0.16	12.41	2.34e-35	1.77e-33	100093630
GTF2IP4	260.45	2.14	0.16	13.4	6.08e-41	6.21e-39	100093631
GS1-600G8.3	0.1	2.65	2.44	1.09	2.77e-01	3.96e-01	100093698
CDH3	0.1	2.77	2	1.38	1.67e-01	2.70e-01	1001
TANK	201.51	0.36	0.27	1.35	1.79e-01	2.86e-01	10010
LOC100101148	2.02	2.14	1.09	1.97	4.93e-02	9.56e-02	100101148
POM121C	176.88	0.07	0.25	0.3	7.67e-01	8.33e-01	100101267
PMS2P7	4.51	0.87	0.99	0.88	3.80e-01	4.98e-01	100101440
ZSCAN30	25.2	-0.15	0.43	-0.34	7.34e-01	8.08e-01	100101467
MCTS2P	3.17	-0.05	0.96	-0.05	9.57e-01	9.71e-01	100101490
SRA1	70.83	-0.45	0.28	-1.58	1.15e-01	1.96e-01	10011
SNORD119	0.1	2.65	2.4	1.11	2.69e-01	3.87e-01	100113378
SNORD19B	0.21	1.66	1.81	0.92	3.59e-01	4.78e-01	100113381
UCKL1-AS1	1.45	-1.15	1.17	-0.98	3.26e-01	4.48e-01	100113386
SNORD127	0.73	5.49	1.64	3.35	8.01e-04	2.61e-03	100113389
SNORD126	0.71	7.93	3.82	2.08	3.77e-02	7.61e-02	100113391
SNORD12B	0.57	0.21	1.51	0.14	8.91e-01	9.25e-01	100113393
TMEM170B	194.54	-0.52	0.33	-1.59	1.12e-01	1.92e-01	100113407
SNORD58C	0.99	-0.6	1.25	-0.48	6.33e-01	7.25e-01	100124516
SNORA11B	1.8	6.08	1.94	3.13	1.74e-03	5.19e-03	100124539
ZGLP1	9.96	-0.39	0.71	-0.55	5.85e-01	6.83e-01	100125288
FAM86JP	3.71	2.25	0.9	2.49	1.27e-02	3.01e-02	100125556
FMR1-AS1	0.27	1.27	1.65	0.77	4.42e-01	5.56e-01	100126270
MIR940	0.18	1.89	1.64	1.16	2.48e-01	3.66e-01	100126328
EGOT	18.88	9.19	1.84	4.98	6.20e-07	3.76e-06	100126791
GHRLOS	9.73	1.47	0.89	1.67	9.59e-02	1.69e-01	100126793
NA	0.19	1.77	1.63	1.09	2.76e-01	3.95e-01	100127889
FAM229A	1.07	2.08	1.22	1.7	8.86e-02	1.58e-01	100128071
LOC100128108	2.21	-0.37	1.13	-0.32	7.47e-01	8.17e-01	100128108
STAU2-AS1	0.88	4.08	1.41	2.9	3.73e-03	1.03e-02	100128126
LOC100128164	2.33	3.45	1.39	2.49	1.28e-02	3.01e-02	100128164
TMPO-AS1	1.32	-1.01	1.15	-0.88	3.80e-01	4.99e-01	100128191
ZNF667-AS1	20.49	2.1	0.71	2.95	3.19e-03	8.90e-03	100128252
DNM1P35	0.39	0.74	1.39	0.53	5.94e-01	6.92e-01	100128285
LOC100128288	0.42	0.63	1.24	0.51	6.13e-01	7.08e-01	100128288
DLG5-AS1	0.86	4.76	2.07	2.3	2.13e-02	4.72e-02	100128292
FAM83H-AS1	9.62	3.71	0.74	5.04	4.64e-07	2.87e-06	100128338
LOC100128361	4.27	0.14	0.98	0.14	8.87e-01	9.23e-01	100128361
FAM225B	7.85	0.39	0.82	0.48	6.33e-01	7.25e-01	100128385
LOC100128398	2.95	0.13	1	0.13	8.96e-01	9.29e-01	100128398
LINC00892	1.24	-0.92	1.11	-0.83	4.06e-01	5.24e-01	100128420
LOC100128494	2.53	-1.95	1.06	-1.84	6.51e-02	1.21e-01	100128494
KIAA1671-AS1	2.78	4.96	1.26	3.95	7.95e-05	3.26e-04	100128531
CTAGE4	7.42	-1.43	1.17	-1.22	2.23e-01	3.38e-01	100128553
LOC100128568	0.13	2.36	1.93	1.22	2.23e-01	3.38e-01	100128568
C19orf71	7.44	-3.51	1.07	-3.26	1.10e-03	3.44e-03	100128569
SLC8A1-AS1	0.81	3.38	1.38	2.44	1.47e-02	3.41e-02	100128590
CDC42P3	0.52	0.33	1.43	0.23	8.17e-01	8.72e-01	100128627
ACVR2B-AS1	0.15	2.11	1.82	1.16	2.46e-01	3.64e-01	100128640
LOC100128653	2.36	-1.85	1.06	-1.74	8.14e-02	1.47e-01	100128653
LINC02346	0.29	1.18	1.46	0.81	4.18e-01	5.35e-01	100128714
OST4	313.56	1.32	0.21	6.27	3.60e-10	3.51e-09	100128731
LOC100128770	0.2	1.71	1.85	0.93	3.54e-01	4.74e-01	100128770
LINC00476	18.67	1.44	0.88	1.64	1.01e-01	1.77e-01	100128782
SRRM2-AS1	0.39	0.74	1.64	0.45	6.52e-01	7.41e-01	100128788
LINC01003	40.64	2.49	0.36	6.97	3.24e-12	4.06e-11	100128822
VPS9D1-AS1	3.8	-2.54	1.21	-2.1	3.62e-02	7.43e-02	100128881
FAM66B	0.26	1.36	1.42	0.96	3.39e-01	4.59e-01	100128890
ZBTB42	14.13	-2.12	0.83	-2.55	1.07e-02	2.57e-02	100128927
LOC100128993	0.42	0.63	1.83	0.34	7.30e-01	8.04e-01	100128993
LOC100129034	747.05	0.27	0.19	1.39	1.64e-01	2.66e-01	100129034
BCAR3-AS1	6.91	4.92	0.99	4.94	7.62e-07	4.55e-06	100129046
UNQ6494	0.11	2.54	3.65	0.7	4.86e-01	5.96e-01	100129066
KTN1-AS1	1.93	2.56	1.07	2.4	1.64e-02	3.75e-02	100129075
LOC100129138	0.14	2.27	1.95	1.16	2.44e-01	3.62e-01	100129138
ZSCAN16-AS1	33.2	2.2	0.34	6.41	1.50e-10	1.54e-09	100129195
MATN1-AS1	2.4	0.81	1.09	0.74	4.59e-01	5.72e-01	100129196
LOC100129203	2.04	1.4	1.16	1.21	2.27e-01	3.43e-01	100129203
LOC100129215	0.33	1	1.89	0.53	5.96e-01	6.93e-01	100129215
DEFB131B	0.14	2.19	2.33	0.94	3.47e-01	4.67e-01	100129216
SMIM27	27.9	2.38	0.35	6.85	7.37e-12	8.85e-11	100129250
LINC01160	0.89	-0.44	1.3	-0.34	7.36e-01	8.09e-01	100129269
NRADDP	0.18	1.9	1.64	1.16	2.47e-01	3.65e-01	100129354
SMIM10L1	48.04	0.32	0.31	1.02	3.06e-01	4.27e-01	100129361
GABPB1-AS1	2.82	-2.11	1.22	-1.73	8.27e-02	1.49e-01	100129387
FAM106C	0.18	1.83	1.64	1.12	2.63e-01	3.82e-01	100129396
MSTO2P	15.41	-3.05	0.92	-3.3	9.78e-04	3.12e-03	100129405
RPL19P12	43.5	-0.07	0.38	-0.19	8.53e-01	8.98e-01	100129424
DPY19L1P1	4.99	1.9	0.92	2.06	3.90e-02	7.84e-02	100129460
LYRM4-AS1	1.64	0.39	1.11	0.35	7.25e-01	8.01e-01	100129461
MKRN2OS	1.39	-1.09	1.32	-0.83	4.09e-01	5.27e-01	100129480
ZNF37BP	59.98	1.04	0.24	4.33	1.50e-05	7.11e-05	100129482
LOC100129503	0.32	1.03	1.38	0.75	4.53e-01	5.67e-01	100129503
SOD2-OT1	1.04	1.68	1.17	1.44	1.51e-01	2.48e-01	100129518
LOC100129534	1.23	-0.91	1.1	-0.83	4.08e-01	5.26e-01	100129534
LINC02035	32.5	0.19	0.53	0.37	7.12e-01	7.90e-01	100129550
FAM47E	9.24	3.38	0.64	5.29	1.21e-07	8.28e-07	100129583
LOC100129617	6.97	4.46	1.05	4.26	2.06e-05	9.49e-05	100129617
ARRDC3-AS1	4.84	0.82	0.83	0.99	3.20e-01	4.41e-01	100129716
LINC01126	0.49	0.4	1.38	0.29	7.70e-01	8.35e-01	100129726
CCDC152	0.54	0.28	1.98	0.14	8.86e-01	9.22e-01	100129792
ZNF737	54.67	1.05	0.31	3.4	6.86e-04	2.28e-03	100129842
PCOLCE-AS1	0.1	2.77	2.13	1.3	1.93e-01	3.04e-01	100129845
SCOC-AS1	0.92	-0.49	1.14	-0.43	6.68e-01	7.54e-01	100129858
LOC100129917	1.1	-0.75	1.23	-0.61	5.42e-01	6.46e-01	100129917
LOC100129931	0.26	1.31	1.75	0.75	4.52e-01	5.66e-01	100129931
CCNT2-AS1	1.31	-1	1.13	-0.89	3.76e-01	4.94e-01	100129961
HDAC6	122.07	-2.92	0.37	-7.8	6.21e-15	1.04e-13	10013
URAHP	0.26	1.36	1.65	0.82	4.10e-01	5.27e-01	100130015
HSFX2	0.11	2.55	1.91	1.33	1.83e-01	2.91e-01	100130086
NA	0.54	0.29	1.22	0.24	8.12e-01	8.68e-01	100130093
KIF28P	3.21	1.06	1.15	0.92	3.56e-01	4.76e-01	100130097
NA	3.04	1.97	1.07	1.83	6.66e-02	1.24e-01	100130100
EFCAB14-AS1	0.29	1.19	1.49	0.8	4.26e-01	5.42e-01	100130197
LINC00861	10.23	-1.53	0.85	-1.8	7.21e-02	1.32e-01	100130231
LOC100130298	1.66	3.72	1.1	3.38	7.16e-04	2.36e-03	100130298
C8orf89	0.72	6.97	3.21	2.17	3.01e-02	6.33e-02	100130301
C17orf107	2.04	-1.64	1.4	-1.18	2.39e-01	3.57e-01	100130311
LOC100130331	0.4	0.71	1.26	0.56	5.72e-01	6.72e-01	100130331
LOC100130357	1.86	-1.51	1.12	-1.35	1.77e-01	2.84e-01	100130357
LOC100130370	0.92	2.38	1.34	1.78	7.52e-02	1.37e-01	100130370
CECR7	1.92	2.99	1.2	2.5	1.24e-02	2.95e-02	100130418
WAKMAR2	6.18	-0.46	1	-0.45	6.49e-01	7.39e-01	100130476
CD300H	5.13	4.51	0.92	4.92	8.70e-07	5.16e-06	100130520
PARD6G-AS1	0.28	1.23	1.58	0.78	4.37e-01	5.52e-01	100130522
NFYC-AS1	2.06	-1.66	1.12	-1.48	1.39e-01	2.31e-01	100130557
LINC00910	2.85	-2.13	1.06	-2	4.51e-02	8.89e-02	100130581
LOC100130691	23.94	0.37	0.44	0.83	4.07e-01	5.25e-01	100130691
ATP6V1FNB	0.97	-0.56	1.11	-0.51	6.13e-01	7.07e-01	100130705
LRRC70	0.27	1.27	1.44	0.88	3.80e-01	4.99e-01	100130733
LRRC69	1.25	-0.93	1.09	-0.85	3.93e-01	5.12e-01	100130742
LOC100130744	7.71	-3.56	1.08	-3.3	9.59e-04	3.06e-03	100130744
EFCAB10	5.21	3.96	1.4	2.84	4.52e-03	1.21e-02	100130771
AGAP2-AS1	0.16	2.03	1.82	1.11	2.65e-01	3.84e-01	100130776
SBK3	0.73	-0.15	1.33	-0.11	9.09e-01	9.38e-01	100130827
USP3-AS1	1.7	-1.38	1.09	-1.27	2.05e-01	3.18e-01	100130855
LOC100130872	0.55	0.25	1.46	0.17	8.65e-01	9.07e-01	100130872
PSORS1C3	0.89	2.55	1.44	1.77	7.60e-02	1.39e-01	100130889
TSTD3	0.67	-0.04	1.15	-0.03	9.74e-01	9.83e-01	100130890
VAC14-AS1	0.21	1.66	1.84	0.9	3.68e-01	4.87e-01	100130894
SMIM6	7.91	4.62	1.02	4.54	5.57e-06	2.86e-05	100130933
LOC100130950	1.03	-0.66	1.1	-0.6	5.50e-01	6.53e-01	100130950
SYCE1L	1.21	-0.88	1.13	-0.78	4.36e-01	5.51e-01	100130958
C6orf99	0.15	2.11	1.7	1.24	2.14e-01	3.27e-01	100130967
LOC100130987	0.25	1.4	1.77	0.79	4.29e-01	5.45e-01	100130987
LOC100130992	3.47	-0.12	0.96	-0.12	9.04e-01	9.34e-01	100130992
ZNF316	89.96	-3.27	0.48	-6.8	1.07e-11	1.27e-10	100131017
LINC01135	0.31	1.07	1.55	0.69	4.91e-01	6.02e-01	100131060
CKMT2-AS1	4.56	-0.2	0.96	-0.21	8.36e-01	8.86e-01	100131067
SRP14-AS1	23.75	1.24	0.55	2.26	2.41e-02	5.25e-02	100131089
DPP9-AS1	2.99	-2.19	1.09	-2.01	4.42e-02	8.72e-02	100131094
TNRC6C-AS1	103.54	-2.32	1.21	-1.92	5.46e-02	1.04e-01	100131096
WDR86-AS1	3.36	1.22	1.03	1.18	2.36e-01	3.52e-01	100131176
TSTD1	66.42	2.31	0.33	6.97	3.14e-12	3.94e-11	100131187
CCDC183-AS1	2.58	-1.98	1.06	-1.86	6.28e-02	1.18e-01	100131193
RPL21P28	140.99	1.44	0.23	6.31	2.72e-10	2.70e-09	100131205
NEMP2	22.91	-0.1	0.52	-0.19	8.46e-01	8.93e-01	100131211
ZNF503-AS2	1.48	-1.18	1.21	-0.97	3.32e-01	4.53e-01	100131213
MIR181A1HG	4.98	8.02	2.24	3.57	3.52e-04	1.25e-03	100131234
LOC100131289	1.41	-1.11	1.2	-0.92	3.56e-01	4.76e-01	100131289
LINC00893	13.66	-1.93	0.83	-2.31	2.11e-02	4.66e-02	100131434
DBIL5P	0.58	0.17	1.17	0.14	8.87e-01	9.23e-01	100131454
LOC100131496	0.36	0.86	1.43	0.6	5.46e-01	6.49e-01	100131496
CCDC18-AS1	79.47	0.04	0.32	0.13	8.93e-01	9.27e-01	100131564
LOC100131626	0.22	1.6	1.64	0.97	3.30e-01	4.51e-01	100131626
ZNF236-DT	1.13	-0.79	1.17	-0.67	5.02e-01	6.11e-01	100131655
MZF1-AS1	3.35	-0.54	1.05	-0.51	6.08e-01	7.04e-01	100131691
USP30-AS1	21.01	-1.87	0.7	-2.66	7.83e-03	1.96e-02	100131733
ARMCX4	20.23	-0.21	0.48	-0.44	6.61e-01	7.48e-01	100131755
PET100	43.3	0.26	0.33	0.79	4.31e-01	5.47e-01	100131801
ZNF717	26.19	-0.05	0.85	-0.06	9.53e-01	9.68e-01	100131827
INSYN2B	14.31	6.12	0.7	8.74	2.43e-18	5.50e-17	100131897
FAM27E3	3.22	7.24	1.96	3.69	2.26e-04	8.43e-04	100131997
RRN3P3	21.53	0.81	0.55	1.48	1.38e-01	2.30e-01	100131998
LOC100132057	16.14	3.49	0.63	5.55	2.82e-08	2.13e-07	100132057
LOC100132062	11.57	-3.18	1.11	-2.88	4.03e-03	1.09e-02	100132062
FOXO6	0.11	2.55	1.91	1.33	1.83e-01	2.91e-01	100132074
LOC100132077	10.25	0.65	0.81	0.81	4.18e-01	5.35e-01	100132077
HERC2P7	0.83	-0.34	1.41	-0.24	8.07e-01	8.64e-01	100132101
FAM66E	0.28	1.22	1.54	0.79	4.28e-01	5.44e-01	100132103
C2CD4D-AS1	0.53	0.31	1.44	0.22	8.30e-01	8.81e-01	100132111
ACTA2-AS1	0.11	2.55	1.88	1.36	1.75e-01	2.81e-01	100132116
PHKA2-AS1	2.73	0.19	1.14	0.17	8.66e-01	9.08e-01	100132163
WASIR2	1.83	3.14	1.22	2.57	1.02e-02	2.46e-02	100132169
LOC100132215	0.27	1.27	1.41	0.9	3.69e-01	4.88e-01	100132215
NPIPB5	322.77	-0.02	0.29	-0.07	9.45e-01	9.63e-01	100132247
NDUFA6-DT	4.25	-1.12	1.04	-1.08	2.81e-01	4.01e-01	100132273
LOC100132287	8.29	-0.01	0.86	-0.01	9.92e-01	9.94e-01	100132287
TEKT4P2	24.35	-0.31	1.18	-0.26	7.93e-01	8.53e-01	100132288
CLUHP3	1.14	-0.81	1.26	-0.64	5.21e-01	6.27e-01	100132341
FRG1HP	34.12	1.26	0.36	3.52	4.39e-04	1.53e-03	100132352
LOC100132356	7.85	1.1	0.65	1.69	9.08e-02	1.61e-01	100132356
FAM157B	14	1.36	0.71	1.91	5.67e-02	1.08e-01	100132403
NBPF10	92.54	1.19	0.36	3.34	8.41e-04	2.73e-03	100132406
FCGR1CP	144.82	-0.27	0.33	-0.82	4.14e-01	5.31e-01	100132417
CLDN24	0.84	5.5	3.51	1.57	1.18e-01	2.00e-01	100132463
FGD5P1	0.44	0.57	1.3	0.44	6.60e-01	7.48e-01	100132526
GXYLT1P3	0.11	2.55	3.65	0.7	4.85e-01	5.95e-01	100132541
ZRANB2-AS1	1.72	-1.39	1.11	-1.26	2.08e-01	3.21e-01	100132618
PAXIP1-AS2	34.79	0.68	0.4	1.69	9.12e-02	1.62e-01	100132707
DCAF13P3	0.48	0.45	1.37	0.33	7.42e-01	8.14e-01	100132724
FILNC1	1.42	0.85	1.23	0.69	4.93e-01	6.03e-01	100132735
LOC100132741	0.13	2.35	1.95	1.21	2.26e-01	3.42e-01	100132741
KDM4A-AS1	0.34	0.93	1.53	0.61	5.44e-01	6.48e-01	100132774
IPO5P1	18.44	0.77	0.67	1.15	2.51e-01	3.69e-01	100132815
LOC100132831	0.22	1.6	1.63	0.98	3.25e-01	4.46e-01	100132831
PMS2P9	6.59	1.32	0.88	1.51	1.30e-01	2.19e-01	100132832
LOC100132874	0.1	2.65	2.39	1.11	2.66e-01	3.85e-01	100132874
MSC-AS1	0.57	0.2	1.34	0.15	8.79e-01	9.17e-01	100132891
DPH3P1	0.28	1.23	1.39	0.88	3.78e-01	4.97e-01	100132911
FAM66D	0.34	0.93	1.61	0.58	5.64e-01	6.65e-01	100132923
FAM25BP	0.71	7.93	3.82	2.08	3.77e-02	7.61e-02	100132929
SMIM9	0.1	2.65	2.25	1.18	2.38e-01	3.55e-01	100132963
FAM223A	0.46	0.52	1.43	0.37	7.14e-01	7.91e-01	100132967
FAM95B1	0.97	-0.56	1.45	-0.39	6.98e-01	7.78e-01	100133036
LOC100133091	7.69	2.04	0.72	2.82	4.85e-03	1.29e-02	100133091
FAM25G	0.71	7.93	3.82	2.08	3.77e-02	7.61e-02	100133093
LINC01001	6.13	-0.46	1.1	-0.42	6.72e-01	7.57e-01	100133161
FAM66A	0.1	2.65	1.97	1.35	1.78e-01	2.85e-01	100133172
LINC00240	8.07	6.9	1.11	6.22	5.06e-10	4.86e-09	100133205
GOLGA6L3	1.98	-0.24	1.15	-0.21	8.37e-01	8.86e-01	100133220
LOC100133315	2.94	-0.1	1.07	-0.1	9.23e-01	9.47e-01	100133315
LOC100133331	20.87	0.46	0.57	0.81	4.18e-01	5.35e-01	100133331
MRPL23-AS1	0.16	2.03	1.76	1.15	2.49e-01	3.67e-01	100133545
LINC01134	0.55	0.25	1.28	0.19	8.47e-01	8.94e-01	100133612
LY6E-DT	1.6	0.46	1.48	0.31	7.56e-01	8.24e-01	100133669
CD24	302.16	5.44	0.58	9.32	1.19e-20	3.29e-19	100133941
UXT-AS1	0.84	2.99	1.49	2	4.57e-02	8.97e-02	100133957
MAP3K14-AS1	3.33	1.03	1.1	0.93	3.52e-01	4.72e-01	100133991
UBOX5-AS1	0.17	1.96	1.94	1.01	3.12e-01	4.32e-01	100134015
KDM7A-DT	5.61	4.09	0.7	5.88	4.12e-09	3.52e-08	100134229
LINC01119	0.14	2.27	1.95	1.16	2.44e-01	3.62e-01	100134259
LOC100134368	0.22	1.55	1.73	0.9	3.70e-01	4.89e-01	100134368
NDUFB2-AS1	0.92	-0.49	1.16	-0.42	6.71e-01	7.57e-01	100134713
LOC100134868	1.04	-0.67	1.24	-0.54	5.91e-01	6.88e-01	100134868
UBE2Q2P2	1.43	0.81	1.24	0.66	5.12e-01	6.20e-01	100134869
UPK3BL1	11.84	0.41	0.7	0.58	5.61e-01	6.62e-01	100134938
JMJD7	14	-0.79	0.62	-1.27	2.02e-01	3.15e-01	100137047
PLA2G4B	1.35	-1.05	1.08	-0.97	3.33e-01	4.53e-01	100137049
HDAC5	73.42	-0.95	0.38	-2.47	1.34e-02	3.15e-02	10014
C17orf99	1.23	1.05	1.78	0.59	5.55e-01	6.57e-01	100141515
CTAGE8	11.01	-1.06	1.05	-1.01	3.11e-01	4.32e-01	100142659
CHKB-DT	5.5	1.51	0.9	1.68	9.24e-02	1.63e-01	100144603
KLLN	2.41	2.96	1.24	2.39	1.69e-02	3.85e-02	100144748
TMCO1-AS1	2.29	3.78	1.09	3.46	5.46e-04	1.85e-03	100147773
PDCD6IP	852.36	-1.26	0.16	-7.79	6.82e-15	1.14e-13	10015
RNU6ATAC	0.9	3.76	1.32	2.86	4.29e-03	1.16e-02	100151684
PDCD6	143.11	-0.31	0.19	-1.63	1.02e-01	1.78e-01	10016
RNA5S15	0.82	7.94	3.82	2.08	3.75e-02	7.61e-02	100169766
SRRM5	0.71	-0.12	1.18	-0.1	9.19e-01	9.45e-01	100170229
EPOP	0.26	1.36	1.57	0.86	3.88e-01	5.07e-01	100170841
BCL2L11	98.82	-0.05	0.28	-0.18	8.59e-01	9.03e-01	10018
TOMM6	532.52	1.67	0.18	9.51	1.85e-21	5.44e-20	100188893
NA	0.61	0.09	1.45	0.06	9.50e-01	9.67e-01	100188917
LINC00426	1.08	-0.72	1.12	-0.64	5.20e-01	6.27e-01	100188949
LINC00092	0.83	-0.34	1.54	-0.22	8.25e-01	8.77e-01	100188953
DNMBP-AS1	5.92	4.13	1.08	3.8	1.42e-04	5.52e-04	100188954
TRH-GTG1-7	0.83	6.09	3.34	1.82	6.86e-02	1.27e-01	100188986
TRL-CAA6-1	0.76	4.49	1.51	2.97	2.94e-03	8.31e-03	100189003
TRR-TCT3-1	0.71	7.93	3.82	2.08	3.77e-02	7.61e-02	100189109
TRL-CAG2-1	0.85	5.08	2.01	2.53	1.15e-02	2.75e-02	100189130
TRR-TCT1-1	0.72	6.97	3.21	2.17	3.01e-02	6.33e-02	100189133
TRQ-CTG6-1	0.71	7.93	3.82	2.08	3.77e-02	7.61e-02	100189214
TRV-CAC1-6	0.14	2.26	2.17	1.04	2.97e-01	4.16e-01	100189227
TRY-ATA1-1	0.11	2.55	1.88	1.36	1.75e-01	2.81e-01	100189253
TRG-GCC1-5	0.91	3.62	1.3	2.79	5.30e-03	1.39e-02	100189284
TRD-GTC2-7	0.82	7.94	3.82	2.08	3.75e-02	7.61e-02	100189292
TRF-GAA1-6	0.82	7.94	3.82	2.08	3.75e-02	7.61e-02	100189306
TRL-TAA1-1	0.18	1.9	1.61	1.17	2.40e-01	3.57e-01	100189313
TRI-TAT1-1	0.72	6.97	3.21	2.17	3.01e-02	6.33e-02	100189324
TRD-GTC2-9	1.9	7.94	3.82	2.08	3.75e-02	7.61e-02	100189343
TRD-GTC2-10	0.11	2.55	1.96	1.3	1.94e-01	3.04e-01	100189347
TRC-GCA20-1	0.71	7.93	3.82	2.08	3.77e-02	7.61e-02	100189355
TRK-CTT2-2	0.83	6.98	3.14	2.22	2.61e-02	5.62e-02	100189399
TRE-TTC4-2	0.32	1.03	1.49	0.69	4.90e-01	6.00e-01	100189407
TRV-CAC3-1	0.11	2.55	2.18	1.17	2.41e-01	3.59e-01	100189416
TRS-AGA5-1	0.85	5.08	1.57	3.24	1.20e-03	3.74e-03	100189432
DCTN1-AS1	2.52	5.74	1.34	4.28	1.88e-05	8.73e-05	100189589
SH2B3	517.61	-0.75	0.15	-4.99	6.15e-07	3.73e-06	10019
TPT1-AS1	13.7	-2.11	0.84	-2.51	1.21e-02	2.88e-02	100190939
LOC100190986	17.73	1.33	0.77	1.72	8.56e-02	1.53e-01	100190986
C2CD4D	0.23	1.5	1.53	0.98	3.27e-01	4.48e-01	100191040
CDH4	0.56	0.23	1.46	0.16	8.76e-01	9.16e-01	1002
GNE	89.89	0.07	0.27	0.24	8.07e-01	8.64e-01	10020
FAR2P2	2.57	4.37	1.37	3.18	1.45e-03	4.41e-03	100216479
KMT2E-AS1	9.33	0.76	0.59	1.3	1.95e-01	3.06e-01	100216545
LINC01004	28.93	1.65	0.82	2	4.53e-02	8.90e-02	100216546
FRAT1	13.3	-3.53	1.06	-3.34	8.33e-04	2.71e-03	10023
PCED1B-AS1	50.03	-1.93	0.49	-3.96	7.36e-05	3.03e-04	100233209
TROAP	4.71	-1.85	1.12	-1.66	9.67e-02	1.70e-01	10024
LOC100240735	4.47	0.25	0.96	0.26	7.95e-01	8.54e-01	100240735
MED16	39.64	-0.73	0.45	-1.63	1.03e-01	1.79e-01	10025
PIGK	75.05	-3.04	0.47	-6.49	8.75e-11	9.21e-10	10026
LOC100268168	0.55	0.25	1.19	0.21	8.36e-01	8.86e-01	100268168
LINC00653	1.95	-0.07	1.09	-0.07	9.47e-01	9.64e-01	100270804
ARHGEF33	2.78	3.29	1.09	3.01	2.59e-03	7.40e-03	100271715
LINC00899	4.12	-1.61	1.07	-1.51	1.32e-01	2.21e-01	100271722
SMG1P3	146.13	2.68	0.38	7.02	2.25e-12	2.86e-11	100271836
RASA4B	32.05	-1.54	0.61	-2.53	1.15e-02	2.76e-02	100271927
CMC4	36.56	2.02	0.54	3.75	1.76e-04	6.72e-04	100272147
NA	25.72	2.96	1.38	2.15	3.17e-02	6.61e-02	100272216
LOC100272217	1.27	1.24	1.15	1.08	2.80e-01	3.99e-01	100272217
LINC00894	19.08	-0.98	0.57	-1.73	8.35e-02	1.50e-01	100272228
BCDIN3D-AS1	0.68	-0.05	1.16	-0.05	9.63e-01	9.75e-01	100286844
ANAPC1P1	4.72	0.68	0.85	0.8	4.27e-01	5.43e-01	100286979
LOC100287015	2.47	-0.7	1.06	-0.66	5.07e-01	6.16e-01	100287015
DDX11L10	1.45	0.77	1.12	0.69	4.90e-01	6.00e-01	100287029
LOC100287042	3.6	-2.46	1.14	-2.17	3.03e-02	6.36e-02	100287042
LOC100287072	3.45	1.01	0.97	1.04	2.99e-01	4.18e-01	100287072
TONSL-AS1	0.1	2.77	2.23	1.24	2.14e-01	3.27e-01	100287098
DDX11L1	0.21	1.65	1.92	0.86	3.89e-01	5.08e-01	100287102
WASHC1	53.23	-1.97	0.46	-4.24	2.19e-05	1.00e-04	100287171
EML2-AS1	0.12	2.45	2.46	1	3.19e-01	4.40e-01	100287177
TIPARP-AS1	1.24	1.01	1.21	0.83	4.06e-01	5.23e-01	100287227
MANSC4	62.42	6.35	1.84	3.46	5.48e-04	1.86e-03	100287284
SMKR1	3.8	3.27	1.03	3.19	1.43e-03	4.35e-03	100287482
ADPGK-AS1	5.9	-0.09	0.88	-0.1	9.22e-01	9.47e-01	100287559
LINC00173	1.46	5.29	2.26	2.34	1.92e-02	4.30e-02	100287569
LINC02106	0.71	7.93	3.82	2.08	3.77e-02	7.61e-02	100287592
DDX11L5	0.62	0.09	1.5	0.06	9.55e-01	9.70e-01	100287596
LOXL1-AS1	5.64	2.95	0.89	3.32	8.98e-04	2.89e-03	100287616
ANKRD66	11.1	5.13	0.59	8.7	3.47e-18	7.71e-17	100287718
AP4B1-AS1	4.7	0.69	0.93	0.74	4.56e-01	5.70e-01	100287722
LINC00630	10.45	1.75	0.59	2.97	2.97e-03	8.37e-03	100287765
LOC100287808	0.57	0.21	1.51	0.14	8.91e-01	9.25e-01	100287808
LOC100287896	46.36	1.97	0.96	2.06	3.98e-02	7.98e-02	100287896
TTC34	0.99	-0.6	1.17	-0.51	6.08e-01	7.03e-01	100287898
TIMM23	86.22	-0.03	0.23	-0.13	8.96e-01	9.29e-01	100287932
LOC100288069	5.92	0.95	0.77	1.23	2.17e-01	3.32e-01	100288069
SDR42E2	0.14	2.27	2.4	0.95	3.44e-01	4.64e-01	100288072
GS1-279B7.1	0.72	6.97	3.21	2.17	3.01e-02	6.33e-02	100288079
LDLRAD4-AS1	1.42	8.45	3.8	2.22	2.62e-02	5.63e-02	100288122
LOC100288123	1.71	-1.39	1.12	-1.23	2.18e-01	3.32e-01	100288123
NBPF20	58.22	0.73	0.37	2	4.58e-02	9.00e-02	100288142
SLC9A3-AS1	1.95	-1.58	1.16	-1.35	1.76e-01	2.82e-01	100288152
LOC100288162	3.79	-1.46	1.07	-1.36	1.74e-01	2.79e-01	100288162
LNCOC1	0.15	2.11	1.75	1.2	2.29e-01	3.45e-01	100288181
HMGN3-AS1	2.86	-0.92	1.09	-0.84	3.98e-01	5.17e-01	100288198
NPIPA5	7.5	0.66	0.76	0.86	3.90e-01	5.09e-01	100288332
ULK4P2	8.72	3	0.73	4.08	4.43e-05	1.92e-04	100288380
IL10RB-DT	29.75	2.51	0.37	6.79	1.12e-11	1.32e-10	100288432
MTRNR2L7	1.53	8.51	2.8	3.04	2.38e-03	6.87e-03	100288485
DDX11L9	0.34	0.96	1.49	0.65	5.19e-01	6.25e-01	100288486
LOC100288570	0.82	7.94	3.82	2.08	3.75e-02	7.61e-02	100288570
WHAMMP1	72.02	1.79	0.56	3.2	1.39e-03	4.25e-03	100288615
LOC100288637	11.08	-0.85	0.75	-1.14	2.52e-01	3.71e-01	100288637
LIMS4	42.02	1.02	0.46	2.24	2.52e-02	5.46e-02	100288695
WASH8P	25.05	-2.3	0.92	-2.5	1.25e-02	2.96e-02	100288778
LOC100288798	1.41	0.62	1.3	0.47	6.36e-01	7.27e-01	100288798
HYDIN2	4.55	2.25	1.32	1.7	8.87e-02	1.58e-01	100288805
B3GNT10	0.98	-0.59	1.18	-0.5	6.18e-01	7.12e-01	100288842
LOC100288846	0.11	2.55	2.18	1.17	2.41e-01	3.59e-01	100288846
CRIM1-DT	0.91	-0.48	1.47	-0.32	7.46e-01	8.17e-01	100288911
BMS1P21	0.72	6.97	3.21	2.17	3.01e-02	6.33e-02	100288974
SLC25A25-AS1	8.59	-1.85	0.94	-1.96	5.03e-02	9.72e-02	100289019
ATP2A1-AS1	0.94	3.17	2.28	1.39	1.64e-01	2.66e-01	100289092
FRG1CP	59.93	0.93	0.26	3.63	2.83e-04	1.03e-03	100289097
GS1-124K5.4	12.41	3.56	1.04	3.41	6.57e-04	2.19e-03	100289098
FAM95C	0.18	1.9	2.37	0.8	4.24e-01	5.40e-01	100289137
GNG12-AS1	1.91	1.76	1.02	1.73	8.36e-02	1.50e-01	100289178
TMEM225B	1.06	2.17	1.18	1.84	6.62e-02	1.23e-01	100289187
LOC100289230	1.96	-1.58	1.16	-1.36	1.73e-01	2.78e-01	100289230
TMEM238L	1.95	4.49	1.44	3.12	1.83e-03	5.41e-03	100289255
LOC100289333	0.14	2.27	1.83	1.24	2.15e-01	3.29e-01	100289333
MAN1B1-DT	3.27	0.06	0.95	0.06	9.52e-01	9.68e-01	100289341
LOC100289361	0.42	0.63	1.24	0.51	6.12e-01	7.07e-01	100289361
UBAC2-AS1	2.5	2.62	1.06	2.47	1.34e-02	3.15e-02	100289373
KCTD21-AS1	0.29	1.19	1.95	0.61	5.42e-01	6.46e-01	100289388
MCF2L-AS1	6.43	7.24	2.23	3.25	1.16e-03	3.63e-03	100289410
DEFB4B	0.82	7.94	3.82	2.08	3.75e-02	7.61e-02	100289462
LOC100289473	0.65	0.01	1.21	0.01	9.90e-01	9.94e-01	100289473
LOC100289495	1.25	-0.93	1.49	-0.62	5.32e-01	6.38e-01	100289495
KCNIP2-AS1	0.58	0.16	1.17	0.14	8.88e-01	9.23e-01	100289509
LOC100289511	1.49	-1.18	1.07	-1.1	2.69e-01	3.88e-01	100289511
LOC100289561	1.23	1.05	1.14	0.92	3.55e-01	4.75e-01	100289561
HERC2P4	0.17	1.96	1.73	1.14	2.56e-01	3.74e-01	100289574
LOC100289580	0.13	2.36	1.86	1.27	2.05e-01	3.18e-01	100289580
ZNF605	30.83	-0.24	0.42	-0.56	5.73e-01	6.72e-01	100289635
LOC100289656	0.31	1.07	1.59	0.68	4.99e-01	6.09e-01	100289656
ZNF783	44.49	-0.58	0.8	-0.73	4.67e-01	5.79e-01	100289678
ZNF587B	19.27	-0.03	0.5	-0.07	9.45e-01	9.63e-01	100293516
NA	2.76	3.57	1.08	3.32	9.08e-04	2.92e-03	100293704
LOC100294145	42.29	0.59	0.4	1.48	1.40e-01	2.32e-01	100294145
RNF213-AS1	1.87	0.03	1.14	0.03	9.77e-01	9.85e-01	100294362
MIR1914	0.5	0.38	1.3	0.29	7.71e-01	8.36e-01	100302137
MIR1270	2.49	8.65	2.69	3.22	1.27e-03	3.93e-03	100302179
MIR1304	0.42	0.63	1.29	0.49	6.26e-01	7.19e-01	100302240
MIR1539	2.47	7.09	3.21	2.21	2.72e-02	5.82e-02	100302257
NA	0.38	0.8	1.29	0.62	5.35e-01	6.40e-01	100302273
RASAL2-AS1	5.13	-0.16	0.92	-0.17	8.65e-01	9.07e-01	100302401
BABAM2-AS1	22.67	6.36	0.54	11.72	9.81e-32	6.06e-30	100302650
FTX	11.98	0.35	0.55	0.63	5.29e-01	6.34e-01	100302692
TMED7-TICAM2	0.33	1	1.35	0.74	4.60e-01	5.73e-01	100302736
FAS-AS1	1.21	1.46	1.28	1.14	2.54e-01	3.72e-01	100302740
ZEB2-AS1	3.02	0.17	1.13	0.15	8.80e-01	9.18e-01	100303491
SLC25A5-AS1	20.24	3.49	0.85	4.13	3.70e-05	1.62e-04	100303728
LOC100303749	2.49	8.65	2.69	3.22	1.27e-03	3.93e-03	100303749
PET117	6.24	0.01	0.76	0.01	9.89e-01	9.93e-01	100303755
PITPNA-AS1	1.89	-0.13	1.07	-0.12	9.01e-01	9.32e-01	100306951
NDUFAF4P1	0.83	3.17	1.33	2.39	1.68e-02	3.81e-02	100306975
SPDYE2B	15.63	0.79	0.62	1.28	2.00e-01	3.11e-01	100310812
ANKRD61	4.05	1.5	0.92	1.63	1.03e-01	1.79e-01	100310846
MIR548K	6.04	10.05	2.8	3.59	3.28e-04	1.18e-03	100313770
MIR548O	0.73	5.48	3.58	1.53	1.26e-01	2.12e-01	100313829
SAP25	22.2	-0.53	0.48	-1.11	2.66e-01	3.85e-01	100316904
GCSHP3	13.22	1.22	0.54	2.25	2.43e-02	5.28e-02	100329109
TRPC5OS	0.12	2.45	2.19	1.12	2.64e-01	3.82e-01	100329135
LOC100335030	2.1	2.49	1.3	1.92	5.43e-02	1.04e-01	100335030
LINC00102	1.8	6.08	1.94	3.13	1.74e-03	5.19e-03	100359394
CHAF1A	28.75	0.19	0.44	0.44	6.63e-01	7.50e-01	10036
SNORA70G	6.08	7.4	1.76	4.2	2.63e-05	1.19e-04	100379132
LOC100379224	0.2	1.71	1.65	1.04	2.99e-01	4.19e-01	100379224
SNORA70E	0.71	7.93	3.82	2.08	3.77e-02	7.61e-02	100379250
NPPA-AS1	3.19	-1.14	1.07	-1.06	2.90e-01	4.09e-01	100379251
MIR181A2HG	0.14	2.27	1.76	1.29	1.98e-01	3.10e-01	100379345
BACE1-AS	1.08	-0.72	1.17	-0.61	5.39e-01	6.43e-01	100379571
GRIK1-AS2	4.93	1.92	0.91	2.12	3.42e-02	7.07e-02	100379661
PARP2	57.94	0.02	0.44	0.05	9.62e-01	9.75e-01	10038
ZBED6	61.51	0.45	0.29	1.52	1.28e-01	2.15e-01	100381270
PARP3	53.02	-2.17	0.5	-4.32	1.54e-05	7.25e-05	10039
TOM1L1	30.65	2.95	0.51	5.74	9.55e-09	7.77e-08	10040
LOC100419583	242.5	0.7	0.16	4.45	8.67e-06	4.30e-05	100419583
ZNF33BP1	0.73	5.49	2.1	2.62	8.88e-03	2.19e-02	100419868
HMGXB4	67.72	0.14	0.26	0.55	5.81e-01	6.80e-01	10042
FAM21EP	2.04	-1.64	1.11	-1.47	1.41e-01	2.34e-01	100421577
LOC100422556	0.11	2.55	1.88	1.36	1.75e-01	2.81e-01	100422556
MIR3174	0.1	2.66	2	1.33	1.85e-01	2.93e-01	100422841
MIR4292	0.19	1.77	1.68	1.05	2.94e-01	4.14e-01	100422860
MIR1244-3	5.73	0.8	0.89	0.9	3.67e-01	4.85e-01	100422872
MIR1244-2	100.34	-0.55	0.26	-2.14	3.20e-02	6.67e-02	100422885
MIR4295	1.64	8.56	3.8	2.26	2.41e-02	5.25e-02	100422909
MIR4263	0.1	2.66	2.43	1.09	2.75e-01	3.93e-01	100422965
MIR4312	0.12	2.45	2.03	1.2	2.29e-01	3.44e-01	100422971
MIR3138	0.11	2.55	1.96	1.3	1.95e-01	3.06e-01	100423011
MIR4258	0.13	2.36	2.15	1.1	2.73e-01	3.91e-01	100423020
MIR3176	0.42	0.63	1.41	0.45	6.56e-01	7.45e-01	100423037
IGLL5	27.44	8.74	1.98	4.41	1.02e-05	5.01e-05	100423062
TOM1	171.65	-0.97	0.21	-4.62	3.83e-06	2.02e-05	10043
SH2D3C	74.93	-1	0.4	-2.48	1.32e-02	3.11e-02	10044
SH2D3A	5.78	1.78	0.74	2.39	1.68e-02	3.83e-02	10045
MAMLD1	1.91	-1.54	1.27	-1.21	2.25e-01	3.41e-01	10046
MTRNR2L1	4933.54	14.5	0.66	21.88	4.19e-106	3.64e-103	100462977
MTRNR2L2	39568.41	12.05	0.59	20.43	9.01e-93	6.33e-90	100462981
MTRNR2L3	2.64	6.16	1.41	4.38	1.19e-05	5.75e-05	100462983
MTRNR2L5	0.82	7.94	3.82	2.08	3.75e-02	7.61e-02	100463289
MTRNR2L6	684.12	10.38	0.63	16.54	1.87e-61	5.15e-59	100463482
MTRNR2L8	29879.85	12.28	0.61	20.08	1.03e-89	6.50e-87	100463486
MTRNR2L9	296.99	13.19	0.98	13.4	5.71e-41	5.86e-39	100463487
MTRNR2L10	700.33	13.19	0.69	19.15	1.01e-81	5.01e-79	100463488
RANBP9	246.74	1.39	0.21	6.7	2.14e-11	2.44e-10	10048
DNAJB6	172.66	-0.59	0.2	-2.93	3.36e-03	9.34e-03	10049
LINC00881	2.31	-0.47	1.21	-0.39	6.98e-01	7.79e-01	100498859
THAP9-AS1	126.64	1.24	0.4	3.12	1.80e-03	5.35e-03	100499177
LOC100499194	6.43	7.64	1.54	4.97	6.56e-07	3.96e-06	100499194
LINC00987	9.85	1.46	0.65	2.25	2.46e-02	5.35e-02	100499405
LINC00674	183.42	0.07	0.16	0.43	6.68e-01	7.54e-01	100499466
LINC00673	2.58	4.27	1.41	3.02	2.53e-03	7.23e-03	100499467
SUGT1P4-STRA6LP	3.44	1.28	1.01	1.27	2.03e-01	3.16e-01	100499484
LOC100499489	5.33	-0.73	1.01	-0.73	4.66e-01	5.79e-01	100499489
MIR3685	0.29	1.19	1.66	0.72	4.75e-01	5.87e-01	100500802
MIR3654	547.95	1.03	0.22	4.64	3.42e-06	1.83e-05	100500804
NA	0.11	2.55	2.38	1.07	2.85e-01	4.04e-01	100500805
MIR3677	0.1	2.66	2.43	1.09	2.75e-01	3.94e-01	100500812
MIR3945	1.08	2.03	1.28	1.59	1.11e-01	1.91e-01	100500818
MIR3609	1.9	7.94	3.82	2.08	3.75e-02	7.61e-02	100500819
MIR3916	9.62	-1.03	0.84	-1.22	2.23e-01	3.38e-01	100500849
MIR3682	0.48	0.45	1.3	0.35	7.29e-01	8.03e-01	100500850
MIR3671	1.08	2.03	1.27	1.6	1.09e-01	1.88e-01	100500854
MIR3936	0.26	1.31	1.74	0.75	4.50e-01	5.64e-01	100500865
MIR3934	0.57	0.2	1.38	0.15	8.83e-01	9.20e-01	100500873
MIR3679	4.27	9.43	2.84	3.32	8.89e-04	2.86e-03	100500878
MIR3667	1.79	6.98	2.87	2.43	1.52e-02	3.49e-02	100500882
LINC01602	0.13	2.35	1.98	1.19	2.35e-01	3.51e-01	100505477
PRKAG2-AS1	4.9	2.93	1.2	2.45	1.41e-02	3.29e-02	100505483
EDNRB-AS1	2.96	2.87	1.3	2.21	2.74e-02	5.84e-02	100505518
LINC01301	0.19	1.77	1.82	0.97	3.31e-01	4.52e-01	100505532
RBM26-AS1	3.07	0.01	1.12	0.01	9.94e-01	9.96e-01	100505538
LINC01095	0.14	2.27	2.4	0.94	3.46e-01	4.66e-01	100505545
LOC100505549	11.83	-1.58	0.84	-1.88	5.95e-02	1.12e-01	100505549
LOC100505555	3.58	2.66	1.01	2.64	8.32e-03	2.07e-02	100505555
INAFM2	126.72	-1.52	0.41	-3.72	2.00e-04	7.54e-04	100505573
LINC00672	3.42	-2.39	1.2	-1.99	4.62e-02	9.06e-02	100505576
GAPLINC	50.79	0.99	0.85	1.16	2.47e-01	3.65e-01	100505592
SNHG21	1.77	-1.43	1.07	-1.34	1.81e-01	2.89e-01	100505616
LINC02102	4.18	5.33	1.63	3.28	1.05e-03	3.31e-03	100505625
LINC01133	55.56	12.22	1.35	9.03	1.71e-19	4.24e-18	100505633
MALINC1	1.52	-1.22	1.07	-1.13	2.57e-01	3.75e-01	100505636
FGD5-AS1	393.81	-0.79	0.23	-3.52	4.29e-04	1.50e-03	100505641
RAD51-AS1	1.44	-1.14	1.17	-0.97	3.32e-01	4.53e-01	100505648
DIAPH1-AS1	5.57	7.61	1.17	6.5	8.04e-11	8.51e-10	100505658
DCST1-AS1	1.25	-0.93	1.18	-0.79	4.30e-01	5.46e-01	100505666
RRS1-AS1	0.14	2.19	2.01	1.09	2.77e-01	3.96e-01	100505676
STARD4-AS1	2.63	-0.74	1.21	-0.62	5.37e-01	6.42e-01	100505678
NAPA-AS1	3.36	1.44	1.04	1.39	1.66e-01	2.69e-01	100505681
LINC01431	0.14	2.27	1.95	1.16	2.46e-01	3.64e-01	100505683
LINC00888	9.41	-1.57	0.84	-1.88	6.06e-02	1.14e-01	100505687
FTO-IT1	4.51	4.42	0.98	4.49	7.05e-06	3.55e-05	100505692
SH3BP5-AS1	41.53	-1.29	0.65	-1.98	4.73e-02	9.23e-02	100505696
LINC01094	123.17	-0.6	0.23	-2.56	1.04e-02	2.52e-02	100505702
LOC100505715	7.29	-0.12	0.84	-0.14	8.86e-01	9.22e-01	100505715
LOC100505716	4.79	4.47	1.36	3.29	9.94e-04	3.16e-03	100505716
LOC100505736	0.72	6.97	3.21	2.17	3.01e-02	6.33e-02	100505736
MIR4458HG	23.37	2.1	0.6	3.52	4.30e-04	1.50e-03	100505738
SPATA1	22.75	3.28	0.37	8.96	3.32e-19	8.01e-18	100505741
ITGB2-AS1	18.06	2.04	1.03	1.98	4.77e-02	9.31e-02	100505746
PRMT5-AS1	2.27	3.92	1.42	2.76	5.81e-03	1.51e-02	100505758
RPARP-AS1	23.81	-0.11	1.06	-0.1	9.20e-01	9.46e-01	100505761
SPDYE18	2.98	0	1.08	0	1.00e+00	1.00e+00	100505767
LINC01364	3.24	5.91	1.63	3.62	2.95e-04	1.07e-03	100505768
OSER1-DT	11.76	1.67	0.62	2.7	7.01e-03	1.78e-02	100505783
SNHG18	13.51	11.17	2.81	3.97	7.04e-05	2.91e-04	100505806
CARD8-AS1	46.66	-0.39	0.35	-1.12	2.63e-01	3.82e-01	100505812
STK4-AS1	1.74	2.37	1.16	2.05	4.06e-02	8.10e-02	100505826
SH3PXD2A-AS1	8.28	5.97	1.68	3.55	3.79e-04	1.34e-03	100505839
LOC100505841	11.43	6.34	1.15	5.53	3.29e-08	2.47e-07	100505841
APTR	28.57	3.24	0.5	6.51	7.72e-11	8.20e-10	100505854
LINC00920	7.53	1.62	1.22	1.33	1.82e-01	2.90e-01	100505865
CFAP58-DT	1.31	-1	1.08	-0.93	3.52e-01	4.72e-01	100505869
CEBPZOS	88.18	-0.71	0.28	-2.53	1.13e-02	2.71e-02	100505876
MAGI2-AS3	10.03	4.39	0.96	4.55	5.24e-06	2.70e-05	100505881
TMEM161B-AS1	8.04	0.28	0.79	0.35	7.28e-01	8.03e-01	100505894
LOC100505915	2.17	2.03	1.2	1.69	9.10e-02	1.61e-01	100505915
GLCCI1-DT	0.11	2.55	1.88	1.36	1.74e-01	2.80e-01	100505921
LOC100505942	3.27	1.65	1	1.65	9.92e-02	1.73e-01	100505942
SMIM31	27.84	8.04	0.65	12.31	8.37e-35	6.14e-33	100505989
LUCAT1	3.68	2.33	1.21	1.94	5.28e-02	1.01e-01	100505994
SOX1-OT	0.1	2.65	2.44	1.09	2.77e-01	3.96e-01	100505996
RTCA-AS1	0.5	0.38	1.69	0.22	8.24e-01	8.76e-01	100506007
PPP5D1	4.87	-0.01	0.92	-0.01	9.96e-01	9.97e-01	100506012
APELA	1.43	7.49	3.11	2.41	1.60e-02	3.66e-02	100506013
LINC02606	0.46	0.52	1.22	0.43	6.68e-01	7.54e-01	100506022
LOC100506023	0.54	0.29	1.36	0.21	8.32e-01	8.83e-01	100506023
GAS5-AS1	0.9	-0.47	1.11	-0.42	6.76e-01	7.60e-01	100506046
LINC02580	0.12	2.45	2.13	1.15	2.50e-01	3.68e-01	100506047
RNASEH1-AS1	6.04	0.58	0.89	0.65	5.14e-01	6.22e-01	100506054
SMG1P7	10.9	0.49	0.92	0.53	5.94e-01	6.92e-01	100506060
LOC100506076	21.83	2.17	0.86	2.52	1.17e-02	2.79e-02	100506076
LINC02749	1.66	6.14	1.59	3.87	1.11e-04	4.40e-04	100506082
LOC100506083	2.72	0.21	1.13	0.18	8.56e-01	9.00e-01	100506083
ARL17B	6.36	1.28	0.78	1.63	1.02e-01	1.78e-01	100506084
LOC100506100	22.18	2.92	0.72	4.08	4.48e-05	1.94e-04	100506100
SMIM25	725.51	-1.33	0.42	-3.21	1.33e-03	4.09e-03	100506115
LINC01503	3.79	-2.53	1.08	-2.35	1.90e-02	4.25e-02	100506119
LOC100506123	22.99	3.69	0.56	6.57	5.15e-11	5.61e-10	100506123
LOC100506124	1.08	-0.72	1.12	-0.64	5.20e-01	6.27e-01	100506124
GVQW3	0.5	0.4	1.54	0.26	7.94e-01	8.54e-01	100506127
NA	0.91	2.43	1.34	1.82	6.93e-02	1.28e-01	100506136
LOC100506142	13.04	2.29	0.55	4.15	3.31e-05	1.47e-04	100506142
TMEM35B	121.86	-0.48	0.31	-1.58	1.15e-01	1.96e-01	100506144
LINC02470	2.85	2.31	1.86	1.25	2.13e-01	3.26e-01	100506159
TAF1A-AS1	0.66	0	1.19	0	9.98e-01	9.99e-01	100506161
HSFX1	0.9	-0.46	1.23	-0.38	7.05e-01	7.85e-01	100506164
LOC100506178	1.03	2.38	1.27	1.87	6.17e-02	1.16e-01	100506178
LINC00963	53.1	-2.23	0.47	-4.75	2.06e-06	1.14e-05	100506190
LOC100506207	11.98	4.98	1.31	3.8	1.45e-04	5.63e-04	100506207
MIR210HG	0.18	1.9	1.79	1.06	2.89e-01	4.09e-01	100506211
PAXBP1-AS1	8.93	-0.84	0.86	-0.98	3.29e-01	4.50e-01	100506215
NA	0.28	1.23	2.5	0.49	6.23e-01	7.17e-01	100506217
LINC01093	9.42	1.81	0.89	2.04	4.09e-02	8.16e-02	100506229
RAB30-DT	9.46	0.24	0.67	0.36	7.19e-01	7.96e-01	100506233
KRBOX1	0.3	1.11	1.58	0.7	4.84e-01	5.95e-01	100506243
PTMAP9	9.17	-2.97	1.05	-2.84	4.48e-03	1.20e-02	100506248
LOC100506258	13.59	0.36	0.91	0.4	6.90e-01	7.72e-01	100506258
TBC1D8-AS1	4.61	1.19	0.9	1.33	1.84e-01	2.93e-01	100506286
ID2-AS1	6.44	0.64	0.76	0.84	4.01e-01	5.19e-01	100506299
LOC100506302	6.2	-0.24	0.84	-0.29	7.70e-01	8.35e-01	100506302
LINC00958	7.38	7.29	1.65	4.42	9.70e-06	4.77e-05	100506305
HOTAIRM1	18.01	0.04	0.8	0.05	9.61e-01	9.74e-01	100506311
GPRC5D-AS1	10	3.32	0.86	3.85	1.16e-04	4.58e-04	100506314
LOC100506321	0.94	3.17	1.48	2.14	3.23e-02	6.72e-02	100506321
SP2-AS1	6.82	0.26	0.81	0.32	7.46e-01	8.17e-01	100506325
LINC01127	0.25	1.4	1.75	0.8	4.23e-01	5.40e-01	100506328
LINC00649	4.88	0.87	0.89	0.98	3.26e-01	4.47e-01	100506334
OTUD6B-AS1	67.06	0.98	0.25	3.97	7.30e-05	3.01e-04	100506365
FZD4-DT	0.11	2.55	1.91	1.33	1.82e-01	2.90e-01	100506368
EDDM13	11.74	4.16	0.66	6.29	3.28e-10	3.20e-09	100506374
LINC01006	3.28	9.22	3.78	2.44	1.46e-02	3.40e-02	100506380
LINC01426	4.16	1.99	1.07	1.87	6.18e-02	1.16e-01	100506385
LOC100506388	0.86	-0.4	1.62	-0.25	8.06e-01	8.63e-01	100506388
SLC16A1-AS1	2.99	-0.01	1.09	-0.01	9.92e-01	9.94e-01	100506392
GAS6-DT	1.43	7.49	3.11	2.41	1.60e-02	3.66e-02	100506394
DOCK4-AS1	2.25	7.08	1.95	3.62	2.91e-04	1.06e-03	100506413
CBR3-AS1	15.08	-0.8	0.6	-1.34	1.82e-01	2.89e-01	100506428
SPAG5-AS1	0.86	-0.4	1.38	-0.29	7.71e-01	8.36e-01	100506436
RASSF8-AS1	12.72	0.69	1.03	0.67	5.06e-01	6.15e-01	100506451
SRD5A3-AS1	0.22	1.6	2.1	0.76	4.45e-01	5.60e-01	100506462
TMEM147-AS1	6.31	-3.27	1.03	-3.16	1.57e-03	4.73e-03	100506469
LOC100506472	2.48	-1.92	1.14	-1.68	9.21e-02	1.63e-01	100506472
LOC100506473	2.95	0.04	1.07	0.04	9.68e-01	9.79e-01	100506473
LOC100506476	6.46	1.62	1.1	1.48	1.39e-01	2.31e-01	100506476
LIFR-AS1	3.3	6.86	2.15	3.19	1.45e-03	4.40e-03	100506495
LOC100506497	5.89	3.3	1.14	2.89	3.79e-03	1.04e-02	100506497
NA	2.81	-0.88	1.07	-0.83	4.08e-01	5.25e-01	100506499
PRKCZ-AS1	1.1	-0.75	1.11	-0.68	4.96e-01	6.06e-01	100506504
LINC01176	6.03	0.78	0.78	1	3.19e-01	4.40e-01	100506516
SPTY2D1OS	2.11	2.38	1.26	1.88	5.96e-02	1.12e-01	100506540
NA	18.52	-0.8	0.86	-0.93	3.54e-01	4.74e-01	100506548
LINC02809	3.07	4.54	1.1	4.13	3.67e-05	1.61e-04	100506571
C16orf95	5.81	-0.4	0.94	-0.42	6.76e-01	7.60e-01	100506581
LOC100506585	129.31	-3.32	0.48	-6.96	3.31e-12	4.13e-11	100506585
PPP1R26-AS1	0.4	0.71	1.36	0.52	6.02e-01	6.98e-01	100506599
VASH1-AS1	10.04	-0.3	0.67	-0.45	6.53e-01	7.42e-01	100506603
LOC100506606	9.57	-1.11	1.18	-0.94	3.47e-01	4.67e-01	100506606
LINC01279	11.72	6.2	0.73	8.48	2.33e-17	4.76e-16	100506621
LINC00540	0.1	2.66	2.8	0.95	3.42e-01	4.61e-01	100506622
NA	2.83	2.94	1.48	1.99	4.62e-02	9.05e-02	100506627
PRKAR2A-AS1	0.87	-0.41	1.15	-0.36	7.20e-01	7.96e-01	100506637
LOC100506639	6.84	-1.62	0.94	-1.71	8.66e-02	1.55e-01	100506639
PXN-AS1	0.34	0.96	1.33	0.72	4.70e-01	5.83e-01	100506649
LCMT1-AS2	3.26	5.24	1.25	4.19	2.83e-05	1.27e-04	100506655
OCLN	24.14	4.62	0.96	4.83	1.37e-06	7.85e-06	100506658
DDX11-AS1	0.12	2.45	2.11	1.16	2.46e-01	3.64e-01	100506660
NRAV	7.48	-0.11	0.79	-0.14	8.91e-01	9.26e-01	100506668
MRPS30-DT	0.44	0.57	1.41	0.41	6.84e-01	7.67e-01	100506674
LOC100506679	0.1	2.77	2.43	1.14	2.54e-01	3.72e-01	100506679
JARID2-AS1	0.74	5.08	1.58	3.21	1.33e-03	4.09e-03	100506681
IQCH-AS1	14.14	0.76	0.55	1.37	1.70e-01	2.74e-01	100506686
PCAT6	0.13	2.35	2.42	0.97	3.32e-01	4.52e-01	100506696
EBLN3P	162.33	-0.62	0.25	-2.48	1.30e-02	3.05e-02	100506710
ALOX12-AS1	2.15	-0.42	1.11	-0.38	7.03e-01	7.82e-01	100506713
NUP50-DT	8.29	-1	0.85	-1.17	2.41e-01	3.59e-01	100506714
LOC100506730	2.48	-0.62	1.09	-0.57	5.68e-01	6.68e-01	100506730
SLFN12L	28.12	2.73	1.25	2.18	2.94e-02	6.21e-02	100506736
AFF1-AS1	8.64	0.71	0.71	1	3.18e-01	4.38e-01	100506746
MGAT4FP	0.17	1.96	1.73	1.14	2.55e-01	3.73e-01	100506747
AZIN1-AS1	0.15	2.11	1.85	1.14	2.54e-01	3.72e-01	100506753
MIR497HG	0.38	0.8	1.33	0.6	5.48e-01	6.51e-01	100506755
OR7E37P	0.84	5.49	1.62	3.38	7.15e-04	2.36e-03	100506759
LINC01353	0.85	-0.39	1.12	-0.35	7.29e-01	8.03e-01	100506775
TRG-AS1	20.32	-1.84	0.69	-2.65	7.95e-03	1.99e-02	100506776
TSPOAP1-AS1	15.94	0.79	0.83	0.96	3.37e-01	4.58e-01	100506779
LINC01354	0.98	2.75	1.23	2.24	2.51e-02	5.45e-02	100506795
ECE1-AS1	0.1	2.65	2.12	1.25	2.11e-01	3.25e-01	100506801
LOC100506804	4.83	2.83	1.16	2.44	1.47e-02	3.40e-02	100506804
LINC01132	3.38	3.72	1	3.73	1.94e-04	7.33e-04	100506810
MYLK-AS1	0.1	2.65	2	1.32	1.85e-01	2.94e-01	100506826
GAS1RR	0.89	3.91	2.17	1.8	7.18e-02	1.32e-01	100506834
GIHCG	16.25	2.35	0.69	3.39	6.98e-04	2.31e-03	100506844
TTN-AS1	10.75	-0.32	0.7	-0.46	6.45e-01	7.35e-01	100506866
LINC00933	0.3	1.14	1.67	0.69	4.93e-01	6.03e-01	100506874
MKLN1-AS	1.81	-1.47	1.09	-1.35	1.76e-01	2.82e-01	100506881
MAGOH2P	1.74	-1.41	1.07	-1.32	1.87e-01	2.95e-01	100506898
CHRM3-AS2	1.4	-1.1	1.09	-1.01	3.15e-01	4.36e-01	100506915
MAP3K2-DT	5.66	0.87	0.83	1.04	2.98e-01	4.17e-01	100506922
LINC00665	5.16	0.21	1.27	0.17	8.66e-01	9.08e-01	100506930
ELOA-AS1	7.65	2.97	0.68	4.35	1.33e-05	6.38e-05	100506963
NCMAP-DT	10.25	-0.09	0.7	-0.13	8.93e-01	9.27e-01	100506985
LOC100506990	9.8	0.29	1.26	0.23	8.18e-01	8.73e-01	100506990
PTPRG-AS1	8.48	3.22	0.93	3.44	5.75e-04	1.94e-03	100506994
LOC100507002	1.79	-1.45	1.16	-1.26	2.09e-01	3.22e-01	100507002
LOC100507006	5.99	-0.21	0.91	-0.23	8.21e-01	8.74e-01	100507006
TMCC1-AS1	16.57	1.82	0.51	3.56	3.69e-04	1.31e-03	100507032
PITRM1-AS1	5.05	-1.6	1.1	-1.46	1.45e-01	2.40e-01	100507034
TPBGL	1.23	-0.91	1.37	-0.67	5.06e-01	6.14e-01	100507050
LOC100507053	0.24	1.45	1.57	0.92	3.57e-01	4.76e-01	100507053
MELTF-AS1	3.04	1.38	0.92	1.5	1.34e-01	2.24e-01	100507057
PSMD6-AS2	9.01	-0.09	0.69	-0.13	8.96e-01	9.29e-01	100507062
NA	3.57	0.66	1.02	0.65	5.18e-01	6.25e-01	100507131
SPART-AS1	1.65	2.79	1.64	1.71	8.80e-02	1.57e-01	100507135
LOC100507144	0.31	1.07	1.4	0.76	4.45e-01	5.60e-01	100507144
BOLA3-AS1	3.52	1.1	0.99	1.11	2.69e-01	3.87e-01	100507171
SLFNL1-AS1	0.68	-0.05	1.15	-0.05	9.62e-01	9.75e-01	100507178
LINC02384	2.26	1.44	1.2	1.2	2.29e-01	3.45e-01	100507195
LINC00943	2	3.49	1.52	2.3	2.14e-02	4.72e-02	100507206
LINC01578	93.28	0.09	0.22	0.42	6.75e-01	7.59e-01	100507217
RNF157-AS1	5.66	3.76	0.96	3.93	8.35e-05	3.40e-04	100507218
VWA8-AS1	1	1.91	1.37	1.39	1.65e-01	2.68e-01	100507240
SNHG16	145.97	2.16	0.37	5.76	8.31e-09	6.82e-08	100507246
LOC100507250	0.96	2.91	1.45	2	4.50e-02	8.86e-02	100507250
STX18-AS1	0.9	-0.47	1.14	-0.41	6.84e-01	7.67e-01	100507266
LINC01187	1.54	7.58	1.94	3.9	9.59e-05	3.85e-04	100507267
LOC100507283	1.6	0.27	1.17	0.23	8.17e-01	8.72e-01	100507283
ZNF865	13.81	-3.6	1.04	-3.46	5.50e-04	1.86e-03	100507290
LOC100507291	5.45	1.22	0.88	1.39	1.65e-01	2.67e-01	100507291
TMEM44-AS1	22.48	2.77	0.38	7.34	2.07e-13	2.92e-12	100507297
SMC5-AS1	0.14	2.26	2	1.13	2.57e-01	3.75e-01	100507299
ALKBH3-AS1	0.41	0.68	1.6	0.43	6.69e-01	7.55e-01	100507300
SNHG19	1.6	0.28	1.17	0.24	8.09e-01	8.66e-01	100507303
MINCR	22.47	3.52	0.43	8.16	3.46e-16	6.44e-15	100507316
ERVK13-1	78.01	-0.71	0.28	-2.55	1.06e-02	2.57e-02	100507321
ZSWIM8-AS1	1.1	-0.75	1.17	-0.65	5.19e-01	6.26e-01	100507331
VIM-AS1	22.89	0.17	0.43	0.4	6.87e-01	7.70e-01	100507347
LOC100507373	3.92	-2.58	1.11	-2.33	1.99e-02	4.43e-02	100507373
SENCR	4.58	1.09	0.95	1.14	2.54e-01	3.72e-01	100507392
INTS6-AS1	3.24	-0.43	1.05	-0.41	6.82e-01	7.65e-01	100507398
NA	4.87	0.54	0.94	0.57	5.67e-01	6.68e-01	100507399
TMLHE-AS1	0.42	0.65	1.42	0.46	6.45e-01	7.35e-01	100507404
MMP25-AS1	2.04	-0.3	1.1	-0.27	7.85e-01	8.47e-01	100507419
MKNK1-AS1	3.65	-1.45	1.08	-1.34	1.81e-01	2.88e-01	100507423
NA	2.96	0.36	1.02	0.35	7.23e-01	7.99e-01	100507424
ZNF571-AS1	0.38	0.77	1.3	0.59	5.53e-01	6.56e-01	100507433
MICA	43.43	-0.3	0.43	-0.71	4.80e-01	5.92e-01	100507436
LOC100507437	0.3	1.11	1.82	0.61	5.43e-01	6.47e-01	100507437
ZNF213-AS1	6.41	0.66	0.79	0.84	4.02e-01	5.20e-01	100507458
NRSN2-AS1	1.42	-1.12	1.09	-1.03	3.04e-01	4.24e-01	100507459
GVQW2	0.33	1	1.6	0.62	5.32e-01	6.37e-01	100507462
PSMB8-AS1	80.92	0.55	0.3	1.85	6.46e-02	1.21e-01	100507463
IDH1-AS1	0.34	0.96	1.36	0.71	4.79e-01	5.90e-01	100507475
LINC02615	0.29	1.19	1.39	0.85	3.95e-01	5.13e-01	100507487
SDCBP2-AS1	8.59	-0.81	0.86	-0.95	3.43e-01	4.63e-01	100507495
LINC01569	0.81	-0.32	1.17	-0.27	7.88e-01	8.49e-01	100507501
ECI2-DT	0.25	1.4	1.77	0.79	4.30e-01	5.46e-01	100507506
ARHGEF26-AS1	1.77	3.73	1.34	2.79	5.32e-03	1.39e-02	100507524
MCPH1-AS1	0.95	3.08	1.34	2.31	2.12e-02	4.68e-02	100507530
SOX21-AS1	27.4	8.55	0.85	10.03	1.11e-23	3.83e-22	100507533
LINC01504	19.77	0.57	0.47	1.22	2.21e-01	3.36e-01	100507540
LOC100507547	0.1	2.66	2	1.33	1.85e-01	2.93e-01	100507547
LOC100507557	7.05	1.11	0.74	1.49	1.35e-01	2.26e-01	100507557
LOC100507564	0.36	0.86	1.45	0.59	5.54e-01	6.56e-01	100507564
RAB11B-AS1	9.49	2.49	0.67	3.73	1.90e-04	7.20e-04	100507567
NA	11.43	-0.47	0.72	-0.66	5.10e-01	6.18e-01	100507577
BHLHE40-AS1	1.93	-1.56	1.28	-1.22	2.23e-01	3.38e-01	100507582
TGFBR3L	0.12	2.45	2.14	1.15	2.52e-01	3.70e-01	100507588
NAGPA-AS1	0.18	1.83	1.67	1.1	2.71e-01	3.90e-01	100507589
TRIM52-AS1	48.5	3.06	0.32	9.69	3.39e-22	1.06e-20	100507602
NPIPB9	11.39	-0.46	0.73	-0.62	5.32e-01	6.38e-01	100507607
LINC00968	23.08	2.56	0.41	6.28	3.38e-10	3.30e-09	100507632
LOC100507634	0.62	0.07	1.19	0.06	9.54e-01	9.69e-01	100507634
LINC02432	26.95	2.44	0.6	4.05	5.14e-05	2.19e-04	100507639
LOC100507642	30.95	0.46	0.95	0.49	6.26e-01	7.19e-01	100507642
RNF212B	2.9	2.13	0.89	2.38	1.73e-02	3.91e-02	100507650
LINC02082	0.83	6.08	2.05	2.97	2.95e-03	8.32e-03	100507661
MUC22	28.08	9.36	0.88	10.58	3.87e-26	1.62e-24	100507679
GMDS-DT	12.35	2.58	0.98	2.65	8.09e-03	2.02e-02	100508120
CPB2-AS1	0.96	2.91	1.35	2.15	3.16e-02	6.61e-02	100509894
SMC4	127.97	0	0.29	0.02	9.87e-01	9.92e-01	10051
GJC1	0.21	1.65	1.85	0.9	3.70e-01	4.89e-01	10052
LY75-CD302	0.36	0.86	1.29	0.67	5.02e-01	6.11e-01	100526664
RBM14-RBM4	0.1	2.66	1.97	1.35	1.78e-01	2.85e-01	100526737
ARPIN-AP3S2	1.09	1.99	1.19	1.67	9.54e-02	1.68e-01	100526783
SLX1A-SULT1A3	1.22	-0.9	1.27	-0.71	4.77e-01	5.89e-01	100526830
SLX1B-SULT1A4	0.17	1.96	1.65	1.19	2.35e-01	3.52e-01	100526831
LHX4-AS1	5.08	-1.12	0.94	-1.19	2.35e-01	3.52e-01	100527964
TLCD4-RWDD3	0.88	-0.43	1.14	-0.38	7.07e-01	7.86e-01	100527978
KLRC4-KLRK1	0.92	3.38	1.27	2.66	7.79e-03	1.95e-02	100528032
ARMCX5-GPRASP2	0.81	-0.3	1.15	-0.26	7.92e-01	8.52e-01	100528062
CORO7-PAM16	0.16	2.03	1.67	1.22	2.23e-01	3.38e-01	100529144
TEN1-CDK3	1.59	-1.28	1.07	-1.19	2.32e-01	3.48e-01	100529145
ZNF559-ZNF177	0.14	2.27	2.17	1.05	2.96e-01	4.16e-01	100529215
ZNF625-ZNF20	1.09	1.99	1.22	1.63	1.03e-01	1.79e-01	100529855
AP1M2	6.27	3.24	0.84	3.87	1.09e-04	4.34e-04	10053
NPHP3-ACAD11	4.66	-2.83	1.04	-2.72	6.43e-03	1.65e-02	100532724
MSH5-SAPCD1	1.21	-0.88	1.12	-0.79	4.29e-01	5.45e-01	100532732
PPT2-EGFL8	0.25	1.4	1.45	0.97	3.33e-01	4.53e-01	100532746
ZHX1-C8orf76	2.64	0.55	1.11	0.5	6.18e-01	7.12e-01	100533106
SEC24B-AS1	0.69	-0.07	1.17	-0.06	9.52e-01	9.68e-01	100533182
PRH1-PRR4	0.38	0.8	1.38	0.58	5.63e-01	6.64e-01	100533464
SENP3-EIF4A1	7.02	-3.42	1.08	-3.18	1.47e-03	4.46e-03	100533955
P2RX5-TAX1BP3	0.38	0.77	1.72	0.45	6.56e-01	7.44e-01	100533970
APOC4-APOC2	0.62	0.07	1.3	0.05	9.58e-01	9.72e-01	100533990
TNFAIP8L2-SCNM1	1.11	-0.77	1.23	-0.62	5.33e-01	6.38e-01	100534012
STX16-NPEPL1	3.23	-2.31	1.05	-2.19	2.86e-02	6.06e-02	100534593
HNRNPUL2-BSCL2	0.1	2.77	2	1.38	1.67e-01	2.70e-01	100534595
UBA2	183.37	-0.5	0.17	-2.89	3.90e-03	1.06e-02	10054
SAE1	90.15	-0.92	0.26	-3.51	4.45e-04	1.55e-03	10055
FARSB	100.88	-1.04	0.26	-4.08	4.52e-05	1.95e-04	10056
ABCC5	108.39	-0.21	0.67	-0.31	7.59e-01	8.27e-01	10057
ABCB6	11.08	1.4	0.69	2.04	4.11e-02	8.20e-02	10058
DNM1L	184.63	-0.62	0.38	-1.64	1.00e-01	1.75e-01	10059
ABCF2	80.45	-1.03	0.28	-3.63	2.78e-04	1.02e-03	10061
MIR4653	0.1	2.65	2.12	1.25	2.11e-01	3.25e-01	100616117
MIR4420	2.15	1.55	1.17	1.32	1.86e-01	2.94e-01	100616164
MIR4477A	0.92	-0.49	1.11	-0.44	6.58e-01	7.46e-01	100616184
MIR4477B	2.75	-2.07	1.06	-1.95	5.17e-02	9.96e-02	100616194
NA	32.29	9.62	0.84	11.43	2.82e-30	1.56e-28	100616209
MIR4737	0.23	1.5	1.73	0.87	3.86e-01	5.04e-01	100616210
MIR4496	0.23	1.5	2.13	0.71	4.80e-01	5.92e-01	100616240
MIR4802	1.78	7.94	3.82	2.08	3.75e-02	7.61e-02	100616274
MIR4674	0.11	2.55	2.01	1.27	2.05e-01	3.18e-01	100616301
MIR378H	0.91	3.62	1.33	2.73	6.35e-03	1.63e-02	100616306
MIR4481	1.43	6.6	3.29	2	4.52e-02	8.89e-02	100616320
MIR4426	91.2	-0.76	0.33	-2.28	2.27e-02	4.99e-02	100616345
MIR4771-1	0.71	7.93	3.82	2.08	3.77e-02	7.61e-02	100616370
MIR4784	0.17	1.96	1.7	1.16	2.48e-01	3.65e-01	100616378
MIR3064	33.42	-2.42	0.6	-4.07	4.76e-05	2.04e-04	100616387
MIR4712	0.22	1.55	2.37	0.65	5.13e-01	6.21e-01	100616396
MIR4691	0.5	0.38	1.45	0.26	7.93e-01	8.53e-01	100616403
MIR5047	96.23	-3.95	0.56	-7.11	1.19e-12	1.57e-11	100616408
MIR4786	0.75	4.75	3.69	1.29	1.97e-01	3.09e-01	100616417
NA	1.78	7.94	3.82	2.08	3.75e-02	7.61e-02	100616427
MIR4644	0.71	7.93	3.82	2.08	3.77e-02	7.61e-02	100616430
MIR4742	1.89	3.27	1.36	2.4	1.64e-02	3.73e-02	100616468
MIR4635	0.15	2.11	1.94	1.09	2.77e-01	3.96e-01	100616479
MIR4685	0.17	1.97	2.01	0.98	3.27e-01	4.48e-01	100616482
MIR4517	0.66	-0.02	1.31	-0.01	9.89e-01	9.93e-01	100616487
C8orf37-AS1	7.49	7.26	1.43	5.07	4.04e-07	2.52e-06	100616530
TPTE2P5	12.61	2.85	0.96	2.97	3.02e-03	8.48e-03	100616668
NR1H3	202.27	0.08	0.42	0.18	8.54e-01	8.99e-01	10062
COX17	100.6	0.77	0.37	2.11	3.52e-02	7.25e-02	10063
PARTICL	5.27	1.23	0.84	1.47	1.42e-01	2.36e-01	100630918
LOC100630923	0.37	0.83	1.57	0.53	5.96e-01	6.93e-01	100630923
LOC100631378	2.56	4.58	1.25	3.65	2.66e-04	9.75e-04	100631378
LINC01311	0.44	0.57	1.31	0.44	6.62e-01	7.49e-01	100652736
RAET1E-AS1	1.46	5.31	2.09	2.54	1.10e-02	2.65e-02	100652739
PYCARD-AS1	0.74	-0.17	1.22	-0.14	8.90e-01	9.25e-01	100652740
TIMM23B	17.79	-0.24	0.49	-0.48	6.29e-01	7.22e-01	100652748
LOC100652758	3.9	-0.88	1.16	-0.76	4.46e-01	5.60e-01	100652758
LOC100652768	95.86	-3.81	1.2	-3.19	1.44e-03	4.38e-03	100652768
NNT-AS1	12.63	-0.76	0.67	-1.13	2.57e-01	3.76e-01	100652772
LOC100652777	0.9	2.49	1.3	1.92	5.45e-02	1.04e-01	100652777
SNX29P1	1.93	-0.18	1.08	-0.17	8.66e-01	9.08e-01	100652781
KIAA2012	39.89	6.08	1.25	4.88	1.07e-06	6.26e-06	100652824
CACNA1C-AS1	0.89	-0.45	1.28	-0.35	7.25e-01	8.01e-01	100652846
LINC01023	1.47	0.72	1.18	0.61	5.44e-01	6.48e-01	100652853
LINC00539	1.88	0.02	1.29	0.02	9.85e-01	9.91e-01	100652865
NA	0.3	1.15	1.58	0.73	4.68e-01	5.80e-01	100652901
LOC100652999	0.14	2.19	2.11	1.03	3.01e-01	4.21e-01	100652999
LOC100653133	9.02	3.31	0.92	3.6	3.14e-04	1.13e-03	100653133
CEP295NL	24.4	5.49	0.48	11.46	2.09e-30	1.16e-28	100653515
SCAMP2	216.16	-2.83	0.27	-10.46	1.36e-25	5.47e-24	10066
SCAMP3	81.38	-3.12	0.47	-6.63	3.45e-11	3.84e-10	10067
IL18BP	57.18	-0.15	0.38	-0.39	6.98e-01	7.78e-01	10068
RWDD2B	46.01	1.5	0.28	5.45	5.13e-08	3.74e-07	10069
MUC12	10.38	1.69	0.63	2.7	7.02e-03	1.78e-02	10071
DPP3	96.98	-1.3	0.29	-4.53	5.77e-06	2.95e-05	10072
SNUPN	99.25	0.24	0.3	0.78	4.38e-01	5.53e-01	10073
HUWE1	909.63	0.11	0.34	0.33	7.39e-01	8.11e-01	10075
RCAN3AS	2	2.32	1.22	1.91	5.60e-02	1.07e-01	100750325
PTPRU	10.72	1.47	0.67	2.21	2.72e-02	5.81e-02	10076
TSPAN32	41.99	-2.86	0.7	-4.07	4.75e-05	2.04e-04	10077
KLHL7-DT	0.54	0.29	1.5	0.19	8.48e-01	8.94e-01	100775104
RBM5-AS1	19.81	-0.22	0.48	-0.46	6.45e-01	7.36e-01	100775107
TSSC4	25.73	-1.06	0.51	-2.08	3.77e-02	7.62e-02	10078
ATP9A	77.3	-0.61	0.6	-1	3.15e-01	4.36e-01	10079
PDCD7	65.28	0.21	0.29	0.71	4.76e-01	5.88e-01	10081
MYZAP	2.07	1.91	1.7	1.12	2.62e-01	3.81e-01	100820829
PQBP1	54.27	-0.95	0.34	-2.84	4.47e-03	1.20e-02	10084
LINC00506	0.5	0.38	1.22	0.31	7.56e-01	8.24e-01	100846978
MIR5009	0.71	7.93	3.82	2.08	3.77e-02	7.61e-02	100846993
MIR4444-2	3.9	0.4	0.96	0.41	6.80e-01	7.63e-01	100846999
MIR5581	0.21	1.65	1.62	1.02	3.08e-01	4.28e-01	100847010
MIR548AT	0.1	2.66	2.43	1.09	2.75e-01	3.94e-01	100847030
MIR548AR	0.51	0.36	1.38	0.26	7.96e-01	8.54e-01	100847035
MIR5010	0.51	0.36	1.59	0.23	8.22e-01	8.75e-01	100847046
MIR5690	15.29	11.34	2.84	4	6.35e-05	2.66e-04	100847048
MIR5193	0.16	2.03	1.69	1.2	2.29e-01	3.45e-01	100847079
ZRANB2-AS2	0.22	1.55	1.58	0.98	3.26e-01	4.47e-01	100852410
HEIH	80.19	0.54	0.23	2.34	1.93e-02	4.31e-02	100859930
ELMO1-AS1	1.78	7.94	3.82	2.08	3.75e-02	7.61e-02	100861514
RPS6KA2-AS1	2.46	7.99	3.05	2.62	8.82e-03	2.18e-02	100861523
CYP3A7-CYP3A51P	3.6	6.11	2.3	2.66	7.80e-03	1.95e-02	100861540
PINK1-AS	4.13	-2.66	1.04	-2.55	1.07e-02	2.58e-02	100861548
LINC00562	0.23	1.5	1.5	1	3.18e-01	4.39e-01	100861549
PLUT	1.9	7.94	3.82	2.08	3.75e-02	7.61e-02	100861550
LINC00563	1.1	-0.75	1.21	-0.62	5.34e-01	6.39e-01	100861554
TMEM265	28.82	-0.85	0.43	-1.99	4.71e-02	9.19e-02	100862671
CERT1	497.26	0.09	0.33	0.29	7.75e-01	8.39e-01	10087
SRGAP2-AS1	1.78	7.94	3.82	2.08	3.75e-02	7.61e-02	100873165
RNU6-36P	0.14	2.19	1.72	1.27	2.03e-01	3.16e-01	100873757
DLG3-AS1	1.65	7.6	3.08	2.47	1.36e-02	3.19e-02	100873930
DPYD-AS1	4.47	5.13	1.08	4.75	2.00e-06	1.11e-05	100873932
OPA1-AS1	0.13	2.35	1.98	1.19	2.34e-01	3.51e-01	100873941
VAV3-AS1	0.14	2.27	2.13	1.07	2.85e-01	4.05e-01	100873946
SNRK-AS1	2.47	0.93	1.09	0.85	3.93e-01	5.12e-01	100873954
LINC00278	8.11	2.42	3.12	0.78	4.38e-01	5.53e-01	100873962
ABCC5-AS1	6.52	5.32	1.06	5.02	5.30e-07	3.25e-06	100873982
MED14OS	2.51	-0.65	1.09	-0.6	5.51e-01	6.53e-01	100873985
ITIH4-AS1	0.47	0.47	1.26	0.37	7.09e-01	7.87e-01	100873993
KLHL6-AS1	26.94	8	0.83	9.68	3.63e-22	1.13e-20	100874019
PRRT3-AS1	0.22	1.6	1.5	1.07	2.85e-01	4.04e-01	100874032
THOC7-AS1	0.79	3.75	2.23	1.68	9.26e-02	1.64e-01	100874039
MACC1-AS1	1.68	5.4	1.56	3.47	5.18e-04	1.76e-03	100874041
HM13-AS1	1.08	1.55	1.14	1.36	1.73e-01	2.78e-01	100874042
TPRG1-AS1	9.19	-1.93	0.94	-2.05	4.03e-02	8.06e-02	100874043
DGUOK-AS1	7.84	3.79	0.92	4.1	4.09e-05	1.78e-04	100874048
COX10-AS1	6.67	-0.41	0.84	-0.49	6.24e-01	7.17e-01	100874058
CLYBL-AS2	0.72	6.97	3.21	2.17	3.01e-02	6.33e-02	100874063
GRTP1-AS1	2.49	8.65	2.69	3.22	1.27e-03	3.93e-03	100874068
DLEU7-AS1	0.25	1.4	2.39	0.59	5.58e-01	6.60e-01	100874074
NUCB1-AS1	0.33	1	1.72	0.58	5.60e-01	6.62e-01	100874085
TM4SF1-AS1	9.82	8.8	1.75	5.04	4.73e-07	2.92e-06	100874091
ZNF197-AS1	0.91	3.62	1.41	2.56	1.03e-02	2.51e-02	100874094
UBE2Q1-AS1	0.41	0.68	1.34	0.51	6.09e-01	7.04e-01	100874097
MTUS2-AS1	1.79	6.98	2.87	2.43	1.52e-02	3.49e-02	100874107
STEAP3-AS1	2.22	1.79	1.14	1.57	1.15e-01	1.97e-01	100874111
LINC00332	2.73	7.7	1.93	3.98	6.85e-05	2.84e-04	100874127
ZBTB20-AS4	1.78	7.94	3.82	2.08	3.75e-02	7.61e-02	100874131
LINC00398	1.57	0.52	1.14	0.46	6.47e-01	7.37e-01	100874158
LINC00400	0.2	1.71	1.63	1.05	2.93e-01	4.13e-01	100874159
LINC00417	0.11	2.55	2.39	1.07	2.86e-01	4.05e-01	100874164
LINC00571	0.21	1.65	1.63	1.01	3.11e-01	4.32e-01	100874188
SAMSN1-AS1	0.72	6.08	3.41	1.78	7.46e-02	1.36e-01	100874190
ST3GAL6-AS1	1.04	-0.67	1.17	-0.57	5.68e-01	6.68e-01	100874207
MID1IP1-AS1	0.65	0.01	1.24	0.01	9.91e-01	9.94e-01	100874211
TM4SF19-AS1	0.61	0.11	1.45	0.07	9.41e-01	9.60e-01	100874214
CACNA1C-AS2	0.52	0.33	1.2	0.28	7.82e-01	8.45e-01	100874235
STARD13-AS	2.84	8.15	3.02	2.7	6.87e-03	1.75e-02	100874241
ARHGAP31-AS1	0.26	1.36	1.7	0.8	4.24e-01	5.40e-01	100874246
LINC00853	0.11	2.55	1.96	1.3	1.94e-01	3.04e-01	100874253
RNASEH2B-AS1	11.21	5.47	1.02	5.37	8.08e-08	5.70e-07	100874255
CCDC200	4.48	-1.26	1.13	-1.11	2.67e-01	3.86e-01	100874261
AOAH-IT1	0.76	4.27	1.41	3.04	2.40e-03	6.91e-03	100874264
ERI3-IT1	2.13	1.78	1.07	1.67	9.56e-02	1.68e-01	100874278
ALMS1-IT1	0.34	0.96	1.31	0.73	4.63e-01	5.75e-01	100874291
AGBL4-IT1	0.83	6.98	3.14	2.22	2.61e-02	5.62e-02	100874313
BACH1-IT2	14.67	7.08	1.37	5.18	2.26e-07	1.48e-06	100874322
LINC01014	1.94	4.76	1.45	3.29	1.00e-03	3.18e-03	100874330
HS1BP3-IT1	0.71	-0.12	1.36	-0.09	9.28e-01	9.51e-01	100874343
HOXB-AS1	2.35	0.8	1.35	0.59	5.53e-01	6.55e-01	100874362
ARHGAP26-IT1	1.92	6.07	3.09	1.96	4.96e-02	9.61e-02	100874372
UGDH-AS1	3.46	-0.64	1.05	-0.61	5.44e-01	6.48e-01	100885776
PCCA-AS1	1.84	4.27	1.42	3	2.69e-03	7.65e-03	100885777
NALCN-AS1	10.05	-3.1	1.09	-2.85	4.38e-03	1.18e-02	100885778
IFNG-AS1	0.11	2.54	2.26	1.12	2.61e-01	3.80e-01	100885789
LARS2-AS1	1.92	6.07	3.09	1.96	4.96e-02	9.61e-02	100885795
SLC9A9-AS1	3.06	9.23	2.38	3.88	1.03e-04	4.11e-04	100885796
PTGES3L	2.58	4.29	1.29	3.31	9.25e-04	2.97e-03	100885848
MRPS31P5	23.9	1.9	0.38	5.01	5.41e-07	3.31e-06	100887750
KCNK7	0.38	0.77	1.3	0.59	5.54e-01	6.56e-01	10089
UST	15.74	0.3	0.55	0.54	5.90e-01	6.88e-01	10090
ARPC5	958.4	-0.51	0.13	-3.81	1.38e-04	5.38e-04	10092
ARPC4	288.84	-1.61	0.23	-7.05	1.78e-12	2.30e-11	10093
ARPC3	774.98	-1.62	0.14	-11.62	3.11e-31	1.84e-29	10094
ARPC1B	722.57	-2	0.21	-9.71	2.66e-22	8.41e-21	10095
ACTR3	1243.85	-0.36	0.17	-2.13	3.28e-02	6.81e-02	10096
ACTR2	1887.99	-1	0.1	-9.78	1.42e-22	4.56e-21	10097
TSPAN5	3.55	0.87	0.88	1	3.20e-01	4.40e-01	10098
TSPAN3	527.09	-2.97	0.4	-7.47	8.22e-14	1.21e-12	10099
LRIG2-DT	11.11	5.26	0.68	7.74	1.02e-14	1.66e-13	100996251
LINC02256	3.59	-0.28	0.95	-0.3	7.65e-01	8.32e-01	100996255
FAM106B	0.16	2.03	2.43	0.84	4.03e-01	5.21e-01	100996259
NA	2.92	3.13	1.21	2.58	9.94e-03	2.42e-02	100996273
NA	31.38	10.56	1.34	7.88	3.34e-15	5.76e-14	100996274
LINC02273	0.3	1.14	1.62	0.71	4.81e-01	5.92e-01	100996286
DNAH17-AS1	0.17	1.97	1.97	1	3.17e-01	4.38e-01	100996295
LIPE-AS1	24.61	-1.04	0.49	-2.1	3.53e-02	7.28e-02	100996307
LOC100996318	1.02	-0.65	1.24	-0.52	6.03e-01	6.99e-01	100996318
CA3-AS1	1.09	-0.73	1.24	-0.59	5.56e-01	6.58e-01	100996348
LOC100996351	8.28	3.76	0.73	5.16	2.48e-07	1.61e-06	100996351
LOC100996379	2.12	1.69	1.57	1.07	2.83e-01	4.02e-01	100996379
LOC100996437	6.49	3.29	0.99	3.32	8.99e-04	2.89e-03	100996437
LOC100996447	17.5	1.53	0.42	3.67	2.41e-04	8.95e-04	100996447
LINC02724	0.68	-0.06	1.23	-0.04	9.64e-01	9.76e-01	100996455
C5orf66	31.2	-0.1	0.78	-0.12	9.03e-01	9.34e-01	100996485
CTXND1	0.14	2.27	2.13	1.06	2.87e-01	4.07e-01	100996492
LINC01355	3.35	-2.36	1.06	-2.22	2.63e-02	5.64e-02	100996511
ITPR1-DT	1.49	0.68	1.09	0.63	5.29e-01	6.35e-01	100996539
FAM157C	0.65	0.01	1.37	0.01	9.92e-01	9.94e-01	100996541
ANTXRLP1	0.1	2.65	1.92	1.38	1.67e-01	2.70e-01	100996567
NA	1.1	-0.75	1.17	-0.64	5.22e-01	6.28e-01	100996573
LINC01806	1.06	-0.69	1.66	-0.42	6.77e-01	7.61e-01	100996579
LOC100996583	0.14	2.27	1.95	1.16	2.46e-01	3.64e-01	100996583
NA	9.02	2.7	1.1	2.46	1.39e-02	3.24e-02	100996634
LOC100996643	1.59	0.48	1.16	0.41	6.81e-01	7.64e-01	100996643
LOC100996664	1.92	2.99	1.57	1.91	5.63e-02	1.07e-01	100996664
SPEGNB	0.22	1.6	1.5	1.07	2.85e-01	4.04e-01	100996693
SRGAP2D	31.3	1.34	0.37	3.59	3.37e-04	1.20e-03	100996712
LOC100996713	2.64	-2.02	1.07	-1.89	5.91e-02	1.11e-01	100996713
NA	2.7	-0.8	1.14	-0.71	4.80e-01	5.91e-01	100996721
LOC100996724	230.44	1.87	0.26	7.2	6.04e-13	8.15e-12	100996724
SPDYE11	1.9	2.68	1.31	2.04	4.09e-02	8.15e-02	100996746
NPY4R2	6.06	9.95	2.96	3.36	7.71e-04	2.53e-03	100996758
NA	20.23	1.35	0.71	1.89	5.86e-02	1.11e-01	100996761
NOTCH2NLB	150.57	2.76	0.41	6.67	2.64e-11	2.97e-10	100996763
LOC100996792	0.22	1.55	1.57	0.98	3.25e-01	4.46e-01	100996792
NA	11.31	2.44	1.08	2.26	2.36e-02	5.16e-02	100996813
IL21-AS1	0.16	2.03	1.76	1.16	2.47e-01	3.65e-01	100996941
ADAM8	25.45	0.21	0.49	0.43	6.67e-01	7.53e-01	101
CDH12	1.53	3.89	1.18	3.28	1.02e-03	3.24e-03	1010
TSPAN2	1.24	-0.92	1.52	-0.6	5.46e-01	6.49e-01	10100
NUBP2	37.96	-0.5	0.41	-1.23	2.18e-01	3.33e-01	10101
TSFM	64.43	0.21	0.3	0.71	4.80e-01	5.91e-01	10102
TSPAN1	120.35	3.96	0.63	6.32	2.64e-10	2.62e-09	10103
PPIF	246.53	0.47	0.16	2.98	2.85e-03	8.06e-03	10105
OVCH1-AS1	0.86	-0.4	1.64	-0.24	8.07e-01	8.64e-01	101055625
LOC101059906	1.19	1.55	1.14	1.36	1.73e-01	2.78e-01	101059906
GOLGA8R	31.76	0.61	0.37	1.66	9.72e-02	1.70e-01	101059918
NPIPA7	21.78	-0.36	0.56	-0.65	5.15e-01	6.23e-01	101059938
LOC101059948	0.48	0.45	1.33	0.34	7.36e-01	8.09e-01	101059948
NPIPA8	9.66	1.38	0.54	2.53	1.15e-02	2.75e-02	101059953
CTDSP2	366.72	-1.23	0.22	-5.52	3.38e-08	2.52e-07	10106
NA	0.8	-0.29	1.49	-0.19	8.48e-01	8.95e-01	101060022
NA	0.19	1.77	1.95	0.91	3.64e-01	4.83e-01	101060026
ACTR3-AS1	1.62	0.24	1.23	0.2	8.43e-01	8.91e-01	101060091
ZNF891	2.05	-1.65	1.09	-1.52	1.29e-01	2.17e-01	101060200
NBPF19	135.93	1.34	0.32	4.2	2.62e-05	1.18e-04	101060226
LOC101060254	2.99	0.33	1.02	0.32	7.46e-01	8.17e-01	101060254
TBC1D3G	6.09	-1.43	0.95	-1.51	1.31e-01	2.20e-01	101060321
LOC101060341	0.63	0.05	1.48	0.04	9.71e-01	9.81e-01	101060341
TBC1D3K	1.77	-1.43	1.11	-1.29	1.96e-01	3.07e-01	101060351
TBC1D3L	4.92	0.6	0.98	0.61	5.40e-01	6.44e-01	101060376
TBC1D3D	4.13	-2.66	1.08	-2.47	1.35e-02	3.16e-02	101060389
NA	14.09	2.04	0.62	3.28	1.05e-03	3.32e-03	101060569
NBPF26	135.84	-0.32	0.39	-0.81	4.17e-01	5.34e-01	101060684
NUTM2B-AS1	28.03	-0.28	0.42	-0.65	5.14e-01	6.22e-01	101060691
TRIM10	0.96	-0.55	1.63	-0.34	7.35e-01	8.08e-01	10107
ARPC2	1550.08	-0.98	0.17	-5.74	9.47e-09	7.72e-08	10109
SGK2	0.14	2.27	1.76	1.29	1.98e-01	3.10e-01	10110
TMEM220-AS1	0.89	-0.44	1.18	-0.37	7.08e-01	7.87e-01	101101775
RAD50	265.77	0.7	0.14	5.04	4.71e-07	2.91e-06	10111
KIF20A	16.06	0.75	0.93	0.81	4.18e-01	5.35e-01	10112
PREB	84.71	-1.4	0.31	-4.49	7.28e-06	3.66e-05	10113
HIPK3	783.28	1.13	0.21	5.38	7.46e-08	5.31e-07	10114
PANDAR	36.78	-1.92	0.49	-3.91	9.09e-05	3.67e-04	101154753
FEM1B	271.01	0.34	0.19	1.77	7.67e-02	1.40e-01	10116
CDH13	10.04	0.07	0.73	0.1	9.21e-01	9.46e-01	1012
ACTR1B	96.93	-1.69	0.33	-5.04	4.59e-07	2.84e-06	10120
ACTR1A	148.11	-1.94	0.27	-7.28	3.35e-13	4.62e-12	10121
ARL4C	58.3	0.61	0.34	1.77	7.60e-02	1.39e-01	10123
ARL4A	120.34	-0.5	0.25	-2.01	4.48e-02	8.83e-02	10124
NPTN-IT1	15.67	0.93	0.7	1.33	1.85e-01	2.93e-01	101241892
NA	3.55	8.2	1.92	4.28	1.89e-05	8.78e-05	101243544
LINC02067	703.3	1.54	0.23	6.82	9.07e-12	1.08e-10	101243545
RASGRP1	34.42	0.12	0.38	0.32	7.46e-01	8.17e-01	10125
DNAL4	22.51	-1.05	0.57	-1.84	6.52e-02	1.21e-01	10126
ZNF263	61.39	-0.6	0.29	-2.08	3.73e-02	7.61e-02	10127
LRPPRC	259.99	-1.04	0.16	-6.37	1.85e-10	1.87e-09	10128
FRY	118.96	-0.95	0.47	-2.03	4.19e-02	8.34e-02	10129
PDIA6	208.48	-3.07	0.29	-10.5	8.86e-26	3.63e-24	10130
TRAP1	79.42	-1.72	0.32	-5.32	1.02e-07	7.09e-07	10131
OPTN	213.29	0.38	0.21	1.81	7.08e-02	1.30e-01	10133
BCAP31	441.61	-4.17	0.74	-5.63	1.85e-08	1.44e-07	10134
SNORD124	0.25	1.4	1.63	0.86	3.90e-01	5.09e-01	101340251
NAMPT	908.99	1.05	0.12	8.54	1.29e-17	2.70e-16	10135
RBM12	142.74	-0.55	0.2	-2.74	6.20e-03	1.60e-02	10137
YAF2	54.68	1.31	0.28	4.72	2.35e-06	1.29e-05	10138
ARFRP1	38.21	-1.3	0.43	-3.04	2.37e-03	6.85e-03	10139
TOB1	132.36	1.33	0.3	4.45	8.43e-06	4.19e-05	10140
OSGEPL1-AS1	0.16	2.03	1.92	1.06	2.91e-01	4.10e-01	101409258
OGFR-AS1	1.4	-1.1	1.08	-1.01	3.11e-01	4.31e-01	101409261
YTHDF3-AS1	0.3	1.15	1.4	0.82	4.13e-01	5.30e-01	101410533
LAMTOR5-AS1	2.02	3.17	1.25	2.53	1.15e-02	2.74e-02	101410535
MMP24OS	4.45	-2.77	1.06	-2.6	9.38e-03	2.30e-02	101410538
AKAP9	658.74	1.33	0.11	11.66	2.06e-31	1.23e-29	10142
FAM13A	122.84	1.68	0.23	7.35	2.02e-13	2.86e-12	10144
G3BP1	477.13	0.21	0.13	1.58	1.14e-01	1.95e-01	10146
SUGP2	248.99	-0.96	0.45	-2.12	3.36e-02	6.96e-02	10147
EBI3	5.37	3.16	1.22	2.59	9.47e-03	2.32e-02	10148
ADGRG2	1.37	-1.06	1.27	-0.84	4.04e-01	5.21e-01	10149
MBNL2	257.68	2.75	0.27	10.14	3.62e-24	1.29e-22	10150
HNRNPA3P1	2.42	-0.66	1.06	-0.63	5.31e-01	6.36e-01	10151
ABI2	78.4	0.75	0.68	1.1	2.70e-01	3.88e-01	10152
CEBPZ	154.42	0.23	0.4	0.57	5.71e-01	6.71e-01	10153
PLXNC1	131.5	2.68	0.39	6.96	3.36e-12	4.20e-11	10154
TRIM28	142.9	-3.01	0.34	-8.91	5.29e-19	1.26e-17	10155
RASA4	12.05	-1.27	0.75	-1.7	8.83e-02	1.57e-01	10156
AASS	3.74	-2.52	1.11	-2.26	2.38e-02	5.20e-02	10157
PDZK1IP1	5.27	5.89	1	5.86	4.61e-09	3.92e-08	10158
ATP6AP2	560.97	-2.5	0.68	-3.69	2.22e-04	8.30e-04	10159
LOC101593348	0.3	1.15	1.35	0.85	3.97e-01	5.16e-01	101593348
FARP1	219.51	0.46	0.26	1.77	7.64e-02	1.39e-01	10160
LPAR6	82.49	0.13	0.8	0.16	8.75e-01	9.15e-01	10161
LPCAT3	113.31	-2.19	0.32	-6.89	5.42e-12	6.61e-11	10162
WASF2	681.96	0.48	0.15	3.1	1.95e-03	5.73e-03	10163
CHST4	3.35	5.95	1.39	4.27	1.96e-05	9.07e-05	10164
SLC25A13	73.68	-0.54	0.27	-1.99	4.63e-02	9.06e-02	10165
SLC25A15	7.6	-0.2	0.77	-0.26	7.94e-01	8.54e-01	10166
ZNF350-AS1	0.14	2.18	1.94	1.13	2.60e-01	3.78e-01	101669766
ZNF197	54.28	-0.58	0.33	-1.78	7.52e-02	1.37e-01	10168
SERF2	675.57	-0.81	0.23	-3.55	3.79e-04	1.34e-03	10169
CDK2	21.57	-2.91	0.83	-3.51	4.44e-04	1.54e-03	1017
DHRS9	141.83	2.65	0.29	9.04	1.60e-19	3.99e-18	10170
RCL1	50.76	-0.4	0.36	-1.1	2.73e-01	3.92e-01	10171
ZNF256	9.4	-1.32	0.83	-1.59	1.12e-01	1.91e-01	10172
STAG3L5P	1.04	1.68	1.15	1.47	1.42e-01	2.35e-01	101735302
SORBS3	182.25	-1.38	0.28	-4.86	1.19e-06	6.89e-06	10174
CNIH1	114.57	-1.13	0.27	-4.22	2.48e-05	1.13e-04	10175
STAG3L5P-PVRIG2P-PILRB	21.13	-4.24	1.05	-4.04	5.31e-05	2.25e-04	101752399
CAPN10-DT	2.17	-1.73	1.07	-1.62	1.06e-01	1.83e-01	101752400
TENM1	0.28	1.23	1.46	0.84	4.01e-01	5.20e-01	10178
RBM7	71.97	-0.62	0.41	-1.54	1.25e-01	2.10e-01	10179
RBM6	255.46	-0.51	0.35	-1.46	1.45e-01	2.39e-01	10180
RBM5	234.99	-0.6	0.19	-3.13	1.78e-03	5.28e-03	10181
LHFPL2	1065.14	1.76	0.37	4.75	2.05e-06	1.14e-05	10184
PRNCR1	10.21	-0.67	0.7	-0.96	3.39e-01	4.59e-01	101867536
TNK2	101.52	-2.09	0.32	-6.5	8.14e-11	8.61e-10	10188
ALYREF	40.54	-1.72	0.44	-3.87	1.09e-04	4.33e-04	10189
CDK4	104.03	-0.82	0.25	-3.36	7.94e-04	2.59e-03	1019
TXNDC9	96.07	0.45	0.23	1.99	4.65e-02	9.10e-02	10190
RALY-AS1	5.31	3.72	1.3	2.87	4.13e-03	1.12e-02	101926888
LOC101926889	5.72	7.43	1.51	4.92	8.58e-07	5.09e-06	101926889
LOC101926892	9.02	5.7	2.04	2.8	5.16e-03	1.36e-02	101926892
LOC101926905	0.82	7.94	3.82	2.08	3.75e-02	7.61e-02	101926905
RDH10-AS1	0.73	-0.17	1.15	-0.15	8.84e-01	9.21e-01	101926926
LOC101926933	0.11	2.55	2.51	1.01	3.10e-01	4.31e-01	101926933
LOC101926935	1.66	6.13	2.08	2.95	3.14e-03	8.78e-03	101926935
LINC02104	0.29	1.18	1.76	0.67	5.00e-01	6.09e-01	101926940
LOC101926943	1.82	4.76	1.53	3.12	1.84e-03	5.44e-03	101926943
LOC101926944	1.69	5.13	1.61	3.18	1.47e-03	4.45e-03	101926944
LOC101926963	43.5	2.38	0.95	2.5	1.26e-02	2.97e-02	101926963
DLGAP4-AS1	0.1	2.66	2.09	1.27	2.04e-01	3.16e-01	101926987
LINC01506	6.01	-0.01	0.93	-0.01	9.91e-01	9.94e-01	101927015
LOC101927018	0.92	2.32	1.22	1.9	5.77e-02	1.09e-01	101927018
LOC101927021	7.97	-0.5	0.98	-0.51	6.11e-01	7.06e-01	101927021
LOC101927023	15.94	11.42	1.3	8.78	1.57e-18	3.61e-17	101927023
CHROMR	48.46	0.26	0.38	0.69	4.88e-01	5.98e-01	101927027
ROR1-AS1	0.72	6.97	3.21	2.17	3.01e-02	6.33e-02	101927034
LOC101927045	12.69	0.49	0.57	0.86	3.90e-01	5.09e-01	101927045
LOC101927051	1.64	0.39	1.16	0.34	7.35e-01	8.08e-01	101927051
LINC02614	0.15	2.11	1.84	1.14	2.53e-01	3.71e-01	101927056
LOC101927069	46.95	0.56	0.39	1.43	1.54e-01	2.52e-01	101927069
LINC02611	20.02	1.59	0.48	3.28	1.04e-03	3.28e-03	101927070
FGF10-AS1	1.3	-0.99	1.39	-0.71	4.77e-01	5.89e-01	101927075
CLMAT3	0.19	1.77	1.73	1.02	3.08e-01	4.28e-01	101927096
LOC101927100	1.96	1.62	1.05	1.54	1.22e-01	2.07e-01	101927100
ITFG1-AS1	0.1	2.66	2.16	1.23	2.19e-01	3.33e-01	101927102
SUCLG2-AS1	0.22	1.6	1.83	0.87	3.82e-01	5.01e-01	101927111
PLCG1-AS1	0.1	2.65	1.92	1.38	1.67e-01	2.70e-01	101927117
LOC101927124	0.3	1.11	1.52	0.73	4.67e-01	5.80e-01	101927124
LOC101927139	4.74	9.68	2.72	3.57	3.63e-04	1.29e-03	101927139
LOC101927143	2.18	-1.74	1.32	-1.32	1.88e-01	2.97e-01	101927143
NA	1.04	1.68	1.14	1.48	1.39e-01	2.31e-01	101927147
LINC01471	1.78	7.94	3.82	2.08	3.75e-02	7.61e-02	101927149
L3MBTL4-AS1	2.28	3.83	1.52	2.52	1.16e-02	2.77e-02	101927150
LOC101927151	11.37	-0.21	0.61	-0.35	7.30e-01	8.04e-01	101927151
LINC01934	1.14	1.32	1.21	1.09	2.77e-01	3.96e-01	101927156
NA	0.37	0.84	2.11	0.4	6.92e-01	7.73e-01	101927160
LOC101927164	0.61	0.11	1.99	0.05	9.57e-01	9.71e-01	101927164
LOC101927178	1.01	2.49	1.31	1.9	5.70e-02	1.08e-01	101927178
NA	7.3	-3.48	1.09	-3.2	1.37e-03	4.18e-03	101927181
LOC101927188	0.14	2.19	3.65	0.6	5.48e-01	6.51e-01	101927188
LOC101927190	1.9	7.94	3.82	2.08	3.75e-02	7.61e-02	101927190
FAM111A-DT	11.67	-0.61	1.09	-0.56	5.74e-01	6.74e-01	101927204
LINC01266	0.82	7.94	3.82	2.08	3.75e-02	7.61e-02	101927215
UBR5-AS1	4.18	0.12	0.98	0.12	9.04e-01	9.34e-01	101927221
SEMA6A-AS1	2.89	2.47	0.99	2.49	1.28e-02	3.02e-02	101927233
LOC101927237	0.14	2.18	1.82	1.2	2.29e-01	3.44e-01	101927237
LOC101927243	11.58	-1.46	0.94	-1.55	1.22e-01	2.07e-01	101927243
LOC101927245	0.14	2.19	1.75	1.25	2.11e-01	3.24e-01	101927245
LOC101927248	1.65	7.6	3.08	2.47	1.36e-02	3.19e-02	101927248
NA	0.95	3.08	1.27	2.43	1.51e-02	3.49e-02	101927250
MRTFA-AS1	1.79	6.98	2.87	2.43	1.52e-02	3.49e-02	101927257
LINC01474	0.25	1.4	1.43	0.98	3.28e-01	4.49e-01	101927258
NA	6.26	1.51	0.86	1.75	8.10e-02	1.46e-01	101927260
LOC101927262	0.18	1.9	2.13	0.89	3.73e-01	4.91e-01	101927262
LOC101927267	0.22	1.55	2.38	0.65	5.14e-01	6.22e-01	101927267
LOC101927272	0.41	0.68	1.25	0.55	5.84e-01	6.82e-01	101927272
NDUFV2-AS1	1.13	-0.78	1.16	-0.68	4.97e-01	6.07e-01	101927275
LOC101927278	0.52	0.33	1.43	0.23	8.15e-01	8.70e-01	101927278
MANEA-DT	0.88	-0.43	1.14	-0.38	7.07e-01	7.86e-01	101927288
LINC01237	0.24	1.45	1.51	0.96	3.36e-01	4.57e-01	101927289
LINC02185	37.48	1.04	0.31	3.39	7.12e-04	2.35e-03	101927311
LOC101927318	14.1	6.69	0.88	7.62	2.58e-14	4.03e-13	101927318
LINC01571	1.81	5.08	1.9	2.68	7.47e-03	1.88e-02	101927364
LOC101927365	4.63	-0.24	1.02	-0.23	8.15e-01	8.70e-01	101927365
LOC101927375	0.1	2.65	2.4	1.11	2.69e-01	3.87e-01	101927375
NA	1.97	4.08	2.16	1.89	5.87e-02	1.11e-01	101927376
LINC02201	0.31	1.07	1.75	0.61	5.41e-01	6.46e-01	101927379
CARNMT1-AS1	4.39	4.54	1.17	3.89	9.85e-05	3.95e-04	101927380
LOC101927391	8.93	2.67	0.7	3.79	1.48e-04	5.71e-04	101927391
LOC101927402	6.87	1.8	0.91	1.97	4.85e-02	9.45e-02	101927402
LOC101927405	0.12	2.45	2.38	1.03	3.04e-01	4.24e-01	101927405
TMED2-DT	2.27	1.55	1.12	1.39	1.66e-01	2.69e-01	101927415
SRGAP3-AS2	72.84	6.1	0.81	7.55	4.22e-14	6.43e-13	101927416
FHAD1-AS1	7.7	1.42	0.81	1.75	7.96e-02	1.44e-01	101927417
LOC101927418	0.21	1.65	1.63	1.01	3.11e-01	4.32e-01	101927418
LOC101927420	0.38	0.77	1.41	0.54	5.86e-01	6.84e-01	101927420
PANO1	0.25	1.4	1.86	0.76	4.50e-01	5.64e-01	101927423
LINC01800	0.14	2.19	1.96	1.12	2.64e-01	3.83e-01	101927438
ITPRIP-AS1	0.14	2.19	2.39	0.92	3.59e-01	4.78e-01	101927472
LINC01909	0.69	-0.07	1.14	-0.06	9.50e-01	9.67e-01	101927481
HECW2-AS1	0.35	0.9	1.33	0.67	5.01e-01	6.10e-01	101927482
MRPS9-AS1	0.25	1.4	1.55	0.9	3.66e-01	4.85e-01	101927492
LINC02688	0.11	2.55	3.65	0.7	4.85e-01	5.95e-01	101927503
LOC101927509	10	2.71	1.21	2.24	2.48e-02	5.39e-02	101927509
LINC01736	7.52	6.46	1.05	6.16	7.09e-10	6.67e-09	101927532
LOC101927543	12.83	9.09	1.29	7.06	1.70e-12	2.20e-11	101927543
ANKRD44-IT1	0.8	3.49	1.59	2.19	2.83e-02	6.00e-02	101927547
LOC101927550	4.1	-2.65	1.07	-2.47	1.35e-02	3.17e-02	101927550
CEBPB-AS1	0.52	0.33	1.28	0.26	7.96e-01	8.55e-01	101927559
LINC01267	0.22	1.55	1.71	0.9	3.66e-01	4.85e-01	101927565
LOC101927572	0.95	2.17	1.18	1.83	6.68e-02	1.24e-01	101927572
DNM1P50	2.8	0.54	1.04	0.52	6.05e-01	7.01e-01	101927579
LINC01271	0.2	1.71	1.86	0.92	3.57e-01	4.77e-01	101927586
LINC01166	2.41	-1.88	1.23	-1.53	1.26e-01	2.12e-01	101927590
NA	2.55	0.72	1.02	0.7	4.81e-01	5.93e-01	101927595
NCK1-DT	19.08	0.35	0.49	0.71	4.75e-01	5.88e-01	101927597
ZNF529-AS1	2.06	-1.66	1.07	-1.55	1.22e-01	2.07e-01	101927599
RNF139-AS1	5.04	1.5	0.78	1.93	5.40e-02	1.03e-01	101927612
LOC101927620	1.77	3.64	1.45	2.51	1.20e-02	2.85e-02	101927620
LINC01534	0.57	0.19	1.21	0.15	8.78e-01	9.17e-01	101927621
LINC01150	5.49	-1.29	1.09	-1.19	2.35e-01	3.51e-01	101927624
NA	2.66	2.49	0.95	2.63	8.62e-03	2.14e-02	101927628
ADNP-AS1	7.1	1.22	1.33	0.92	3.60e-01	4.79e-01	101927631
LOC101927668	1.47	0.72	1.3	0.56	5.78e-01	6.77e-01	101927668
CD81-AS1	0.11	2.55	2.18	1.17	2.41e-01	3.59e-01	101927682
LINC02541	16.36	4.92	0.74	6.65	2.88e-11	3.24e-10	101927686
SEPTIN4-AS1	0.22	1.6	1.78	0.9	3.68e-01	4.87e-01	101927688
LOC101927692	0.71	7.93	3.82	2.08	3.77e-02	7.61e-02	101927692
BEAN1-AS1	0.34	0.96	1.35	0.71	4.77e-01	5.89e-01	101927726
LOC101927730	0.8	3.49	1.36	2.57	1.00e-02	2.44e-02	101927730
RNFT1-DT	23.18	2.45	0.37	6.59	4.47e-11	4.89e-10	101927755
LOC101927759	8.77	0.27	0.75	0.36	7.20e-01	7.96e-01	101927759
TH2LCRR	0.52	0.33	1.31	0.26	7.98e-01	8.56e-01	101927761
OLFM5P	0.15	2.11	1.81	1.16	2.45e-01	3.64e-01	101927763
LOC101927764	0.24	1.45	1.61	0.9	3.70e-01	4.89e-01	101927764
COA6-AS1	2.29	1.08	1.17	0.92	3.58e-01	4.77e-01	101927765
NA	1.42	-1.12	1.12	-1	3.18e-01	4.39e-01	101927767
HDAC2-AS2	1.65	-1.34	1.07	-1.25	2.10e-01	3.23e-01	101927768
LOC101927770	2.42	-0.57	1.06	-0.54	5.86e-01	6.85e-01	101927770
SATB1-AS1	0.11	2.55	2.01	1.27	2.05e-01	3.18e-01	101927777
LINC01303	4.71	5.25	1.73	3.04	2.39e-03	6.89e-03	101927780
LOC101927789	4.8	5.77	1.01	5.71	1.12e-08	8.99e-08	101927789
LOC101927811	3.22	-0.01	1.12	-0.01	9.92e-01	9.94e-01	101927811
LOC101927815	0.98	2.76	1.52	1.82	6.87e-02	1.27e-01	101927815
LOC101927817	0.71	7.93	3.82	2.08	3.77e-02	7.61e-02	101927817
LOC101927824	0.13	2.35	1.98	1.19	2.34e-01	3.51e-01	101927824
LOC101927830	2.83	0.25	0.97	0.26	7.93e-01	8.53e-01	101927830
LOC101927851	4.42	1.5	1.15	1.3	1.93e-01	3.03e-01	101927851
NA	0.82	3.27	1.34	2.43	1.50e-02	3.47e-02	101927853
LOC101927854	0.91	3.62	1.37	2.65	8.16e-03	2.04e-02	101927854
CTB-178M22.2	1.4	0.89	1.11	0.8	4.24e-01	5.40e-01	101927862
MYOSLID-AS1	0.92	-0.49	1.23	-0.4	6.90e-01	7.72e-01	101927865
LINC02449	0.43	0.6	1.23	0.49	6.25e-01	7.18e-01	101927905
LINC01480	3.04	-0.07	1.15	-0.06	9.50e-01	9.66e-01	101927931
LOC101927932	1.06	2.17	1.31	1.66	9.71e-02	1.70e-01	101927932
LINC01843	1.94	4.77	3.45	1.38	1.68e-01	2.71e-01	101927934
FAM53B-AS1	0.76	4.27	1.7	2.51	1.21e-02	2.88e-02	101927944
LOC101927950	2.54	5.17	1.52	3.39	6.95e-04	2.31e-03	101927950
C5orf66-AS1	1.65	7.6	3.08	2.47	1.36e-02	3.19e-02	101927953
LOC101927954	0.24	1.45	1.73	0.84	4.03e-01	5.21e-01	101927954
LINC01572	0.15	2.11	1.75	1.21	2.28e-01	3.43e-01	101927957
LOC101927964	0.47	0.47	1.46	0.32	7.47e-01	8.17e-01	101927964
LOC101927969	2.46	8.94	3.78	2.36	1.82e-02	4.09e-02	101927969
LOC101927972	3.81	9.15	3.78	2.42	1.55e-02	3.55e-02	101927972
EDRF1-AS1	0.26	1.31	1.48	0.89	3.75e-01	4.94e-01	101927983
LOC101927989	1.36	0.99	1.14	0.87	3.86e-01	5.05e-01	101927989
LOC101928000	1.03	-0.66	1.13	-0.58	5.61e-01	6.62e-01	101928000
LOC101928008	3.59	6.69	3.41	1.96	5.01e-02	9.69e-02	101928008
UBXN10-AS1	0.23	1.5	1.97	0.76	4.47e-01	5.61e-01	101928017
KANSL1L-AS1	4.74	0.9	0.93	0.96	3.36e-01	4.57e-01	101928020
LOC101928034	1.46	0.75	1.14	0.66	5.07e-01	6.16e-01	101928034
LOC101928039	1.8	6.07	3.09	1.97	4.91e-02	9.54e-02	101928039
LOC101928042	0.42	0.65	1.36	0.48	6.31e-01	7.24e-01	101928042
LINC01635	6.48	3.02	0.77	3.94	8.22e-05	3.36e-04	101928043
LOC101928053	0.5	0.4	1.34	0.3	7.66e-01	8.32e-01	101928053
CNOT2-DT	4.72	-0.23	0.96	-0.24	8.13e-01	8.68e-01	101928062
LOC101928063	0.46	0.52	1.26	0.41	6.79e-01	7.63e-01	101928063
LOC101928068	8.21	1.41	0.71	1.97	4.83e-02	9.40e-02	101928068
LOC101928069	0.43	0.6	1.29	0.47	6.40e-01	7.31e-01	101928069
LOC101928075	4.78	6.36	1.02	6.21	5.15e-10	4.94e-09	101928075
ERICH6-AS1	7.46	4.54	0.95	4.77	1.86e-06	1.04e-05	101928085
LOC101928093	0.12	2.45	1.86	1.32	1.88e-01	2.97e-01	101928093
LOC101928100	1.05	1.65	1.2	1.37	1.70e-01	2.74e-01	101928100
SNHG31	0.19	1.77	1.84	0.96	3.36e-01	4.56e-01	101928103
LOC101928105	0.73	5.49	2.1	2.62	8.85e-03	2.18e-02	101928105
ST3GAL5-AS1	1.03	2.38	1.19	2	4.59e-02	9.01e-02	101928113
LOC101928118	2.59	4.16	1.19	3.51	4.49e-04	1.56e-03	101928118
LOC101928123	0.93	-0.51	1.24	-0.41	6.79e-01	7.62e-01	101928123
LOC101928143	10.06	2.01	0.62	3.26	1.10e-03	3.46e-03	101928143
FAM243A	0.66	0	1.23	0	9.98e-01	9.99e-01	101928147
LINC02648	0.73	-0.17	1.37	-0.12	9.03e-01	9.34e-01	101928150
ITGA9-AS1	0.18	1.83	1.91	0.96	3.38e-01	4.58e-01	101928153
LINC01485	0.13	2.36	1.8	1.31	1.90e-01	2.99e-01	101928154
NA	0.23	1.5	1.72	0.87	3.85e-01	5.03e-01	101928182
LOC101928195	0.14	2.18	2.12	1.03	3.02e-01	4.22e-01	101928195
LOC101928222	0.82	7.94	3.82	2.08	3.75e-02	7.61e-02	101928222
LINC02345	1.87	-1.52	1.23	-1.23	2.18e-01	3.33e-01	101928227
ZNF426-DT	0.22	1.55	1.66	0.93	3.50e-01	4.70e-01	101928238
DARS-AS1	0.52	0.33	1.23	0.27	7.87e-01	8.49e-01	101928243
LOC101928266	1.78	7.94	3.82	2.08	3.75e-02	7.61e-02	101928266
LOC101928279	0.83	6.08	3.35	1.82	6.91e-02	1.28e-01	101928279
PLBD1-AS1	0.7	-0.1	1.43	-0.07	9.43e-01	9.62e-01	101928290
LOC101928295	0.18	1.83	1.81	1.01	3.11e-01	4.31e-01	101928295
ZPLD2P	0.87	2.76	1.48	1.86	6.26e-02	1.17e-01	101928303
LOC101928307	1.13	-0.79	1.51	-0.52	6.02e-01	6.98e-01	101928307
LOC101928323	2.51	0.78	0.99	0.79	4.29e-01	5.45e-01	101928323
DHDDS-AS1	2.96	2.27	1.18	1.92	5.48e-02	1.05e-01	101928324
LOC101928344	11.63	1.68	1.31	1.28	2.00e-01	3.11e-01	101928344
EHD4-AS1	3.92	2.93	1.11	2.64	8.18e-03	2.04e-02	101928363
LOC101928377	8.84	-0.47	0.74	-0.64	5.24e-01	6.30e-01	101928377
PTOV1-AS2	11.22	-4.1	1.05	-3.91	9.16e-05	3.69e-04	101928378
LOC101928386	0.42	0.63	1.39	0.45	6.51e-01	7.41e-01	101928386
PLA2G4E-AS1	2.15	6.51	1.61	4.04	5.31e-05	2.25e-04	101928388
LOC101928402	3.25	5.65	1.7	3.32	9.05e-04	2.91e-03	101928402
EIF2AK3-DT	9.47	5.22	1.24	4.22	2.48e-05	1.13e-04	101928403
NA	0.16	2.03	1.72	1.18	2.38e-01	3.55e-01	101928422
LOC101928429	102.76	-0.08	0.51	-0.16	8.72e-01	9.12e-01	101928429
ATXN1-AS1	3.1	-2.25	1.1	-2.04	4.14e-02	8.24e-02	101928433
LOC101928441	4.09	9.5	3.76	2.53	1.16e-02	2.76e-02	101928441
LOC101928445	0.89	-0.44	1.33	-0.33	7.42e-01	8.14e-01	101928445
LINC01412	0.14	2.19	1.75	1.25	2.11e-01	3.24e-01	101928455
MAP3K5-AS1	4.45	4.34	1.43	3.03	2.45e-03	7.03e-03	101928461
LOC101928465	16.21	2.15	0.64	3.36	7.92e-04	2.59e-03	101928465
NALT1	2.24	-1.78	1.05	-1.69	9.10e-02	1.61e-01	101928483
LOC101928489	0.16	2.04	1.92	1.06	2.90e-01	4.09e-01	101928489
OR2A1-AS1	8.74	0.21	0.72	0.29	7.71e-01	8.36e-01	101928492
CATIP-AS1	4.63	-1.86	1.04	-1.79	7.35e-02	1.35e-01	101928513
LINC02080	0.16	2.03	2.05	0.99	3.22e-01	4.43e-01	101928514
LOC101928517	0.72	-0.14	1.4	-0.1	9.22e-01	9.47e-01	101928517
LOC101928525	0.17	1.96	1.66	1.19	2.36e-01	3.52e-01	101928525
SEPTIN7-AS1	2.41	1.13	0.98	1.15	2.51e-01	3.69e-01	101928545
SMC2-AS1	0.65	0.02	1.86	0.01	9.92e-01	9.94e-01	101928550
ZNF649-AS1	0.11	2.55	2.11	1.21	2.27e-01	3.43e-01	101928571
RAP2C-AS1	5.62	-0.88	0.96	-0.92	3.59e-01	4.79e-01	101928578
LOC101928592	0.53	0.31	1.54	0.2	8.40e-01	8.89e-01	101928592
LOC101928596	5.61	-3.1	1.04	-2.98	2.88e-03	8.14e-03	101928596
ARHGEF35-AS1	15.02	-1.56	0.8	-1.96	5.02e-02	9.71e-02	101928605
TRPM2-AS	0.2	1.71	2.13	0.8	4.21e-01	5.38e-01	101928607
NA	14.82	2.16	0.66	3.29	9.86e-04	3.14e-03	101928621
NA	0.38	0.8	1.65	0.48	6.28e-01	7.21e-01	101928635
CTC-338M12.4	1.43	-1.13	1.1	-1.03	3.04e-01	4.24e-01	101928649
GORAB-AS1	0.48	0.45	1.23	0.36	7.16e-01	7.93e-01	101928650
LOC101928651	0.12	2.45	2.41	1.02	3.08e-01	4.29e-01	101928651
LOC101928673	1.54	0.59	1.14	0.51	6.09e-01	7.04e-01	101928673
LOC101928675	0.13	2.35	2.05	1.15	2.50e-01	3.68e-01	101928675
LINC01424	0.11	2.55	2.18	1.17	2.43e-01	3.61e-01	101928689
LINC01070	4.82	-0.91	0.97	-0.93	3.50e-01	4.70e-01	101928698
SCAT1	7.64	1.27	0.69	1.83	6.69e-02	1.24e-01	101928710
LOC101928722	0.64	0.04	1.76	0.02	9.84e-01	9.90e-01	101928722
LOC101928728	4.27	1.33	1.09	1.22	2.24e-01	3.39e-01	101928728
LOC101928731	2.61	7.7	1.93	3.99	6.70e-05	2.79e-04	101928731
MIR762HG	9.31	2.06	0.76	2.71	6.73e-03	1.72e-02	101928736
LOC101928739	1.78	7.94	3.82	2.08	3.75e-02	7.61e-02	101928739
NA	1.46	-1.16	1.1	-1.06	2.90e-01	4.09e-01	101928747
LINC02328	6.76	0.07	0.92	0.08	9.36e-01	9.57e-01	101928767
LINC01526	2.04	-0.18	1.11	-0.16	8.71e-01	9.11e-01	101928770
RORA-AS1	1.4	0.89	1.24	0.72	4.73e-01	5.86e-01	101928784
LINC01147	3.4	0.92	1.04	0.88	3.79e-01	4.98e-01	101928791
NA	5.63	-3.11	1.07	-2.91	3.67e-03	1.01e-02	101928793
LOC101928834	0.1	2.77	2.15	1.29	1.98e-01	3.10e-01	101928834
LOC101928844	3.81	9.15	3.78	2.42	1.55e-02	3.55e-02	101928844
HIPK1-AS1	0.1	2.77	2.43	1.14	2.54e-01	3.72e-01	101928846
LINC02728	1.09	1.99	1.17	1.7	8.91e-02	1.58e-01	101928865
LOC101928868	4.27	9.43	2.84	3.32	8.89e-04	2.86e-03	101928868
NA	0.78	3.9	1.54	2.53	1.13e-02	2.70e-02	101928870
LINC02198	0.22	1.6	1.78	0.9	3.68e-01	4.87e-01	101928885
LINC01637	4.19	-1.64	1.06	-1.55	1.21e-01	2.05e-01	101928891
LOC101928893	0.76	4.27	1.41	3.03	2.43e-03	6.98e-03	101928893
LOC101928896	0.72	6.08	3.41	1.78	7.46e-02	1.36e-01	101928896
LOC101928909	1.87	3.62	1.26	2.87	4.07e-03	1.10e-02	101928909
LINC01515	2.19	1.41	1.89	0.75	4.56e-01	5.69e-01	101928913
NA	2.47	-1.92	1.16	-1.65	9.86e-02	1.73e-01	101928927
MADD-AS1	0.3	1.11	1.36	0.81	4.16e-01	5.33e-01	101928943
LOC101928948	0.8	3.49	1.56	2.24	2.49e-02	5.40e-02	101928948
LOC101928977	0.77	4.07	1.38	2.96	3.07e-03	8.61e-03	101928977
NA	2.61	8.65	2.68	3.22	1.26e-03	3.89e-03	101928984
LOC101928988	0.74	5.07	2.05	2.47	1.34e-02	3.15e-02	101928988
NA	1.02	-0.64	1.21	-0.53	5.95e-01	6.92e-01	101929005
LINC01762	0.1	2.66	2.4	1.11	2.68e-01	3.86e-01	101929023
LOC101929057	2.25	1.2	1.34	0.89	3.73e-01	4.91e-01	101929057
NA	0.23	1.5	1.92	0.78	4.36e-01	5.52e-01	101929060
LOC101929066	1.98	2.43	1.18	2.05	4.01e-02	8.02e-02	101929066
PIK3CD-AS2	4.27	3.71	1.11	3.35	8.20e-04	2.67e-03	101929074
LOC101929089	4.07	6.06	1.07	5.67	1.40e-08	1.11e-07	101929089
C1QTNF7-AS1	0.13	2.36	1.93	1.22	2.23e-01	3.38e-01	101929095
LOC101929099	1.45	0.54	1.09	0.49	6.22e-01	7.16e-01	101929099
LINC01730	0.91	2.44	1.87	1.31	1.92e-01	3.02e-01	101929125
LOC101929140	0.32	1.03	1.46	0.71	4.80e-01	5.92e-01	101929140
LOC101929141	11.82	3.4	1.16	2.93	3.43e-03	9.50e-03	101929141
WARS2-AS1	12.23	0.75	0.57	1.3	1.93e-01	3.04e-01	101929147
LOC101929162	2.1	1.31	0.99	1.32	1.87e-01	2.96e-01	101929162
LOC101929185	7.4	1.66	0.85	1.96	5.03e-02	9.73e-02	101929185
LINCR-0001	0.75	-0.2	1.13	-0.18	8.60e-01	9.03e-01	101929191
NA	12.52	2.82	1.12	2.53	1.16e-02	2.76e-02	101929206
SMIM2-AS1	6.2	1.68	0.73	2.3	2.13e-02	4.71e-02	101929212
CTD-2201I18.1	0.24	1.45	1.72	0.84	4.00e-01	5.18e-01	101929215
DISC1FP1	0.17	1.97	2.14	0.92	3.59e-01	4.78e-01	101929222
MMADHC-DT	0.2	1.71	1.82	0.94	3.46e-01	4.66e-01	101929231
LOC101929234	0.27	1.27	1.53	0.83	4.07e-01	5.25e-01	101929234
LOC101929294	4.98	9.69	2.69	3.61	3.12e-04	1.13e-03	101929294
RFX3-AS1	0.4	0.71	1.25	0.57	5.70e-01	6.70e-01	101929302
LOC101929322	0.72	-0.14	1.18	-0.12	9.07e-01	9.37e-01	101929322
KCNMA1-AS1	2.8	4.49	1.71	2.63	8.65e-03	2.14e-02	101929328
LOC101929331	2.33	-1.84	1.06	-1.73	8.36e-02	1.50e-01	101929331
LINC02037	0.1	2.66	2.24	1.19	2.36e-01	3.52e-01	101929337
LOC101929340	5.55	4.34	1	4.34	1.42e-05	6.77e-05	101929340
CDC37L1-DT	0.37	0.83	1.4	0.59	5.53e-01	6.55e-01	101929351
CFAP97D2	0.16	2.04	2.4	0.85	3.96e-01	5.14e-01	101929355
HP09053	4.26	7.07	2.18	3.25	1.17e-03	3.66e-03	101929357
PARAL1	149.96	-1.04	0.99	-1.04	2.97e-01	4.17e-01	101929371
LINC01752	12.58	9.23	1.72	5.36	8.11e-08	5.73e-07	101929395
SUCLA2-AS1	0.1	2.65	2.12	1.25	2.12e-01	3.25e-01	101929410
LOC101929415	0.22	1.6	1.61	0.99	3.20e-01	4.41e-01	101929415
LOC101929439	0.14	2.27	1.95	1.16	2.44e-01	3.62e-01	101929439
LINC02623	0.14	2.27	1.95	1.16	2.46e-01	3.64e-01	101929445
LOC101929464	6.05	8.27	1.71	4.83	1.35e-06	7.74e-06	101929464
TEX52	3.88	0.44	0.88	0.5	6.14e-01	7.08e-01	101929469
LOC101929479	0.45	0.55	1.57	0.35	7.28e-01	8.03e-01	101929479
LINC02150	2.14	6.97	3.2	2.18	2.96e-02	6.25e-02	101929505
PABPC4-AS1	0.22	1.55	1.63	0.95	3.44e-01	4.64e-01	101929516
NA	1.14	-0.8	1.12	-0.72	4.72e-01	5.84e-01	101929519
LOC101929523	1.6	0.27	1.14	0.24	8.13e-01	8.68e-01	101929523
LOC101929524	6.86	3.38	0.85	3.97	7.16e-05	2.96e-04	101929524
FANCD2P2	0.1	2.65	2.61	1.02	3.10e-01	4.30e-01	101929530
LOC101929536	0.25	1.4	1.64	0.86	3.92e-01	5.10e-01	101929536
LINC02608	0.15	2.11	2.38	0.89	3.75e-01	4.93e-01	101929541
GAU1	0.26	1.35	1.58	0.86	3.90e-01	5.09e-01	101929549
LINC00211	1.26	-0.95	1.29	-0.74	4.60e-01	5.73e-01	101929559
LINC01814	0.62	0.07	1.29	0.05	9.58e-01	9.72e-01	101929567
LOC101929574	0.53	0.29	1.23	0.24	8.13e-01	8.69e-01	101929574
LOC101929577	3.83	7.08	2.26	3.13	1.74e-03	5.17e-03	101929577
LOC101929583	0.25	1.4	2.01	0.7	4.85e-01	5.96e-01	101929583
KIZ-AS1	0.14	2.27	1.87	1.21	2.26e-01	3.42e-01	101929591
LOC101929599	8.7	3.03	0.79	3.84	1.23e-04	4.85e-04	101929599
IFT74-AS1	3.28	8.28	3.04	2.73	6.39e-03	1.64e-02	101929602
NA	0.86	4.75	3.69	1.29	1.97e-01	3.09e-01	101929612
LINC01215	1.32	-1.01	1.24	-0.81	4.16e-01	5.34e-01	101929623
B4GALT1-AS1	2.74	0.62	0.99	0.63	5.30e-01	6.35e-01	101929639
TMC3-AS1	0.28	1.22	1.52	0.81	4.20e-01	5.37e-01	101929655
HORMAD2-AS1	2.22	1.29	1.13	1.15	2.51e-01	3.70e-01	101929664
LOC101929679	0.26	1.31	1.51	0.87	3.86e-01	5.04e-01	101929679
LOC101929692	0.17	1.96	2.15	0.91	3.61e-01	4.79e-01	101929692
RARA-AS1	1.32	-1.01	1.12	-0.9	3.69e-01	4.88e-01	101929693
LINC01983	3.2	9.1	2.63	3.47	5.30e-04	1.80e-03	101929697
LOC101929705	4.3	6.86	1.63	4.2	2.66e-05	1.20e-04	101929705
LOC101929709	4.82	-0.3	0.95	-0.32	7.48e-01	8.18e-01	101929709
LOC101929710	0.23	1.5	1.65	0.91	3.64e-01	4.83e-01	101929710
ODC1-DT	0.87	-0.41	1.26	-0.33	7.42e-01	8.14e-01	101929715
ARMC2-AS1	0.17	1.97	2.37	0.83	4.06e-01	5.24e-01	101929716
LOC101929718	2.26	-1.79	1.06	-1.69	9.14e-02	1.62e-01	101929718
LOC101929719	0.17	1.96	1.7	1.16	2.47e-01	3.65e-01	101929719
LINC01914	39.98	2.45	1.29	1.9	5.80e-02	1.10e-01	101929723
LINC01372	0.64	0.03	1.18	0.03	9.78e-01	9.86e-01	101929736
METTL14-DT	0.12	2.45	2.14	1.15	2.52e-01	3.70e-01	101929741
ZNF341-AS1	0.46	0.5	1.27	0.39	6.97e-01	7.78e-01	101929746
PIK3IP1-AS1	0.2	1.71	2.14	0.8	4.25e-01	5.41e-01	101929760
LOC101929767	9.72	2.39	0.59	4.06	4.80e-05	2.06e-04	101929767
OSMR-AS1	0.71	7.93	3.82	2.08	3.77e-02	7.61e-02	101929768
NBPF25P	24.43	-0.16	0.42	-0.37	7.11e-01	7.89e-01	101929780
NOTCH2NLR	30.15	3.53	0.61	5.77	7.99e-09	6.58e-08	101929796
LOC101929798	1.92	2.6	1.2	2.17	3.01e-02	6.34e-02	101929798
LOC101929805	2.79	3.28	1.14	2.88	3.93e-03	1.07e-02	101929805
LOC101929815	2.09	1.79	1.6	1.12	2.64e-01	3.82e-01	101929815
NA	1.98	2.44	1.72	1.42	1.56e-01	2.55e-01	101929839
NA	4.27	1.76	0.95	1.85	6.39e-02	1.19e-01	101929895
LOC101929950	11.57	-0.51	0.72	-0.7	4.84e-01	5.95e-01	101929950
LOC101929959	2.29	-0.45	1.22	-0.37	7.14e-01	7.91e-01	101929959
RNF41	105.49	-1.74	0.28	-6.2	5.51e-10	5.26e-09	10193
DST-AS1	0.12	2.45	1.82	1.34	1.79e-01	2.86e-01	101930010
LINC02391	0.47	0.47	1.3	0.36	7.16e-01	7.93e-01	101930023
LOC101930071	1.25	-0.93	1.09	-0.86	3.92e-01	5.10e-01	101930071
LOC101930085	27.49	0.55	0.36	1.55	1.21e-01	2.05e-01	101930085
NA	4.63	9.54	2.89	3.3	9.75e-04	3.11e-03	101930171
NA	6.3	0.75	0.87	0.86	3.90e-01	5.09e-01	101930332
TSHZ1	76.04	0.28	0.29	0.95	3.42e-01	4.62e-01	10194
ALG3	51.21	-0.58	0.33	-1.75	7.96e-02	1.44e-01	10195
RNVU1-1	0.11	2.55	3.65	0.7	4.84e-01	5.95e-01	101954273
RNU6-8	1.88	3.49	1.69	2.07	3.86e-02	7.77e-02	101954278
PRMT3	43.82	0.25	0.34	0.74	4.58e-01	5.72e-01	10196
PSME3	212.91	-1.16	0.18	-6.64	3.05e-11	3.42e-10	10197
LINC00970	0.2	1.71	1.71	1	3.16e-01	4.37e-01	101978719
MPHOSPH9	100.64	1.08	0.19	5.69	1.31e-08	1.04e-07	10198
MPHOSPH10	83.78	0.14	0.26	0.54	5.90e-01	6.88e-01	10199
ADAM10	564.22	-1.06	0.35	-3.01	2.63e-03	7.49e-03	102
CDK5	35.06	-1.36	0.86	-1.59	1.12e-01	1.92e-01	1020
MPHOSPH6	97.07	0.32	0.22	1.45	1.47e-01	2.43e-01	10200
NME6	37.35	-1.83	0.5	-3.67	2.44e-04	9.03e-04	10201
CALCRL	13.36	1.9	0.58	3.27	1.07e-03	3.37e-03	10203
NUTF2	142.77	1.02	0.5	2.06	3.95e-02	7.94e-02	10204
MPZL2	131.21	-2.63	0.4	-6.64	3.23e-11	3.60e-10	10205
TRIM13	135.14	1.39	0.3	4.61	3.95e-06	2.08e-05	10206
RASSF1-AS1	1.09	-0.73	1.14	-0.65	5.19e-01	6.26e-01	102060282
C2-AS1	0.67	-0.04	1.26	-0.03	9.77e-01	9.85e-01	102060414
PATJ	42.47	3.94	0.36	11.08	1.52e-28	7.56e-27	10207
USPL1	145.63	0.13	0.38	0.34	7.34e-01	8.08e-01	10208
EIF1	1457.34	0.06	0.15	0.4	6.88e-01	7.70e-01	10209
CDK6	69.56	1.56	0.39	3.94	8.03e-05	3.29e-04	1021
TOPORS	109.78	0.98	0.59	1.66	9.77e-02	1.71e-01	10210
FLOT1	309.93	-0.02	0.27	-0.08	9.38e-01	9.58e-01	10211
DDX39A	120.92	0.05	0.2	0.24	8.11e-01	8.67e-01	10212
PSMD14	172.36	-0.08	0.24	-0.32	7.48e-01	8.18e-01	10213
PCBP2-OT1	0.8	3.49	1.65	2.12	3.37e-02	6.98e-02	102157401
AK6	54.56	-0.05	0.29	-0.19	8.53e-01	8.98e-01	102157402
PRG4	0.31	1.07	1.36	0.79	4.31e-01	5.46e-01	10216
CTDSPL	78.43	1.51	0.23	6.46	1.05e-10	1.10e-09	10217
KLRG1	1.12	-0.77	1.35	-0.57	5.67e-01	6.67e-01	10219
CDK7	47.46	0.16	0.31	0.52	6.01e-01	6.97e-01	1022
GDF11	3.17	-1.19	1.05	-1.14	2.55e-01	3.73e-01	10220
TRIB1	221.29	1.08	0.33	3.3	9.52e-04	3.04e-03	10221
LINC01108	0.71	7.93	3.82	2.08	3.77e-02	7.61e-02	102216342
GPA33	107.37	-4.67	1.1	-4.26	2.05e-05	9.45e-05	10223
ZNF443	9.55	-1.99	1.04	-1.91	5.60e-02	1.07e-01	10224
CD96	24.16	-0.6	0.6	-0.99	3.23e-01	4.44e-01	10225
PLIN3	186.81	-1.02	0.24	-4.2	2.71e-05	1.22e-04	10226
MFSD10	77.47	-3.08	0.49	-6.28	3.45e-10	3.37e-09	10227
STX6	297.41	-0.48	0.32	-1.53	1.27e-01	2.14e-01	10228
C11orf98	3.61	-1.37	1.08	-1.27	2.05e-01	3.17e-01	102288414
COQ7	27.55	-2.87	0.73	-3.94	8.26e-05	3.37e-04	10229
NBR2	41.29	1.12	0.34	3.3	9.54e-04	3.05e-03	10230
RCAN2	2.21	-1.76	1.15	-1.52	1.28e-01	2.15e-01	10231
MSLN	4.61	4.75	1.36	3.5	4.73e-04	1.63e-03	10232
LRRC23	40.2	1.68	0.37	4.58	4.72e-06	2.46e-05	10233
LRRC17	0.32	1.03	1.5	0.69	4.93e-01	6.03e-01	10234
RASGRP2	77.74	-3.11	0.52	-5.93	2.94e-09	2.57e-08	10235
HNRNPR	276.48	-0.83	0.16	-5.08	3.80e-07	2.38e-06	10236
SLC35B1	89.31	-0.13	0.41	-0.33	7.43e-01	8.14e-01	10237
DCAF7	358.51	-1.64	0.21	-7.62	2.56e-14	4.01e-13	10238
AP3S2	12.27	-0.1	0.59	-0.17	8.64e-01	9.06e-01	10239
CDK8	60.09	0.84	0.27	3.11	1.85e-03	5.48e-03	1024
MRPS31	70.12	1.2	0.22	5.49	3.92e-08	2.90e-07	10240
CALCOCO2	341.11	0.08	0.15	0.52	6.03e-01	6.99e-01	10241
KCNMB2	1.57	3.41	1.51	2.26	2.40e-02	5.23e-02	10242
GPHN	17.47	-1.27	0.61	-2.1	3.55e-02	7.32e-02	10243
RABEPK	72.95	0.88	0.26	3.34	8.43e-04	2.73e-03	10244
TIMM17B	39.21	-0.1	0.35	-0.28	7.83e-01	8.46e-01	10245
NA	0.1	2.65	2.12	1.25	2.11e-01	3.25e-01	102464835
MIR378J	0.2	1.71	1.58	1.08	2.80e-01	3.99e-01	102465136
MIR6503	0.1	2.65	2.38	1.12	2.65e-01	3.84e-01	102465250
MIR6509	0.82	7.94	3.82	2.08	3.75e-02	7.61e-02	102465254
MIR6512	0.1	2.66	2.16	1.23	2.19e-01	3.33e-01	102465255
NA	1522.12	1.49	0.67	2.22	2.66e-02	5.70e-02	102465432
MIR6748	0.15	2.11	1.81	1.16	2.46e-01	3.64e-01	102465448
MIR6753	1.1	-0.75	1.16	-0.65	5.15e-01	6.23e-01	102465451
MIR6758	0.42	0.63	1.4	0.45	6.54e-01	7.43e-01	102465454
MIR6797	0.1	2.65	2.09	1.27	2.04e-01	3.17e-01	102465478
MIR6891	0.14	2.19	1.96	1.11	2.65e-01	3.84e-01	102465537
MIR7107	0.11	2.55	2.45	1.04	2.98e-01	4.18e-01	102465665
MIR7111	0.15	2.11	1.94	1.09	2.77e-01	3.96e-01	102465668
MIR6511A3	0.41	0.66	1.66	0.4	6.92e-01	7.74e-01	102465683
MIR8075	0.18	1.9	1.64	1.16	2.47e-01	3.65e-01	102465874
MIR6859-3	0.44	0.57	1.36	0.42	6.73e-01	7.58e-01	102465910
MIR6511B2	0.11	2.55	2.01	1.26	2.06e-01	3.19e-01	102465985
MIR6132	1.9	7.94	3.82	2.08	3.75e-02	7.61e-02	102466616
MIR6764	0.1	2.66	2	1.33	1.85e-01	2.93e-01	102466730
MIR6774	0.42	0.63	1.27	0.49	6.22e-01	7.15e-01	102466732
MIR6840	0.27	1.27	1.56	0.81	4.17e-01	5.34e-01	102466747
MIR6859-1	0.65	0	1.58	0	1.00e+00	1.00e+00	102466751
MIR7848	0.56	0.23	1.17	0.19	8.47e-01	8.94e-01	102466865
MIR6124	1.78	7.94	3.82	2.08	3.75e-02	7.61e-02	102466906
HRAT5	1.15	-0.82	1.21	-0.67	5.02e-01	6.10e-01	102467073
LOC102467080	2.84	2.32	1.27	1.84	6.65e-02	1.24e-01	102467080
LOC102467081	2.47	7.09	3.21	2.21	2.72e-02	5.82e-02	102467081
LINC01948	1.11	-0.77	1.25	-0.61	5.42e-01	6.46e-01	102467147
RIDA	31.73	0.85	0.34	2.47	1.34e-02	3.15e-02	10247
POP7	30.11	0.21	0.37	0.56	5.76e-01	6.75e-01	10248
CDK9	116.71	-1.58	0.28	-5.73	9.97e-09	8.08e-08	1025
SRRM1	407.5	1.25	0.1	12.02	2.74e-33	1.83e-31	10250
SPRY3	11.64	-0.05	0.62	-0.08	9.36e-01	9.57e-01	10251
SPRY1	55.92	0.23	0.81	0.29	7.75e-01	8.39e-01	10252
SPRY2	19.11	2.71	0.83	3.27	1.09e-03	3.43e-03	10253
STAM2	177.39	0.17	0.18	0.92	3.57e-01	4.77e-01	10254
LINC01338	0.35	0.9	1.77	0.51	6.13e-01	7.08e-01	102546175
LOC102546294	0.23	1.5	1.53	0.98	3.27e-01	4.49e-01	102546294
HCG9	0.18	1.9	1.98	0.96	3.38e-01	4.58e-01	10255
CNKSR1	4.17	1.97	1.03	1.91	5.57e-02	1.06e-01	10256
ABCC4	32.24	-0.43	0.63	-0.69	4.93e-01	6.03e-01	10257
CDKN1A	514.39	1.11	0.25	4.35	1.36e-05	6.50e-05	1026
DENND4A	193.58	0.08	0.18	0.45	6.55e-01	7.43e-01	10260
LOC102606465	1.23	-0.91	1.12	-0.81	4.18e-01	5.35e-01	102606465
IGSF6	574.36	1.41	0.23	6.11	9.90e-10	9.16e-09	10261
SF3B4	93.18	-2.02	0.33	-6.19	6.10e-10	5.79e-09	10262
CDK2AP2	76.94	0.06	0.32	0.19	8.52e-01	8.97e-01	10263
IRX5	2.73	3.84	1.22	3.16	1.60e-03	4.82e-03	10265
KCCAT333	44.85	11.89	1.23	9.69	3.44e-22	1.07e-20	102659288
THRIL	10.82	-3.05	1.03	-2.97	3.01e-03	8.46e-03	102659353
RAMP1	2.65	3.43	1.24	2.77	5.62e-03	1.47e-02	10267
ZMPSTE24	194.5	-2.88	0.66	-4.34	1.45e-05	6.86e-05	10269
CDKN1B	165.83	0.5	0.19	2.68	7.33e-03	1.85e-02	1027
AKAP8	56.88	-1.07	0.32	-3.31	9.25e-04	2.97e-03	10270
FSTL3	8.94	0.71	0.72	0.99	3.20e-01	4.41e-01	10272
GHET1	0.25	1.4	1.97	0.71	4.76e-01	5.88e-01	102723099
LINC01169	0.18	1.89	2.24	0.84	3.99e-01	5.17e-01	102723165
STAM-AS1	1.15	1.72	1.3	1.32	1.85e-01	2.94e-01	102723166
MIR133A1HG	0.83	6.98	3.14	2.22	2.61e-02	5.62e-02	102723167
FRG1DP	1.89	-1.53	1.07	-1.43	1.51e-01	2.49e-01	102723316
LOC102723335	0.19	1.77	1.96	0.9	3.66e-01	4.85e-01	102723335
ZFPM2-AS1	0.47	0.48	1.63	0.29	7.71e-01	8.36e-01	102723356
LOC102723360	1.12	1.83	2.52	0.72	4.69e-01	5.81e-01	102723360
LOC102723385	8.94	7.09	1.22	5.82	5.86e-09	4.90e-08	102723385
FRG1EP	11.31	-0.85	0.74	-1.15	2.50e-01	3.69e-01	102723390
LOC102723439	0.81	3.37	1.28	2.64	8.25e-03	2.05e-02	102723439
FAM243B	0.17	1.96	1.73	1.14	2.55e-01	3.73e-01	102723451
KCNE1B	34.45	0.31	0.61	0.52	6.06e-01	7.01e-01	102723475
KANTR	11.77	-0.76	0.69	-1.1	2.70e-01	3.89e-01	102723508
LCMT1-AS1	0.22	1.6	1.64	0.97	3.30e-01	4.51e-01	102723510
SMIM11B	2.3	-0.46	1.06	-0.44	6.62e-01	7.49e-01	102723553
SPDYE16	1.32	1.1	1.19	0.92	3.56e-01	4.76e-01	102723555
LOC102723566	4.45	-2.77	1.09	-2.54	1.09e-02	2.63e-02	102723566
LOC102723582	8.65	4.66	1.21	3.83	1.26e-04	4.93e-04	102723582
LOC102723665	1	1.87	1.19	1.57	1.15e-01	1.97e-01	102723665
LOC102723701	0.76	-0.21	1.18	-0.18	8.56e-01	9.00e-01	102723701
NA	1.39	-1.09	1.24	-0.88	3.79e-01	4.98e-01	102723703
LOC102723728	51.4	-0.05	0.47	-0.1	9.19e-01	9.45e-01	102723728
NA	0.34	0.96	1.31	0.74	4.62e-01	5.75e-01	102723743
LOC102723750	0.18	1.89	1.9	1	3.19e-01	4.40e-01	102723750
LINC02362	1.66	3.71	1.17	3.17	1.51e-03	4.58e-03	102723766
LINC01315	11.88	7.27	0.85	8.53	1.43e-17	2.96e-16	102723775
FRG1FP	2.75	-0.84	1.06	-0.8	4.26e-01	5.43e-01	102723780
LOC102723809	5.98	2.62	0.81	3.25	1.15e-03	3.59e-03	102723809
EML4-AS1	36.79	-0.28	1.18	-0.23	8.15e-01	8.70e-01	102723824
SPDYE17	1.41	0.62	1.13	0.54	5.86e-01	6.85e-01	102723849
TBC1D3E	18.43	-0.53	0.54	-0.98	3.29e-01	4.50e-01	102723859
LOC102723872	2.82	0.24	1.18	0.2	8.40e-01	8.88e-01	102723872
LOC102723885	0.18	1.83	1.94	0.94	3.46e-01	4.66e-01	102723885
WASH9P	31.78	-1.06	0.59	-1.79	7.27e-02	1.33e-01	102723897
LOC102723899	0.14	2.18	1.84	1.19	2.34e-01	3.50e-01	102723899
LINC01238	0.3	1.1	3.64	0.3	7.62e-01	8.28e-01	102723927
LOC102723955	4.51	2.64	0.76	3.49	4.75e-04	1.64e-03	102723955
LOC102723989	0.41	0.66	1.46	0.45	6.54e-01	7.43e-01	102723989
LOC102723996	23.17	-5.15	1.03	-5	5.73e-07	3.49e-06	102723996
KIF1C-AS1	0.54	0.27	1.4	0.19	8.49e-01	8.96e-01	102724009
GATD3B	46.6	1.74	0.35	4.94	7.76e-07	4.63e-06	102724023
LOC102724050	2.45	0.69	1.15	0.6	5.51e-01	6.53e-01	102724050
LOC102724064	0.16	2.04	1.86	1.1	2.73e-01	3.92e-01	102724064
LINC01389	0.26	1.31	1.41	0.93	3.54e-01	4.74e-01	102724077
MUC12-AS1	9.91	2.08	0.66	3.14	1.70e-03	5.09e-03	102724094
ZNF528-AS1	8.01	-2.53	1.07	-2.37	1.76e-02	3.97e-02	102724105
NA	17.32	2.16	0.44	4.95	7.55e-07	4.51e-06	102724112
LOC102724153	0.81	-0.3	1.17	-0.26	7.95e-01	8.54e-01	102724153
LOC102724159	13.11	0.42	0.57	0.73	4.64e-01	5.77e-01	102724159
LOC102724163	3.8	-0.36	1.09	-0.33	7.43e-01	8.15e-01	102724163
NA	17.35	-1.91	0.73	-2.61	8.99e-03	2.22e-02	102724164
NA	10.23	-3.97	1.39	-2.85	4.39e-03	1.18e-02	102724175
LOC102724200	48	1.41	0.3	4.78	1.79e-06	1.00e-05	102724200
LOC102724219	1.54	0.58	2.59	0.23	8.22e-01	8.75e-01	102724219
NA	0.1	2.65	2.16	1.23	2.21e-01	3.35e-01	102724229
NA	2.23	-1.77	1.13	-1.57	1.17e-01	1.99e-01	102724235
LOC102724238	0.26	1.36	1.63	0.83	4.06e-01	5.23e-01	102724238
NA	8.57	10.58	2.52	4.21	2.59e-05	1.17e-04	102724241
TTC39C-AS1	1.04	1.68	1.3	1.3	1.94e-01	3.04e-01	102724246
CCR5AS	28.54	2.78	0.48	5.8	6.54e-09	5.45e-08	102724297
LINC01770	0.72	6.07	2.08	2.92	3.50e-03	9.67e-03	102724312
SVIL-AS1	124.66	1.08	0.19	5.6	2.12e-08	1.63e-07	102724316
LOC102724323	19.39	-3.4	0.95	-3.58	3.40e-04	1.22e-03	102724323
LOC102724334	7.53	2.24	0.67	3.34	8.38e-04	2.72e-03	102724334
LINC02585	0.11	2.55	1.91	1.33	1.82e-01	2.90e-01	102724368
LOC102724378	0.46	0.5	1.22	0.41	6.83e-01	7.66e-01	102724378
NA	0.34	0.93	1.51	0.62	5.37e-01	6.42e-01	102724385
LINC01393	0.11	2.55	1.97	1.3	1.95e-01	3.06e-01	102724386
SIK1B	8.09	1.6	0.61	2.63	8.54e-03	2.12e-02	102724428
NA	4.56	1.09	0.78	1.4	1.62e-01	2.64e-01	102724436
NA	1.58	4.88	1.59	3.07	2.16e-03	6.30e-03	102724441
LOC102724488	9.24	2.44	0.71	3.41	6.41e-04	2.14e-03	102724488
LINC01291	0.16	2.03	3.64	0.56	5.78e-01	6.77e-01	102724515
LOC102724532	4.58	-1.31	1.15	-1.14	2.55e-01	3.73e-01	102724532
NA	2.62	2.19	1.16	1.88	5.98e-02	1.13e-01	102724541
LINC02015	5.2	7.39	1.39	5.32	1.01e-07	7.03e-07	102724550
RERE-AS1	0.45	0.55	1.5	0.36	7.15e-01	7.92e-01	102724552
CBSL	8.59	-0.39	1	-0.39	6.96e-01	7.77e-01	102724560
LOC102724580	0.14	2.19	2.1	1.04	2.98e-01	4.18e-01	102724580
LOC102724593	0.13	2.35	2.05	1.15	2.50e-01	3.68e-01	102724593
U2AF1L5	47.82	0.23	0.33	0.71	4.78e-01	5.89e-01	102724594
LOC102724596	0.17	1.96	2.03	0.96	3.35e-01	4.56e-01	102724596
LOC102724624	0.72	6.07	2.08	2.92	3.47e-03	9.61e-03	102724624
LOC102724642	7.08	0.84	0.72	1.17	2.43e-01	3.60e-01	102724642
LINC01645	5.49	-3.07	1.12	-2.75	6.05e-03	1.56e-02	102724661
DPY19L1P2	2.21	1.32	1.16	1.14	2.54e-01	3.72e-01	102724668
LOC102724708	0.26	1.35	1.42	0.96	3.39e-01	4.59e-01	102724708
NA	2.83	0.22	1.09	0.2	8.41e-01	8.90e-01	102724730
LOC102724760	0.1	2.65	2.39	1.11	2.67e-01	3.86e-01	102724760
LOC102724814	23.5	-4.39	1.03	-4.28	1.91e-05	8.85e-05	102724814
LANCL1-AS1	0.21	1.66	1.59	1.04	2.97e-01	4.17e-01	102724820
ZNF337-AS1	0.34	0.93	1.56	0.59	5.52e-01	6.55e-01	102724826
MIATNB	4.7	-0.38	0.98	-0.39	6.98e-01	7.79e-01	102724827
LOC102724843	3.85	2.02	1.64	1.23	2.19e-01	3.34e-01	102724843
TBC1D3I	1.01	2.49	1.26	1.98	4.81e-02	9.37e-02	102724862
LOC102724904	0.18	1.9	1.98	0.96	3.38e-01	4.58e-01	102724904
LOC102724908	1.79	6.98	2.87	2.43	1.52e-02	3.49e-02	102724908
LOC102724919	0.18	1.9	1.82	1.04	2.96e-01	4.16e-01	102724919
LOC102724951	11.81	1.1	1.21	0.91	3.63e-01	4.83e-01	102724951
LOC102724965	3.6	1.07	0.94	1.13	2.57e-01	3.75e-01	102724965
LINC02352	3.17	1.53	0.95	1.61	1.07e-01	1.85e-01	102725022
LOC102725121	0.63	0.05	1.21	0.04	9.66e-01	9.77e-01	102725121
LOC102725191	5.98	5.72	1.38	4.15	3.40e-05	1.50e-04	102725191
LINC01232	0.89	-0.45	1.16	-0.39	6.95e-01	7.76e-01	102725509
STUB1	24.88	-1.99	0.62	-3.22	1.28e-03	3.95e-03	10273
STAG1	171.34	0.42	0.17	2.49	1.26e-02	2.99e-02	10274
NET1	286.55	2.1	0.38	5.57	2.54e-08	1.94e-07	10276
UBE4B	197.56	0.43	0.15	2.96	3.04e-03	8.55e-03	10277
EFS	3.83	7.26	3.31	2.19	2.82e-02	5.99e-02	10278
PRSS16	21.49	6.88	0.95	7.24	4.41e-13	6.02e-12	10279
CDKN1C	16.09	5.08	0.51	9.94	2.91e-23	9.76e-22	1028
SIGMAR1	83.25	0.55	0.28	1.95	5.12e-02	9.88e-02	10280
TPTEP2-CSNK1E	0.14	2.18	1.97	1.11	2.67e-01	3.86e-01	102800317
BET1	60.36	-0.57	0.3	-1.93	5.41e-02	1.04e-01	10282
CWC27	176.53	2.01	0.44	4.51	6.41e-06	3.25e-05	10283
SAP18	442.87	0.69	0.12	5.83	5.53e-09	4.64e-08	10284
SMNDC1	158.36	0.8	0.17	4.83	1.37e-06	7.84e-06	10285
BCAS2	92.35	0.11	0.21	0.53	5.95e-01	6.93e-01	10286
RGS19	304.1	0.16	0.19	0.81	4.18e-01	5.35e-01	10287
LILRB2	263.63	1.54	0.58	2.67	7.53e-03	1.90e-02	10288
EIF1B	126.78	-0.07	0.19	-0.37	7.13e-01	7.91e-01	10289
CDKN2A	10.58	-0.26	0.87	-0.3	7.62e-01	8.28e-01	1029
SPEG	0.15	2.11	1.95	1.08	2.79e-01	3.98e-01	10290
SF3A1	260.16	-0.99	0.19	-5.14	2.71e-07	1.74e-06	10291
TRAIP	3.53	-1.39	1.05	-1.32	1.88e-01	2.97e-01	10293
DNAJA2	312.8	0.49	0.3	1.65	9.87e-02	1.73e-01	10294
BCKDK	110.51	-0.99	0.29	-3.41	6.45e-04	2.15e-03	10295
MAEA	101.07	-0.55	0.39	-1.42	1.57e-01	2.56e-01	10296
APC2	3.52	-2.43	1.12	-2.16	3.06e-02	6.42e-02	10297
PAK4	11.72	-2.61	0.98	-2.66	7.84e-03	1.96e-02	10298
MARCHF6	262.03	-0.78	0.15	-5.21	1.86e-07	1.23e-06	10299
ADAR	1517.43	-0.06	0.21	-0.31	7.56e-01	8.24e-01	103
CDKN2B	46.57	3.24	0.91	3.57	3.60e-04	1.28e-03	1030
KATNB1	37.86	-0.84	0.73	-1.16	2.46e-01	3.64e-01	10300
DLEU1	37.82	5.72	0.73	7.8	6.19e-15	1.04e-13	10301
SNAPC5	20.64	-1.89	0.65	-2.89	3.90e-03	1.06e-02	10302
LOC103021295	17.64	0.33	0.44	0.76	4.48e-01	5.62e-01	103021295
APBB3	40.74	-1.29	0.89	-1.45	1.48e-01	2.43e-01	10307
ZNF267	134.1	0.91	0.31	2.97	3.00e-03	8.45e-03	10308
CCNO	32.16	6.94	0.63	10.95	6.48e-28	3.11e-26	10309
SNHG22	0.11	2.55	2.45	1.04	2.97e-01	4.17e-01	103091864
BRWD1-AS2	0.1	2.66	2.16	1.23	2.19e-01	3.33e-01	103091865
LINC01145	6.45	-2.08	1.05	-1.98	4.80e-02	9.35e-02	103091866
CDKN2C	27.95	0.7	0.48	1.44	1.50e-01	2.46e-01	1031
VPS26C	216.5	-0.89	0.43	-2.06	3.92e-02	7.89e-02	10311
TCIRG1	438.89	-1.85	0.37	-5.05	4.45e-07	2.76e-06	10312
RTN3	640.81	-1.51	0.19	-7.98	1.41e-15	2.51e-14	10313
LANCL1	93.58	-1.05	0.26	-4.03	5.63e-05	2.38e-04	10314
NMUR1	0.4	0.71	2.06	0.35	7.29e-01	8.03e-01	10316
B3GALT5	2.27	6.14	1.45	4.23	2.32e-05	1.06e-04	10317
TNIP1	194.5	0.42	0.28	1.53	1.25e-01	2.11e-01	10318
CDKN2D	19.73	-1.48	1.4	-1.05	2.92e-01	4.11e-01	1032
IKZF1	356.61	-0.34	0.17	-2.04	4.11e-02	8.19e-02	10320
CRISP3	27.93	9.81	0.93	10.58	3.58e-26	1.50e-24	10321
SMYD5	37.04	-1.94	0.49	-3.99	6.61e-05	2.75e-04	10322
KLHL41	5.47	1.54	0.77	1.99	4.62e-02	9.06e-02	10324
RRAGB	105.45	1.52	0.43	3.53	4.14e-04	1.45e-03	10325
SIRPB1	469.8	-1.25	0.26	-4.77	1.85e-06	1.04e-05	10326
AKR1A1	451.02	-0.8	0.11	-7.02	2.18e-12	2.78e-11	10327
EMC8	88.65	0.83	0.22	3.79	1.52e-04	5.87e-04	10328
RXYLT1	44.8	0.02	0.33	0.07	9.41e-01	9.60e-01	10329
CDKN3	12.4	1.47	0.76	1.93	5.39e-02	1.03e-01	1033
CNPY2	103.88	-0.27	0.22	-1.23	2.20e-01	3.35e-01	10330
B3GNT3	3.65	4.6	1.37	3.36	7.77e-04	2.55e-03	10331
TLR6	84.66	1.58	0.49	3.25	1.16e-03	3.61e-03	10333
PGM5P4-AS1	0.18	1.83	1.97	0.93	3.51e-01	4.71e-01	103344932
MRVI1	4.87	3.96	1	3.95	7.85e-05	3.22e-04	10335
LINC01410	57.33	0.02	0.44	0.05	9.57e-01	9.71e-01	103352539
PCGF3	148.42	0.16	0.25	0.62	5.38e-01	6.42e-01	10336
TFG	227.85	0.47	0.14	3.33	8.69e-04	2.81e-03	10342
PKDREJ	0.27	1.27	1.44	0.88	3.80e-01	4.99e-01	10343
TRIM22	1047.93	-0.56	0.32	-1.75	8.05e-02	1.46e-01	10346
ABCA7	131.66	-2.63	0.5	-5.21	1.92e-07	1.26e-06	10347
ABCA10	0.18	1.9	2.19	0.87	3.85e-01	5.04e-01	10349
MIR1244-4	3.37	-2.37	1.07	-2.22	2.65e-02	5.69e-02	103504734
MIR6859-4	0.55	0.25	1.35	0.18	8.56e-01	9.00e-01	103504738
WARS2	19.82	0.21	0.49	0.44	6.63e-01	7.50e-01	10352
NPM3	27.83	0.4	0.43	0.93	3.50e-01	4.70e-01	10360
NPM2	2.72	0.41	1.26	0.32	7.46e-01	8.17e-01	10361
LOC103611081	32.58	0.54	0.57	0.95	3.41e-01	4.61e-01	103611081
HMG20B	48.24	-1.98	0.44	-4.52	6.10e-06	3.11e-05	10362
LLPH-DT	0.19	1.77	1.58	1.12	2.62e-01	3.81e-01	103625681
RNU6-2	0.13	2.36	2.05	1.15	2.49e-01	3.67e-01	103625684
HMG20A	134.02	0.87	0.45	1.94	5.21e-02	1.00e-01	10363
KLF2	36.62	0.29	0.52	0.56	5.77e-01	6.76e-01	10365
MICU1	191.19	-0.3	0.37	-0.81	4.16e-01	5.33e-01	10367
LINC01050	4.69	5.44	1.36	4.01	5.97e-05	2.51e-04	103689845
CATIP-AS2	4.99	8.68	1.93	4.49	7.09e-06	3.57e-05	103689911
LINC01167	0.14	2.18	1.94	1.13	2.60e-01	3.79e-01	103695432
LINC01269	2.96	1.85	1.01	1.83	6.65e-02	1.24e-01	103695436
CITED2	476.92	-0.34	0.36	-0.94	3.45e-01	4.65e-01	10370
SEMA3A	21.98	6.59	0.74	8.95	3.62e-19	8.74e-18	10371
PACERR	0.1	2.66	1.92	1.38	1.67e-01	2.70e-01	103752588
TMEM92-AS1	3.51	0.75	1.17	0.64	5.22e-01	6.29e-01	103752589
TUBA1B	3314.64	-0.01	0.24	-0.04	9.72e-01	9.81e-01	10376
IRF9	248.65	-0.77	0.18	-4.37	1.27e-05	6.08e-05	10379
CDR1	794.09	12.47	0.43	29.19	2.75e-187	8.38e-184	1038
BPNT1	72.78	-3.06	0.52	-5.93	3.03e-09	2.64e-08	10380
TUBB3	0.12	2.45	2.39	1.03	3.05e-01	4.25e-01	10381
TUBB4A	0.31	1.07	1.4	0.77	4.44e-01	5.58e-01	10382
TUBB4B	162.25	-1.9	0.32	-5.88	4.16e-09	3.56e-08	10383
BTN3A3	184.31	-0.1	0.26	-0.37	7.10e-01	7.89e-01	10384
BTN2A2	164.61	-1.85	0.51	-3.65	2.65e-04	9.70e-04	10385
SYCP2	8.98	1.2	0.66	1.83	6.77e-02	1.26e-01	10388
SCML2	0.54	0.29	1.35	0.21	8.31e-01	8.82e-01	10389
CDR2	74.42	1.02	0.25	4.05	5.21e-05	2.21e-04	1039
CEPT1	156.16	-0.38	0.2	-1.88	6.06e-02	1.14e-01	10390
LOC103908605	0.42	0.65	1.53	0.43	6.70e-01	7.56e-01	103908605
CORO2B	10.12	4.52	1.37	3.3	9.82e-04	3.13e-03	10391
MYL12B	1106.77	0.36	0.09	4.12	3.78e-05	1.65e-04	103910
NOD1	122.68	-0.42	0.24	-1.75	8.03e-02	1.45e-01	10392
ANAPC10	29.05	-0.23	0.41	-0.57	5.66e-01	6.67e-01	10393
DLC1	54.21	-1.46	0.57	-2.58	9.78e-03	2.39e-02	10395
ATP8A1	36.82	0.03	0.54	0.05	9.56e-01	9.71e-01	10396
NDRG1	136.16	-0.29	0.24	-1.22	2.23e-01	3.38e-01	10397
MYL9	7.97	1.73	0.72	2.4	1.65e-02	3.75e-02	10398
RACK1	1820.12	0.49	0.15	3.25	1.14e-03	3.57e-03	10399
ADARB1	12.11	-1.1	0.78	-1.42	1.55e-01	2.54e-01	104
CDS1	24.71	0.26	0.48	0.54	5.90e-01	6.88e-01	1040
PEMT	9.66	-3.89	1.05	-3.7	2.12e-04	7.97e-04	10400
PIAS3	29.9	-1.34	0.47	-2.85	4.31e-03	1.16e-02	10401
ST3GAL6	142.48	-0.65	0.2	-3.22	1.29e-03	3.98e-03	10402
NDC80	8.18	0.36	0.75	0.49	6.26e-01	7.19e-01	10403
CPQ	88.56	-0.79	0.34	-2.34	1.94e-02	4.34e-02	10404
WFDC2	272.3	6.75	0.46	14.69	7.26e-49	1.05e-46	10406
BASP1	79.55	2.93	0.43	6.87	6.30e-12	7.62e-11	10409
CDSN	0.71	7.93	3.82	2.08	3.77e-02	7.61e-02	1041
IFITM3	1769.11	3.59	0.29	12.3	8.81e-35	6.44e-33	10410
RAPGEF3	29.2	-2.94	0.77	-3.83	1.26e-04	4.94e-04	10411
NSA2	242.64	1.14	0.24	4.69	2.67e-06	1.45e-05	10412
YAP1	70.61	6.61	0.78	8.51	1.74e-17	3.60e-16	10413
SPON2	10.85	4.26	0.71	5.98	2.24e-09	1.99e-08	10417
SPON1	0.3	1.15	1.37	0.83	4.04e-01	5.22e-01	10418
PRMT5	52.04	-1.15	0.35	-3.25	1.14e-03	3.58e-03	10419
TESK2	23.41	-1.02	0.56	-1.83	6.75e-02	1.25e-01	10420
CD2BP2	119.12	-1.99	0.29	-6.79	1.08e-11	1.28e-10	10421
UBAC1	89.97	0.04	0.24	0.17	8.63e-01	9.06e-01	10422
CDIPT	116.64	-0.82	0.44	-1.88	6.04e-02	1.14e-01	10423
PGRMC2	81.71	-0.18	0.26	-0.71	4.80e-01	5.91e-01	10424
ARIH2	154.65	-1.74	0.25	-7.01	2.38e-12	3.02e-11	10425
TUBGCP3	93.21	-0.16	0.22	-0.7	4.84e-01	5.95e-01	10426
SEC24B	285.42	1.21	0.12	9.81	9.92e-23	3.24e-21	10427
CFDP1	197.17	0.58	0.2	2.86	4.28e-03	1.15e-02	10428
CD52	2234.16	-0.1	0.65	-0.15	8.78e-01	9.17e-01	1043
TMEM147	91.26	-1.03	0.27	-3.77	1.64e-04	6.29e-04	10430
RBM14	59.31	-2.78	0.49	-5.67	1.44e-08	1.14e-07	10432
NRIR	3.7	-0.48	1.27	-0.38	7.04e-01	7.84e-01	104326052
LINC00399	0.84	5.5	3.51	1.57	1.18e-01	2.00e-01	104326054
APOA1-AS	0.1	2.65	2.5	1.06	2.88e-01	4.08e-01	104326055
NA	0.83	6.08	2.05	2.97	3.01e-03	8.46e-03	104326191
LYPLA1	203.82	0.31	0.22	1.37	1.70e-01	2.75e-01	10434
CDC42EP2	2.89	0.16	1.23	0.13	8.96e-01	9.29e-01	10435
LINC00431	1.98	-0.24	1.07	-0.22	8.25e-01	8.77e-01	104355135
LINC01033	0.14	2.27	2.11	1.08	2.81e-01	4.00e-01	104355136
NCOA7-AS1	1.65	7.6	3.08	2.47	1.36e-02	3.19e-02	104355145
LINC01392	1.94	4.76	1.45	3.29	1.00e-03	3.18e-03	104355291
SGMS1-AS1	6.16	-0.52	0.98	-0.53	5.93e-01	6.90e-01	104355295
LENG8-AS1	2.18	-1.74	1.07	-1.62	1.06e-01	1.83e-01	104355426
EMG1	70.32	-0.11	0.59	-0.19	8.47e-01	8.94e-01	10436
IFI30	5602	-0.73	0.1	-7.03	2.02e-12	2.59e-11	10437
C1D	47.59	-1.02	0.43	-2.38	1.75e-02	3.97e-02	10438
TET2-AS1	2.96	7.38	1.96	3.78	1.60e-04	6.12e-04	104384744
OLFM1	0.88	2.68	1.25	2.15	3.12e-02	6.52e-02	10439
TIMM17A	132.75	0.09	0.28	0.32	7.47e-01	8.17e-01	10440
SAPCD1-AS1	0.98	-0.59	1.38	-0.42	6.71e-01	7.56e-01	104413891
N4BP2L2	297.84	0.04	0.14	0.28	7.82e-01	8.45e-01	10443
ZER1	63.65	-1.02	0.32	-3.17	1.50e-03	4.54e-03	10444
MCRS1	103.79	-1.28	0.27	-4.82	1.46e-06	8.30e-06	10445
LRRN2	0.77	-0.23	1.18	-0.19	8.46e-01	8.93e-01	10446
FAM3C	41.86	-1.08	0.4	-2.72	6.59e-03	1.69e-02	10447
PCAT29	0.83	6.09	3.34	1.82	6.86e-02	1.27e-01	104472713
DISC1-IT1	4.1	8.57	3.05	2.8	5.04e-03	1.33e-02	104472714
IRAIN	0.83	6.07	3.35	1.81	6.98e-02	1.29e-01	104472848
ACAA2	303.93	0.07	0.16	0.43	6.70e-01	7.55e-01	10449
PPIE	69.52	-1.3	0.33	-4	6.44e-05	2.69e-04	10450
FOXP1-AS1	1.93	5.49	3.26	1.68	9.23e-02	1.63e-01	104502416
MGAT3-AS1	0.86	-0.4	1.19	-0.33	7.38e-01	8.11e-01	104502417
VAV3	162.74	1.85	0.18	9.99	1.76e-23	6.01e-22	10451
TOMM40	81.2	-2.56	0.44	-5.83	5.60e-09	4.70e-08	10452
TAB1	44.04	-2.06	0.47	-4.41	1.03e-05	5.06e-05	10454
ECI2	57.82	-0.93	0.33	-2.79	5.27e-03	1.38e-02	10455
HAX1	159.24	-0.16	0.26	-0.62	5.33e-01	6.38e-01	10456
GPNMB	3538.04	-1.39	0.77	-1.79	7.27e-02	1.33e-01	10457
BAIAP2	40.04	0.04	0.43	0.09	9.29e-01	9.52e-01	10458
MAD2L2	21.32	-0.81	0.55	-1.47	1.42e-01	2.35e-01	10459
TACC3	115.04	-0.33	0.24	-1.35	1.78e-01	2.85e-01	10460
MERTK	79.16	4.76	0.86	5.53	3.25e-08	2.44e-07	10461
CLEC10A	28.09	1.17	1.21	0.97	3.32e-01	4.53e-01	10462
SLC30A9	198.28	0.49	0.16	2.97	2.96e-03	8.36e-03	10463
PIBF1	59.5	1	0.25	4.06	4.93e-05	2.11e-04	10464
PPIH	34.39	-0.92	0.41	-2.22	2.65e-02	5.69e-02	10465
COG5	194.72	-0.12	0.24	-0.48	6.30e-01	7.22e-01	10466
ZNHIT1	93.83	0.43	0.52	0.82	4.13e-01	5.30e-01	10467
FST	3.01	-0.18	1.32	-0.14	8.90e-01	9.25e-01	10468
TIMM44	27.55	-2	0.57	-3.51	4.53e-04	1.57e-03	10469
CLGN	5.08	3.04	1.05	2.89	3.81e-03	1.04e-02	1047
PFDN6	31.34	-4.14	0.92	-4.5	6.81e-06	3.44e-05	10471
ZBTB18	67.98	0.53	0.33	1.61	1.07e-01	1.85e-01	10472
HMGN4	218.79	-0.78	0.17	-4.57	4.94e-06	2.56e-05	10473
TADA3	144.81	-1.12	0.27	-4.19	2.77e-05	1.25e-04	10474
TRIM38	455.54	0.23	0.34	0.68	5.00e-01	6.09e-01	10475
ATP5PD	306.63	0.45	0.13	3.38	7.13e-04	2.36e-03	10476
UBE2E3	129.24	1.19	0.28	4.19	2.74e-05	1.23e-04	10477
SLC25A17	40.09	-0.15	0.32	-0.49	6.25e-01	7.18e-01	10478
SLC9A6	100.81	-2.38	0.35	-6.88	6.11e-12	7.40e-11	10479
CEACAM5	142.63	10.39	0.83	12.48	9.84e-36	7.49e-34	1048
EIF3M	226.32	-0.63	0.18	-3.59	3.35e-04	1.20e-03	10480
NXF1	460.29	-0.81	0.14	-5.9	3.72e-09	3.21e-08	10482
SEC23B	236.19	-0.37	0.29	-1.29	1.96e-01	3.06e-01	10483
SEC23A	182.82	-0.95	0.2	-4.81	1.49e-06	8.49e-06	10484
CAP2	4.2	3.45	1	3.46	5.31e-04	1.81e-03	10486
CAP1	1957.86	-0.94	0.1	-9.8	1.18e-22	3.84e-21	10487
CREB3	73.24	0.5	0.25	2	4.54e-02	8.92e-02	10488
LRRC41	89.48	-1.7	0.33	-5.12	3.11e-07	1.97e-06	10489
VTI1B	135.39	-0.11	0.21	-0.53	5.98e-01	6.95e-01	10490
CRTAP	469.59	-0.92	0.24	-3.76	1.70e-04	6.51e-04	10491
SYNCRIP	455.51	-0.39	0.15	-2.6	9.26e-03	2.27e-02	10492
VAT1	961.96	-1.96	0.22	-9.01	2.03e-19	5.02e-18	10493
STK25	112.41	-0.74	0.24	-3.07	2.14e-03	6.25e-03	10494
ENOX2	84.24	0.34	0.31	1.09	2.75e-01	3.94e-01	10495
LOC104968399	0.45	0.52	1.36	0.38	7.01e-01	7.81e-01	104968399
UNC13B	161.18	0.26	0.43	0.61	5.42e-01	6.46e-01	10497
CARM1	66.02	-1.02	0.32	-3.24	1.19e-03	3.70e-03	10498
NCOA2	344.4	1.54	0.17	9.32	1.14e-20	3.15e-19	10499
ADARB2	2	3.49	2.49	1.4	1.62e-01	2.63e-01	105
CEBPA	229.32	-2.28	0.35	-6.52	6.86e-11	7.35e-10	1050
SEMA6C	0.46	0.5	1.56	0.32	7.49e-01	8.19e-01	10500
SEMA6B	11.83	-4.18	1.03	-4.05	5.17e-05	2.20e-04	10501
SEMA4F	11.83	-3.35	1.04	-3.23	1.25e-03	3.88e-03	10505
SEMA4D	156.7	-0.83	0.36	-2.33	2.01e-02	4.46e-02	10507
SEMA4B	18.7	-0.33	0.83	-0.4	6.90e-01	7.72e-01	10509
CEBPB	654.07	-0.82	0.2	-4.06	4.95e-05	2.11e-04	1051
SEMA3C	249.13	-1.41	0.27	-5.16	2.52e-07	1.63e-06	10512
APPBP2	94.71	-0.98	0.44	-2.23	2.54e-02	5.50e-02	10513
MYBBP1A	51.64	-1.96	1.04	-1.88	6.01e-02	1.13e-01	10514
FBLN5	52.54	7.14	1.54	4.63	3.72e-06	1.97e-05	10516
FBXW10	0.86	2.83	2.34	1.21	2.27e-01	3.43e-01	10517
CIB2	1.11	1.43	1.12	1.27	2.03e-01	3.15e-01	10518
CIB1	279.3	-0.74	0.18	-4.07	4.79e-05	2.05e-04	10519
CEBPD	225.96	4.66	0.36	12.83	1.09e-37	9.33e-36	1052
ZNF211	43.74	-0.36	0.34	-1.05	2.92e-01	4.11e-01	10520
DDX17	1133.03	-0.8	0.12	-6.47	1.00e-10	1.05e-09	10521
DEAF1	29.07	0.77	0.35	2.2	2.77e-02	5.90e-02	10522
BISPR	68.96	0.44	0.8	0.55	5.84e-01	6.83e-01	105221694
CHERP	48.86	-1.14	0.36	-3.15	1.65e-03	4.96e-03	10523
KAT5	62.88	-1.15	0.35	-3.33	8.68e-04	2.80e-03	10524
HYOU1	195.21	-2.17	0.51	-4.21	2.53e-05	1.15e-04	10525
IPO8	367.33	-0.19	0.53	-0.35	7.24e-01	8.00e-01	10526
IPO7	685.91	-0.14	0.52	-0.26	7.93e-01	8.53e-01	10527
LOC105274304	2.9	3.29	1.06	3.09	2.01e-03	5.91e-03	105274304
NOP56	154.22	-0.62	0.27	-2.3	2.15e-02	4.76e-02	10528
NEBL	90.55	5.45	0.62	8.84	9.48e-19	2.22e-17	10529
CEBPE	1.35	-1.05	1.32	-0.79	4.28e-01	5.44e-01	1053
PITRM1	162.61	0.27	0.21	1.26	2.08e-01	3.21e-01	10531
ATG7	232.42	0.17	0.17	0.98	3.28e-01	4.49e-01	10533
ZNRD2	20.7	0.53	0.44	1.21	2.26e-01	3.42e-01	10534
RNASEH2A	28.87	-0.22	0.49	-0.45	6.51e-01	7.40e-01	10535
P3H3	0.11	2.55	2.02	1.26	2.07e-01	3.19e-01	10536
LOC105369140	4.67	2.32	0.84	2.75	5.99e-03	1.55e-02	105369140
PKD1P6-NPIPP1	1.32	-1.01	1.14	-0.88	3.76e-01	4.95e-01	105369154
NA	2.05	1.99	1.17	1.7	8.85e-02	1.58e-01	105369155
NA	0.48	0.45	1.46	0.31	7.58e-01	8.26e-01	105369174
NA	3.46	-2.4	1.08	-2.23	2.61e-02	5.62e-02	105369190
NA	11.84	-0.03	0.72	-0.04	9.65e-01	9.76e-01	105369195
LOC105369199	0.3	1.15	1.61	0.71	4.76e-01	5.88e-01	105369199
LOC105369201	0.16	2.03	1.86	1.09	2.76e-01	3.95e-01	105369201
NA	0.11	2.55	2.44	1.04	2.96e-01	4.16e-01	105369205
LOC105369246	0.16	2.04	1.86	1.1	2.73e-01	3.92e-01	105369246
SLC25A47P1	3.39	1.04	0.92	1.13	2.58e-01	3.76e-01	105369316
NA	2.56	-0.69	1.06	-0.65	5.14e-01	6.22e-01	105369337
NA	0.1	2.77	2.23	1.24	2.14e-01	3.27e-01	105369447
LOC105369669	0.51	0.35	1.28	0.28	7.81e-01	8.44e-01	105369669
LOC105369728	0.15	2.11	1.98	1.07	2.86e-01	4.05e-01	105369728
LOC105369889	9.36	3.05	0.83	3.68	2.29e-04	8.54e-04	105369889
NA	1.26	1.3	1.13	1.14	2.53e-01	3.71e-01	105369972
UBD	17.93	0.77	1.31	0.59	5.58e-01	6.60e-01	10537
NA	5.46	7.83	1.64	4.78	1.71e-06	9.62e-06	105370172
NA	0.15	2.1	3.65	0.58	5.65e-01	6.66e-01	105370368
NA	1.79	6.98	2.87	2.43	1.52e-02	3.49e-02	105370374
NA	0.18	1.9	2.11	0.9	3.69e-01	4.88e-01	105370548
LOC105370579	0.49	0.42	1.24	0.34	7.32e-01	8.05e-01	105370579
NA	2.2	4.96	1.32	3.77	1.65e-04	6.31e-04	105370641
LOC105370691	0.18	1.9	1.96	0.97	3.33e-01	4.53e-01	105370691
LOC105370707	1.3	-0.99	1.1	-0.9	3.68e-01	4.87e-01	105370707
LOC105370939	0.26	1.31	1.53	0.86	3.90e-01	5.09e-01	105370939
LOC105370941	4.4	1.01	0.92	1.1	2.73e-01	3.91e-01	105370941
LOC105370943	0.26	1.31	1.88	0.7	4.86e-01	5.96e-01	105370943
NA	0.14	2.19	1.96	1.12	2.64e-01	3.83e-01	105370945
MFSD13B	0.22	1.55	1.96	0.79	4.31e-01	5.46e-01	105371130
NA	7.85	-1.23	1.43	-0.86	3.90e-01	5.08e-01	105371162
NA	0.1	2.77	2	1.38	1.67e-01	2.70e-01	105371164
LOC105371371	0.49	0.42	1.64	0.26	7.98e-01	8.56e-01	105371371
NA	3.24	-2.31	1.05	-2.2	2.79e-02	5.92e-02	105371397
NA	13.7	2.13	0.53	4.02	5.94e-05	2.50e-04	105371405
LOC105371414	11.35	-3.29	1.03	-3.18	1.46e-03	4.44e-03	105371414
LOC105371419	1.42	-1.11	1.15	-0.97	3.31e-01	4.52e-01	105371419
LOC105371430	5.11	1.57	0.9	1.75	7.95e-02	1.44e-01	105371430
NA	12.65	-3.47	1.04	-3.33	8.57e-04	2.77e-03	105371437
NA	0.12	2.45	1.92	1.28	2.02e-01	3.14e-01	105371448
NA	22.31	1.79	0.44	4.06	5.01e-05	2.14e-04	105371478
NA	0.15	2.11	2.37	0.89	3.74e-01	4.92e-01	105371591
LOC105371592	0.66	-0.02	1.29	-0.01	9.88e-01	9.93e-01	105371592
LOC105371730	10.79	4.93	0.65	7.58	3.35e-14	5.17e-13	105371730
LOC105371789	0.38	0.77	1.45	0.53	5.96e-01	6.93e-01	105371789
LACAT1	1.78	-1.45	1.08	-1.34	1.82e-01	2.89e-01	105371906
SEPTIN9-DT	4.93	-2.91	1.06	-2.75	5.93e-03	1.54e-02	105371907
LOC105371910	0.23	1.5	1.63	0.92	3.58e-01	4.78e-01	105371910
NA	0.22	1.55	1.48	1.04	2.97e-01	4.17e-01	105371921
NA	1.08	1.55	1.13	1.37	1.71e-01	2.76e-01	105371931
LOC105371932	0.87	-0.41	1.12	-0.37	7.11e-01	7.89e-01	105371932
LOC105371933	2.42	-1.89	1.1	-1.71	8.65e-02	1.55e-01	105371933
LOC105371934	0.36	0.86	1.33	0.65	5.17e-01	6.24e-01	105371934
NA	0.1	2.77	3.65	0.76	4.49e-01	5.63e-01	105371937
NA	1.45	5.6	3.55	1.58	1.15e-01	1.96e-01	105372015
NA	0.37	0.83	1.34	0.62	5.33e-01	6.38e-01	105372022
NA	3.31	1.05	0.97	1.08	2.80e-01	3.98e-01	105372277
ERVS71-1	2.82	4.24	1.72	2.46	1.38e-02	3.23e-02	105372315
NA	0.22	1.6	1.74	0.92	3.59e-01	4.78e-01	105372343
LOC105372412	0.58	0.16	1.24	0.13	8.94e-01	9.28e-01	105372412
NA	3.15	1.36	1.04	1.31	1.91e-01	3.01e-01	105372417
ZNF460-AS1	3.2	2.93	1.29	2.26	2.36e-02	5.16e-02	105372476
LOC105372483	0.49	0.42	1.25	0.34	7.35e-01	8.09e-01	105372483
LOC105372489	0.37	0.83	1.3	0.64	5.23e-01	6.29e-01	105372489
LOC105372493	0.97	2.03	1.28	1.59	1.12e-01	1.93e-01	105372493
LOC105372704	0.52	0.33	1.23	0.27	7.86e-01	8.48e-01	105372704
NA	0.79	3.75	1.33	2.83	4.63e-03	1.24e-02	105372818
LOC105372824	2.47	0.65	1.16	0.56	5.73e-01	6.72e-01	105372824
LOC105372836	1.81	5.49	1.57	3.5	4.63e-04	1.60e-03	105372836
NA	1.27	-0.96	1.13	-0.85	3.97e-01	5.16e-01	105373090
LOC105373091	1.02	1.79	1.44	1.24	2.14e-01	3.27e-01	105373091
LOC105373102	3.34	-2.35	1.2	-1.96	5.03e-02	9.73e-02	105373102
NA	0.12	2.45	2.52	0.97	3.31e-01	4.52e-01	105373132
LOC105373133	0.89	-0.44	1.17	-0.38	7.07e-01	7.87e-01	105373133
NA	0.17	1.96	1.7	1.16	2.48e-01	3.65e-01	105373237
NA	0.28	1.22	1.59	0.77	4.43e-01	5.57e-01	105373256
NA	5.7	6.88	1.09	6.32	2.56e-10	2.55e-09	105373268
NA	0.21	1.65	1.52	1.09	2.77e-01	3.96e-01	105373280
LOC105373311	16.91	3.4	0.84	4.04	5.26e-05	2.23e-04	105373311
NA	3.52	1.17	0.97	1.21	2.25e-01	3.41e-01	105373468
NA	1.42	8.45	3.8	2.22	2.62e-02	5.63e-02	105373477
NA	0.39	0.74	1.32	0.56	5.76e-01	6.75e-01	105373489
NA	0.17	1.96	2.01	0.97	3.30e-01	4.51e-01	105373498
NA	7.44	5.97	1.11	5.4	6.80e-08	4.87e-07	105373606
LOC105373759	0.26	1.31	1.52	0.86	3.88e-01	5.06e-01	105373759
LOC105373764	5.33	9.87	2.75	3.59	3.36e-04	1.20e-03	105373764
[truncated: 16,267 more rows]

## Sheet: CRA002390 Enrich (DS2)
pathway	pval	padj	log2err	ES	NES	size	leadingEdge
HUMORAL IMMUNE RESPONSE	2.4e-25	8.9e-22	1.30	0.68	2.1	235	3347/3538/1667/28817/1668/3346/84659/728358/3853/28809/28813/28896/6278/8343/3539/4589/28815/28797/28816/28930/11005/28823/28409/3503/28822/28388/8346/28457/100423062/28938/3507/26525/671/6372/28820/3493/3494/3500/28919/3512/28385/28464/140683/28903/5646/3514/28408/28793/28825/6037/3934/28778/28434/28395/28921/28920/1669/6283/3502/5320/28893/1755/3501/28444/28439/6590/28834/28426/8347/8970/28796/…
EPIDERMIS DEVELOPMENT	8.1e-23	1.5e-19	1.24	0.64	2.0	285	6699/126638/6704/6698/84648/6703/3853/353142/6700/353145/6278/6707/6706/8796/94234/3868/11005/3860/353137/26085/84518/6705/1308/8456/1956/3854/643414/22943/353131/6701/3872/388698/4909/23086/144501/196374/1825/3887/1830/353140/26239/25833/192666/1041/26154/84189/2312/3855/3866/25928/5493/7042/5154/286887/3713/2263/3851/23493/126695/27121/54845/5275/79152/79755/10413/3852/6820/3880/11166/2709/5317…
SKIN DEVELOPMENT	4.0e-22	4.9e-19	1.22	0.66	2.0	250	6699/126638/6704/6698/84648/6703/3853/353142/6700/353145/6278/6707/2707/6706/8796/94234/3868/11005/3860/353137/26085/84518/6705/8456/9509/1956/3854/643414/22943/353131/6701/3872/388698/23086/144501/196374/1825/3887/1830/353140/26239/192666/1041/26154/2312/3855/3866/25928/5493/7042/5154/286887/3713/2263/242/3851/126695/27121/5275/79152/10413/4233/3852/3880/11166/5317/2304/2810/247/79977/6662/7053/…
KERATINIZATION	1.6e-21	1.5e-18	1.20	0.80	2.3	85	6699/126638/6704/6698/84648/6703/3853/353142/6700/353145/6707/6706/3868/11005/3860/353137/26085/84518/6705/3854/643414/353131/6701/3872/144501/196374/1825/3887/1830/353140/26239/192666/1041/26154/2312/3855/3866/5493/286887/3713/3851/3852/3880/5317/2810/7053/25984/64065/1829/5266/3875/11187/3856/2125
KERATINOCYTE DIFFERENTIATION	6.1e-21	4.6e-18	1.19	0.71	2.1	156	6699/126638/6704/6698/84648/6703/3853/353142/6700/353145/6278/6707/6706/8796/3868/11005/3860/353137/26085/84518/6705/8456/3854/643414/353131/6701/3872/23086/144501/196374/1825/3887/1830/353140/26239/192666/1041/26154/2312/3855/3866/5493/286887/3713/3851/126695/5275/10413/3852/3880/5317/2810/247/79977/7053/25984/64065/8626/1829/5266/3875/11187/3856/2125/2296
EPIDERMAL CELL DIFFERENTIATION	9.6e-20	6.0e-17	1.15	0.67	2.0	199	6699/126638/6704/6698/84648/6703/3853/353142/6700/353145/6278/6707/6706/8796/3868/11005/3860/353137/26085/84518/6705/8456/3854/643414/353131/6701/3872/23086/144501/196374/1825/3887/1830/353140/26239/192666/1041/26154/84189/2312/3855/3866/5493/286887/3713/3851/23493/126695/54845/5275/79152/10413/3852/6820/3880/5317/2810/247/79977/7053/25984/64065/8626/652/1829/5266/3875/11187/3856/3280/2125
HUMORAL IMMUNE RESPONSE MEDIATED BY CIRCULATING IMMUNOGLOBULIN	3.7e-18	2.0e-15	1.10	0.76	2.2	99	3538/28817/28809/28813/28896/3539/28815/28797/28816/28930/28823/28409/3503/28822/28388/28457/100423062/28938/3507/28820/3493/3494/3500/28919/28385/28464/28903/3514/28408/28793/28825/28778/28434/28395/28921/28920/3502/28893/3501/28444/28439/28834/28426/28796/28883/28391/28401/729/28876/722/28913/28452/28299
CORNIFICATION	5.1e-18	2.4e-15	1.10	0.80	2.3	71	6699/126638/6704/6698/84648/6703/3853/6700/6707/6706/3868/11005/3860/26085/6705/3854/643414/353131/6701/3872/144501/196374/1825/3887/1830/192666/1041/2312/3855/3866/5493/286887/3713/3851/3852/3880/5317/25984/64065/1829/5266/3875/11187/3856/2125
COMPLEMENT ACTIVATION	2.5e-17	1.0e-14	1.08	0.74	2.2	107	3538/28817/28809/28813/28896/3539/28815/28797/28816/28930/28823/28409/3503/28822/28388/28457/100423062/28938/3507/28820/3493/3494/3500/28919/28385/28464/28903/3514/28408/28793/28825/28778/28434/28395/28921/28920/3502/28893/3501/28444/28439/28834/28426/28796/28883/28391/28401/729/28876/722/3078/28913/28452/28299
FC EPSILON RECEPTOR SIGNALING PATHWAY	2.2e-15	8.3e-13	1.01	0.68	2.0	146	3538/28817/28809/28813/28896/3539/28815/28797/28816/28930/28823/28822/28457/28938/28820/28919/28903/3514/28793/28825/28778/28434/28395/28921/28920/28893/28439/28834/28796/5602/28883/28876/2206/28913/28452/28299
DEFENSE RESPONSE TO BACTERIUM	8.3e-15	2.8e-12	0.99	0.63	1.9	205	3347/6779/3538/1667/1668/3346/84659/728358/3853/353142/6278/8343/3539/11005/28409/3503/28388/8346/28457/100423062/3507/671/6372/3493/3494/3500/3512/28385/28464/140683/3514/28408/6037/3934/28434/28395/1669/57402/6283/3502/58985/5320/1755/3501/28444/28439/6590/4843/28834/28426/8347/8970/8344/28391/28401/6441/5544/254773/28452/163351/10417/23166/51297/4057/28392/3586/8339/57119/10578
FC RECEPTOR MEDIATED STIMULATORY SIGNALING PATHWAY	9.8e-15	3.0e-12	0.99	0.70	2.1	122	3538/28817/28809/28813/28896/3539/28815/28797/28816/28930/28823/3503/28822/28457/28938/28820/3500/28919/28903/3514/28793/28825/28778/28434/28395/28921/28920/3502/28893/3501/28439/28834/10787/28796/28883/28876/28913/28452/28299/28392/4651
TRNA METABOLIC PROCESS	7.1e-13	2.1e-10	0.92	-0.45	-2.3	182	115708/54938/81890/29894/124454/7407/25973/54920/283989/92935/51067/1478/57505/80324/79979/144233/54859/23438/80222/84881/131965/56931/54888/16/3035/4234/81605/4141/90353/55699/10978/55006/55687/51493/23587/55644/84267/64118/55152/55621/23016/79731/60528/24140/146857/283742/3735/54517/57176/123263/51531/10785/348180/79828/10056/7965/283459/57570/23536/6894/55157/2193/6301/3376/54913/54482/80755/2…
REGULATION OF HUMORAL IMMUNE RESPONSE	1.3e-12	3.5e-10	0.91	0.70	2.1	99	3538/28817/28809/28813/28896/3539/28815/28797/28816/28930/11005/28823/3503/28822/28457/28938/28820/3500/28919/28903/3514/28793/28825/28778/28434/28395/28921/28920/3502/28893/3501/28439/28834/28796/28883/124976/729/28876/722/3078/28913/28452/28299/28392/55061/3075
B CELL MEDIATED IMMUNITY	1.5e-12	3.9e-10	0.91	0.63	1.9	167	3538/28817/28809/28813/28896/3539/28815/28797/28816/28930/28823/28409/3503/28822/28388/28457/100423062/28938/3507/28820/3493/3494/3500/28919/28385/28464/28903/3514/28408/28793/28825/9245/28778/28434/28395/28921/28920/3502/28893/3501/28444/28439/28834/28426/28796/28883/28391/28401/729/28876/722/28913/28452/28299/28392/3586
ANTIMICROBIAL HUMORAL RESPONSE	1.8e-12	4.1e-10	0.91	0.72	2.1	83	3347/1667/1668/3346/84659/728358/3853/6278/8343/4589/11005/8346/3507/26525/671/6372/3493/3494/3512/140683/5646/6037/3934/1669/6283/5320/1755/6590/8347/8970/8344/5197/6441/2919/5266/10417/92747/51297/4057/8339/80341/57119/10578/6373/2920/1991/6279/8993/8349/6156/1191/3576
FC RECEPTOR SIGNALING PATHWAY	2.0e-12	4.4e-10	0.90	0.60	1.8	216	3538/28817/28809/28813/28896/3539/28815/28797/28816/28930/28823/3503/28822/28457/28938/28820/3500/28919/28903/3514/28793/28825/28778/28434/28395/28921/28920/3502/28893/3501/28439/28834/10787/28796/5602/28883/28876/2206/28913/28452/28299/5284/28392/4651
IMMUNOGLOBULIN PRODUCTION	2.2e-12	4.6e-10	0.90	0.64	1.9	149	28817/28809/28813/28896/28785/28815/28942/28797/28816/28803/28891/28930/28814/28823/28783/28822/28904/28938/28935/28820/28919/28784/28884/28903/3514/28793/28825/9245/28778/28774/28921/28821/28920/51237/28893/90865/28796/28883/28876/28913/28299/28875
PHAGOCYTOSIS RECOGNITION	5.0e-12	9.9e-10	0.89	0.82	2.2	42	3538/3539/28409/3503/28388/28457/100423062/3507/3493/3494/3500/28385/28464/3514/28408/28434/28395/3502/3501/28444/28439/28834/28426/28391/28401/28452/28392/7275/28468
ANTIGEN PROCESSING AND PRESENTATION	1.6e-11	3.0e-09	0.86	-0.39	-2.1	217	8517/8722/3135/3077/10134/64837/1535/1509/3136/7057/3127/11004/1636/6891/160/3120/911/3122/3111/3119/3112/3117/3123/2217/3693/567/972/3113/6556/3133/8907/1236/10121/1512/913/5709/51752/912/3118/3835/3115/10120/968/7454/2923/23180/9632/1785/1639/1536/3134/3140/1174/4688/821/5708/811/1173/50856/3109/10197/6892/4689/83547/162/6890/55080/5716/140735/64167/64127/832/10484/10540/1520
ANTIGEN PROCESSING AND PRESENTATION OF PEPTIDE ANTIGEN	1.1e-10	1.9e-08	0.84	-0.40	-2.1	181	8517/8722/3135/3077/10134/64837/1535/1509/3136/3127/11004/1636/6891/160/3120/3122/3111/3119/3112/3117/3123/2217/3693/567/972/3113/6556/3133/8907/10121/5709/51752/3118/3835/3115/10120/2923/9632/1785/1639/1536/3134/3140/1174/4688/821/5708/811/1173/50856/3109/10197/6892/4689/83547/162/6890/55080/5716/140735/64167/832/10484/10540/1520
ENDOPLASMIC RETICULUM TO GOLGI VESICLE MEDIATED TRANSPORT	1.2e-09	2.0e-07	0.79	-0.38	-1.8	195	11018/10134/113419/1522/64788/11070/5627/65258/54732/29097/22870/81876/225689/89866/5265/84364/23423/81562/1075/10525/55738/340371/90522/11316/222068/55973/10121/22818/10960/64689/7415/25956/57222/10897/51332/9632/9117/50999/90411/1639/100128553/51272/10113/6811/10652/3998/966/10972/286/9919/10945/553115/58485/1453/10175/9382/1314/64764/100142659/140735/832/10484/10540/51014/2157/11236/340307/593…
PHAGOCYTOSIS	2.2e-09	3.6e-07	0.77	0.53	1.6	299	3538/28817/28809/28813/28896/3539/28815/28797/28816/28930/28823/28409/3503/28822/28388/28457/100423062/28938/3507/3952/28820/3493/3494/3500/28919/28385/28464/28903/9066/3514/28408/28793/51454/28825/28778/28434/28395/28921/28920/8406/3502/28893/3501/28444/28439/28834/28426/10787/28796/28883/28391/28401/6347/653509/6441/28876/722/10461/3673/28913/28452/28299/10417/22836/28392/4651
CARBOHYDRATE CATABOLIC PROCESS	1.7e-08	2.7e-06	0.73	-0.37	-1.9	173	2819/5224/2548/3101/4125/5509/8086/5834/23225/2027/572/4123/5211/83440/81929/2203/339123/26330/2990/2584/3795/4967/23324/5214/4668/2931/5226/5499/5315/11182/2023/2026/79023/3098/226/5230/3074/5213/3099/2592/5210/2720/5236/729020/57103/23511/51084/441531/4126/26007/178/5027/23279/79902/8473/10825/9942/23165/8480/3458/11164/57122/5207/55746/6774/279/3692/23636/9631/348995/4758/8987/55276/10327/2821
ANTIBACTERIAL HUMORAL RESPONSE	3.0e-08	4.5e-06	0.72	0.79	2.1	34	1667/1668/84659/728358/8343/11005/8346/3507/3493/3494/3512/6037/1669/1755/6590/8347/8970/8344/6441/10417/51297/4057/8339
ANTIMICROBIAL HUMORAL IMMUNE RESPONSE MEDIATED BY ANTIMICROBIAL PEPTIDE	3.2e-08	4.5e-06	0.72	0.73	2.0	47	1667/1668/84659/728358/3853/6278/8343/4589/11005/8346/6372/6037/1669/6283/8347/8970/8344/5197/2919/51297/4057/8339/10578/6373/2920/1991/8993/8349/6156/3576
RESPONSE TO TOPOLOGICALLY INCORRECT PROTEIN	3.8e-08	5.3e-06	0.72	-0.35	-1.9	191	871/5526/29954/55741/7057/92305/9451/37/202052/10130/3305/267/10013/200312/581/26270/57414/1388/578/7009/4000/6734/9820/7094/54788/27348/2137/7917/3300/2931/10525/55738/55139/148327/1663/6464/201595/10273/55658/7415/56005/439/9797/84447/6048/2161/10897/79982/116138/51528/118/79139/1639/56886/7873/91445/10954/8720/10113/3297/9927/821/51726/3068/2135/10106/30827/1861/811/4189/84919/7466/80267/64764…
TRNA PROCESSING	6.6e-08	8.9e-06	0.70	-0.41	-2.1	127	115708/81890/29894/54920/283989/1478/57505/80324/79979/144233/54859/84881/131965/56931/54888/16/4234/81605/90353/10978/55006/55687/51493/23587/55644/84267/64118/55621/60528/24140/283742/3735/54517/123263/51531/10785/348180/79828/57570/23536/6894/6301/54913/54482/84705/63892/80746/51002/142940/8518/55253/9692/51504/55039/79074/91801/51654/10940/2926
MRNA EXPORT FROM NUCLEUS	7.9e-08	1.0e-05	0.70	-0.44	-2.3	106	11338/29894/8086/8106/23225/81929/79228/5976/8189/23381/8683/79023/84271/10189/4116/6431/22916/26993/23511/23279/79902/55308/23165/55110/54890/9775/8480/6426/57122/1984/9785/55746/23293/26097/8888/9939/23636/9631/348995/10482/6430/6432/55706/10921/11097/6427/84321/3267/2733
NEGATIVE REGULATION OF EXECUTION PHASE OF APOPTOSIS	8.7e-08	1.1e-05	0.70	0.87	2.1	18	100462977/100463488/100463487/100463486/100462981/100463482/100288485/100463289/100462983/7976
ORGAN OR TISSUE SPECIFIC IMMUNE RESPONSE	9.5e-08	1.1e-05	0.70	0.79	2.1	32	1667/1668/728358/8343/8346/6037/9245/1669/4843/8347/8970/8344/5284/92747/51297/4057/8339
T CELL RECEPTOR SIGNALING PATHWAY	9.9e-08	1.2e-05	0.70	-0.34	-1.8	191	8517/9564/920/54718/3127/10666/5293/784/7535/3120/975/3122/50852/3119/3117/3123/1445/5621/27040/6794/7294/84106/50943/3113/80381/2625/778/53347/5777/1236/28755/5709/10385/5335/5296/11119/3118/3115/9473/3783/7454/79037/5588/23180/3932/121665/916/80149
AMINO ACID ACTIVATION	1.1e-07	1.3e-05	0.70	-0.60	-2.4	49	54938/124454/7407/25973/92935/51067/57505/23438/80222/16/3035/4141/55699/132949/55152/79731/3735/57176/10056/7965/283459/55157/2193/6301/3376/80755/2058/79587/5188/5859/1615/55278/6897/4677/7453
B CELL RECEPTOR SIGNALING PATHWAY	1.3e-07	1.5e-05	0.69	0.64	1.9	88	3538/3539/28409/3503/28388/28457/100423062/3507/3493/3494/3500/28385/28464/3514/28408/28434/28395/3502/3501/28444/28439/28834/28426/28391/28401/28452/28392/28468/5579/28473/4208
RECEPTOR MEDIATED ENDOCYTOSIS	1.5e-07	1.6e-05	0.69	0.53	1.6	254	3538/28817/28809/28813/28896/3539/28815/28797/28816/28930/28823/3024/28822/28457/22943/1950/28938/28820/3493/3494/28919/3512/28903/3514/117156/28793/100506013/28825/28778/28434/28395/28921/28920/28893/284/857/28439/6457/28834/28796/858/28883/81693/3357/6441/2017/28876/26045/54874/28913/28452/28299/4040/23166/6288/28392/133/9479/1948/10267
NADH METABOLIC PROCESS	2.0e-07	2.1e-05	0.69	-0.66	-2.6	36	2819/5224/3101/2027/5211/83440/26330/5214/5315/2023/2026/3098/7415/226/200035/5230/5213/3099
GLUCOSE METABOLIC PROCESS	2.2e-07	2.3e-05	0.69	-0.36	-1.8	176	2819/23178/5224/2548/3101/1609/27232/5509/9563/7391/3636/2027/5091/85414/10269/572/207/5211/83440/221927/2203/1374/26330/92579/6576/89801/3795/84649/83667/140710/5214/2931/6714/5499/5315/2023/8402/2026/3098/2539/226/1642/51763/8660/5230/5213/3099/1468/23417/5239/1432/5236/390637/5160/57103/23038/208/90007/2542/1407/4779/200186/11188
SENSORY PERCEPTION	2.8e-07	2.8e-05	0.67	0.49	1.5	385	10879/22999/2561/84530/1472/53942/80036/5304/259293/390538/26952/4060/1261/120065/3231/11281/84189/2138/4923/7068/6387/563/6340/6496/6495/1910/765/1545/2070/1428/4070/153562/388531/344892/7345/10941/259296/6347/368/113278/5132/491/7020/50617/6899/50838/1417/3673/60675/5284/1414/3983/84059/2535/64699/2202/55/127534/3586/5368/10265/1262/2917/79784/2780/1285/41/50831/7078/7275/3766/9455/5205/131890/…
NUCLEOSOME ORGANIZATION	2.9e-07	2.8e-05	0.67	0.58	1.7	146	8358/8356/8343/3008/8364/3007/8368/8366/8352/3024/8346/8345/8367/3009/132243/8340/8354/8365/8348/8360/8350/8347/8970/8344/6662/8351/8341/3006/3017/121504/554313/8362/8339/8294
RETROGRADE VESICLE MEDIATED TRANSPORT GOLGI TO ENDOPLASMIC RETICULUM	3.1e-07	2.9e-05	0.67	-0.48	-2.2	84	64837/11070/11004/54732/81876/84084/9463/84364/23423/377/6836/55738/54943/662/11316/22818/10960/57222/3835/57410/374868/51272/381/10972/11079/10945/3064/6892/1314/51014/10749/51226/23299/8729/22820/9183/22920/64083/51614/8775/10079/372/1315/150786/3831/25839
CHROMATIN ASSEMBLY	3.3e-07	3.0e-05	0.67	0.58	1.7	132	8358/8356/8343/3008/8364/3007/8368/8366/8352/3024/8346/8345/8367/3009/132243/8340/8354/8365/8348/8360/8350/8347/8970/8344/6662/8091/8351/8341/3006/3017/121504/554313/8362/8339/8294
GLYCOLYTIC PROCESS THROUGH FRUCTOSE 6 PHOSPHATE	3.6e-07	3.2e-05	0.67	-0.73	-2.5	25	5224/3101/2027/5211/83440/26330/2584/5214/5315/2023/2026/3098/226/5230/5213/3099
LYMPHOCYTE MEDIATED IMMUNITY	3.7e-07	3.3e-05	0.67	0.51	1.5	291	3538/28817/28809/28813/28896/3539/28815/28797/28816/28930/28823/28409/3503/28822/28388/28457/100423062/28938/3507/3952/28820/3493/6318/3494/3500/28919/28385/28464/28903/3514/28408/28793/28825/9245/28778/28434/563/28395/28921/28920/3502/28893/3501/28444/28439/28834/28426/383/28796/2013/28883/28391/28401/729/28876/722/133396/28913/28452/28299/28392/3586/3002/1178/353091/55061/28468/100528032
MEMBRANE INVAGINATION	4.9e-07	4.1e-05	0.66	0.62	1.8	97	3538/3539/28409/3503/28388/28457/100423062/3507/3493/3494/3500/28385/28464/3514/28408/51454/28434/28395/3502/3501/28444/28439/28834/28426/28391/28401/54874/3673/28452/22836/28392/28468/246
MONOSACCHARIDE METABOLIC PROCESS	6.7e-07	5.6e-05	0.66	-0.31	-1.6	238	2819/23178/5224/2548/3101/1609/27232/4125/5509/9563/7391/7355/3636/2027/5091/85414/10269/23275/572/207/4123/5211/83440/221927/2203/1727/1374/26330/92579/6576/89801/2584/3795/84649/7086/23324/83667/140710/5214/2931/23509/6515/6714/5226/5499/5315/2519/2023/8402/2026/3098/2539/226/1642/51763/8660/5230/5213/3099/2592/5210/1468/2720/23417/5239/1432/145173/4124/5236/390637/5160/729020/57103/4122/23038/…
ERAD PATHWAY	7.2e-07	5.7e-05	0.66	-0.44	-2.2	97	91304/10134/29954/55741/92305/11253/202052/80020/267/10869/26270/57414/54788/7327/57333/7917/3300/6400/55139/10956/201595/10273/83590/7415/84447/55298/6048/79982/57003/51528/79139/337867/56886/91445/51136/79089/7190/1861/4189/6449/55666/7466/80267/9709/10613/550/11160/80700/3309/7993
NEGATIVE REGULATION OF SIGNALING RECEPTOR ACTIVITY	7.1e-07	5.7e-05	0.66	0.71	1.9	44	100462977/100463488/100463487/100463486/100462981/100463482/22943/100288485/9052/100463289/1393/27121/100462983/10891/131
DNA REPLICATION DEPENDENT NUCLEOSOME ORGANIZATION	8.0e-07	6.1e-05	0.66	0.80	2.0	27	8358/8356/8364/8368/8366/8352/8367/8354/8365/8360/8350/8351/121504/554313/8362/8294
GLUCOSE CATABOLIC PROCESS	8.2e-07	6.1e-05	0.66	-0.68	-2.5	30	5224/3101/2027/572/5211/83440/26330/5214/5315/2023/2026/3098/226/5230/5213/3099/57103
IMMUNE RESPONSE REGULATING CELL SURFACE RECEPTOR SIGNALING PATHWAY	8.0e-07	6.1e-05	0.66	0.47	1.4	439	3538/28817/28809/28813/28896/3539/4589/28815/28797/28816/28930/28823/28409/3503/28822/394263/28388/79679/28457/100423062/28938/3507/28820/3493/3494/3500/28919/94025/283463/28385/28464/28903/3514/28408/28793/28825/28778/28434/28395/28921/28920/4585/56667/3502/4584/28893/5074/3501/28444/28439/4583/28834/28426/10787/727897/28796/5602/28883/143662/28391/28401/100133941/4582/4586/28876/2206/28913/2845…
PRODUCTION OF MOLECULAR MEDIATOR OF IMMUNE RESPONSE	9.6e-07	7.0e-05	0.64	0.52	1.6	235	28817/28809/28813/28896/28785/28815/28942/28797/28816/28803/28891/28930/11005/28814/28823/28783/28822/28904/28938/28935/28820/28919/28784/28884/28903/3514/28793/28825/9245/7042/28778/28774/28921/28821/28920/51237/28893/284/90865/383/28796/28883/28876/133396/28913/28299/28875/10417/3586/1178/353091/55765/1991/200558/7098
PYRUVATE METABOLIC PROCESS	1.0e-06	7.2e-05	0.64	-0.38	-1.9	132	2819/5224/3101/9123/8086/682/23225/2027/5091/5211/83440/81929/2203/339123/26330/2584/4967/5214/10873/5315/11182/2023/2026/79023/3098/226/5230/63826/3029/5213/3099/5210/5236/5160/57103/23511/6566/441531/5027/23279/79902/8473/55066/23165/8480/3458/57122/5207/55746/6774/1737/5106/3692/23636/9631/348995
BIOMINERALIZATION	1.0e-06	7.3e-05	0.64	0.58	1.7	122	3347/6779/3346/131149/54829/658/54959/5764/3952/265/256764/23462/4920/2263/23493/4958/3491/1893/6662/54361/652/7020/6899/2261/4256/84059/5251/433/4057/54757/8313/4015/2201/246/249/4488/6348/4208/3091
ANTIGEN PROCESSING AND PRESENTATION OF PEPTIDE ANTIGEN VIA MHC CLASS I	1.1e-06	7.8e-05	0.64	-0.43	-2.1	95	8517/3135/3077/10134/1535/3136/1636/6891/2217/3693/567/3133/5709/51752/2923/9632/1536/3134/3140/4688/821/5708/811/50856/10197/6892/4689/6890/55080/5716/64167/10484
RNA EXPORT FROM NUCLEUS	1.3e-06	8.8e-05	0.64	-0.39	-2.0	131	11338/29894/8086/8106/23225/81929/79228/5976/8189/65083/23381/8683/79023/84271/10189/4116/6431/22916/26993/23511/1660/23279/79902/55308/23165/55110/54890/9775/8480/6426/57122/1984/9785/55746/23293/26097/3692/8888/9939/23636/9631/23212/348995/10482/6430/6432/55706/10921/57510/11097/6427/84946/84321/3267/2733/11052/11260/9883/51808/10657/3181/4927

## Sheet: GSE147507 DEGs (DS3)
Gene	baseMean	log2FoldChange	lfcSE	stat	pvalue	padj	ENTREZID
A1BG	36.09	-0.64	0.76	-0.83	4.06e-01	9.64e-01	1
A1BG-AS1	18.69	0.25	0.77	0.32	7.47e-01	9.98e-01	503538
A1CF	2.88	-0.17	1.04	-0.16	8.70e-01	9.98e-01	29974
A2M	335.36	-1.15	2.33	-0.49	6.23e-01	9.98e-01	2
A2M-AS1	15.13	-0.28	0.6	-0.47	6.41e-01	9.98e-01	144571
A2ML1	18.97	0.21	1.36	0.16	8.74e-01	9.98e-01	144568
A4GALT	405.63	-0.22	0.46	-0.48	6.34e-01	9.98e-01	53947
A4GNT	2.66	-0.35	2.02	-0.17	8.64e-01	9.98e-01	51146
AAAS	654.32	-0.13	0.3	-0.45	6.56e-01	9.98e-01	8086
AACS	567.58	-0.31	0.25	-1.24	2.15e-01	8.56e-01	65985
AACSP1	3.57	0.19	0.84	0.23	8.21e-01	9.98e-01	729522
AADAC	120.05	0.67	0.95	0.7	4.83e-01	9.85e-01	13
AADAT	99.27	-0.24	0.32	-0.73	4.65e-01	9.82e-01	51166
AAGAB	1096.8	0.01	0.16	0.06	9.53e-01	9.98e-01	79719
AAK1	515.34	-0.13	0.33	-0.41	6.80e-01	9.98e-01	22848
AAMDC	147.55	-0.22	0.17	-1.3	1.93e-01	8.30e-01	28971
AAMP	1460.3	-0.32	0.16	-1.95	5.13e-02	5.57e-01	14
AANAT	10.8	-0.45	1.29	-0.35	7.27e-01	9.98e-01	15
AAR2	548.76	-0.15	0.2	-0.73	4.66e-01	9.82e-01	25980
AARD	2.51	-0.89	1.22	-0.73	4.66e-01	9.82e-01	441376
AARS	3316.78	0.34	0.35	0.96	3.37e-01	9.33e-01	NA
AARS2	361.97	-0.23	0.35	-0.64	5.22e-01	9.93e-01	57505
AASDH	129.43	0.3	0.18	1.72	8.47e-02	6.61e-01	132949
AASDHPPT	352.76	0.15	0.19	0.79	4.28e-01	9.72e-01	60496
AASS	137.49	-0.26	0.8	-0.33	7.43e-01	9.98e-01	10157
AATF	1671.91	-0.08	0.24	-0.32	7.49e-01	9.98e-01	26574
AATK	10.04	-0.31	0.36	-0.87	3.85e-01	9.54e-01	9625
ABAT	132.97	-0.12	0.71	-0.17	8.68e-01	9.98e-01	18
ABCA1	471.97	0.6	0.63	0.95	3.44e-01	9.35e-01	19
ABCA10	13.54	-0.09	0.68	-0.14	8.91e-01	9.98e-01	10349
ABCA11P	27.11	-0.11	0.23	-0.5	6.18e-01	9.98e-01	79963
ABCA12	217.38	0.18	0.71	0.26	7.94e-01	9.98e-01	26154
ABCA13	33.92	0.18	1.43	0.13	9.00e-01	9.98e-01	154664
ABCA17P	2.29	0.17	0.71	0.24	8.07e-01	9.98e-01	650655
ABCA2	628.42	-0.18	0.33	-0.55	5.81e-01	9.98e-01	20
ABCA3	598.3	0.05	0.62	0.09	9.30e-01	9.98e-01	21
ABCA4	4.61	-0.68	0.59	-1.15	2.50e-01	8.80e-01	24
ABCA5	110.71	0.11	0.28	0.41	6.82e-01	9.98e-01	23461
ABCA6	2.82	-1.21	1.09	-1.11	2.67e-01	8.96e-01	23460
ABCA7	306.66	-0.06	0.25	-0.23	8.18e-01	9.98e-01	10347
ABCA8	4.91	-1	1.13	-0.89	3.73e-01	9.51e-01	10351
ABCA9	5.79	0.05	1.55	0.03	9.74e-01	9.98e-01	10350
ABCB1	28.1	0.75	1.17	0.64	5.22e-01	9.93e-01	5243
ABCB10	244.38	-0.2	0.3	-0.67	5.04e-01	9.91e-01	23456
ABCB11	7.14	0.49	1.25	0.39	6.94e-01	9.98e-01	8647
ABCB6	466.45	-0.48	0.44	-1.08	2.80e-01	9.05e-01	10058
ABCB7	283.46	0.12	0.16	0.73	4.63e-01	9.82e-01	22
ABCB8	426.94	-0.45	0.37	-1.22	2.21e-01	8.59e-01	11194
ABCB9	91.47	-0.04	0.44	-0.09	9.28e-01	9.98e-01	23457
ABCC1	2313.43	-0.06	0.36	-0.16	8.75e-01	9.98e-01	4363
ABCC10	252.73	-0.1	0.29	-0.34	7.30e-01	9.98e-01	89845
ABCC11	3.81	-0.02	0.55	-0.04	9.66e-01	9.98e-01	85320
ABCC2	2567.66	-0.38	0.99	-0.39	6.98e-01	9.98e-01	1244
ABCC3	4263.93	0.18	0.69	0.26	7.92e-01	9.98e-01	8714
ABCC4	591.88	-0.05	0.5	-0.09	9.26e-01	9.98e-01	10257
ABCC5	559.25	-0.09	0.32	-0.28	7.78e-01	9.98e-01	10057
ABCC6	38.22	-0.42	0.58	-0.72	4.72e-01	9.85e-01	368
ABCC6P2	1.44	0.03	0.8	0.04	9.66e-01	9.98e-01	730013
ABCC8	38.64	0.31	1.08	0.28	7.76e-01	9.98e-01	6833
ABCC9	27.72	-1.5	1.61	-0.93	3.53e-01	9.41e-01	10060
ABCD1	146.84	0.41	0.45	0.9	3.68e-01	9.49e-01	215
ABCD3	508.77	-0.15	0.21	-0.73	4.67e-01	9.82e-01	5825
ABCD4	361.11	-0.33	0.24	-1.37	1.72e-01	8.10e-01	5826
ABCE1	1006.54	0.12	0.14	0.85	3.96e-01	9.58e-01	6059
ABCF1	1191.53	-0.18	0.2	-0.88	3.79e-01	9.53e-01	23
ABCF2	1149.96	-0.23	0.19	-1.24	2.14e-01	8.55e-01	10061
ABCF3	543.56	-0.29	0.16	-1.77	7.61e-02	6.37e-01	55324
ABCG1	171.8	-0.04	0.65	-0.06	9.55e-01	9.98e-01	9619
ABCG2	330.41	-0.32	0.84	-0.38	7.05e-01	9.98e-01	9429
ABCG4	5.68	-0.43	0.65	-0.66	5.07e-01	9.93e-01	64137
ABCG5	1.57	-2.62	1.24	-2.11	3.53e-02	4.81e-01	64240
ABHD1	15.22	0.09	0.62	0.15	8.82e-01	9.98e-01	84696
ABHD10	263.88	-0.03	0.24	-0.11	9.11e-01	9.98e-01	55347
ABHD11	194.36	-0.04	0.33	-0.13	8.97e-01	9.98e-01	83451
ABHD12	820.84	-0.33	0.41	-0.8	4.25e-01	9.72e-01	26090
ABHD12B	1.38	-0.03	1.58	-0.02	9.83e-01	9.99e-01	145447
ABHD13	154.86	0.18	0.26	0.69	4.90e-01	9.88e-01	84945
ABHD14A	43.4	-0.87	0.27	-3.16	1.56e-03	9.06e-02	25864
ABHD14B	524.52	-0.28	0.18	-1.56	1.19e-01	7.39e-01	84836
ABHD15	322.15	-0.28	0.4	-0.69	4.88e-01	9.87e-01	116236
ABHD16A	519.58	0.06	0.31	0.21	8.37e-01	9.98e-01	7920
ABHD16B	14.85	-0.38	1.84	-0.2	8.39e-01	9.98e-01	140701
ABHD2	2222.55	-0.09	0.29	-0.29	7.68e-01	9.98e-01	11057
ABHD3	295.89	-0.31	0.4	-0.76	4.46e-01	9.81e-01	171586
ABHD4	988.22	-0.19	0.43	-0.45	6.52e-01	9.98e-01	63874
ABHD5	289.4	-0.35	0.31	-1.11	2.66e-01	8.94e-01	51099
ABHD6	104.29	-0.63	0.28	-2.22	2.63e-02	4.21e-01	57406
ABHD8	104.22	-0.3	0.27	-1.12	2.62e-01	8.92e-01	79575
ABI1	1213.42	0.32	0.28	1.16	2.48e-01	8.80e-01	10006
ABI2	625.3	0.04	0.21	0.19	8.52e-01	9.98e-01	10152
ABI3	6	-1.19	2.64	-0.45	6.52e-01	9.98e-01	51225
ABI3BP	83.51	1.7	0.64	2.64	8.36e-03	2.42e-01	25890
ABL1	1267.52	-0.15	0.32	-0.48	6.28e-01	9.98e-01	25
ABL2	735.47	0.16	0.26	0.6	5.51e-01	9.97e-01	27
ABLIM1	1228.42	-0.31	0.2	-1.54	1.25e-01	7.47e-01	3983
ABLIM2	9.78	0	0.3	0.01	9.91e-01	9.99e-01	84448
ABLIM3	919.41	0.28	0.45	0.61	5.43e-01	9.95e-01	22885
ABO	31.88	-0.05	1.4	-0.04	9.69e-01	9.98e-01	28
ABR	1976.4	-0.09	0.3	-0.31	7.57e-01	9.98e-01	29
ABRACL	405.08	0.31	0.21	1.45	1.47e-01	7.85e-01	58527
ABT1	340.14	-0.55	0.22	-2.46	1.38e-02	3.09e-01	29777
ABTB1	222.19	-0.6	0.42	-1.44	1.49e-01	7.87e-01	80325
ABTB2	569.89	0.34	0.4	0.85	3.97e-01	9.59e-01	25841
ACAA1	642.01	-0.36	0.2	-1.82	6.90e-02	6.14e-01	30
ACAA2	743.72	-0.44	0.42	-1.05	2.94e-01	9.14e-01	10449
ACACA	2431.96	-0.34	0.34	-1	3.19e-01	9.21e-01	31
ACACB	240.86	-0.38	0.59	-0.65	5.18e-01	9.93e-01	32
ACAD10	230.01	-0.16	0.26	-0.61	5.41e-01	9.95e-01	80724
ACAD11	16.12	0.43	0.31	1.4	1.62e-01	8.00e-01	84129
ACAD8	184.69	-0.18	0.16	-1.12	2.64e-01	8.94e-01	27034
ACAD9	582.73	-0.4	0.25	-1.61	1.08e-01	7.18e-01	28976
ACADL	8.04	-1.06	0.5	-2.14	3.22e-02	4.61e-01	33
ACADM	378.32	0.11	0.16	0.67	5.04e-01	9.91e-01	34
ACADS	160.43	-0.46	0.41	-1.13	2.60e-01	8.92e-01	35
ACADSB	222.32	0.01	0.3	0.02	9.83e-01	9.99e-01	36
ACADVL	3978.31	-0.33	0.14	-2.43	1.51e-02	3.21e-01	37
ACAN	2.25	-0.73	1.18	-0.62	5.34e-01	9.95e-01	176
ACAP1	50.06	-0.57	0.67	-0.85	3.96e-01	9.58e-01	9744
ACAP2	454.18	0.22	0.21	1.04	2.99e-01	9.14e-01	23527
ACAP3	266.56	-0.53	0.29	-1.83	6.66e-02	6.05e-01	116983
ACAT1	718.03	-0.15	0.19	-0.82	4.13e-01	9.66e-01	38
ACAT2	1105.89	-0.85	0.44	-1.91	5.58e-02	5.73e-01	39
ACBD3	802.73	0.1	0.26	0.37	7.14e-01	9.98e-01	64746
ACBD4	199.01	-0.3	0.38	-0.8	4.26e-01	9.72e-01	79777
ACBD5	529.12	0.08	0.2	0.38	7.02e-01	9.98e-01	91452
ACBD6	524.39	-0.04	0.18	-0.23	8.20e-01	9.98e-01	84320
ACBD7	36.67	-0.23	0.55	-0.43	6.70e-01	9.98e-01	414149
ACCS	143.7	-0.24	0.47	-0.5	6.19e-01	9.98e-01	84680
ACD	327.88	-0.35	0.25	-1.4	1.60e-01	8.00e-01	65057
ACE	55.13	0.13	0.68	0.2	8.45e-01	9.98e-01	1636
ACE2	113.89	0.13	1.31	0.1	9.22e-01	9.98e-01	59272
ACER2	60.28	-0.23	0.44	-0.52	6.00e-01	9.98e-01	340485
ACER3	292.51	0.22	0.25	0.86	3.93e-01	9.57e-01	55331
ACHE	38.2	-0.26	0.7	-0.38	7.04e-01	9.98e-01	43
ACIN1	2188.79	-0.09	0.18	-0.5	6.21e-01	9.98e-01	22985
ACLY	8297.95	-0.3	0.37	-0.82	4.12e-01	9.66e-01	47
ACMSD	1.02	-1.12	1.13	-0.99	3.21e-01	9.21e-01	130013
ACO1	1128.44	0	0.22	0.02	9.86e-01	9.99e-01	48
ACO2	1101.94	-0.16	0.37	-0.44	6.61e-01	9.98e-01	50
ACOT1	49.85	-0.48	0.49	-0.98	3.26e-01	9.25e-01	641371
ACOT11	65.29	-0.22	0.45	-0.49	6.23e-01	9.98e-01	26027
ACOT13	854.34	0.11	0.28	0.4	6.90e-01	9.98e-01	55856
ACOT2	266.74	-0.34	0.43	-0.79	4.32e-01	9.74e-01	10965
ACOT4	24.67	0.03	0.47	0.06	9.51e-01	9.98e-01	122970
ACOT6	5.32	5.93	2.15	2.76	5.79e-03	1.95e-01	641372
ACOT7	672.63	-0.31	0.23	-1.34	1.82e-01	8.19e-01	11332
ACOT8	176.1	-0.33	0.33	-1.02	3.06e-01	9.17e-01	10005
ACOT9	862.82	0.37	0.16	2.37	1.78e-02	3.54e-01	23597
ACOX1	533.2	0.01	0.16	0.08	9.38e-01	9.98e-01	51
ACOX2	27.05	-0.92	0.87	-1.06	2.91e-01	9.13e-01	8309
ACOX3	151.12	-0.25	0.21	-1.21	2.25e-01	8.62e-01	8310
ACOXL	4.12	-0.38	0.74	-0.51	6.11e-01	9.98e-01	55289
ACP1	1452.29	-0.05	0.21	-0.26	7.97e-01	9.98e-01	52
ACP2	322.42	-0.08	0.16	-0.48	6.29e-01	9.98e-01	53
ACP5	236.38	-0.92	1.15	-0.8	4.24e-01	9.71e-01	54
ACP6	445.59	-0.34	0.42	-0.81	4.20e-01	9.71e-01	51205
ACPP	23.27	0.65	0.94	0.7	4.86e-01	9.86e-01	55
ACRBP	15.25	0.53	0.56	0.95	3.40e-01	9.34e-01	84519
ACSBG1	1.16	-0.36	1.06	-0.34	7.31e-01	9.98e-01	23205
ACSBG2	1.02	-0.81	1.9	-0.43	6.68e-01	9.98e-01	81616
ACSF2	583.56	-0.21	0.44	-0.48	6.33e-01	9.98e-01	80221
ACSF3	201.55	-0.21	0.23	-0.92	3.59e-01	9.43e-01	197322
ACSL1	893.93	0.26	0.37	0.71	4.80e-01	9.85e-01	2180
ACSL3	2586.09	-0.06	0.26	-0.24	8.13e-01	9.98e-01	2181
ACSL4	1493.44	0.4	0.19	2.15	3.14e-02	4.55e-01	2182
ACSL5	576.9	-0.15	1.07	-0.14	8.89e-01	9.98e-01	51703
ACSL6	2.59	0.06	0.69	0.09	9.32e-01	9.98e-01	23305
ACSM1	10.06	0.62	1.29	0.48	6.31e-01	9.98e-01	116285
ACSM3	114.03	0.02	0.6	0.03	9.74e-01	9.98e-01	6296
ACSS1	186.65	-0.47	0.64	-0.73	4.64e-01	9.82e-01	84532
ACSS2	646.93	-0.29	0.19	-1.53	1.27e-01	7.53e-01	55902
ACSS3	2.07	-0.79	1.04	-0.76	4.48e-01	9.82e-01	79611
ACTA1	1.27	-0.1	0.75	-0.13	8.95e-01	9.98e-01	58
ACTA2	536.82	2.22	0.7	3.17	1.51e-03	8.89e-02	59
ACTB	49641.57	-0.2	0.1	-2.05	4.04e-02	5.04e-01	60
ACTBL2	8.96	1.73	0.94	1.84	6.56e-02	6.02e-01	345651
ACTC1	2.78	1.48	2.95	0.5	6.16e-01	9.98e-01	70
ACTG1	41293.45	0.11	0.27	0.42	6.76e-01	9.98e-01	71
ACTG1P4	1.08	-0.55	0.86	-0.64	5.25e-01	9.93e-01	648740
ACTG2	61.43	2.78	2.75	1.01	3.11e-01	9.18e-01	72
ACTL10	8.05	0.34	0.96	0.35	7.23e-01	9.98e-01	170487
ACTL6A	971.56	-0.3	0.4	-0.74	4.57e-01	9.82e-01	86
ACTL8	2.22	-0.6	0.98	-0.61	5.40e-01	9.95e-01	81569
ACTN1	6428.63	0.32	0.19	1.73	8.28e-02	6.54e-01	87
ACTN1-AS1	1.08	0.3	0.69	0.43	6.69e-01	9.98e-01	161159
ACTN2	18.63	-0.15	1.75	-0.09	9.31e-01	9.98e-01	88
ACTN4	16784.91	-0.52	0.36	-1.43	1.52e-01	7.92e-01	81
ACTR10	567.87	0.11	0.1	1.13	2.59e-01	8.91e-01	55860
ACTR1A	1911.07	-0.28	0.31	-0.91	3.64e-01	9.48e-01	10121
ACTR1B	583.01	-0.43	0.25	-1.69	9.02e-02	6.71e-01	10120
ACTR2	3639.66	0.12	0.14	0.81	4.18e-01	9.68e-01	10097
ACTR3	3238.29	0.14	0.12	1.16	2.45e-01	8.78e-01	10096
ACTR3B	73.33	-0.38	0.23	-1.64	1.01e-01	7.06e-01	57180
ACTR3C	15.4	-0.68	1.33	-0.51	6.08e-01	9.98e-01	653857
ACTR5	173.03	-0.32	0.27	-1.18	2.37e-01	8.72e-01	79913
ACTR6	217.53	0.15	0.27	0.56	5.78e-01	9.98e-01	64431
ACTR8	223.98	-0.01	0.16	-0.08	9.33e-01	9.98e-01	93973
ACTRT3	33.2	0.2	0.17	1.21	2.25e-01	8.61e-01	84517
ACVR1	398.51	0.17	0.29	0.59	5.56e-01	9.97e-01	90
ACVR1B	401.44	-0.1	0.17	-0.57	5.71e-01	9.98e-01	91
ACVR1C	10	1.37	0.96	1.42	1.55e-01	7.95e-01	130399
ACVR2A	89.4	0.18	0.22	0.83	4.05e-01	9.63e-01	92
ACVR2B	97.08	0.24	0.24	1.01	3.12e-01	9.18e-01	93
ACVR2B-AS1	9.13	0.31	0.38	0.81	4.19e-01	9.69e-01	100128640
ACVRL1	4.47	2.87	0.97	2.95	3.23e-03	1.40e-01	94
ACY1	7.88	-0.57	0.45	-1.27	2.03e-01	8.42e-01	95
ACY3	11.82	-0.65	0.79	-0.82	4.12e-01	9.66e-01	91703
ACYP1	90.95	-0.19	0.19	-0.95	3.41e-01	9.34e-01	97
ACYP2	51.82	-0.36	0.24	-1.49	1.36e-01	7.65e-01	98
ADA	418.69	0.03	0.32	0.09	9.31e-01	9.98e-01	100
ADAL	72.44	0.14	0.32	0.45	6.52e-01	9.98e-01	161823
ADAM10	1902.7	0.05	0.28	0.2	8.43e-01	9.98e-01	102
ADAM11	29.78	-0.33	0.72	-0.45	6.52e-01	9.98e-01	4185
ADAM12	67.09	0.7	0.8	0.88	3.79e-01	9.53e-01	8038
ADAM15	1788.79	-0.48	0.42	-1.14	2.54e-01	8.84e-01	8751
ADAM17	947.58	0.49	0.22	2.22	2.67e-02	4.24e-01	6868
ADAM19	672.33	0.27	0.27	1.01	3.14e-01	9.20e-01	8728
ADAM1A	43.93	0.26	0.24	1.08	2.78e-01	9.04e-01	8759
ADAM20P1	4.61	-0.25	0.72	-0.35	7.25e-01	9.98e-01	317760
ADAM21	6.58	0.13	0.8	0.17	8.68e-01	9.98e-01	8747
ADAM22	27.53	-0.3	0.68	-0.44	6.62e-01	9.98e-01	53616
ADAM23	131.97	0.03	0.49	0.06	9.54e-01	9.98e-01	8745
ADAM28	242.52	0.39	1.02	0.38	7.03e-01	9.98e-01	10863
ADAM32	6.65	-1.24	0.46	-2.71	6.67e-03	2.12e-01	203102
ADAM33	16.1	-0.29	1.75	-0.17	8.69e-01	9.98e-01	80332
ADAM8	421.55	1.1	0.65	1.7	8.83e-02	6.65e-01	101
ADAM9	7536.08	0.1	0.38	0.26	7.92e-01	9.98e-01	8754
ADAMDEC1	2.18	0.19	2.96	0.06	9.49e-01	9.98e-01	27299
ADAMTS1	1165.81	-1.12	1.22	-0.92	3.56e-01	9.42e-01	9510
ADAMTS10	315.44	-0.39	1	-0.39	7.00e-01	9.98e-01	81794
ADAMTS12	52.26	-0.25	0.77	-0.32	7.48e-01	9.98e-01	81792
ADAMTS13	58.39	0.19	0.37	0.52	6.05e-01	9.98e-01	11093
ADAMTS14	4.81	-0.51	0.93	-0.55	5.81e-01	9.98e-01	140766
ADAMTS15	107.09	-0.39	0.24	-1.63	1.03e-01	7.09e-01	170689
ADAMTS16	13.28	0.4	1.29	0.31	7.55e-01	9.98e-01	170690
ADAMTS17	4.52	-0.75	0.97	-0.77	4.41e-01	9.78e-01	170691
ADAMTS19	3.09	0.22	2.25	0.1	9.23e-01	9.98e-01	171019
ADAMTS2	1.96	0.35	0.99	0.36	7.22e-01	9.98e-01	9509
ADAMTS3	3.48	-0.2	1.04	-0.19	8.47e-01	9.98e-01	9508
ADAMTS4	293.37	10.87	1.96	5.54	3.00e-08	2.04e-05	9507
ADAMTS6	16.41	0.61	0.59	1.02	3.07e-01	9.17e-01	11174
ADAMTS7	80.76	-0.27	0.41	-0.64	5.20e-01	9.93e-01	11173
ADAMTS8	19.39	0.04	1.06	0.04	9.69e-01	9.98e-01	11095
ADAMTS9	741.63	-0.88	0.71	-1.23	2.20e-01	8.59e-01	56999
ADAMTS9-AS2	2.73	0.53	0.61	0.88	3.79e-01	9.53e-01	100507098
ADAMTSL1	1.1	-2.89	2.09	-1.38	1.68e-01	8.04e-01	92949
ADAMTSL3	8.35	-1.12	0.63	-1.78	7.45e-02	6.31e-01	57188
ADAMTSL4	138.2	0.27	0.52	0.53	5.95e-01	9.98e-01	54507
ADAMTSL5	102.78	0.24	0.48	0.51	6.10e-01	9.98e-01	339366
ADAP1	74.62	0	0.29	0	9.98e-01	1.00e+00	11033
ADAP2	48.51	0.13	0.56	0.23	8.15e-01	9.98e-01	55803
ADAR	4569.02	0.68	0.16	4.25	2.17e-05	3.94e-03	103
ADARB1	161.32	-0.96	0.62	-1.56	1.19e-01	7.39e-01	104
ADAT1	242.21	0.18	0.24	0.73	4.65e-01	9.82e-01	23536
ADAT2	81.49	-0.19	0.26	-0.74	4.59e-01	9.82e-01	134637
ADAT3	21.92	-0.84	0.57	-1.47	1.41e-01	7.70e-01	113179
ADCK1	69.52	-0.11	0.18	-0.58	5.60e-01	9.98e-01	57143
ADCK2	239.68	-0.19	0.28	-0.66	5.10e-01	9.93e-01	90956
ADCK5	128.92	-0.73	0.35	-2.08	3.78e-02	4.93e-01	203054
ADCY1	122.65	-0.36	0.45	-0.8	4.23e-01	9.71e-01	107
ADCY10	1.32	0.12	0.68	0.17	8.63e-01	9.98e-01	55811
ADCY10P1	27.5	-0.33	0.61	-0.54	5.86e-01	9.98e-01	221442
ADCY3	801.55	-0.27	0.38	-0.7	4.87e-01	9.86e-01	109
ADCY4	36.8	-1.08	1.32	-0.82	4.13e-01	9.66e-01	196883
ADCY5	11.06	-0.61	0.6	-1.02	3.10e-01	9.17e-01	111
ADCY6	645.62	-0.25	0.22	-1.13	2.60e-01	8.92e-01	112
ADCY7	744.58	0.23	0.26	0.87	3.86e-01	9.55e-01	113
ADCY9	390.91	-0.19	0.26	-0.73	4.67e-01	9.82e-01	115
ADCYAP1R1	2.26	-2.87	2.2	-1.31	1.91e-01	8.30e-01	117
ADD1	1666.85	-0.35	0.25	-1.39	1.65e-01	8.01e-01	118
ADD2	375.45	0.11	1.13	0.1	9.22e-01	9.98e-01	119
ADD3	746.1	-0.15	0.28	-0.52	6.02e-01	9.98e-01	120
ADH1B	12.24	-4.29	1.31	-3.28	1.05e-03	7.10e-02	125
ADH1C	9.13	0.13	1.14	0.11	9.11e-01	9.98e-01	126
ADH5	1246.11	-0.12	0.16	-0.74	4.62e-01	9.82e-01	128
ADH6	5.84	-1.72	0.55	-3.13	1.76e-03	9.77e-02	130
ADH7	3.14	0.13	2.58	0.05	9.60e-01	9.98e-01	131
ADHFE1	15.04	-1.25	0.72	-1.75	8.02e-02	6.46e-01	137872
ADI1	780.14	-0.5	0.29	-1.75	8.07e-02	6.47e-01	55256
ADIPOR1	2345.51	0.12	0.25	0.48	6.34e-01	9.98e-01	51094
ADIPOR2	1317.94	-0.27	0.17	-1.61	1.08e-01	7.18e-01	79602
ADIRF	531.73	-1.33	1.24	-1.07	2.85e-01	9.08e-01	10974
ADK	486.57	-0.05	0.18	-0.3	7.68e-01	9.98e-01	132
ADM	1287.98	0.39	0.55	0.71	4.75e-01	9.85e-01	133
ADM2	109.76	2.19	0.77	2.84	4.54e-03	1.67e-01	79924
ADM5	70.51	-1.45	0.56	-2.57	1.01e-02	2.69e-01	199800
ADNP	1022.34	0.24	0.17	1.38	1.69e-01	8.05e-01	23394
ADNP2	398.72	-0.08	0.25	-0.31	7.53e-01	9.98e-01	22850
ADO	404.94	0.04	0.36	0.11	9.11e-01	9.98e-01	84890
ADORA1	10.33	-0.71	0.5	-1.42	1.57e-01	7.98e-01	134
ADORA2A	43.19	-0.15	0.69	-0.21	8.31e-01	9.98e-01	135
ADORA2A-AS1	1.64	-0.86	1.95	-0.44	6.61e-01	9.98e-01	646023
ADORA2B	131.57	0.04	0.36	0.11	9.14e-01	9.98e-01	136
ADPGK	991.91	-0.12	0.18	-0.67	5.00e-01	9.91e-01	83440
ADPRH	133.51	0.92	0.54	1.7	8.88e-02	6.66e-01	141
ADPRHL1	84.48	0.2	0.62	0.32	7.47e-01	9.98e-01	113622
ADPRHL2	466.35	0.04	0.25	0.15	8.81e-01	9.98e-01	54936
ADPRM	115.41	0.96	0.34	2.81	4.96e-03	1.76e-01	56985
ADRA1B	144.67	-0.1	0.57	-0.17	8.62e-01	9.98e-01	147
ADRA1D	23.55	-0.9	1.18	-0.76	4.49e-01	9.82e-01	146
ADRA2A	17.37	-1.71	1.27	-1.35	1.77e-01	8.18e-01	150
ADRA2B	1.38	0.03	0.71	0.04	9.67e-01	9.98e-01	151
ADRA2C	52.05	-0.47	0.61	-0.76	4.47e-01	9.81e-01	152
ADRB1	18.18	0.33	0.74	0.45	6.56e-01	9.98e-01	153
ADRB2	352.37	1.39	0.86	1.61	1.07e-01	7.15e-01	154
ADRM1	1832.6	-0.35	0.31	-1.11	2.65e-01	8.94e-01	11047
ADSL	816.1	-0.13	0.21	-0.61	5.40e-01	9.95e-01	158
ADSS	756.84	0.03	0.24	0.13	9.00e-01	9.98e-01	NA
ADSSL1	104.31	-0.16	0.33	-0.48	6.28e-01	9.98e-01	NA
ADTRP	50.68	-0.3	0.74	-0.4	6.86e-01	9.98e-01	84830
AEBP1	84.71	6.82	1.26	5.4	6.75e-08	3.78e-05	165
AEBP2	313.09	0.15	0.18	0.85	3.95e-01	9.58e-01	121536
AEN	662.83	-0.41	0.33	-1.24	2.14e-01	8.56e-01	64782
AES	2522.7	-0.21	0.17	-1.23	2.20e-01	8.59e-01	NA
AFAP1	1041.49	0.47	0.2	2.4	1.65e-02	3.36e-01	60312
AFAP1-AS1	11.95	1.44	0.82	1.76	7.77e-02	6.43e-01	84740
AFAP1L1	227.44	0.19	0.25	0.76	4.46e-01	9.81e-01	134265
AFAP1L2	322.89	-0.16	0.51	-0.32	7.48e-01	9.98e-01	84632
AFF1	1051.61	0.06	0.4	0.16	8.76e-01	9.98e-01	4299
AFF2	3.04	0.39	1.13	0.34	7.31e-01	9.98e-01	2334
AFF3	2.84	-1.86	1.73	-1.08	2.82e-01	9.05e-01	3899
AFF4	1352.86	0.11	0.33	0.33	7.41e-01	9.98e-01	27125
AFG3L1P	195.17	-0.3	0.22	-1.36	1.74e-01	8.13e-01	172
AFG3L2	798.67	-0.24	0.14	-1.67	9.46e-02	6.85e-01	10939
AFMID	236.27	-0.14	0.25	-0.57	5.69e-01	9.98e-01	125061
AFP	3.21	-0.69	0.7	-0.99	3.21e-01	9.21e-01	174
AFTPH	575.66	0.16	0.1	1.61	1.08e-01	7.18e-01	54812
AGA	218.87	0.17	0.2	0.82	4.09e-01	9.66e-01	175
AGAP1	565.85	0	0.21	-0.02	9.85e-01	9.99e-01	116987
AGAP11	8.15	0.08	0.61	0.13	8.97e-01	9.98e-01	119385
AGAP2	27.96	0.44	0.56	0.79	4.32e-01	9.74e-01	116986
AGAP3	605.88	-0.39	0.21	-1.84	6.63e-02	6.05e-01	116988
AGAP4	23.24	0.17	0.38	0.45	6.53e-01	9.98e-01	119016
AGAP5	33.05	0.3	0.16	1.86	6.28e-02	5.89e-01	729092
AGAP6	116.02	-0.45	0.25	-1.84	6.61e-02	6.05e-01	414189
AGAP9	2.18	0.42	0.56	0.75	4.52e-01	9.82e-01	642517
AGBL2	25.57	0.73	0.44	1.65	9.95e-02	7.02e-01	79841
AGBL3	15.31	-0.46	0.46	-1	3.16e-01	9.21e-01	340351
AGBL5	441.74	-0.25	0.3	-0.83	4.09e-01	9.66e-01	60509
AGER	343.46	3.32	0.73	4.55	5.43e-06	1.26e-03	177
AGFG1	1638.5	0.22	0.19	1.12	2.63e-01	8.93e-01	3267
AGFG2	321.43	-0.71	0.39	-1.81	6.99e-02	6.17e-01	3268
AGGF1	509.93	0.24	0.18	1.36	1.75e-01	8.14e-01	55109
AGK	396.47	-0.03	0.17	-0.2	8.42e-01	9.98e-01	55750
AGL	242.35	0.02	0.32	0.07	9.42e-01	9.98e-01	178
AGMAT	77.19	-0.44	0.59	-0.75	4.55e-01	9.82e-01	79814
AGMO	52.97	0.44	0.59	0.74	4.61e-01	9.82e-01	392636
37104	311.54	-0.2	0.13	-1.56	1.19e-01	7.39e-01	26523
37469	382.48	0.32	0.21	1.54	1.23e-01	7.44e-01	27161
37834	140.07	-0.01	0.26	-0.03	9.72e-01	9.98e-01	192669
38200	243.96	0.12	0.25	0.49	6.26e-01	9.98e-01	192670
AGPAT1	1046.46	-0.23	0.38	-0.61	5.41e-01	9.95e-01	10554
AGPAT2	777.48	-0.43	0.38	-1.14	2.55e-01	8.86e-01	10555
AGPAT3	923.45	-0.05	0.1	-0.55	5.83e-01	9.98e-01	56894
AGPAT4	154.8	-0.08	0.19	-0.44	6.60e-01	9.98e-01	56895
AGPAT4-IT1	6.68	0.22	0.34	0.64	5.24e-01	9.93e-01	79992
AGPAT5	548.84	-0.28	0.26	-1.08	2.81e-01	9.05e-01	55326
AGPS	854.48	0.06	0.25	0.25	8.04e-01	9.98e-01	8540
AGR2	1048.64	-0.51	0.4	-1.28	2.00e-01	8.39e-01	10551
AGR3	26.86	-1.71	1.79	-0.95	3.41e-01	9.34e-01	155465
AGRN	5151.32	0	0.45	-0.01	9.94e-01	1.00e+00	375790
AGT	216.67	-0.29	1.39	-0.21	8.32e-01	9.98e-01	183
AGTPBP1	269.79	0.46	0.31	1.48	1.38e-01	7.66e-01	23287
AGTR1	40.96	0.36	1.01	0.36	7.19e-01	9.98e-01	185
AGTRAP	613.29	-0.13	0.11	-1.23	2.19e-01	8.59e-01	57085
AHCTF1	821.76	0.15	0.15	1.06	2.90e-01	9.12e-01	25909
AHCTF1P1	9.59	0.41	0.27	1.51	1.30e-01	7.58e-01	285116
AHCY	3544.2	-0.25	0.32	-0.77	4.44e-01	9.80e-01	191
AHCYL1	1778.66	-0.03	0.14	-0.23	8.15e-01	9.98e-01	10768
AHCYL2	415.96	0.23	0.24	0.95	3.43e-01	9.35e-01	23382
AHDC1	292.39	-0.18	0.36	-0.48	6.29e-01	9.98e-01	27245
AHI1	196.05	-0.1	0.37	-0.26	7.97e-01	9.98e-01	54806
AHNAK	16263.2	-0.09	0.51	-0.18	8.54e-01	9.98e-01	79026
AHNAK2	7290.2	-0.12	0.63	-0.2	8.42e-01	9.98e-01	113146
AHR	1135.36	0.4	0.47	0.85	3.95e-01	9.58e-01	196
AHRR	32.93	-0.08	0.58	-0.14	8.87e-01	9.98e-01	57491
AHSA1	2541.62	-0.28	0.17	-1.61	1.08e-01	7.18e-01	10598
AHSG	3.55	0.02	0.76	0.03	9.78e-01	9.98e-01	197
AICDA	2.59	0.97	0.69	1.39	1.65e-01	8.01e-01	57379
AIDA	436.05	0.37	0.2	1.88	6.05e-02	5.88e-01	64853
AIF1	74.69	3.61	2.89	1.25	2.12e-01	8.53e-01	199
AIF1L	191.09	-1.87	0.67	-2.78	5.36e-03	1.85e-01	83543
AIFM1	932.77	-0.34	0.32	-1.04	2.97e-01	9.14e-01	9131
AIFM2	568.36	-0.26	0.47	-0.54	5.91e-01	9.98e-01	84883
AIFM3	28.76	-0.15	0.36	-0.41	6.79e-01	9.98e-01	150209
AIG1	283.87	0.02	0.25	0.09	9.28e-01	9.98e-01	51390
AIM2	2.47	0.08	1.66	0.05	9.61e-01	9.98e-01	9447
AIMP1	679.92	0.16	0.12	1.36	1.75e-01	8.16e-01	9255
AIMP2	473.1	-0.03	0.32	-0.1	9.20e-01	9.98e-01	7965
AIP	485.58	-0.44	0.32	-1.39	1.64e-01	8.01e-01	9049
AJAP1	5.2	-1.3	1.86	-0.7	4.85e-01	9.86e-01	55966
AJUBA	1132.05	0.36	0.48	0.76	4.49e-01	9.82e-01	84962
AK1	376.85	-0.56	0.31	-1.83	6.68e-02	6.06e-01	203
AK2	1919.49	-0.23	0.19	-1.2	2.30e-01	8.66e-01	204
AK3	857.86	0.2	0.25	0.82	4.13e-01	9.66e-01	50808
AK4	542.82	-0.16	0.36	-0.44	6.62e-01	9.98e-01	205
AK5	41.21	0.27	1.11	0.24	8.08e-01	9.98e-01	26289
AK7	79.16	-0.03	0.58	-0.05	9.60e-01	9.98e-01	122481
AK8	11.48	0.18	0.38	0.47	6.36e-01	9.98e-01	158067
AKAP1	858.79	-0.15	0.31	-0.47	6.35e-01	9.98e-01	8165
AKAP10	427.5	0.21	0.28	0.75	4.51e-01	9.82e-01	11216
AKAP11	415.8	0.03	0.33	0.1	9.17e-01	9.98e-01	11215
AKAP12	3343.9	0.63	0.43	1.48	1.40e-01	7.69e-01	9590
AKAP13	1590.07	-0.24	0.17	-1.42	1.56e-01	7.96e-01	11214
AKAP17A	448.74	-0.27	0.16	-1.69	9.18e-02	6.76e-01	8227
AKAP2	2.3	-0.55	0.96	-0.57	5.67e-01	9.98e-01	NA
AKAP3	13.18	0.37	0.59	0.63	5.27e-01	9.93e-01	10566
AKAP5	27.42	-0.14	0.63	-0.22	8.23e-01	9.98e-01	9495
AKAP6	38.71	0.09	0.44	0.2	8.40e-01	9.98e-01	9472
AKAP7	45.64	0.41	0.4	1.01	3.11e-01	9.17e-01	9465
AKAP8	406.41	-0.19	0.18	-1.03	3.05e-01	9.17e-01	10270
AKAP8L	663.22	0.07	0.25	0.27	7.90e-01	9.98e-01	26993
AKAP9	640.3	0.21	0.31	0.66	5.08e-01	9.93e-01	10142
AKIP1	279.2	-0.02	0.15	-0.12	9.06e-01	9.98e-01	56672
AKIRIN1	886.87	0.14	0.22	0.65	5.17e-01	9.93e-01	79647
AKIRIN2	463.68	0.35	0.28	1.24	2.14e-01	8.55e-01	55122
AKNA	160.02	-0.07	0.38	-0.18	8.59e-01	9.98e-01	80709
AKNAD1	3.51	0.44	0.7	0.63	5.27e-01	9.93e-01	254268
AKR1A1	743.89	-0.35	0.19	-1.8	7.24e-02	6.24e-01	10327
AKR1B1	12001.9	0.17	0.67	0.25	8.00e-01	9.98e-01	231
AKR1B10	14265.17	-0.4	0.98	-0.42	6.78e-01	9.98e-01	57016
AKR1B15	171.66	-0.16	1.01	-0.16	8.75e-01	9.98e-01	441282
AKR1C1	4257.05	-0.49	0.64	-0.77	4.43e-01	9.78e-01	1645
AKR1C2	13277.38	-0.25	0.83	-0.3	7.62e-01	9.98e-01	1646
AKR1C3	11061.18	-0.11	0.67	-0.17	8.66e-01	9.98e-01	8644
AKR1C4	6.04	-0.09	0.91	-0.1	9.19e-01	9.98e-01	1109
AKR1E2	91.1	0.07	0.7	0.1	9.23e-01	9.98e-01	83592
AKR7A2	430.99	-0.57	0.22	-2.53	1.15e-02	2.84e-01	8574
AKR7A3	7.48	-0.22	0.65	-0.34	7.35e-01	9.98e-01	22977
AKR7L	3.28	-1.33	0.58	-2.3	2.15e-02	3.89e-01	246181
AKT1	1739.76	-0.28	0.15	-1.91	5.66e-02	5.75e-01	207
AKT1S1	938.46	-0.31	0.21	-1.51	1.30e-01	7.58e-01	84335
AKT2	1974.74	-0.37	0.31	-1.2	2.28e-01	8.65e-01	208
AKT3	826.77	0.43	0.31	1.38	1.69e-01	8.05e-01	10000
AKTIP	333.66	0.26	0.18	1.43	1.53e-01	7.93e-01	64400
ALAD	348.97	-0.48	0.17	-2.81	5.03e-03	1.78e-01	210
ALAS1	735.78	-0.16	0.23	-0.71	4.78e-01	9.85e-01	211
ALAS2	1.4	-1.26	1.31	-0.96	3.35e-01	9.33e-01	212
ALCAM	2599.92	-0.09	0.29	-0.32	7.49e-01	9.98e-01	214
ALDH16A1	331.5	-0.78	0.4	-1.94	5.18e-02	5.58e-01	126133
ALDH18A1	957.98	-0.15	0.25	-0.61	5.42e-01	9.95e-01	5832
ALDH1A1	39782.87	-0.09	1.04	-0.08	9.33e-01	9.98e-01	216
ALDH1A2	408.35	-0.9	1.88	-0.48	6.31e-01	9.98e-01	8854
ALDH1A3	5594.45	0.82	0.74	1.11	2.68e-01	8.98e-01	220
ALDH1B1	618.41	-0.21	0.32	-0.65	5.16e-01	9.93e-01	219
ALDH1L1	18.38	-0.12	0.62	-0.2	8.43e-01	9.98e-01	10840
ALDH1L2	224.64	2.07	0.45	4.56	5.07e-06	1.23e-03	160428
ALDH2	1626.53	-0.37	0.26	-1.45	1.46e-01	7.84e-01	217
ALDH3A1	4367.49	-0.44	0.96	-0.46	6.45e-01	9.98e-01	218
ALDH3A2	1864.92	-0.2	0.42	-0.48	6.35e-01	9.98e-01	224
ALDH3B1	1783.8	-0.47	0.66	-0.71	4.81e-01	9.85e-01	221
ALDH3B2	19.69	-0.17	0.9	-0.19	8.52e-01	9.98e-01	222
ALDH4A1	340.92	-0.52	0.36	-1.43	1.51e-01	7.91e-01	8659
ALDH5A1	203.15	-0.2	0.39	-0.51	6.08e-01	9.98e-01	7915
ALDH6A1	82.6	-0.02	0.27	-0.06	9.53e-01	9.98e-01	4329
ALDH7A1	1218.02	-0.14	0.33	-0.42	6.77e-01	9.98e-01	501
ALDH8A1	3.74	-1.44	0.68	-2.1	3.53e-02	4.81e-01	64577
ALDH9A1	756	-0.2	0.09	-2.11	3.52e-02	4.81e-01	223
ALDOA	15664.58	-0.26	0.18	-1.48	1.38e-01	7.66e-01	226
ALDOB	7.92	-2.2	1.4	-1.57	1.16e-01	7.32e-01	229
ALDOC	277.56	0.07	0.62	0.12	9.04e-01	9.98e-01	230
ALG1	334.27	-0.53	0.27	-1.95	5.11e-02	5.56e-01	56052
ALG10	55.28	0.04	0.37	0.11	9.10e-01	9.98e-01	84920
ALG10B	78.85	0.37	0.34	1.1	2.73e-01	9.01e-01	144245
ALG11	46.38	0.07	0.21	0.35	7.26e-01	9.98e-01	440138
ALG12	268	-0.43	0.27	-1.57	1.16e-01	7.32e-01	79087
ALG13	348.33	0.16	0.16	1	3.18e-01	9.21e-01	79868
ALG14	82.6	-0.25	0.18	-1.37	1.70e-01	8.07e-01	199857
ALG1L	6.04	-0.05	0.67	-0.07	9.44e-01	9.98e-01	200810
ALG1L9P	3.82	-0.23	0.75	-0.3	7.62e-01	9.98e-01	285407
ALG2	588.02	0.28	0.25	1.15	2.52e-01	8.82e-01	85365
ALG3	813.41	-0.32	0.28	-1.14	2.56e-01	8.88e-01	10195
ALG5	328.63	-0.09	0.12	-0.78	4.38e-01	9.76e-01	29880
ALG6	148.02	0.2	0.41	0.47	6.36e-01	9.98e-01	29929
ALG8	608.78	0.01	0.33	0.02	9.83e-01	9.99e-01	79053
ALG9	294	0.15	0.22	0.69	4.90e-01	9.88e-01	79796
ALKBH1	168.75	0.01	0.18	0.04	9.67e-01	9.98e-01	8846
ALKBH2	241.46	-0.22	0.21	-1.09	2.78e-01	9.04e-01	121642
ALKBH3	206.21	0.06	0.16	0.38	7.01e-01	9.98e-01	221120
ALKBH4	96.27	-0.18	0.23	-0.79	4.27e-01	9.72e-01	54784
ALKBH5	1161.35	-0.36	0.23	-1.58	1.13e-01	7.27e-01	54890
ALKBH6	263.71	-0.42	0.27	-1.57	1.16e-01	7.32e-01	84964
ALKBH7	237.34	-0.84	0.47	-1.79	7.35e-02	6.28e-01	84266
ALKBH8	128.19	0.32	0.24	1.33	1.83e-01	8.20e-01	91801
ALMS1	265.68	0	0.26	0.01	9.94e-01	1.00e+00	7840
ALOX12	20.29	-0.26	1.22	-0.21	8.34e-01	9.98e-01	239
ALOX12B	17.05	0.26	0.7	0.37	7.15e-01	9.98e-01	242
ALOX12P2	37.46	-0.14	0.78	-0.18	8.56e-01	9.98e-01	245
ALOX15	2.67	-0.28	0.95	-0.29	7.73e-01	9.98e-01	246
ALOX15B	292.98	0.55	1.98	0.28	7.80e-01	9.98e-01	247
ALOX5	270.3	0.46	0.88	0.53	5.98e-01	9.98e-01	240
ALOX5AP	14.24	0.3	0.7	0.42	6.72e-01	9.98e-01	241
ALOXE3	25.74	0.08	0.46	0.18	8.56e-01	9.98e-01	59344
ALPK1	311.11	0.97	0.3	3.2	1.38e-03	8.33e-02	80216
ALPK2	248.23	-0.33	1.25	-0.26	7.92e-01	9.98e-01	115701
ALPK3	56	-0.14	0.46	-0.31	7.59e-01	9.98e-01	57538
ALPL	12.74	-1.8	0.7	-2.56	1.05e-02	2.74e-01	249
ALPP	2.43	-0.71	1.31	-0.54	5.90e-01	9.98e-01	250
ALS2	586.59	0.14	0.19	0.73	4.66e-01	9.82e-01	57679
ALS2CL	713.68	-0.05	0.66	-0.08	9.39e-01	9.98e-01	259173
ALS2CR12	3.83	-0.85	0.52	-1.64	1.01e-01	7.06e-01	NA
ALX1	42.96	-0.09	0.62	-0.15	8.84e-01	9.98e-01	8092
ALX3	6.44	-0.71	1.5	-0.47	6.35e-01	9.98e-01	257
ALX4	55.33	0.33	1.46	0.23	8.20e-01	9.98e-01	60529
ALYREF	924.76	-0.74	0.32	-2.29	2.18e-02	3.90e-01	10189
AMACR	20.31	-0.36	0.54	-0.66	5.11e-01	9.93e-01	23600
AMBP	56.38	-0.72	0.97	-0.75	4.55e-01	9.82e-01	259
AMBRA1	471.3	0.05	0.23	0.21	8.32e-01	9.98e-01	55626
AMD1	1250.77	-0.11	0.12	-0.93	3.51e-01	9.41e-01	262
AMDHD1	43.01	0.39	0.65	0.6	5.50e-01	9.97e-01	144193
AMDHD2	154.33	-0.89	0.35	-2.53	1.13e-02	2.84e-01	51005
AMER1	147.36	0.22	0.26	0.82	4.13e-01	9.66e-01	139285
AMFR	1262.6	-0.03	0.26	-0.13	8.96e-01	9.98e-01	267
AMH	67.43	-0.74	0.88	-0.84	4.01e-01	9.62e-01	268
AMHR2	4.18	0.08	0.84	0.09	9.27e-01	9.98e-01	269
AMIGO1	18.43	-0.1	0.36	-0.28	7.76e-01	9.98e-01	57463
AMIGO2	5143.2	0.46	0.61	0.75	4.51e-01	9.82e-01	347902
AMIGO3	41.78	-0.56	0.35	-1.61	1.06e-01	7.15e-01	386724
AMMECR1	251.18	0.07	0.24	0.29	7.74e-01	9.98e-01	9949
AMMECR1L	584.63	0.29	0.18	1.57	1.17e-01	7.34e-01	83607
AMN	31.97	-0.21	0.93	-0.23	8.17e-01	9.98e-01	81693
AMN1	131.62	0.81	0.33	2.44	1.47e-02	3.18e-01	196394
AMOT	45.19	-0.47	0.74	-0.64	5.23e-01	9.93e-01	154796
AMOTL1	1342.57	-0.25	0.5	-0.5	6.15e-01	9.98e-01	154810
AMOTL2	1713.15	1.06	0.37	2.84	4.45e-03	1.65e-01	51421
AMPD2	422.88	-0.48	0.18	-2.64	8.35e-03	2.42e-01	271
AMPD3	303.18	0.08	0.61	0.13	8.97e-01	9.98e-01	272
AMT	68.05	-0.76	0.49	-1.55	1.22e-01	7.44e-01	275
AMTN	8.42	0.97	1.47	0.66	5.08e-01	9.93e-01	401138
AMY2B	40.09	-0.53	0.54	-0.97	3.31e-01	9.30e-01	280
AMZ2	1054.46	0.08	0.24	0.34	7.35e-01	9.98e-01	51321
AMZ2P1	105.21	0.27	0.39	0.69	4.88e-01	9.87e-01	201283
ANAPC1	863.38	-0.1	0.28	-0.34	7.35e-01	9.98e-01	64682
ANAPC10	115.55	0.23	0.21	1.07	2.84e-01	9.08e-01	10393
ANAPC11	791.68	-0.61	0.38	-1.64	1.02e-01	7.07e-01	51529
ANAPC13	451.44	0.26	0.31	0.85	3.98e-01	9.60e-01	25847
ANAPC15	261.06	-0.28	0.48	-0.58	5.59e-01	9.98e-01	25906
ANAPC16	1134.15	0.16	0.24	0.66	5.09e-01	9.93e-01	119504
ANAPC2	365.84	-0.65	0.4	-1.62	1.06e-01	7.13e-01	29882
ANAPC4	199.07	-0.15	0.18	-0.82	4.14e-01	9.66e-01	29945
ANAPC5	1310.75	-0.37	0.2	-1.87	6.17e-02	5.89e-01	51433
ANAPC7	743.93	-0.22	0.2	-1.12	2.64e-01	8.94e-01	51434
ANG	82.3	-0.1	0.4	-0.24	8.10e-01	9.98e-01	283
ANGEL1	274.06	-0.29	0.17	-1.7	8.93e-02	6.68e-01	23357
ANGEL2	261.91	0.22	0.23	0.94	3.49e-01	9.39e-01	90806
ANGPT1	6.97	-0.56	0.71	-0.78	4.33e-01	9.74e-01	284
ANGPT2	55.55	3.71	1.4	2.65	7.97e-03	2.34e-01	285
ANGPTL1	8.88	2.43	2.04	1.19	2.34e-01	8.69e-01	9068
ANGPTL2	35.5	-1.25	1.78	-0.7	4.83e-01	9.85e-01	23452
ANGPTL4	1401.64	0.46	0.57	0.82	4.13e-01	9.66e-01	51129
ANGPTL6	5.27	-0.22	0.63	-0.35	7.28e-01	9.98e-01	83854
ANK1	37.32	-0.37	0.6	-0.62	5.38e-01	9.95e-01	286
ANK2	71.83	0.88	0.5	1.76	7.91e-02	6.44e-01	287
ANK3	202.76	-0.31	0.51	-0.61	5.43e-01	9.95e-01	288
ANKAR	16.96	-0.11	0.38	-0.3	7.63e-01	9.98e-01	150709
ANKDD1A	39.14	-0.94	0.66	-1.43	1.53e-01	7.93e-01	348094
ANKDD1B	4.85	-0.03	0.89	-0.03	9.72e-01	9.98e-01	728780
ANKEF1	233.7	0.17	0.36	0.47	6.36e-01	9.98e-01	63926
ANKFY1	1186.05	0.07	0.24	0.29	7.73e-01	9.98e-01	51479
ANKH	346.92	-0.37	0.16	-2.33	2.00e-02	3.73e-01	56172
ANKHD1	41.45	-0.35	0.47	-0.75	4.53e-01	9.82e-01	54882
ANKIB1	836.72	0.41	0.23	1.76	7.79e-02	6.43e-01	54467
ANKK1	3.41	-0.22	0.59	-0.37	7.15e-01	9.98e-01	255239
ANKLE1	11.43	0.18	0.39	0.46	6.48e-01	9.98e-01	126549
ANKLE2	1808.76	0.24	0.2	1.22	2.22e-01	8.59e-01	23141
ANKMY1	125.56	-0.28	0.41	-0.68	4.94e-01	9.89e-01	51281
ANKMY2	245.2	0.15	0.28	0.53	5.95e-01	9.98e-01	57037
ANKRA2	193.12	0.33	0.24	1.4	1.63e-01	8.01e-01	57763
ANKRD1	217.63	0.5	0.67	0.75	4.54e-01	9.82e-01	27063
ANKRD10	448.13	-0.66	0.37	-1.81	7.05e-02	6.18e-01	55608
ANKRD11	1950.81	0.33	0.36	0.92	3.59e-01	9.43e-01	29123
ANKRD12	424.05	-0.04	0.34	-0.12	9.03e-01	9.98e-01	23253
ANKRD13A	574.25	0.09	0.28	0.31	7.55e-01	9.98e-01	88455
ANKRD13B	167.59	-0.22	0.41	-0.52	6.00e-01	9.98e-01	124930
ANKRD13C	227.88	0.08	0.14	0.53	6.00e-01	9.98e-01	81573
ANKRD13D	284.42	-0.09	0.16	-0.58	5.65e-01	9.98e-01	338692
ANKRD16	78.2	-0.26	0.27	-0.99	3.23e-01	9.23e-01	54522
ANKRD17	1525.69	-0.08	0.38	-0.21	8.33e-01	9.98e-01	26057
ANKRD18A	67.05	0.38	0.54	0.7	4.84e-01	9.86e-01	253650
ANKRD18B	63.27	0.43	0.37	1.16	2.45e-01	8.78e-01	441459
ANKRD19P	8.95	-0.5	1.01	-0.5	6.17e-01	9.98e-01	138649
ANKRD2	37.02	-0.04	0.57	-0.07	9.41e-01	9.98e-01	26287
ANKRD20A12P	2.11	0.58	0.99	0.58	5.61e-01	9.98e-01	100874392
ANKRD20A5P	23.55	0.68	0.61	1.12	2.64e-01	8.94e-01	440482
ANKRD22	231.48	1.72	0.8	2.16	3.08e-02	4.53e-01	118932
ANKRD23	33.01	-0.39	0.34	-1.16	2.47e-01	8.79e-01	200539
ANKRD24	16.98	0.65	0.33	1.99	4.71e-02	5.41e-01	170961
ANKRD26	137.6	0.18	0.33	0.54	5.88e-01	9.98e-01	22852
ANKRD26P1	1.04	-0.01	1.33	0	9.96e-01	1.00e+00	124149
ANKRD27	722.38	0.16	0.34	0.46	6.47e-01	9.98e-01	84079
ANKRD28	656.58	0.3	0.3	1.02	3.07e-01	9.17e-01	23243
ANKRD29	143.79	0.03	0.33	0.1	9.20e-01	9.98e-01	147463
ANKRD30A	2.28	1.1	1.28	0.86	3.92e-01	9.57e-01	91074
ANKRD31	11.15	1.4	0.55	2.53	1.15e-02	2.84e-01	256006
ANKRD33B	225.16	0.74	0.46	1.62	1.06e-01	7.13e-01	651746
ANKRD34A	14.53	-0.24	0.37	-0.64	5.24e-01	9.93e-01	284615
ANKRD34B	2.4	0.72	0.91	0.79	4.27e-01	9.72e-01	340120
ANKRD35	11.16	-1.55	1.16	-1.34	1.80e-01	8.19e-01	148741
ANKRD36	115.49	0.31	0.26	1.22	2.23e-01	8.59e-01	375248
ANKRD36B	20.39	0.31	0.46	0.68	4.97e-01	9.91e-01	57730
ANKRD36BP1	7.61	-0.55	1.94	-0.29	7.75e-01	9.98e-01	84832
ANKRD37	36.99	-0.41	0.36	-1.14	2.56e-01	8.88e-01	353322
ANKRD39	80.01	-0.55	0.36	-1.5	1.34e-01	7.64e-01	51239
ANKRD40	799.16	0.04	0.21	0.17	8.69e-01	9.98e-01	91369
ANKRD42	82.55	-0.06	0.37	-0.16	8.75e-01	9.98e-01	338699
ANKRD44	60.68	-0.19	0.4	-0.47	6.36e-01	9.98e-01	91526
ANKRD45	3.55	-0.68	0.73	-0.93	3.53e-01	9.41e-01	339416
ANKRD46	89.08	0	0.2	0.01	9.89e-01	9.99e-01	157567
ANKRD49	131.44	0.2	0.2	1.04	2.98e-01	9.14e-01	54851
ANKRD50	481.22	0.17	0.28	0.61	5.44e-01	9.95e-01	57182
ANKRD52	1499.91	-0.22	0.36	-0.6	5.46e-01	9.96e-01	283373
ANKRD53	1.75	-0.67	0.92	-0.73	4.64e-01	9.82e-01	79998
ANKRD54	224.02	-0.67	0.18	-3.75	1.75e-04	1.89e-02	129138
ANKRD55	3.41	0.54	1.11	0.49	6.26e-01	9.98e-01	79722
ANKRD6	146.94	0.06	0.38	0.16	8.77e-01	9.98e-01	22881
ANKRD61	7.74	0.15	0.59	0.25	8.03e-01	9.98e-01	100310846
ANKRD63	1.44	0.07	1.4	0.05	9.61e-01	9.98e-01	100131244
ANKRD65	29.63	-1.12	1.74	-0.65	5.19e-01	9.93e-01	441869
ANKRD7	2.44	0.59	0.86	0.69	4.91e-01	9.88e-01	56311
ANKRD9	165.35	-0.36	0.43	-0.84	4.03e-01	9.62e-01	122416
ANKS1A	570.01	-0.11	0.36	-0.3	7.67e-01	9.98e-01	23294
ANKS1B	7.57	0.11	0.66	0.17	8.65e-01	9.98e-01	56899
ANKS3	222.39	-0.45	0.33	-1.37	1.72e-01	8.10e-01	124401
ANKS4B	20.76	-1.04	0.87	-1.2	2.29e-01	8.65e-01	257629
ANKS6	450.89	-0.19	0.19	-0.99	3.24e-01	9.24e-01	203286
ANKUB1	14.21	0.2	1.88	0.11	9.14e-01	9.98e-01	389161
ANKZF1	655.51	-0.04	0.32	-0.12	9.05e-01	9.98e-01	55139
ANLN	1791.81	-0.43	0.59	-0.73	4.68e-01	9.82e-01	54443
ANO1	130.44	-0.13	0.66	-0.19	8.46e-01	9.98e-01	55107
ANO10	402.15	0.04	0.14	0.27	7.87e-01	9.98e-01	55129
ANO2	2.3	-2.6	1.89	-1.38	1.68e-01	8.05e-01	57101
ANO4	23.47	0.07	1.02	0.07	9.48e-01	9.98e-01	121601
ANO5	109.36	0.29	0.88	0.33	7.44e-01	9.98e-01	203859
ANO6	1597.85	0.05	0.27	0.2	8.45e-01	9.98e-01	196527
ANO7	25.4	-0.2	0.28	-0.73	4.63e-01	9.82e-01	50636
ANO8	117.8	0.03	0.34	0.1	9.19e-01	9.98e-01	57719
ANO9	163.01	0.2	0.72	0.27	7.85e-01	9.98e-01	338440
ANP32A	2791.94	0.35	0.22	1.59	1.11e-01	7.22e-01	8125
ANP32A-IT1	4.56	0.09	0.38	0.24	8.10e-01	9.98e-01	80035
ANP32AP1	1.74	0.35	0.87	0.41	6.84e-01	9.98e-01	723972
ANP32B	2478.83	0.16	0.2	0.8	4.23e-01	9.71e-01	10541
ANP32C	4.92	-0.01	0.54	-0.01	9.89e-01	9.99e-01	23520
ANP32E	1123.21	-0.12	0.22	-0.54	5.91e-01	9.98e-01	81611
ANPEP	147.87	-0.84	0.74	-1.15	2.52e-01	8.82e-01	290
ANTXR1	2332.54	0.45	0.85	0.53	5.93e-01	9.98e-01	84168
ANTXR2	391.69	0.19	0.64	0.3	7.65e-01	9.98e-01	118429
ANXA1	10320.95	-0.07	0.27	-0.27	7.88e-01	9.98e-01	301
ANXA10	68.77	-1.19	0.71	-1.67	9.41e-02	6.84e-01	11199
ANXA11	3873.24	-0.06	0.33	-0.19	8.46e-01	9.98e-01	311
ANXA13	92.7	-0.6	0.94	-0.64	5.24e-01	9.93e-01	312
ANXA2	45919.4	-0.18	0.24	-0.74	4.58e-01	9.82e-01	302
ANXA2P1	2.3	-0.57	0.61	-0.94	3.45e-01	9.36e-01	303
ANXA2P2	263.16	-0.24	0.36	-0.67	5.02e-01	9.91e-01	304
ANXA2P3	5.63	-0.7	0.81	-0.86	3.88e-01	9.55e-01	305
ANXA2R	135.63	1.6	0.78	2.05	4.00e-02	5.04e-01	389289
ANXA3	2702.07	0.7	0.24	2.97	3.00e-03	1.36e-01	306
ANXA4	5078.56	-0.36	0.42	-0.87	3.83e-01	9.54e-01	307
ANXA5	6747.02	-0.43	0.33	-1.3	1.94e-01	8.33e-01	308
ANXA6	941.57	-0.78	0.32	-2.4	1.64e-02	3.36e-01	309
ANXA7	1790.51	-0.04	0.11	-0.31	7.54e-01	9.98e-01	310
ANXA9	81.42	-1.12	0.58	-1.91	5.58e-02	5.73e-01	8416
AOC2	70.36	0.16	0.22	0.7	4.81e-01	9.85e-01	314
AOC3	50.95	-1.08	0.5	-2.16	3.07e-02	4.53e-01	8639
AOX1	111	0.19	0.75	0.26	7.97e-01	9.98e-01	316
AP1AR	219.79	0.22	0.14	1.54	1.24e-01	7.46e-01	55435
AP1B1	1200.07	-0.26	0.32	-0.8	4.25e-01	9.72e-01	162
AP1G1	1534.79	0	0.13	0.04	9.70e-01	9.98e-01	164
AP1G2	848.8	-0.29	0.29	-0.98	3.28e-01	9.27e-01	8906
AP1M1	561.76	-0.35	0.24	-1.42	1.55e-01	7.95e-01	8907
AP1M2	745.76	-0.29	0.41	-0.7	4.86e-01	9.86e-01	10053
AP1S1	1008.22	-0.11	0.31	-0.34	7.35e-01	9.98e-01	1174
AP1S2	344.92	0.74	0.6	1.24	2.16e-01	8.56e-01	8905
AP1S3	511.95	-0.05	0.49	-0.09	9.25e-01	9.98e-01	130340
AP2A1	1276.47	-0.26	0.25	-1.06	2.90e-01	9.13e-01	160
AP2A2	948.19	-0.15	0.17	-0.89	3.73e-01	9.51e-01	161
AP2B1	4666.62	-0.04	0.2	-0.21	8.35e-01	9.98e-01	163
AP2M1	4287.32	-0.48	0.23	-2.07	3.85e-02	4.96e-01	1173
AP2S1	1159.35	-0.61	0.22	-2.76	5.76e-03	1.95e-01	1175
AP3B1	1098.04	0.04	0.16	0.26	7.98e-01	9.98e-01	8546
AP3B2	19.08	0.04	0.75	0.05	9.59e-01	9.98e-01	8120
AP3D1	1604.01	-0.22	0.24	-0.89	3.74e-01	9.51e-01	8943
AP3M1	1039.97	0.16	0.16	1.03	3.01e-01	9.15e-01	26985
AP3M2	341.14	-0.11	0.12	-0.9	3.67e-01	9.48e-01	10947
AP3S1	815.69	0.22	0.31	0.71	4.75e-01	9.85e-01	1176
AP3S2	5.08	-0.36	0.39	-0.93	3.53e-01	9.41e-01	10239
AP4B1	146.35	-0.01	0.2	-0.07	9.41e-01	9.98e-01	10717
AP4B1-AS1	1.35	-0.41	1.39	-0.3	7.65e-01	9.98e-01	100287722
AP4E1	278.99	0.21	0.25	0.84	4.03e-01	9.62e-01	23431
AP4M1	145.81	-0.36	0.21	-1.69	9.06e-02	6.73e-01	9179
AP4S1	125.05	0.24	0.29	0.81	4.19e-01	9.69e-01	11154
AP5B1	445.8	-0.01	0.2	-0.05	9.62e-01	9.98e-01	91056
AP5M1	272.2	-0.14	0.2	-0.7	4.81e-01	9.85e-01	55745
AP5S1	129.29	-0.38	0.37	-1.03	3.03e-01	9.17e-01	55317
AP5Z1	354.53	-0.25	0.23	-1.07	2.83e-01	9.07e-01	9907
APAF1	305.68	0.02	0.23	0.1	9.22e-01	9.98e-01	317
APBA1	28.97	-0.64	0.48	-1.35	1.76e-01	8.16e-01	320
APBA2	270.64	-0.33	0.92	-0.35	7.23e-01	9.98e-01	321
APBA3	151.63	-0.12	0.24	-0.5	6.16e-01	9.98e-01	9546
APBB1	242.54	-0.49	0.55	-0.9	3.70e-01	9.50e-01	322
APBB1IP	223.2	1.32	0.92	1.43	1.53e-01	7.93e-01	54518
APBB2	425.06	0.05	0.48	0.11	9.13e-01	9.98e-01	323
APBB3	95.42	-0.52	0.34	-1.51	1.30e-01	7.58e-01	10307
APC	430.9	-0.03	0.29	-0.11	9.15e-01	9.98e-01	324
APC2	34.11	-0.43	0.79	-0.54	5.87e-01	9.98e-01	10297
APCDD1	1.9	-1.33	0.99	-1.35	1.77e-01	8.18e-01	147495
APCDD1L	5.98	0.21	1.94	0.11	9.15e-01	9.98e-01	164284
APEH	1088.86	-0.35	0.25	-1.4	1.63e-01	8.01e-01	327
APEX1	2257.52	-0.14	0.21	-0.68	4.99e-01	9.91e-01	328
APEX2	531.4	-0.5	0.19	-2.66	7.74e-03	2.30e-01	27301
APH1A	1936.22	-0.44	0.3	-1.45	1.48e-01	7.85e-01	51107
APH1B	247.42	0.41	0.33	1.25	2.12e-01	8.53e-01	83464
API5	1565.62	0.26	0.16	1.58	1.13e-01	7.27e-01	8539
APIP	289.45	-0.01	0.28	-0.03	9.78e-01	9.98e-01	51074
APLF	60.86	0.64	0.22	2.99	2.80e-03	1.31e-01	200558
APLN	22.36	-1.4	0.56	-2.48	1.33e-02	3.04e-01	8862
APLNR	2.25	-0.75	1.02	-0.74	4.60e-01	9.82e-01	187
APLP1	386.19	-0.05	0.71	-0.07	9.43e-01	9.98e-01	333
APLP2	8731.61	0.23	0.32	0.72	4.72e-01	9.85e-01	334
APMAP	1884.74	-0.3	0.3	-1	3.16e-01	9.21e-01	57136
APOBEC2	1.51	-1.31	1.15	-1.14	2.53e-01	8.84e-01	10930
APOBEC3A	254.84	9	2.46	3.66	2.56e-04	2.63e-02	200315
APOBEC3B	259.22	-0.08	0.59	-0.13	8.96e-01	9.98e-01	9582
APOBEC3C	455.95	-0.22	0.41	-0.52	6.01e-01	9.98e-01	27350
APOBEC3D	22.27	0.6	0.46	1.33	1.85e-01	8.24e-01	140564
APOBEC3F	151.24	1.05	0.34	3.07	2.12e-03	1.13e-01	200316
APOBEC3G	107.11	1.41	1.4	1	3.15e-01	9.20e-01	60489
APOBEC3H	3.69	-0.77	0.82	-0.94	3.47e-01	9.38e-01	164668
APOBR	45.71	2.39	0.83	2.88	3.95e-03	1.55e-01	55911
APOC1	507.37	0.38	0.76	0.5	6.15e-01	9.98e-01	341
APOC1P1	3.47	0.2	1.4	0.15	8.84e-01	9.98e-01	342
APOD	78.15	1.76	1.03	1.7	8.85e-02	6.65e-01	347
APOE	213.64	-0.11	0.52	-0.22	8.28e-01	9.98e-01	348
APOH	43.97	-0.57	1.15	-0.5	6.20e-01	9.98e-01	350
APOL1	2771.09	0.65	0.76	0.86	3.91e-01	9.57e-01	8542
APOL2	1055.19	0.52	0.35	1.46	1.45e-01	7.82e-01	23780
APOL3	280.28	-0.18	1.24	-0.14	8.87e-01	9.98e-01	80833
APOL4	3.59	-2.18	1.46	-1.49	1.36e-01	7.65e-01	80832
APOL6	921	2.16	0.53	4.04	5.42e-05	7.75e-03	80830
APOLD1	85.76	-0.21	0.63	-0.33	7.42e-01	9.98e-01	81575
APOM	12.42	-0.12	0.29	-0.41	6.79e-01	9.98e-01	55937
APOO	230.84	0.1	0.25	0.4	6.87e-01	9.98e-01	79135
APOOL	234.2	0.17	0.27	0.65	5.16e-01	9.93e-01	139322
APOPT1	349.05	0.1	0.11	0.89	3.75e-01	9.51e-01	NA
APP	12875.73	0.05	0.27	0.17	8.65e-01	9.98e-01	351
APPBP2	424.9	0.19	0.21	0.87	3.82e-01	9.54e-01	10513
APPL1	451.94	-0.02	0.27	-0.09	9.26e-01	9.98e-01	26060
APPL2	427.45	-0.09	0.27	-0.32	7.50e-01	9.98e-01	55198
APRT	1478.86	-0.59	0.28	-2.12	3.44e-02	4.75e-01	353
APTX	432.13	-0.08	0.19	-0.45	6.52e-01	9.98e-01	54840
AQP1	144.82	-0.27	1.05	-0.25	8.00e-01	9.98e-01	358
AQP10	1.43	0.22	1.95	0.11	9.11e-01	9.98e-01	89872
AQP11	21.13	-0.4	0.74	-0.54	5.91e-01	9.98e-01	282679
AQP3	523.71	-0.73	0.72	-1.02	3.08e-01	9.17e-01	360
AQP4	50.99	-0.93	1.31	-0.71	4.78e-01	9.85e-01	361
AQP5	5.84	-0.7	1.28	-0.55	5.85e-01	9.98e-01	362
AQP6	1.81	-0.59	0.68	-0.86	3.88e-01	9.55e-01	363
AQP7	5.78	-0.17	0.59	-0.29	7.75e-01	9.98e-01	364
AQP7P1	3.16	-0.27	0.78	-0.35	7.29e-01	9.98e-01	375719
AQP9	13.43	-5.34	1.48	-3.61	3.03e-04	2.92e-02	366
AQR	738.51	-0.03	0.38	-0.08	9.40e-01	9.98e-01	9716
AR	246.18	-0.22	0.88	-0.25	8.00e-01	9.98e-01	367
ARAF	606.12	-0.27	0.13	-2.1	3.60e-02	4.85e-01	369
ARAP1	984.12	-0.2	0.19	-1.07	2.85e-01	9.08e-01	116985
ARAP2	223.62	-0.2	0.6	-0.33	7.40e-01	9.98e-01	116984
ARAP3	342.77	-0.58	0.3	-1.97	4.85e-02	5.48e-01	64411
ARC	2.52	0.32	0.62	0.53	5.98e-01	9.98e-01	23237
ARCN1	1753.18	0.05	0.18	0.26	7.97e-01	9.98e-01	372
AREG	159.44	0.58	0.53	1.1	2.72e-01	9.01e-01	374
ARF1	4915.16	-0.17	0.22	-0.79	4.31e-01	9.73e-01	375
ARF3	2973.87	0.04	0.24	0.16	8.72e-01	9.98e-01	377
ARF4	2107.63	0.3	0.26	1.15	2.48e-01	8.80e-01	378
ARF5	1305.41	-0.43	0.16	-2.75	5.87e-03	1.96e-01	381
ARF6	1753.9	0.11	0.12	0.85	3.93e-01	9.57e-01	382
ARFGAP1	1036.44	-0.24	0.27	-0.9	3.69e-01	9.50e-01	55738
ARFGAP2	638.88	-0.35	0.12	-2.99	2.75e-03	1.31e-01	84364
ARFGAP3	638.97	0.02	0.25	0.09	9.26e-01	9.98e-01	26286
ARFGEF1	861.09	0.14	0.23	0.62	5.36e-01	9.95e-01	10565
ARFGEF2	811.86	0.11	0.21	0.54	5.91e-01	9.98e-01	10564
ARFIP1	353.99	0.29	0.14	2.05	4.08e-02	5.07e-01	27236
ARFIP2	743.93	-0.24	0.17	-1.42	1.55e-01	7.95e-01	23647
ARFRP1	384.08	-0.59	0.23	-2.57	1.02e-02	2.70e-01	10139
ARG2	135.25	-0.33	0.54	-0.61	5.44e-01	9.95e-01	384
ARGLU1	936.24	-0.32	0.28	-1.15	2.51e-01	8.82e-01	55082
ARHGAP1	834.85	-0.3	0.19	-1.62	1.05e-01	7.13e-01	392
ARHGAP10	210.17	-0.48	0.38	-1.27	2.04e-01	8.42e-01	79658
ARHGAP11A	633.15	-0.12	0.63	-0.19	8.50e-01	9.98e-01	9824
ARHGAP11B	33.15	0.1	0.62	0.15	8.77e-01	9.98e-01	89839
ARHGAP12	637.48	0.39	0.26	1.51	1.32e-01	7.64e-01	94134
ARHGAP15	26.67	-1.91	1.82	-1.05	2.94e-01	9.14e-01	55843
ARHGAP17	590.11	0.07	0.14	0.54	5.91e-01	9.98e-01	55114
ARHGAP18	652.83	0.05	0.45	0.11	9.12e-01	9.98e-01	93663
ARHGAP19	111.04	-0.19	0.24	-0.8	4.24e-01	9.71e-01	84986
ARHGAP20	1.7	-2.21	1.7	-1.3	1.94e-01	8.31e-01	57569
ARHGAP21	1847.86	-0.08	0.47	-0.17	8.65e-01	9.98e-01	57584
ARHGAP22	58.93	0.02	0.47	0.03	9.73e-01	9.98e-01	58504
ARHGAP23	1101.47	0.25	0.44	0.57	5.70e-01	9.98e-01	57636
ARHGAP24	124.83	-0.02	0.23	-0.07	9.45e-01	9.98e-01	83478
ARHGAP25	75.68	-0.42	0.89	-0.47	6.37e-01	9.98e-01	9938
ARHGAP26	802.27	0.42	0.36	1.17	2.41e-01	8.72e-01	23092
ARHGAP27	647.55	0.06	0.33	0.19	8.52e-01	9.98e-01	201176
ARHGAP28	1.38	-0.82	1.61	-0.51	6.10e-01	9.98e-01	79822
ARHGAP29	889.67	0.17	0.3	0.56	5.76e-01	9.98e-01	9411
ARHGAP30	71.8	1.67	0.8	2.09	3.69e-02	4.89e-01	257106
ARHGAP31	130.05	1.18	0.55	2.16	3.11e-02	4.54e-01	57514
ARHGAP32	523.91	0.12	0.49	0.23	8.14e-01	9.98e-01	9743
ARHGAP33	72.54	-0.55	0.46	-1.19	2.33e-01	8.67e-01	115703
ARHGAP35	1596.03	-0.1	0.28	-0.35	7.24e-01	9.98e-01	2909
ARHGAP39	229.81	-0.29	0.48	-0.61	5.43e-01	9.95e-01	80728
ARHGAP4	25.94	-0.71	0.51	-1.4	1.61e-01	8.00e-01	393
ARHGAP40	54.45	0.59	1.42	0.42	6.77e-01	9.98e-01	343578
ARHGAP42	120.79	0.56	0.26	2.15	3.17e-02	4.57e-01	143872
ARHGAP44	118.23	-0.38	0.43	-0.87	3.83e-01	9.54e-01	9912
ARHGAP5	1015.24	0.44	0.2	2.22	2.67e-02	4.24e-01	394
ARHGAP5-AS1	111.56	0.21	0.32	0.65	5.18e-01	9.93e-01	84837
ARHGAP6	6.83	-1.5	1.42	-1.06	2.90e-01	9.12e-01	395
ARHGAP8	2.61	1.05	1.02	1.03	3.03e-01	9.17e-01	23779
ARHGAP9	62.24	7.1	1.5	4.74	2.16e-06	6.19e-04	64333
ARHGDIA	2700.7	-0.12	0.14	-0.87	3.85e-01	9.54e-01	396
ARHGDIB	489.94	-0.28	0.83	-0.34	7.35e-01	9.98e-01	397
ARHGDIG	7.23	0.3	0.82	0.37	7.13e-01	9.98e-01	398
ARHGEF1	1222.01	-0.28	0.32	-0.86	3.90e-01	9.56e-01	9138
ARHGEF10	627.3	-0.05	0.34	-0.14	8.86e-01	9.98e-01	9639
ARHGEF10L	223.34	-0.23	0.17	-1.4	1.61e-01	8.00e-01	55160
ARHGEF11	690.33	-0.1	0.17	-0.6	5.46e-01	9.96e-01	9826
ARHGEF12	1155.78	-0.07	0.26	-0.25	8.05e-01	9.98e-01	23365
ARHGEF16	183.61	0.02	0.44	0.05	9.57e-01	9.98e-01	27237
ARHGEF17	423.94	-0.27	0.25	-1.11	2.68e-01	8.98e-01	9828
ARHGEF18	814.93	-0.12	0.29	-0.41	6.83e-01	9.98e-01	23370
ARHGEF19	98.92	-0.59	0.23	-2.53	1.15e-02	2.84e-01	128272
ARHGEF2	845.52	0.25	0.25	0.98	3.27e-01	9.26e-01	9181
ARHGEF25	122.12	-0.62	0.63	-0.98	3.28e-01	9.27e-01	115557
ARHGEF26	126.22	-0.43	0.37	-1.16	2.46e-01	8.79e-01	26084
ARHGEF26-AS1	3.06	-0.48	1.02	-0.48	6.35e-01	9.98e-01	100507524
ARHGEF28	1199.09	0.6	0.41	1.46	1.44e-01	7.80e-01	64283
ARHGEF3	329.63	-0.3	0.42	-0.72	4.69e-01	9.83e-01	50650
ARHGEF33	1.97	-1.05	0.65	-1.61	1.07e-01	7.16e-01	100271715
ARHGEF35	22.39	0.33	0.89	0.37	7.09e-01	9.98e-01	445328
ARHGEF37	379.01	0.12	0.66	0.18	8.60e-01	9.98e-01	389337
ARHGEF38	32.82	1.24	1.27	0.98	3.29e-01	9.28e-01	54848
ARHGEF39	159.72	-0.68	0.49	-1.38	1.68e-01	8.04e-01	84904
ARHGEF4	210.58	0.22	0.67	0.33	7.43e-01	9.98e-01	50649
ARHGEF40	414.23	-0.21	0.25	-0.81	4.17e-01	9.67e-01	55701
ARHGEF5	262.88	0.17	0.77	0.21	8.30e-01	9.98e-01	7984
ARHGEF6	58.52	0.63	0.88	0.71	4.77e-01	9.85e-01	9459
ARHGEF7	511.18	-0.39	0.32	-1.2	2.29e-01	8.65e-01	8874
ARHGEF9	212.63	-0.22	0.22	-1.02	3.07e-01	9.17e-01	23229
ARID1A	1162.76	-0.04	0.28	-0.13	8.99e-01	9.98e-01	8289
ARID1B	570.83	-0.14	0.18	-0.77	4.43e-01	9.78e-01	57492
ARID2	438.42	0.01	0.33	0.02	9.81e-01	9.99e-01	196528
ARID3A	86.55	0.46	0.37	1.27	2.05e-01	8.43e-01	1820
ARID3B	149.78	0.22	0.32	0.67	5.02e-01	9.91e-01	10620
ARID3C	1.8	-0.23	0.74	-0.32	7.52e-01	9.98e-01	138715
ARID4A	270.26	0.28	0.2	1.41	1.59e-01	7.99e-01	5926
ARID4B	634.39	0.32	0.2	1.59	1.13e-01	7.26e-01	51742
ARID5A	167.07	-0.32	0.48	-0.68	4.99e-01	9.91e-01	10865
ARID5B	342.87	-0.02	0.61	-0.04	9.69e-01	9.98e-01	84159
ARIH1	961.63	0.17	0.13	1.27	2.04e-01	8.42e-01	25820
ARIH2	803.66	-0.27	0.13	-2.07	3.87e-02	4.97e-01	10425
ARIH2OS	10.25	0.44	0.42	1.04	3.00e-01	9.14e-01	646450
ARL1	981.45	0.05	0.2	0.23	8.16e-01	9.98e-01	400
ARL10	11.48	0.2	0.74	0.27	7.84e-01	9.98e-01	285598
ARL11	9.92	2.37	1.9	1.25	2.11e-01	8.53e-01	115761
ARL13A	1.04	0.88	1.11	0.8	4.26e-01	9.72e-01	392509
ARL13B	190.08	-0.06	0.28	-0.22	8.22e-01	9.98e-01	200894
ARL14	301.18	0.6	0.97	0.62	5.38e-01	9.95e-01	80117
ARL14EP	238.28	0.2	0.13	1.47	1.42e-01	7.74e-01	120534
ARL14EPL	2.85	0.81	1.33	0.61	5.45e-01	9.95e-01	644100
ARL15	83.97	-0.2	0.18	-1.13	2.59e-01	8.91e-01	54622
ARL16	273.27	-0.1	0.13	-0.77	4.43e-01	9.78e-01	339231
ARL17A	26.83	-0.05	0.31	-0.17	8.64e-01	9.98e-01	51326
ARL2	364.94	-0.57	0.34	-1.71	8.73e-02	6.65e-01	402
ARL2BP	808.5	0.2	0.2	1	3.15e-01	9.20e-01	23568
ARL3	455.17	-0.21	0.2	-1.04	2.97e-01	9.14e-01	403
ARL4A	349.38	0.3	0.27	1.09	2.78e-01	9.04e-01	10124
ARL4C	1585.75	0.06	0.35	0.18	8.55e-01	9.98e-01	10123
ARL4D	211.85	0.2	0.42	0.46	6.45e-01	9.98e-01	379
ARL5A	284.17	-0.12	0.17	-0.74	4.60e-01	9.82e-01	26225
ARL5B	242.83	0.82	0.35	2.37	1.79e-02	3.54e-01	221079
ARL6	44.1	0.24	0.27	0.91	3.64e-01	9.48e-01	84100
ARL6IP1	3030.91	-0.2	0.25	-0.82	4.12e-01	9.66e-01	23204
ARL6IP4	1305.33	-0.51	0.2	-2.5	1.24e-02	2.92e-01	51329
ARL6IP5	1450.67	0.09	0.21	0.43	6.64e-01	9.98e-01	10550
ARL6IP6	353	0.11	0.37	0.3	7.66e-01	9.98e-01	151188
ARL8A	801.04	0.27	0.27	1	3.17e-01	9.21e-01	127829
ARL8B	1089.2	0.19	0.22	0.85	3.97e-01	9.59e-01	55207
ARL9	3	0.47	0.87	0.54	5.88e-01	9.98e-01	132946
ARMC1	406.89	0.01	0.28	0.04	9.66e-01	9.98e-01	55156
ARMC10	395.48	-0.07	0.2	-0.34	7.33e-01	9.98e-01	83787
ARMC12	6.01	0.14	0.59	0.24	8.11e-01	9.98e-01	221481
ARMC2	23.09	-0.45	0.23	-1.96	4.97e-02	5.52e-01	84071
ARMC3	4.92	-1.03	0.86	-1.19	2.33e-01	8.67e-01	219681
ARMC4	1.3	-0.93	0.96	-0.96	3.35e-01	9.32e-01	55130
ARMC5	145.81	-0.46	0.22	-2.13	3.35e-02	4.69e-01	79798
ARMC6	241	-0.63	0.3	-2.12	3.41e-02	4.74e-01	93436
ARMC7	132.85	-0.37	0.19	-1.91	5.55e-02	5.73e-01	79637
ARMC8	401.25	-0.05	0.19	-0.24	8.14e-01	9.98e-01	25852
ARMC9	181.03	-0.17	0.29	-0.58	5.65e-01	9.98e-01	80210
ARMCX1	66.41	-0.46	0.82	-0.57	5.70e-01	9.98e-01	51309
ARMCX2	157.91	-0.23	1.85	-0.12	9.01e-01	9.98e-01	9823
ARMCX3	654.59	-0.05	0.37	-0.13	8.98e-01	9.98e-01	51566
ARMCX4	20.16	-0.37	0.39	-0.96	3.37e-01	9.34e-01	100131755
ARMCX5	159.44	0.21	0.17	1.23	2.19e-01	8.59e-01	64860
ARMCX5-GPRASP2	8.65	0.01	0.34	0.04	9.69e-01	9.98e-01	100528062
ARMCX6	175.74	0.08	0.18	0.43	6.70e-01	9.98e-01	54470
ARNT	551.95	0.11	0.14	0.8	4.26e-01	9.72e-01	405
ARNT2	354.59	0.09	0.69	0.13	8.95e-01	9.98e-01	9915
ARNTL	280.25	-0.15	0.3	-0.52	6.05e-01	9.98e-01	406
ARNTL2	840.42	0.71	0.21	3.35	7.97e-04	5.68e-02	56938
ARPC1A	1737.45	-0.05	0.15	-0.32	7.46e-01	9.98e-01	10552
ARPC1B	2456.54	-0.53	0.21	-2.53	1.14e-02	2.84e-01	10095
ARPC2	6742	0.22	0.26	0.84	3.99e-01	9.61e-01	10109
ARPC3	4258.58	0.26	0.14	1.82	6.83e-02	6.10e-01	10094
ARPC4	1061.19	-0.16	0.29	-0.57	5.68e-01	9.98e-01	10093
ARPC5	2247.9	0.33	0.3	1.07	2.84e-01	9.08e-01	10092
ARPC5L	597.06	-0.53	0.21	-2.51	1.21e-02	2.89e-01	81873
ARPP19	1969.55	0.16	0.17	0.97	3.30e-01	9.28e-01	10776
ARPP21	1.58	0.86	0.98	0.88	3.78e-01	9.52e-01	10777
ARRB1	230.56	-1.55	0.49	-3.15	1.65e-03	9.28e-02	408
ARRB2	532.66	-0.48	0.47	-1.03	3.04e-01	9.17e-01	409
ARRDC1	426.58	-0.2	0.25	-0.78	4.35e-01	9.75e-01	92714
ARRDC2	437.39	-0.92	0.42	-2.2	2.77e-02	4.31e-01	27106
ARRDC3	1318.91	1.11	0.46	2.38	1.73e-02	3.46e-01	57561
ARRDC3-AS1	6.54	0.02	0.37	0.05	9.60e-01	9.98e-01	100129716
ARRDC4	580.24	0.01	0.84	0.01	9.92e-01	9.99e-01	91947
ARSA	413.86	-0.09	0.27	-0.33	7.38e-01	9.98e-01	410
ARSB	284.07	0.03	0.2	0.17	8.64e-01	9.98e-01	411
ARSD	468.12	0.13	0.25	0.52	6.02e-01	9.98e-01	414
ARSE	463.04	-0.05	0.85	-0.06	9.51e-01	9.98e-01	NA
ARSG	33.28	-0.32	0.53	-0.6	5.49e-01	9.97e-01	22901
ARSI	113.93	-0.13	0.46	-0.29	7.75e-01	9.98e-01	340075
ARSJ	235.89	-0.1	0.31	-0.31	7.57e-01	9.98e-01	79642
ARSK	97.67	0.04	0.23	0.18	8.60e-01	9.98e-01	153642
ART3	3.76	0.14	1.38	0.1	9.19e-01	9.98e-01	419
ART5	3.75	-1.16	0.96	-1.21	2.26e-01	8.62e-01	116969
ARTN	57.62	0.15	0.78	0.19	8.50e-01	9.98e-01	9048
ARV1	242.14	-0.05	0.25	-0.19	8.47e-01	9.98e-01	64801
ARVCF	89.17	-0.28	0.43	-0.65	5.16e-01	9.93e-01	421
ARX	16.98	-0.33	1.08	-0.3	7.63e-01	9.98e-01	170302
ASAH1	1921.39	0.13	0.19	0.69	4.89e-01	9.87e-01	427
ASAH2B	5.65	0.38	0.46	0.81	4.15e-01	9.66e-01	653308
ASAP1	1324.38	0.22	0.29	0.75	4.53e-01	9.82e-01	50807
ASAP2	914.19	0.36	0.31	1.17	2.43e-01	8.75e-01	8853
ASAP3	95.69	-0.37	0.34	-1.1	2.71e-01	9.01e-01	55616
ASB1	627.29	-0.02	0.27	-0.09	9.31e-01	9.98e-01	51665
ASB13	242.66	-0.13	0.29	-0.45	6.54e-01	9.98e-01	79754
ASB14	4.89	-0.29	1.18	-0.24	8.09e-01	9.98e-01	142686
ASB16	7.69	0.06	1.2	0.05	9.59e-01	9.98e-01	92591
ASB16-AS1	101.94	-0.49	0.29	-1.7	8.83e-02	6.65e-01	339201
ASB2	22.62	0.17	0.87	0.2	8.43e-01	9.98e-01	51676
ASB3	6.58	-0.3	0.44	-0.68	4.94e-01	9.89e-01	51130
ASB4	12.03	-0.52	0.86	-0.6	5.46e-01	9.96e-01	51666
ASB6	354.94	-0.18	0.17	-1.05	2.94e-01	9.14e-01	140459
ASB7	273.72	0.39	0.15	2.65	8.05e-03	2.35e-01	140460
ASB8	189.4	-0.09	0.17	-0.51	6.12e-01	9.98e-01	140461
ASB9	180.11	-0.64	0.59	-1.1	2.73e-01	9.03e-01	140462
ASCC1	605.65	0.25	0.16	1.52	1.27e-01	7.53e-01	51008
ASCC2	647.13	-0.25	0.21	-1.18	2.37e-01	8.71e-01	84164
ASCC3	816.48	0.03	0.33	0.08	9.35e-01	9.98e-01	10973
ASCL2	7.54	1.59	1.38	1.15	2.51e-01	8.82e-01	430
ASCL5	1.55	0.33	0.92	0.36	7.18e-01	9.98e-01	647219
ASF1A	208.6	0.19	0.14	1.35	1.78e-01	8.19e-01	25842
ASF1B	345.55	-0.83	0.58	-1.44	1.50e-01	7.88e-01	55723
ASGR1	8.53	-0.43	0.59	-0.73	4.63e-01	9.82e-01	432
ASH1L	845.45	0.07	0.19	0.36	7.21e-01	9.98e-01	55870
ASH1L-AS1	25.91	0.03	0.47	0.06	9.56e-01	9.98e-01	645676
ASH2L	650.8	-0.01	0.22	-0.05	9.58e-01	9.98e-01	9070
ASIC1	112.35	-0.11	0.44	-0.25	8.02e-01	9.98e-01	41
ASIC2	2.89	0.16	0.87	0.18	8.54e-01	9.98e-01	40
ASIC3	84.53	-0.34	0.43	-0.79	4.27e-01	9.72e-01	9311
ASIC4	1.51	0.26	0.79	0.34	7.36e-01	9.98e-01	55515
ASIP	2.38	2.09	1.85	1.13	2.59e-01	8.91e-01	434
ASL	453.6	-0.35	0.2	-1.77	7.75e-02	6.43e-01	435
ASMTL	203.19	-0.24	0.23	-1.07	2.87e-01	9.10e-01	8623
ASMTL-AS1	31.89	-0.23	0.47	-0.5	6.16e-01	9.98e-01	80161
ASNA1	661.87	-0.46	0.16	-2.8	5.15e-03	1.81e-01	NA
ASNS	1003.14	2.13	0.52	4.08	4.49e-05	6.79e-03	440
ASNSD1	532.56	-0.02	0.13	-0.13	8.98e-01	9.98e-01	54529
ASPA	1.86	-3.7	2.94	-1.26	2.09e-01	8.50e-01	443
ASPDH	1.82	0.49	1.97	0.25	8.04e-01	9.98e-01	554235
ASPH	6344.95	0.22	0.44	0.49	6.23e-01	9.98e-01	444
ASPHD1	213.2	-0.42	0.7	-0.6	5.48e-01	9.97e-01	253982
ASPHD2	56.17	0.36	0.29	1.2	2.28e-01	8.65e-01	57168
ASPM	713.86	-0.21	0.66	-0.32	7.51e-01	9.98e-01	259266
ASPRV1	10.33	0.93	0.71	1.31	1.90e-01	8.29e-01	151516
ASPSCR1	244.32	-0.54	0.34	-1.58	1.15e-01	7.31e-01	79058
ASRGL1	233.72	-0.91	0.72	-1.27	2.02e-01	8.42e-01	80150
ASS1	768.4	0.47	0.34	1.4	1.62e-01	8.00e-01	445
ASTE1	86.84	-0.16	0.26	-0.62	5.33e-01	9.95e-01	28990
ASTN1	1.49	0.52	1.97	0.26	7.92e-01	9.98e-01	460
ASTN2	46.44	-0.33	0.65	-0.5	6.18e-01	9.98e-01	23245
ASXL1	1231.54	-0.29	0.16	-1.74	8.15e-02	6.49e-01	171023
ASXL2	548.28	0.06	0.42	0.15	8.84e-01	9.98e-01	55252
ASXL3	3.14	-0.06	1.21	-0.05	9.58e-01	9.98e-01	80816
ATAD1	628.9	0.41	0.18	2.3	2.16e-02	3.89e-01	84896
ATAD2	995.76	-0.31	0.46	-0.69	4.93e-01	9.89e-01	29028
ATAD2B	207.2	0.22	0.23	0.95	3.42e-01	9.35e-01	54454
ATAD3A	345.24	-0.65	0.31	-2.12	3.41e-02	4.74e-01	55210
ATAD3B	146.7	-0.76	0.63	-1.2	2.32e-01	8.67e-01	83858
ATAD3C	9.3	-0.17	1.19	-0.14	8.88e-01	9.98e-01	219293
ATAD5	144.72	-0.08	0.55	-0.14	8.91e-01	9.98e-01	79915
ATAT1	102.36	-0.01	0.17	-0.05	9.58e-01	9.98e-01	79969
ATE1	210.58	0.06	0.44	0.14	8.85e-01	9.98e-01	11101
ATF1	240.48	0.3	0.17	1.72	8.57e-02	6.62e-01	466
ATF2	492.71	0.05	0.11	0.47	6.41e-01	9.98e-01	1386
ATF3	1306.07	0.26	0.88	0.29	7.71e-01	9.98e-01	467
ATF4	4470.83	0.07	0.26	0.27	7.90e-01	9.98e-01	468
ATF5	312.81	-0.24	0.16	-1.48	1.38e-01	7.66e-01	22809
ATF6	975.4	0.04	0.17	0.24	8.09e-01	9.98e-01	22926
ATF6B	1069.79	-0.39	0.36	-1.09	2.75e-01	9.03e-01	1388
ATF7	590.6	0.21	0.31	0.67	5.00e-01	9.91e-01	11016
ATF7IP	447.97	0.3	0.36	0.83	4.04e-01	9.63e-01	55729
ATF7IP2	74.35	0.26	0.18	1.43	1.54e-01	7.93e-01	80063
ATG10	108.23	0.04	0.29	0.15	8.83e-01	9.98e-01	83734
ATG12	603.28	0.13	0.17	0.76	4.46e-01	9.81e-01	9140
ATG13	936.23	0.06	0.15	0.39	6.98e-01	9.98e-01	9776
ATG14	193.8	0.17	0.24	0.73	4.67e-01	9.82e-01	22863
ATG16L1	703.59	-0.15	0.27	-0.57	5.66e-01	9.98e-01	55054
ATG16L2	105.19	-0.85	0.38	-2.25	2.47e-02	4.12e-01	89849
ATG2A	367.59	-0.21	0.21	-0.98	3.26e-01	9.25e-01	23130
ATG2B	353.49	-0.06	0.28	-0.22	8.25e-01	9.98e-01	55102
ATG3	522.12	0.01	0.17	0.04	9.70e-01	9.98e-01	64422
ATG4A	195.4	-0.13	0.26	-0.5	6.15e-01	9.98e-01	115201
ATG4B	605.5	-0.37	0.19	-1.93	5.42e-02	5.67e-01	23192
ATG4C	126.17	0.32	0.23	1.36	1.73e-01	8.12e-01	84938
ATG4D	104.56	-0.14	0.19	-0.73	4.63e-01	9.82e-01	84971
ATG5	456.89	0.13	0.14	0.89	3.72e-01	9.51e-01	9474
ATG7	302.64	0.26	0.19	1.37	1.70e-01	8.07e-01	10533
ATG9A	993.85	-0.25	0.2	-1.25	2.13e-01	8.54e-01	79065
ATG9B	48.15	-0.67	0.75	-0.89	3.72e-01	9.51e-01	285973
ATIC	1911.56	-0.13	0.29	-0.45	6.49e-01	9.98e-01	471
ATL1	84.18	0.32	0.23	1.39	1.65e-01	8.01e-01	51062
ATL2	719.78	0.38	0.25	1.52	1.28e-01	7.55e-01	64225
ATL3	490.43	0.23	0.23	1.01	3.14e-01	9.19e-01	25923
ATM	413.55	0.2	0.29	0.71	4.77e-01	9.85e-01	472
ATMIN	851.21	0.13	0.15	0.87	3.86e-01	9.55e-01	23300
ATN1	1303.89	0.05	0.28	0.19	8.47e-01	9.98e-01	1822
ATOH7	1.76	-0.22	0.84	-0.26	7.98e-01	9.98e-01	220202
ATOH8	48.31	-0.01	0.88	-0.01	9.90e-01	9.99e-01	84913
ATOX1	829.47	-0.15	0.42	-0.36	7.15e-01	9.98e-01	475
ATP10A	171.82	-0.33	0.65	-0.51	6.12e-01	9.98e-01	57194
ATP10B	24.58	0.31	1.34	0.23	8.17e-01	9.98e-01	23120
ATP10D	279.13	0.01	0.48	0.03	9.77e-01	9.98e-01	57205
ATP11A	632.32	-0.04	0.14	-0.26	7.96e-01	9.98e-01	23250
ATP11B	634.79	0.36	0.28	1.3	1.94e-01	8.32e-01	23200
ATP11C	303.89	0.24	0.17	1.44	1.49e-01	7.87e-01	286410
ATP12A	15.08	1.35	0.98	1.38	1.66e-01	8.03e-01	479
ATP13A1	500.53	-0.34	0.16	-2.1	3.54e-02	4.81e-01	57130
ATP13A2	555.25	-0.28	0.28	-1	3.16e-01	9.21e-01	23400
ATP13A3	1655.14	0.34	0.3	1.14	2.54e-01	8.84e-01	79572
ATP13A4	45.64	0.71	1.11	0.64	5.23e-01	9.93e-01	84239
ATP1A1	5795.44	-0.44	0.36	-1.22	2.22e-01	8.59e-01	476
ATP1A2	6	2.62	1.03	2.55	1.07e-02	2.77e-01	477
ATP1A3	25.03	-0.19	0.5	-0.38	7.03e-01	9.98e-01	478
ATP1B1	3755.81	0.55	0.4	1.36	1.73e-01	8.11e-01	481
ATP1B2	4.64	2.33	1.43	1.63	1.03e-01	7.09e-01	482
ATP1B3	1950.77	-0.44	0.26	-1.71	8.66e-02	6.64e-01	483
ATP2A1	22.18	-0.12	0.25	-0.46	6.47e-01	9.98e-01	487
ATP2A2	6731.64	-0.04	0.24	-0.16	8.74e-01	9.98e-01	488
ATP2A3	217.06	0.06	0.82	0.07	9.40e-01	9.98e-01	489
ATP2B1	1205.73	0.33	0.35	0.96	3.36e-01	9.33e-01	490
ATP2B4	1343.1	-0.3	0.59	-0.5	6.16e-01	9.98e-01	493
ATP2C1	2472.06	0.32	0.47	0.69	4.93e-01	9.89e-01	27032
ATP2C2	152.41	0.36	0.93	0.39	6.97e-01	9.98e-01	9914
ATP5S	56.27	-0.06	0.36	-0.18	8.58e-01	9.98e-01	NA
ATP6AP1	1517.65	-0.3	0.19	-1.59	1.12e-01	7.22e-01	537
ATP6AP1L	11.91	-0.13	0.59	-0.21	8.31e-01	9.98e-01	92270
ATP6AP2	1676.59	0.07	0.21	0.32	7.48e-01	9.98e-01	10159
ATP6V0A1	906.51	-0.23	0.23	-0.96	3.37e-01	9.33e-01	535
ATP6V0A2	277.27	-0.2	0.21	-0.95	3.44e-01	9.35e-01	23545
ATP6V0A4	38.81	-0.68	0.9	-0.76	4.47e-01	9.81e-01	50617
ATP6V0B	973.55	-0.54	0.29	-1.88	6.07e-02	5.88e-01	533
ATP6V0C	1914.28	0.26	0.41	0.64	5.20e-01	9.93e-01	527
ATP6V0D1	793.01	-0.71	0.2	-3.5	4.67e-04	3.90e-02	9114
ATP6V0D2	5.28	-0.99	0.77	-1.28	2.00e-01	8.39e-01	245972
ATP6V0E1	2585.56	0.06	0.23	0.26	7.93e-01	9.98e-01	8992
ATP6V0E2	380.72	-0.69	0.39	-1.76	7.86e-02	6.44e-01	155066
ATP6V0E2-AS1	23.18	-0.32	0.47	-0.69	4.91e-01	9.88e-01	401431
ATP6V1A	623.05	0.03	0.12	0.28	7.81e-01	9.98e-01	523
ATP6V1B1	23.71	-0.59	0.69	-0.86	3.91e-01	9.56e-01	525
ATP6V1B2	1285.05	0.01	0.26	0.04	9.70e-01	9.98e-01	526
ATP6V1C1	808	0.48	0.29	1.64	1.00e-01	7.06e-01	528
ATP6V1C2	18.77	0.12	0.81	0.15	8.83e-01	9.98e-01	245973
ATP6V1D	669.32	-0.13	0.18	-0.76	4.46e-01	9.81e-01	51382
ATP6V1E1	1347.62	-0.17	0.17	-0.99	3.21e-01	9.21e-01	529
ATP6V1E2	42.85	0.22	0.27	0.79	4.31e-01	9.74e-01	90423
ATP6V1F	1375.1	0.04	0.21	0.17	8.62e-01	9.98e-01	9296
ATP6V1G1	1257.57	0.13	0.29	0.44	6.58e-01	9.98e-01	9550
ATP6V1G2	5.25	-0.05	0.49	-0.11	9.14e-01	9.98e-01	534
ATP6V1H	389.3	-0.21	0.17	-1.23	2.20e-01	8.59e-01	51606
ATP7A	289.26	0.11	0.29	0.37	7.08e-01	9.98e-01	538
ATP7B	423.39	1.75	0.58	3.02	2.56e-03	1.27e-01	540
ATP8A1	9.68	0.1	0.4	0.25	7.99e-01	9.98e-01	10396
ATP8A2	4.3	0.06	1.49	0.04	9.66e-01	9.98e-01	51761
ATP8B1	711.67	0.1	0.24	0.43	6.67e-01	9.98e-01	5205
ATP8B2	519.04	-0.27	0.35	-0.77	4.41e-01	9.78e-01	57198
ATP8B3	71.15	0.04	0.33	0.11	9.12e-01	9.98e-01	148229
ATP8B4	17.38	0.17	0.88	0.19	8.49e-01	9.98e-01	79895
ATP8B5P	4.32	-0.42	0.61	-0.68	4.93e-01	9.89e-01	158381
ATP9A	1082.21	-0.09	0.27	-0.33	7.38e-01	9.98e-01	10079
ATP9B	239.58	-0.13	0.35	-0.36	7.19e-01	9.98e-01	374868
ATPAF1	417.21	-0.05	0.18	-0.3	7.68e-01	9.98e-01	64756
ATPAF2	178.33	-0.22	0.25	-0.86	3.92e-01	9.57e-01	91647
ATR	476.72	0.03	0.17	0.17	8.63e-01	9.98e-01	545
ATRAID	1319.62	-0.21	0.24	-0.86	3.87e-01	9.55e-01	51374
ATRIP	101.45	-0.39	0.26	-1.49	1.37e-01	7.66e-01	84126
ATRN	1229.72	-0.02	0.34	-0.05	9.60e-01	9.98e-01	8455
ATRNL1	21.31	0.79	0.8	0.99	3.20e-01	9.21e-01	26033
ATRX	943.99	0.12	0.33	0.35	7.24e-01	9.98e-01	546
ATXN1	221.53	0.19	0.24	0.8	4.23e-01	9.71e-01	6310
ATXN10	1723.24	0.13	0.17	0.76	4.48e-01	9.82e-01	25814
ATXN1L	872.64	0.02	0.16	0.09	9.25e-01	9.98e-01	342371
ATXN2	632.14	0.14	0.3	0.47	6.38e-01	9.98e-01	6311
ATXN2L	1711.53	0.41	0.16	2.63	8.44e-03	2.43e-01	11273
ATXN3	275.81	0.5	0.2	2.53	1.14e-02	2.84e-01	4287
ATXN7	327.24	0.34	0.28	1.2	2.32e-01	8.67e-01	6314
ATXN7L1	99.2	0.13	0.23	0.55	5.82e-01	9.98e-01	222255
ATXN7L2	29.63	-0.35	0.21	-1.64	1.02e-01	7.06e-01	127002
ATXN7L3	896.01	-0.08	0.26	-0.3	7.66e-01	9.98e-01	56970
ATXN7L3B	1079.66	-0.06	0.16	-0.37	7.09e-01	9.98e-01	552889
AUH	127.43	-0.09	0.27	-0.35	7.29e-01	9.98e-01	549
AUNIP	74.17	-0.08	0.39	-0.21	8.37e-01	9.98e-01	79000
AUP1	1675.01	-0.38	0.12	-3.07	2.16e-03	1.14e-01	550
AURKA	851.11	-0.53	0.53	-1	3.17e-01	9.21e-01	6790
AURKAIP1	767.84	-0.73	0.24	-3.05	2.31e-03	1.19e-01	54998
AURKB	562.37	-0.56	0.58	-0.97	3.33e-01	9.31e-01	9212
AURKC	9.37	-0.43	0.58	-0.73	4.64e-01	9.82e-01	6795
AUTS2	188.76	-0.21	0.87	-0.24	8.14e-01	9.98e-01	26053
AVEN	175.42	0.1	0.45	0.22	8.28e-01	9.98e-01	57099
AVIL	22.54	-0.42	0.25	-1.72	8.46e-02	6.61e-01	10677
AVL9	364.37	0.4	0.23	1.7	8.84e-02	6.65e-01	23080
AVPI1	520.78	-0.19	0.28	-0.67	5.01e-01	9.91e-01	60370
AVPR1A	5.7	0.34	0.82	0.41	6.79e-01	9.98e-01	552
AXDND1	2.12	1.13	0.81	1.38	1.67e-01	8.03e-01	126859
AXIN1	565.93	0.01	0.26	0.05	9.59e-01	9.98e-01	8312
AXIN2	76.33	-0.99	1	-0.98	3.25e-01	9.24e-01	8313
AXL	2013.11	0.5	0.3	1.67	9.55e-02	6.87e-01	558
AZGP1	94.79	0.33	1.36	0.24	8.10e-01	9.98e-01	563
AZI2	521.74	0.65	0.23	2.85	4.31e-03	1.63e-01	64343
AZIN1	1439.31	0.69	0.26	2.64	8.41e-03	2.42e-01	51582
AZU1	2.95	-0.09	1.09	-0.08	9.36e-01	9.98e-01	566
B2M	5589.25	0.24	0.23	1.05	2.95e-01	9.14e-01	567
B3GALNT1	109.19	0.16	1.08	0.15	8.80e-01	9.98e-01	8706
B3GALNT2	346.68	0.09	0.19	0.48	6.34e-01	9.98e-01	148789
B3GALT4	77.84	0.05	0.73	0.06	9.49e-01	9.98e-01	8705
B3GALT5	57.09	-0.41	0.94	-0.44	6.58e-01	9.98e-01	10317
B3GALT6	296.63	-0.34	0.23	-1.46	1.46e-01	7.82e-01	126792
B3GAT3	382.5	-0.4	0.29	-1.39	1.66e-01	8.03e-01	26229
B3GNT2	391.19	0.18	0.13	1.43	1.52e-01	7.92e-01	10678
B3GNT3	417.59	0.15	0.6	0.24	8.07e-01	9.98e-01	10331
B3GNT4	14.91	-0.17	0.59	-0.28	7.80e-01	9.98e-01	79369
B3GNT5	618.49	0.95	0.49	1.94	5.28e-02	5.63e-01	84002
B3GNT6	1.9	0.86	1.4	0.62	5.38e-01	9.95e-01	192134
B3GNT7	174.08	1.11	0.54	2.04	4.12e-02	5.10e-01	93010
B3GNT8	15.73	-0.84	0.95	-0.89	3.75e-01	9.52e-01	374907
B3GNT9	168.33	-0.09	0.28	-0.33	7.41e-01	9.98e-01	84752
B3GNTL1	51.65	-0.44	0.42	-1.06	2.90e-01	9.13e-01	146712
B4GALNT1	361.59	-0.47	0.73	-0.63	5.26e-01	9.93e-01	2583
B4GALNT2	26.69	0.92	0.5	1.83	6.70e-02	6.06e-01	124872
B4GALNT3	67.66	-0.11	0.65	-0.17	8.68e-01	9.98e-01	283358
B4GALNT4	209.28	0.06	0.53	0.11	9.13e-01	9.98e-01	338707
B4GALT1	5118.13	0.28	0.3	0.95	3.44e-01	9.35e-01	2683
B4GALT2	623.96	-0.25	0.28	-0.88	3.79e-01	9.52e-01	8704
B4GALT3	567.39	-0.23	0.32	-0.7	4.83e-01	9.85e-01	8703
B4GALT4	1133.65	0.07	0.41	0.16	8.70e-01	9.98e-01	8702
B4GALT5	2045.82	0.56	0.24	2.32	2.06e-02	3.80e-01	9334
B4GALT6	89.01	0.32	0.23	1.39	1.64e-01	8.01e-01	9331
B4GALT7	344.9	-0.31	0.25	-1.25	2.11e-01	8.53e-01	11285
B9D1	137.4	-0.47	0.5	-0.94	3.45e-01	9.36e-01	27077
B9D2	65.33	-0.69	0.36	-1.92	5.49e-02	5.70e-01	80776
BAAT	138.7	-0.65	0.76	-0.85	3.94e-01	9.57e-01	570
BABAM1	781.26	-0.23	0.17	-1.32	1.87e-01	8.24e-01	29086
BACE1	241.83	-0.29	0.17	-1.75	8.08e-02	6.47e-01	23621
BACE1-AS	7.81	0.12	0.4	0.3	7.64e-01	9.98e-01	100379571
BACE2	742.32	-0.08	0.27	-0.28	7.81e-01	9.98e-01	25825
BACH1	495.2	0.76	0.31	2.42	1.54e-02	3.23e-01	571
BACH2	54.05	1.1	0.76	1.45	1.48e-01	7.85e-01	60468
BAD	389.06	-0.58	0.28	-2.07	3.87e-02	4.97e-01	572
BAG1	799.19	-0.59	0.35	-1.69	9.15e-02	6.76e-01	573
BAG2	291.19	-0.27	0.34	-0.77	4.41e-01	9.78e-01	9532
BAG3	1391.9	-0.6	0.39	-1.55	1.22e-01	7.43e-01	9531
BAG4	231.62	0.14	0.26	0.53	5.94e-01	9.98e-01	9530
BAG5	617.32	-0.05	0.11	-0.41	6.82e-01	9.98e-01	9529
BAG6	2502.77	-0.09	0.3	-0.28	7.78e-01	9.98e-01	7917
BAHCC1	263.18	-0.2	0.71	-0.28	7.81e-01	9.98e-01	57597
BAHD1	272.8	-0.4	0.22	-1.82	6.86e-02	6.12e-01	22893
BAIAP2	474.29	-0.24	0.39	-0.6	5.46e-01	9.96e-01	10458
BAIAP2L1	1337.81	0.21	0.29	0.73	4.67e-01	9.82e-01	55971
BAIAP2L2	152.03	0.3	0.84	0.35	7.23e-01	9.98e-01	80115
BAIAP3	35.08	0.33	0.39	0.83	4.06e-01	9.64e-01	8938
BAK1	511.53	0.22	0.37	0.58	5.65e-01	9.98e-01	578
BAMBI	344.83	-0.23	0.4	-0.57	5.70e-01	9.98e-01	25805
BANF1	1642.72	-0.26	0.18	-1.46	1.44e-01	7.80e-01	8815
BANK1	39.78	0.1	0.29	0.33	7.38e-01	9.98e-01	55024
BANP	168.68	-0.44	0.24	-1.82	6.82e-02	6.10e-01	54971
BAP1	717.77	-0.42	0.25	-1.71	8.75e-02	6.65e-01	8314
BARD1	106.33	0.04	0.48	0.08	9.34e-01	9.98e-01	580
BARX1	42.29	-0.04	1.31	-0.03	9.78e-01	9.98e-01	56033
BARX2	108.8	-0.18	1.46	-0.13	9.00e-01	9.98e-01	8538
BASP1	3678.95	0.63	0.87	0.73	4.66e-01	9.82e-01	10409
BATF	29	1.6	1.22	1.31	1.89e-01	8.28e-01	10538
BATF2	214.25	2.31	0.8	2.9	3.69e-03	1.52e-01	116071
BATF3	127.58	0.04	0.83	0.05	9.60e-01	9.98e-01	55509
BAX	1076.86	-0.41	0.22	-1.84	6.61e-02	6.05e-01	581
BAZ1A	1368.79	0.22	0.36	0.62	5.35e-01	9.95e-01	11177
BAZ1B	1516.78	-0.08	0.26	-0.33	7.43e-01	9.98e-01	9031
BAZ2A	1935.6	0.03	0.28	0.1	9.20e-01	9.98e-01	11176
BAZ2B	531.3	0.26	0.29	0.9	3.70e-01	9.50e-01	29994
BBC3	210.76	1	0.5	2.02	4.38e-02	5.25e-01	27113
BBIP1	224.79	0.53	0.27	1.99	4.71e-02	5.41e-01	92482
BBOX1	6.06	-0.66	1.95	-0.34	7.35e-01	9.98e-01	8424
BBS1	207.88	-0.05	0.26	-0.18	8.57e-01	9.98e-01	582
BBS10	167.6	0.43	0.3	1.42	1.55e-01	7.95e-01	79738
BBS12	63.16	0.47	0.17	2.74	6.13e-03	2.01e-01	166379
BBS2	541.35	0.09	0.28	0.33	7.44e-01	9.98e-01	583
BBS4	304.85	-0.06	0.33	-0.18	8.53e-01	9.98e-01	585
BBS5	53.14	0.06	0.33	0.17	8.64e-01	9.98e-01	129880
BBS7	236.02	0.16	0.27	0.6	5.49e-01	9.97e-01	55212
BBS9	132.58	0.09	0.18	0.47	6.35e-01	9.98e-01	27241
BBX	993.52	0.09	0.26	0.33	7.42e-01	9.98e-01	56987
BCAM	669.9	-0.12	0.26	-0.48	6.34e-01	9.98e-01	4059
BCAN	9.95	-0.3	1.25	-0.24	8.08e-01	9.98e-01	63827
BCAP29	569.2	0.42	0.33	1.26	2.07e-01	8.46e-01	55973
BCAP31	3308.33	-0.41	0.2	-2.04	4.14e-02	5.11e-01	10134
BCAR1	909.66	-0.35	0.28	-1.29	1.98e-01	8.37e-01	9564
BCAR3	639.14	0.2	0.28	0.73	4.65e-01	9.82e-01	8412
BCAS1	97.48	-0.07	0.49	-0.15	8.82e-01	9.98e-01	8537
BCAS2	327.1	-0.27	0.19	-1.47	1.42e-01	7.73e-01	10286
BCAS3	307.35	-0.02	0.42	-0.04	9.68e-01	9.98e-01	54828
BCAS4	174.11	-0.07	0.32	-0.22	8.24e-01	9.98e-01	55653
BCAT1	180.35	0.69	0.61	1.13	2.58e-01	8.90e-01	586
BCAT2	620.7	-0.34	0.31	-1.07	2.86e-01	9.08e-01	587
BCCIP	823.05	-0.15	0.14	-1.04	2.99e-01	9.14e-01	56647
BCDIN3D	69.09	0.23	0.3	0.76	4.46e-01	9.81e-01	144233
BCDIN3D-AS1	66.16	2	0.79	2.52	1.16e-02	2.85e-01	100286844
BCHE	22.3	0.02	0.72	0.03	9.74e-01	9.98e-01	590
BCKDHA	725.52	-0.12	0.31	-0.4	6.87e-01	9.98e-01	593
BCKDHB	136.15	-0.29	0.25	-1.2	2.31e-01	8.67e-01	594
BCKDK	586.51	-0.28	0.2	-1.4	1.61e-01	8.00e-01	10295
BCL10	355.18	0.49	0.43	1.13	2.58e-01	8.90e-01	8915
BCL11A	39.91	0.73	1.01	0.72	4.69e-01	9.83e-01	53335
BCL11B	52.01	-0.41	0.56	-0.74	4.60e-01	9.82e-01	64919
BCL2	40.99	0.04	0.55	0.07	9.45e-01	9.98e-01	596
BCL2A1	106.65	1.54	0.49	3.11	1.84e-03	1.01e-01	597
BCL2L1	3312.36	0.24	0.34	0.7	4.85e-01	9.86e-01	598
BCL2L10	1.58	0.44	1.06	0.42	6.75e-01	9.98e-01	10017
BCL2L11	262.74	-0.16	0.3	-0.53	5.98e-01	9.98e-01	10018
BCL2L12	330.09	-0.66	0.41	-1.6	1.09e-01	7.18e-01	83596
BCL2L13	940.5	0.38	0.17	2.31	2.09e-02	3.83e-01	23786
BCL2L14	80.55	3.99	1.27	3.15	1.63e-03	9.22e-02	79370
BCL2L15	25.66	-0.96	0.52	-1.85	6.37e-02	5.94e-01	440603
BCL2L2	590.88	-0.2	0.36	-0.56	5.77e-01	9.98e-01	599
BCL3	681.9	-0.06	0.34	-0.18	8.56e-01	9.98e-01	602
BCL6	658.54	0.18	0.55	0.33	7.41e-01	9.98e-01	604
BCL6B	46.07	6.48	1.59	4.08	4.46e-05	6.79e-03	255877
BCL7A	225.05	0.01	0.18	0.07	9.44e-01	9.98e-01	605
BCL7B	563.24	-0.33	0.18	-1.86	6.35e-02	5.92e-01	9275
BCL7C	300.06	-0.83	0.26	-3.16	1.59e-03	9.15e-02	9274
BCL9	289.32	0.1	0.21	0.48	6.29e-01	9.98e-01	607
BCL9L	2081.8	0.11	0.38	0.29	7.71e-01	9.98e-01	283149
BCLAF1	1832.3	-0.04	0.19	-0.18	8.56e-01	9.98e-01	9774
BCO2	26.78	-0.53	0.42	-1.25	2.13e-01	8.54e-01	83875
BCOR	467.48	-0.08	0.28	-0.29	7.70e-01	9.98e-01	54880
BCORL1	307.69	0.2	0.25	0.77	4.39e-01	9.77e-01	63035
BCR	808.56	-0.34	0.36	-0.95	3.40e-01	9.34e-01	613
BCRP2	2.24	-0.2	1.03	-0.19	8.46e-01	9.98e-01	400892
BCRP3	18.58	-0.95	0.59	-1.6	1.10e-01	7.20e-01	644165
BCS1L	304.59	-0.26	0.13	-2.02	4.36e-02	5.25e-01	617
BDH1	107.28	-0.81	0.45	-1.79	7.28e-02	6.25e-01	622
BDH2	224.92	-0.44	0.29	-1.53	1.26e-01	7.51e-01	56898
BDKRB1	41.9	-0.44	0.57	-0.77	4.42e-01	9.78e-01	623
BDKRB2	361.7	-0.19	0.53	-0.36	7.22e-01	9.98e-01	624
BDNF	141.36	0.32	0.45	0.71	4.77e-01	9.85e-01	627
BDNF-AS	12.03	0.07	0.75	0.1	9.24e-01	9.98e-01	497258
BDP1	534.64	0.26	0.25	1.02	3.07e-01	9.17e-01	55814
BEAN1	55.89	0.75	0.57	1.32	1.88e-01	8.25e-01	146227
BECN1	1124.74	-0.03	0.23	-0.15	8.82e-01	9.98e-01	8678
BEGAIN	21.55	0.46	0.73	0.63	5.26e-01	9.93e-01	57596
BEND3	87.51	-0.14	0.15	-0.94	3.49e-01	9.39e-01	57673
BEND3P3	17.08	-0.04	1.63	-0.02	9.80e-01	9.99e-01	650623
BEND6	10.23	-0.41	0.43	-0.96	3.39e-01	9.34e-01	221336
BEND7	76.86	-0.2	0.37	-0.55	5.80e-01	9.98e-01	222389
BEST1	63.78	3.27	0.72	4.53	5.77e-06	1.32e-03	7439
BEST3	9.59	0.79	0.73	1.08	2.79e-01	9.05e-01	144453
BEST4	4.19	0.02	0.48	0.05	9.59e-01	9.98e-01	266675
BET1	244.9	0.25	0.24	1.05	2.93e-01	9.13e-01	10282
BET1L	634.41	-0.16	0.08	-1.89	5.81e-02	5.81e-01	51272
BEX1	48.63	0.57	1.68	0.34	7.34e-01	9.98e-01	55859
BEX2	47.33	0.6	0.4	1.49	1.35e-01	7.65e-01	84707
BEX4	115.19	-0.64	0.99	-0.65	5.18e-01	9.93e-01	56271
BEX5	10.54	-0.93	1.47	-0.63	5.26e-01	9.93e-01	340542
BFAR	1141.44	0.1	0.14	0.66	5.08e-01	9.93e-01	51283
BFSP1	63.5	-0.14	0.41	-0.33	7.43e-01	9.98e-01	631
BGN	28.91	-8.91	2.57	-3.46	5.31e-04	4.26e-02	633
BHLHA15	3.92	-0.09	0.91	-0.1	9.17e-01	9.98e-01	168620
BHLHB9	85.31	-0.06	0.33	-0.17	8.64e-01	9.98e-01	80823
BHLHE22	1.62	-0.46	2.96	-0.16	8.76e-01	9.98e-01	27319
BHLHE40	4681.01	0.13	0.31	0.43	6.70e-01	9.98e-01	8553
BHLHE40-AS1	3.01	-0.25	0.47	-0.53	5.98e-01	9.98e-01	100507582
BHLHE41	138.13	0.89	0.67	1.32	1.87e-01	8.24e-01	79365
BHMT2	4.54	3.42	2.92	1.17	2.41e-01	8.72e-01	23743
BICC1	746.42	0.05	0.59	0.09	9.30e-01	9.98e-01	80114
BICD1	141.78	-0.04	0.25	-0.15	8.79e-01	9.98e-01	636
BICD2	1009.2	-0.24	0.38	-0.62	5.34e-01	9.95e-01	23299
BID	849.4	-0.04	0.32	-0.12	9.05e-01	9.98e-01	637
BIK	148.85	0.46	0.77	0.59	5.53e-01	9.97e-01	638
BIN1	409.39	-0.7	0.43	-1.6	1.09e-01	7.20e-01	274
BIN2	93.46	7.11	1.44	4.93	8.21e-07	3.06e-04	51411
BIN3	321.7	-0.46	0.15	-2.96	3.05e-03	1.37e-01	55909
BIRC2	650.95	0.75	0.26	2.85	4.44e-03	1.65e-01	329
BIRC3	1733.29	0.8	0.57	1.41	1.58e-01	7.99e-01	330
BIRC5	1001.19	-0.71	0.6	-1.18	2.39e-01	8.72e-01	332
BIRC6	1184.79	0.04	0.27	0.13	8.96e-01	9.98e-01	57448
BIRC7	40.8	0.08	0.89	0.08	9.33e-01	9.98e-01	79444
BIVM	61.4	-0.11	0.31	-0.34	7.31e-01	9.98e-01	54841
BLCAP	750.1	-0.33	0.35	-0.94	3.48e-01	9.38e-01	10904
BLK	1.17	-0.75	2.11	-0.35	7.24e-01	9.98e-01	640
BLM	282.15	-0.23	0.57	-0.4	6.90e-01	9.98e-01	641
BLMH	615.67	-0.09	0.21	-0.44	6.63e-01	9.98e-01	642
BLNK	47.72	-0.35	1.17	-0.3	7.63e-01	9.98e-01	29760
BLOC1S1	144.62	-0.19	0.42	-0.44	6.62e-01	9.98e-01	2647
BLOC1S2	563.32	0.05	0.21	0.23	8.18e-01	9.98e-01	282991
BLOC1S3	196.25	-0.06	0.15	-0.38	7.04e-01	9.98e-01	388552
BLOC1S4	144.1	-0.23	0.22	-1.05	2.92e-01	9.13e-01	55330
BLOC1S6	405.16	-0.09	0.18	-0.51	6.10e-01	9.98e-01	26258
BLVRA	607.77	0	0.19	-0.02	9.81e-01	9.99e-01	644
BLVRB	1919.58	-0.13	0.34	-0.38	7.05e-01	9.98e-01	645
BLZF1	364.28	0.58	0.25	2.35	1.90e-02	3.63e-01	8548
BMF	117.42	0.09	0.42	0.21	8.32e-01	9.98e-01	90427
BMI1	12.86	-0.13	0.41	-0.33	7.44e-01	9.98e-01	648
BMP1	994.24	-0.12	0.38	-0.31	7.56e-01	9.98e-01	649
BMP2	343.81	1.52	0.6	2.54	1.11e-02	2.83e-01	650
BMP2K	205.78	0.13	0.32	0.43	6.70e-01	9.98e-01	55589
BMP3	2.25	-1.15	1.45	-0.79	4.28e-01	9.72e-01	651
BMP4	131.01	-0.48	0.39	-1.22	2.22e-01	8.59e-01	652
BMP5	1.03	-3.06	2.94	-1.04	2.98e-01	9.14e-01	653
BMP6	169.81	-0.15	0.95	-0.16	8.76e-01	9.98e-01	654
BMP7	13.44	-1.13	0.77	-1.47	1.41e-01	7.70e-01	655
BMP8A	18.84	-0.57	0.74	-0.76	4.46e-01	9.81e-01	353500
BMP8B	94.61	-0.34	0.73	-0.46	6.43e-01	9.98e-01	656
BMPER	119.31	0.27	0.9	0.3	7.62e-01	9.98e-01	168667
BMPR1A	245.59	0.1	0.36	0.27	7.84e-01	9.98e-01	657
BMPR1B	138.26	0.07	0.57	0.11	9.10e-01	9.98e-01	658
BMPR2	995.36	0.07	0.22	0.31	7.58e-01	9.98e-01	659
BMS1	1186.05	-0.05	0.22	-0.24	8.13e-01	9.98e-01	9790
BMS1P4	40.41	0.33	0.24	1.37	1.70e-01	8.08e-01	729096
BNC1	28.15	0.15	1.32	0.11	9.11e-01	9.98e-01	646
BNC2	71.22	0.5	0.9	0.56	5.76e-01	9.98e-01	54796
BNIP1	143.92	0.19	0.22	0.89	3.76e-01	9.52e-01	662
BNIP2	789.51	0.24	0.13	1.8	7.18e-02	6.21e-01	663
BNIP3	1124.56	0.17	0.33	0.5	6.16e-01	9.98e-01	664
BNIP3L	1679.48	0.34	0.25	1.38	1.66e-01	8.03e-01	665
BNIPL	23.75	-0.11	0.76	-0.14	8.89e-01	9.98e-01	149428
BOC	39.41	-0.1	0.67	-0.15	8.79e-01	9.98e-01	91653
BOD1	752.65	0.07	0.2	0.37	7.11e-01	9.98e-01	91272
BOD1L1	877.96	-0.02	0.36	-0.06	9.54e-01	9.98e-01	259282
BOK	368.59	-0.1	0.24	-0.43	6.68e-01	9.98e-01	666
BOLA1	135.83	-0.41	0.41	-0.99	3.21e-01	9.21e-01	51027
BOLA3	417.68	-0.22	0.27	-0.81	4.20e-01	9.71e-01	388962
BOLA3-AS1	34.33	0.44	0.45	0.99	3.21e-01	9.21e-01	100507171
BOP1	183.39	-0.45	0.39	-1.16	2.47e-01	8.79e-01	23246
BORA	108.76	0.06	0.25	0.25	8.02e-01	9.98e-01	79866
BPGM	555.77	0.76	0.26	2.98	2.91e-03	1.34e-01	669
BPHL	181.03	0.05	0.27	0.18	8.60e-01	9.98e-01	670
BPI	8.07	-0.04	2.95	-0.01	9.90e-01	9.99e-01	671
BPIFA1	6.57	0.76	1.81	0.42	6.76e-01	9.98e-01	51297
BPIFB1	45.73	-0.85	1.04	-0.82	4.11e-01	9.66e-01	92747
BPNT1	467.12	0.05	0.33	0.15	8.83e-01	9.98e-01	10380
BPTF	982.53	0	0.34	0	9.96e-01	1.00e+00	2186
BRAF	132.1	0.59	0.29	2.06	3.93e-02	5.00e-01	673
BRAP	353.06	0.19	0.15	1.29	1.97e-01	8.37e-01	8315
BRAT1	536.25	-0.58	0.49	-1.18	2.37e-01	8.71e-01	221927
BRCA1	590.05	-0.19	0.53	-0.36	7.22e-01	9.98e-01	672
BRCA2	121.72	0.26	0.39	0.66	5.07e-01	9.93e-01	675
BRCC3	461.43	-0.11	0.26	-0.44	6.62e-01	9.98e-01	79184
BRD1	346.73	-0.04	0.1	-0.38	7.01e-01	9.98e-01	23774
BRD2	3062.39	-0.06	0.25	-0.22	8.22e-01	9.98e-01	6046
BRD3	419.63	0.04	0.3	0.12	9.01e-01	9.98e-01	8019
BRD4	560.3	-0.13	0.16	-0.83	4.09e-01	9.66e-01	23476
BRD7	936.11	0.08	0.15	0.51	6.13e-01	9.98e-01	29117
BRD8	768.76	-0.27	0.2	-1.35	1.78e-01	8.19e-01	10902
BRD9	365.05	-0.25	0.25	-0.97	3.30e-01	9.28e-01	65980
BRE-AS1	16.08	-0.79	0.69	-1.14	2.54e-01	8.85e-01	NA
BREA2	5.77	0.33	0.39	0.86	3.89e-01	9.55e-01	286076
BRF1	311.55	-0.45	0.28	-1.6	1.09e-01	7.20e-01	2972
BRF2	251.21	0.23	0.38	0.6	5.47e-01	9.97e-01	55290
BRI3	909.95	0.43	0.4	1.08	2.79e-01	9.05e-01	25798
BRI3BP	199.36	-0.54	0.46	-1.17	2.41e-01	8.72e-01	140707
BRICD5	43.81	-0.67	0.44	-1.53	1.27e-01	7.51e-01	283870
BRIP1	156.62	-0.06	0.5	-0.11	9.12e-01	9.98e-01	83990
BRIX1	663.52	0.13	0.17	0.79	4.32e-01	9.74e-01	55299
BRK1	2053.84	-0.07	0.18	-0.37	7.08e-01	9.98e-01	55845
BRMS1	696.56	-0.53	0.18	-2.85	4.38e-03	1.63e-01	25855
BRMS1L	174.55	-0.24	0.22	-1.09	2.75e-01	9.03e-01	84312
BROX	223.21	0.32	0.25	1.27	2.03e-01	8.42e-01	148362
BRPF1	333.94	-0.15	0.14	-1.06	2.89e-01	9.12e-01	7862
BRPF3	427.04	-0.08	0.15	-0.54	5.88e-01	9.98e-01	27154
BRSK1	39.15	0.7	0.53	1.33	1.83e-01	8.20e-01	84446
BRSK2	85.47	-0.12	0.79	-0.16	8.77e-01	9.98e-01	9024
BRWD1	453.39	0.04	0.23	0.18	8.56e-01	9.98e-01	54014
BRWD3	410.06	0.52	0.21	2.46	1.39e-02	3.09e-01	254065
BSCL2	28.05	0.22	0.42	0.51	6.09e-01	9.98e-01	26580
BSDC1	796.28	-0.07	0.29	-0.25	8.00e-01	9.98e-01	55108
BSG	5278.86	-0.31	0.15	-2.14	3.26e-02	4.64e-01	682
BSN	11.11	-0.01	0.44	-0.01	9.91e-01	9.99e-01	8927
BSPRY	104.55	-0.14	0.85	-0.17	8.69e-01	9.98e-01	54836
BST1	126.71	0.53	0.57	0.93	3.51e-01	9.41e-01	683
BST2	202.92	4.79	0.89	5.41	6.20e-08	3.68e-05	684
BTAF1	691.07	0.13	0.19	0.68	4.98e-01	9.91e-01	9044
BTBD1	858.76	-0.06	0.18	-0.32	7.47e-01	9.98e-01	53339
BTBD10	742.37	0.3	0.23	1.29	1.96e-01	8.37e-01	84280
BTBD11	787.99	-0.38	0.84	-0.46	6.49e-01	9.98e-01	121551
BTBD16	10.09	0.25	0.53	0.47	6.39e-01	9.98e-01	118663
BTBD19	35.13	-0.2	0.37	-0.55	5.80e-01	9.98e-01	149478
BTBD2	683.05	-0.24	0.27	-0.9	3.68e-01	9.50e-01	55643
BTBD3	337.21	-0.03	0.27	-0.11	9.10e-01	9.98e-01	22903
BTBD6	348.67	-0.37	0.2	-1.91	5.56e-02	5.73e-01	90135
BTBD7	473.17	0.07	0.23	0.31	7.58e-01	9.98e-01	55727
BTBD8	9.15	0.65	0.36	1.8	7.16e-02	6.21e-01	284697
BTBD9	215.51	-0.03	0.19	-0.13	8.94e-01	9.98e-01	114781
BTC	30.6	0.56	0.53	1.05	2.92e-01	9.13e-01	685
BTD	127.94	-0.25	0.27	-0.93	3.55e-01	9.42e-01	686
BTF3	6180.87	-0.11	0.11	-1.01	3.13e-01	9.19e-01	689
BTF3L4	637.55	0.64	0.37	1.71	8.68e-02	6.64e-01	91408
BTG1	2016.34	0.38	0.27	1.39	1.66e-01	8.03e-01	694
BTG2	955.4	-0.88	0.71	-1.24	2.15e-01	8.56e-01	7832
BTG3	555.02	0.27	0.44	0.61	5.43e-01	9.95e-01	10950
BTG4	1.82	0.81	0.8	1	3.16e-01	9.21e-01	54766
BTK	25.51	6.34	1.52	4.16	3.23e-05	5.29e-03	695
BTN2A1	543.47	0.12	0.22	0.54	5.89e-01	9.98e-01	11120
BTN2A2	275.37	0.04	0.35	0.12	9.08e-01	9.98e-01	10385
BTN2A3P	27.89	-0.05	0.24	-0.22	8.23e-01	9.98e-01	54718
BTN3A1	376.78	0.29	0.37	0.79	4.30e-01	9.72e-01	11119
BTN3A2	368.15	-0.24	0.34	-0.71	4.78e-01	9.85e-01	11118
BTN3A3	197.87	0.14	0.48	0.3	7.67e-01	9.98e-01	10384
BTNL3	4.01	4.89	2.94	1.66	9.69e-02	6.93e-01	10917
BTNL8	15.95	4.66	2.72	1.72	8.62e-02	6.63e-01	79908
BTNL9	26.98	-0.12	0.6	-0.2	8.39e-01	9.98e-01	153579
BTRC	373.62	0.06	0.34	0.18	8.56e-01	9.98e-01	8945
BUB1	749.11	-0.28	0.58	-0.48	6.28e-01	9.98e-01	699
BUB1B	459.42	-0.32	0.57	-0.55	5.80e-01	9.98e-01	701
BUB3	1375.95	0.01	0.28	0.04	9.67e-01	9.98e-01	9184
BUD13	206.78	-0.27	0.14	-1.91	5.57e-02	5.73e-01	84811
BUD31	768.44	0.16	0.22	0.75	4.52e-01	9.82e-01	8896
BVES	120.85	0.19	0.25	0.75	4.53e-01	9.82e-01	11149
BVES-AS1	2.9	0.49	0.85	0.57	5.66e-01	9.98e-01	154442
BYSL	354.66	-0.25	0.18	-1.42	1.56e-01	7.96e-01	705
BZW1	3083.91	0.1	0.16	0.64	5.20e-01	9.93e-01	9689
BZW2	1225.92	-0.21	0.3	-0.7	4.84e-01	9.86e-01	28969
C10orf105	1.58	0.03	1.23	0.02	9.83e-01	9.99e-01	414152
C10orf111	1.41	-0.62	0.67	-0.93	3.52e-01	9.41e-01	NA
C10orf25	6.11	-0.95	0.94	-1	3.15e-01	9.20e-01	220979
C10orf55	37.11	0.7	0.56	1.25	2.11e-01	8.53e-01	414236
C10orf67	2.36	-0.22	0.81	-0.28	7.81e-01	9.98e-01	256815
C10orf88	121.58	0.52	0.22	2.38	1.73e-02	3.47e-01	80007
C10orf90	3.08	0.54	1.06	0.51	6.07e-01	9.98e-01	118611
C10orf91	11.2	-0.14	0.57	-0.24	8.08e-01	9.98e-01	170393
C10orf95	20.7	0.22	0.7	0.31	7.56e-01	9.98e-01	79946
C11orf1	195.94	0.26	0.23	1.1	2.70e-01	9.00e-01	64776
C11orf16	1.33	-0.53	1.56	-0.34	7.36e-01	9.98e-01	56673
C11orf24	550.8	-0.04	0.25	-0.18	8.60e-01	9.98e-01	53838
C11orf44	1.35	0.41	1.24	0.33	7.38e-01	9.98e-01	283171
C11orf45	87.22	-0.09	0.34	-0.27	7.89e-01	9.98e-01	219833
C11orf49	280.12	-0.23	0.2	-1.17	2.42e-01	8.73e-01	79096
C11orf54	162.29	0.28	0.36	0.76	4.46e-01	9.81e-01	28970
C11orf58	2070.56	0.24	0.09	2.83	4.59e-03	1.68e-01	10944
C11orf65	9.45	0.11	0.81	0.14	8.90e-01	9.98e-01	160140
C11orf68	392.07	-0.07	0.25	-0.29	7.73e-01	9.98e-01	83638
C11orf71	83.55	0.15	0.43	0.36	7.17e-01	9.98e-01	54494
C11orf74	152.93	0.18	0.21	0.88	3.77e-01	9.52e-01	119710
C11orf80	190.95	-0.04	0.23	-0.18	8.57e-01	9.98e-01	79703
C11orf86	98.47	-0.26	1.45	-0.18	8.59e-01	9.98e-01	254439
C11orf91	53.85	0.98	0.74	1.33	1.85e-01	8.24e-01	100131378
C11orf94	1.59	0.67	0.66	1.02	3.08e-01	9.17e-01	143678
C11orf95	174.21	-0.12	0.12	-1.05	2.93e-01	9.13e-01	65998
C11orf96	157.33	-0.72	1.22	-0.59	5.54e-01	9.97e-01	387763
C12orf10	381.52	-0.41	0.35	-1.17	2.42e-01	8.73e-01	60314
C12orf29	241.8	0.17	0.12	1.44	1.49e-01	7.87e-01	91298
C12orf4	237.38	0.12	0.13	0.93	3.52e-01	9.41e-01	57102
C12orf43	181.17	-0.17	0.2	-0.81	4.16e-01	9.67e-01	64897
C12orf45	128.4	0.07	0.13	0.56	5.73e-01	9.98e-01	121053
C12orf49	422.07	-0.08	0.29	-0.27	7.88e-01	9.98e-01	79794
C12orf54	11.21	0.35	2.17	0.16	8.70e-01	9.98e-01	121273
C12orf56	8.2	0.21	1.03	0.21	8.36e-01	9.98e-01	115749
C12orf57	825.78	-0.78	0.44	-1.75	7.94e-02	6.45e-01	113246
C12orf60	21.84	0.8	0.33	2.42	1.53e-02	3.23e-01	144608
C12orf65	221.97	0.18	0.18	0.97	3.32e-01	9.30e-01	91574
C12orf66	102.16	0.28	0.34	0.81	4.18e-01	9.69e-01	144577
C12orf73	114.77	0.14	0.17	0.85	3.93e-01	9.57e-01	728568
C12orf74	1.99	1.27	1.38	0.92	3.57e-01	9.43e-01	338809
C12orf75	1748.6	-0.24	0.55	-0.43	6.68e-01	9.98e-01	387882
C12orf76	46.95	0.29	0.27	1.09	2.74e-01	9.03e-01	400073
C14orf119	838.25	-0.03	0.11	-0.24	8.11e-01	9.98e-01	55017
C14orf132	239.03	-0.41	0.59	-0.7	4.87e-01	9.86e-01	56967
C14orf178	1.12	-0.22	1.08	-0.2	8.40e-01	9.98e-01	283579
C14orf28	45.5	0.37	0.36	1.04	3.00e-01	9.14e-01	122525
C14orf39	1.6	0.3	2.01	0.15	8.79e-01	9.98e-01	317761
C14orf93	108.67	0.46	0.21	2.2	2.81e-02	4.35e-01	60686
C15orf39	668.67	0.26	0.3	0.85	3.94e-01	9.58e-01	56905
C15orf40	187.48	-0.02	0.2	-0.12	9.04e-01	9.98e-01	123207
C15orf41	114.94	0.03	0.27	0.12	9.02e-01	9.98e-01	84529
C15orf48	2260.34	2.83	0.49	5.8	6.67e-09	7.13e-06	84419
C15orf56	1.15	1.41	1.75	0.81	4.20e-01	9.71e-01	644809
C15orf61	63.01	-0.31	0.49	-0.64	5.25e-01	9.93e-01	145853
C15orf62	8.72	0.15	0.56	0.27	7.85e-01	9.98e-01	643338
C16orf45	452.92	-0.04	0.64	-0.07	9.47e-01	9.98e-01	NA
C16orf46	29.57	-0.15	0.22	-0.67	5.04e-01	9.91e-01	123775
C16orf58	1022.49	-0.26	0.33	-0.78	4.33e-01	9.74e-01	64755
C16orf70	313.16	0.02	0.21	0.11	9.13e-01	9.98e-01	80262
C16orf71	6.79	-0.84	0.64	-1.3	1.93e-01	8.30e-01	146562
C16orf72	597.47	0.09	0.17	0.51	6.10e-01	9.98e-01	29035
C16orf74	96.23	0.03	0.43	0.08	9.38e-01	9.98e-01	404550
C16orf86	6.84	-1.61	0.78	-2.05	4.00e-02	5.04e-01	388284
C16orf87	107.12	0.41	0.18	2.33	1.96e-02	3.71e-01	388272
C16orf89	15.63	1.38	2.16	0.64	5.21e-01	9.93e-01	146556
C16orf91	175.43	-0.3	0.29	-1.05	2.96e-01	9.14e-01	283951
C16orf95	23.95	-0.14	0.51	-0.27	7.89e-01	9.98e-01	100506581
C17orf100	43.75	0.1	0.3	0.34	7.33e-01	9.98e-01	388327
C17orf107	6.49	-0.55	0.44	-1.27	2.05e-01	8.43e-01	100130311
C17orf51	190.93	-0.11	0.39	-0.27	7.89e-01	9.98e-01	NA
C17orf53	126.37	-0.14	0.44	-0.31	7.59e-01	9.98e-01	NA
C17orf58	136.99	0.27	0.25	1.05	2.95e-01	9.14e-01	284018
C17orf67	60.59	0.16	0.41	0.41	6.85e-01	9.98e-01	339210
C17orf75	237.68	0.24	0.32	0.74	4.60e-01	9.82e-01	64149
C17orf80	300.74	0.13	0.25	0.5	6.14e-01	9.98e-01	55028
C17orf82	2.16	-1.08	0.94	-1.15	2.49e-01	8.80e-01	388407
C17orf97	59.8	-0.11	0.27	-0.4	6.87e-01	9.98e-01	400566
C17orf99	1.31	0.21	1.3	0.16	8.71e-01	9.98e-01	100141515
C18orf21	170.24	0.17	0.13	1.29	1.97e-01	8.37e-01	83608
C18orf25	537.33	0.69	0.33	2.08	3.77e-02	4.92e-01	147339
C18orf32	12.43	-0.75	0.82	-0.92	3.58e-01	9.43e-01	497661
C18orf54	63.66	0.26	0.31	0.86	3.89e-01	9.55e-01	162681
C18orf61	1.62	1.84	1.18	1.55	1.20e-01	7.39e-01	497259
C19orf12	356.33	0.17	0.36	0.47	6.37e-01	9.98e-01	83636
C19orf18	7.99	0.1	0.91	0.11	9.16e-01	9.98e-01	147685
C19orf24	223.2	-0.49	0.19	-2.59	9.66e-03	2.63e-01	NA
C19orf25	149.41	-0.53	0.29	-1.84	6.59e-02	6.03e-01	148223
C19orf33	1003.78	-0.18	1.25	-0.14	8.86e-01	9.98e-01	64073
C19orf38	3.84	-0.16	0.54	-0.3	7.64e-01	9.98e-01	255809
C19orf44	57.8	0.11	0.22	0.49	6.26e-01	9.98e-01	84167
C19orf47	204.42	-0.38	0.29	-1.31	1.89e-01	8.27e-01	126526
C19orf48	1141.98	-0.28	0.47	-0.6	5.45e-01	9.95e-01	84798
C19orf53	840.24	-0.15	0.2	-0.75	4.51e-01	9.82e-01	28974
C19orf54	250.49	0.35	0.36	0.99	3.24e-01	9.24e-01	284325
C19orf57	6.63	-0.88	0.39	-2.24	2.53e-02	4.15e-01	79173
C19orf66	668.56	1.24	0.45	2.76	5.79e-03	1.95e-01	NA
C19orf70	327.83	-0.57	0.18	-3.11	1.89e-03	1.03e-01	NA
C19orf71	4.45	-0.49	0.53	-0.93	3.54e-01	9.42e-01	100128569
C19orf73	10.43	0.14	0.35	0.4	6.87e-01	9.98e-01	55150
C19orf81	31.99	-0.18	1.13	-0.16	8.73e-01	9.98e-01	342918
C1D	160.98	0.03	0.25	0.11	9.09e-01	9.98e-01	10438
C1GALT1	602.56	0.51	0.32	1.57	1.16e-01	7.32e-01	56913
C1GALT1C1	382.55	0.16	0.26	0.61	5.43e-01	9.95e-01	29071
C1orf105	1.42	0.13	0.8	0.16	8.75e-01	9.98e-01	92346
C1orf109	220.13	0.01	0.1	0.14	8.87e-01	9.98e-01	54955
C1orf112	240.52	-0.22	0.49	-0.45	6.51e-01	9.98e-01	55732
C1orf115	262.18	-0.48	0.38	-1.26	2.08e-01	8.49e-01	79762
C1orf116	2335.3	0.14	0.77	0.19	8.53e-01	9.98e-01	79098
C1orf122	386.35	-0.55	0.29	-1.89	5.88e-02	5.81e-01	127687
C1orf123	304.18	-0.19	0.16	-1.18	2.37e-01	8.72e-01	NA
C1orf131	196.24	0.03	0.18	0.18	8.53e-01	9.98e-01	128061
C1orf159	130.79	-0.61	0.34	-1.82	6.82e-02	6.10e-01	54991
C1orf162	9.74	-1.81	0.71	-2.53	1.14e-02	2.84e-01	128346
C1orf174	210.96	-0.16	0.14	-1.13	2.58e-01	8.90e-01	339448
C1orf194	17.39	4.58	2.09	2.19	2.88e-02	4.41e-01	127003
C1orf198	675.82	-0.41	0.39	-1.06	2.91e-01	9.13e-01	84886
C1orf21	284.75	-0.55	0.41	-1.33	1.82e-01	8.20e-01	81563
C1orf210	78.73	-0.18	1.36	-0.13	8.96e-01	9.98e-01	149466
C1orf216	226.36	-0.47	0.24	-1.94	5.28e-02	5.63e-01	127703
C1orf220	9.24	-0.19	0.58	-0.32	7.51e-01	9.98e-01	400798
C1orf226	63.04	0.01	0.49	0.01	9.90e-01	9.99e-01	400793
C1orf35	296.7	-0.31	0.32	-0.99	3.24e-01	9.24e-01	79169
C1orf43	2593.02	0.18	0.21	0.89	3.71e-01	9.51e-01	25912
C1orf50	79.14	-0.11	0.17	-0.63	5.27e-01	9.93e-01	79078
C1orf52	198.94	0.05	0.28	0.2	8.45e-01	9.98e-01	148423
C1orf53	26.36	-0.91	0.68	-1.34	1.81e-01	8.19e-01	388722
C1orf54	22.09	0.86	1.02	0.84	4.00e-01	9.61e-01	79630
C1orf56	81.92	-0.01	0.43	-0.02	9.87e-01	9.99e-01	54964
C1orf61	5.9	-0.03	0.73	-0.04	9.66e-01	9.98e-01	10485
C1orf74	186.69	0.33	0.6	0.55	5.85e-01	9.98e-01	148304
C1QA	44.6	-10.56	2.94	-3.59	3.25e-04	3.01e-02	712
C1QBP	2321.49	-0.17	0.42	-0.4	6.91e-01	9.98e-01	708
C1QL1	92.58	-0.34	1.01	-0.33	7.40e-01	9.98e-01	10882
C1QL3	2.79	-0.01	1.8	-0.01	9.94e-01	1.00e+00	389941
C1QL4	37.98	0.04	1.07	0.03	9.73e-01	9.98e-01	338761
C1QTNF1	842.37	0	0.61	0	9.97e-01	1.00e+00	114897
C1QTNF2	1.5	-0.6	0.63	-0.96	3.37e-01	9.34e-01	114898
C1QTNF3	2.04	-0.52	0.65	-0.8	4.24e-01	9.72e-01	114899
C1QTNF6	328.62	-0.4	0.38	-1.05	2.93e-01	9.13e-01	114904
C1R	1251.88	0.68	0.65	1.04	2.97e-01	9.14e-01	715
C1RL	481.23	0.41	0.15	2.69	7.07e-03	2.20e-01	51279
C1RL-AS1	163.29	0.33	0.43	0.77	4.38e-01	9.76e-01	283314
C1S	1900.76	1.58	0.65	2.44	1.46e-02	3.17e-01	716
C2	67.31	-0.81	0.84	-0.96	3.38e-01	9.34e-01	717
C20orf144	1.34	0.41	1.77	0.23	8.17e-01	9.98e-01	128864
C20orf194	329.08	0.2	0.33	0.61	5.43e-01	9.95e-01	25943
C20orf197	1.46	0.59	2.53	0.23	8.15e-01	9.98e-01	284756
C20orf203	4.23	3.14	2.06	1.53	1.26e-01	7.51e-01	284805
C20orf27	418.63	-0.58	0.52	-1.12	2.63e-01	8.94e-01	54976
C20orf96	195.32	0.5	0.48	1.05	2.95e-01	9.14e-01	140680
C21orf58	102.7	-0.89	0.54	-1.63	1.02e-01	7.08e-01	54058
C21orf91	139.84	0.58	0.49	1.18	2.36e-01	8.71e-01	54149
C22orf23	17.6	0.07	0.72	0.1	9.24e-01	9.98e-01	84645
C22orf24	1.85	-0.4	0.81	-0.49	6.21e-01	9.98e-01	25775
C22orf34	1.43	-3.52	2.94	-1.2	2.31e-01	8.67e-01	348645
C22orf39	169.77	-0.39	0.21	-1.83	6.67e-02	6.05e-01	128977
C22orf46	286.78	0	0.26	0	9.99e-01	1.00e+00	79640
C2CD2	254.87	-0.32	0.24	-1.34	1.81e-01	8.19e-01	25966
C2CD2L	107.56	-0.1	0.19	-0.53	5.96e-01	9.98e-01	9854
C2CD3	252	-0.29	0.33	-0.87	3.83e-01	9.54e-01	26005
C2CD4A	67.28	0.88	0.96	0.92	3.55e-01	9.42e-01	145741
C2CD4B	160.29	1.01	1.24	0.82	4.12e-01	9.66e-01	388125
C2CD4C	11.02	-0.21	0.51	-0.41	6.82e-01	9.98e-01	126567
C2CD4D	3.47	-0.3	1.39	-0.21	8.31e-01	9.98e-01	100191040
C2CD5	375.55	0.24	0.29	0.81	4.17e-01	9.67e-01	9847
C2orf15	23.23	-0.16	0.51	-0.31	7.53e-01	9.98e-01	150590
C2orf16	8.18	0.59	0.85	0.7	4.85e-01	9.86e-01	84226
C2orf27A	15.69	0.17	0.5	0.34	7.35e-01	9.98e-01	29798
C2orf42	133.14	0.22	0.18	1.21	2.24e-01	8.61e-01	54980
C2orf48	7.98	-0.49	0.78	-0.63	5.32e-01	9.95e-01	NA
C2orf49	149.76	0.36	0.31	1.16	2.46e-01	8.78e-01	79074
C2orf50	1.3	-0.21	0.85	-0.24	8.08e-01	9.98e-01	130813
C2orf66	5.53	0.15	0.88	0.17	8.69e-01	9.98e-01	401027
C2orf68	366.94	-0.15	0.28	-0.52	6.03e-01	9.98e-01	388969
C2orf69	159.63	0.16	0.31	0.51	6.11e-01	9.98e-01	205327
C2orf70	11.25	-0.35	0.68	-0.51	6.11e-01	9.98e-01	NA
C2orf72	104.64	-0.55	0.76	-0.71	4.75e-01	9.85e-01	257407
C2orf74	208.39	0.31	0.19	1.62	1.04e-01	7.12e-01	339804
C2orf76	79.53	-0.24	0.16	-1.49	1.36e-01	7.65e-01	130355
C2orf81	46.2	-0.33	0.37	-0.89	3.74e-01	9.51e-01	388963
C2orf88	7.38	-0.05	0.56	-0.09	9.27e-01	9.98e-01	84281
C3	4134.88	1.27	0.39	3.26	1.13e-03	7.38e-02	718
C3AR1	128.68	4.55	1.52	2.99	2.79e-03	1.31e-01	719
C3orf14	107.48	-0.02	0.32	-0.05	9.58e-01	9.98e-01	57415
C3orf18	70.85	-0.21	0.29	-0.73	4.67e-01	9.82e-01	51161
C3orf20	2.34	0.4	0.48	0.84	4.04e-01	9.62e-01	84077
C3orf33	71.52	-0.12	0.45	-0.27	7.88e-01	9.98e-01	285315
C3orf35	4.39	0.13	0.56	0.23	8.21e-01	9.98e-01	339883
C3orf38	268.82	0.23	0.17	1.38	1.67e-01	8.04e-01	285237
C3orf52	179.13	0.06	0.31	0.21	8.36e-01	9.98e-01	79669
C3orf58	180.24	-0.03	0.32	-0.11	9.14e-01	9.98e-01	NA
C3orf62	54.65	-0.19	0.24	-0.81	4.21e-01	9.71e-01	375341
C3orf67	77.32	0.15	0.46	0.32	7.48e-01	9.98e-01	200844
C3orf70	1.3	-0.53	1.8	-0.29	7.69e-01	9.98e-01	285382
C3orf80	38.92	-0.07	0.87	-0.08	9.34e-01	9.98e-01	401097
C3P1	7.6	-0.18	1.28	-0.14	8.87e-01	9.98e-01	388503
C4BPA	88.75	4.42	1.03	4.3	1.70e-05	3.29e-03	722
C4BPB	14.76	1.58	1.15	1.37	1.70e-01	8.07e-01	725
C4orf19	151.49	0.62	1.08	0.58	5.63e-01	9.98e-01	55286
C4orf3	1673.84	0.45	0.5	0.89	3.71e-01	9.51e-01	401152
C4orf33	118.51	0.61	0.24	2.58	9.94e-03	2.67e-01	132321
C4orf36	15.64	0.25	0.26	0.97	3.34e-01	9.32e-01	132989
C4orf46	143.48	0.12	0.32	0.39	6.95e-01	9.98e-01	201725
C4orf47	10.79	-0.22	0.67	-0.32	7.46e-01	9.98e-01	441054
C4orf48	126.58	-0.75	0.67	-1.11	2.66e-01	8.95e-01	401115
C5	405.49	0	0.84	0	9.99e-01	1.00e+00	727
C5AR1	155.03	3.38	0.8	4.21	2.59e-05	4.52e-03	728
C5AR2	1.1	0.04	0.65	0.06	9.48e-01	9.98e-01	27202
C5orf15	1070.13	0.06	0.22	0.3	7.67e-01	9.98e-01	56951
C5orf22	249.52	0.21	0.12	1.72	8.62e-02	6.63e-01	55322
C5orf24	545.11	0.17	0.15	1.12	2.61e-01	8.92e-01	134553
C5orf30	250.66	0.07	0.34	0.2	8.44e-01	9.98e-01	90355
C5orf34	82.66	0.3	0.5	0.59	5.52e-01	9.97e-01	375444
C5orf38	20	-0.23	0.75	-0.31	7.55e-01	9.98e-01	153571
C5orf46	3.67	0.42	1.43	0.29	7.71e-01	9.98e-01	389336
C5orf49	4.69	-1.76	1.03	-1.71	8.77e-02	6.65e-01	134121
C5orf51	359.56	0.3	0.25	1.21	2.25e-01	8.62e-01	285636
C5orf56	66.57	0.98	0.66	1.47	1.41e-01	7.72e-01	NA
C5orf58	5.93	5.85	2.94	1.99	4.68e-02	5.40e-01	133874
C5orf63	54.57	0.21	0.27	0.79	4.30e-01	9.72e-01	401207
C6	1.26	-2.15	1.98	-1.09	2.77e-01	9.04e-01	729
C6orf106	1759.91	-0.24	0.37	-0.66	5.07e-01	9.93e-01	NA
C6orf118	1.04	-1.03	0.94	-1.09	2.75e-01	9.03e-01	168090
C6orf120	314.53	0.19	0.2	0.95	3.44e-01	9.35e-01	387263
C6orf132	652.71	0.69	0.82	0.84	4.01e-01	9.62e-01	647024
C6orf136	148.61	-0.1	0.28	-0.34	7.34e-01	9.98e-01	221545
C6orf141	169.54	-0.15	0.4	-0.39	6.98e-01	9.98e-01	135398
C6orf15	1.77	1.03	1.26	0.82	4.14e-01	9.66e-01	29113
C6orf163	4.43	0.23	0.44	0.52	6.00e-01	9.98e-01	206412
C6orf203	178.79	-0.07	0.45	-0.15	8.79e-01	9.98e-01	NA
C6orf222	11.5	1.35	1.41	0.96	3.38e-01	9.34e-01	NA
C6orf223	30.63	0.25	0.47	0.52	6.02e-01	9.98e-01	221416
C6orf226	55.47	-0.31	0.44	-0.69	4.92e-01	9.88e-01	441150
C6orf47	355.33	-0.22	0.33	-0.68	4.98e-01	9.91e-01	57827
C6orf48	1256.72	0.52	0.37	1.39	1.64e-01	8.01e-01	NA
C6orf52	13.45	0.62	0.37	1.66	9.76e-02	6.97e-01	347744
C6orf58	7.99	2	0.75	2.66	7.89e-03	2.32e-01	352999
C6orf62	1487.48	0.43	0.49	0.89	3.75e-01	9.52e-01	81688
C6orf89	1047.13	0.02	0.22	0.1	9.18e-01	9.98e-01	221477
C6orf99	12.22	-0.26	0.62	-0.42	6.72e-01	9.98e-01	100130967
C7	107.68	2.54	2.89	0.88	3.79e-01	9.52e-01	730
C7orf25	196.62	0.16	0.23	0.71	4.79e-01	9.85e-01	79020
C7orf26	191.29	-0.21	0.26	-0.82	4.12e-01	9.66e-01	79034
C7orf31	67.56	0.53	0.28	1.88	6.06e-02	5.88e-01	136895
C7orf43	139.27	-0.17	0.2	-0.86	3.89e-01	9.55e-01	NA
C7orf50	959.45	-0.85	0.44	-1.95	5.09e-02	5.56e-01	84310
C7orf57	2.19	-0.44	0.95	-0.46	6.42e-01	9.98e-01	136288
C7orf61	20.38	0.16	0.73	0.22	8.28e-01	9.98e-01	402573
C7orf65	2.5	1.29	1	1.29	1.98e-01	8.37e-01	401335
C8A	6.71	5.03	2.93	1.72	8.61e-02	6.62e-01	731
C8B	1.54	-0.67	1.91	-0.35	7.25e-01	9.98e-01	732
C8G	3.77	-0.14	0.58	-0.24	8.09e-01	9.98e-01	733
C8orf31	16.2	1.04	1.22	0.85	3.94e-01	9.57e-01	286122
C8orf33	703.57	-0.25	0.17	-1.46	1.44e-01	7.79e-01	65265
C8orf34	7.81	2.07	1.18	1.76	7.87e-02	6.44e-01	116328
C8orf37	85.8	0.36	0.45	0.79	4.32e-01	9.74e-01	157657
C8orf44	11.57	-0.08	0.37	-0.22	8.25e-01	9.98e-01	56260
C8orf48	14.1	-0.06	0.87	-0.07	9.42e-01	9.98e-01	157773
C8orf58	187.27	-0.03	0.24	-0.12	9.07e-01	9.98e-01	541565
C8orf59	426.72	0.18	0.17	1.05	2.94e-01	9.14e-01	NA
C8orf76	18.29	0.23	0.45	0.51	6.12e-01	9.98e-01	84933
C8orf82	306.58	-0.17	0.44	-0.38	7.03e-01	9.98e-01	414919
C9orf116	37.83	-0.42	0.43	-0.99	3.23e-01	9.23e-01	138162
C9orf129	1.78	-0.62	1.94	-0.32	7.50e-01	9.98e-01	445577
C9orf135	24.89	0.63	1.57	0.4	6.88e-01	9.98e-01	138255
C9orf152	10.09	-1.04	0.5	-2.07	3.87e-02	4.97e-01	401546
C9orf153	1.06	-1.03	1.27	-0.81	4.17e-01	9.67e-01	389766
C9orf16	420.84	-0.25	0.43	-0.57	5.68e-01	9.98e-01	79095
C9orf163	7.07	-0.62	0.7	-0.89	3.72e-01	9.51e-01	158055
C9orf24	12.14	0.21	0.94	0.22	8.27e-01	9.98e-01	84688
C9orf3	915.59	-0.42	0.49	-0.86	3.90e-01	9.56e-01	NA
C9orf40	124.23	-0.2	0.31	-0.64	5.23e-01	9.93e-01	55071
C9orf43	8.92	0.26	0.49	0.52	6.06e-01	9.98e-01	257169
C9orf47	8.44	-1.16	0.72	-1.61	1.06e-01	7.15e-01	286223
C9orf50	1.83	-0.17	1.12	-0.15	8.79e-01	9.98e-01	375759
C9orf64	238.58	0.38	0.38	0.99	3.21e-01	9.21e-01	84267
C9orf66	9.64	-0.21	0.88	-0.24	8.12e-01	9.98e-01	NA
C9orf72	131.45	-0.16	0.33	-0.48	6.29e-01	9.98e-01	203228
C9orf78	752.42	-0.2	0.31	-0.65	5.15e-01	9.93e-01	51759
C9orf84	2.45	-1.42	1.61	-0.88	3.78e-01	9.52e-01	NA
C9orf85	95.68	0.41	0.25	1.63	1.04e-01	7.12e-01	138241
CA1	7.91	-0.59	2.97	-0.2	8.42e-01	9.98e-01	759
CA11	138.76	-0.14	0.4	-0.34	7.32e-01	9.98e-01	770
CA12	7026.92	0.15	0.71	0.21	8.36e-01	9.98e-01	771
CA13	41.64	0.79	0.47	1.67	9.50e-02	6.86e-01	377677
CA14	4.78	0.58	0.99	0.59	5.57e-01	9.97e-01	23632
CA2	168.97	0	0.43	-0.01	9.91e-01	9.99e-01	760
CA3	2.29	-1.58	1.36	-1.17	2.44e-01	8.75e-01	761
CA5B	55.8	0.01	0.24	0.05	9.60e-01	9.98e-01	11238
CA5BP1	64.04	-0.25	0.17	-1.44	1.50e-01	7.88e-01	340591
CA7	1.17	2.03	1.2	1.69	9.14e-02	6.76e-01	766
CA8	237.6	0.28	0.95	0.3	7.65e-01	9.98e-01	767
CA9	190.36	0.38	0.57	0.66	5.11e-01	9.93e-01	768
CAAP1	230.79	0.07	0.21	0.31	7.58e-01	9.98e-01	79886
CAB39	1336.01	0.35	0.29	1.18	2.40e-01	8.72e-01	51719
CAB39L	105.38	-0.49	0.4	-1.22	2.21e-01	8.59e-01	81617
CABIN1	614.25	-0.28	0.19	-1.44	1.49e-01	7.87e-01	23523
CABLES1	133.76	-0.48	0.46	-1.05	2.96e-01	9.14e-01	91768
CABLES2	163.38	-0.51	0.31	-1.65	9.99e-02	7.04e-01	81928
CABP1	2.11	-0.62	0.68	-0.91	3.62e-01	9.45e-01	9478
CABP4	35.46	0.61	1.75	0.35	7.28e-01	9.98e-01	57010
CABP7	2.22	0.37	0.51	0.73	4.66e-01	9.82e-01	164633
CABYR	175.61	0	0.42	0.01	9.92e-01	9.99e-01	26256
CACFD1	141.65	-0.21	0.34	-0.61	5.45e-01	9.95e-01	11094
CACHD1	88.27	-0.14	0.33	-0.41	6.79e-01	9.98e-01	57685
CACNA1A	48.53	2.05	0.97	2.12	3.43e-02	4.75e-01	773
CACNA1B	5.61	0.63	0.85	0.75	4.54e-01	9.82e-01	774
CACNA1D	43.9	-0.55	0.62	-0.89	3.72e-01	9.51e-01	776
CACNA1F	9.3	0.7	1.49	0.47	6.41e-01	9.98e-01	778
CACNA1G	139.1	-0.27	1.28	-0.21	8.31e-01	9.98e-01	8913
CACNA1H	204.69	-0.12	1.15	-0.1	9.20e-01	9.98e-01	8912
CACNA1I	8	0.55	0.68	0.81	4.16e-01	9.67e-01	8911
CACNA2D1	158.22	0.17	0.61	0.28	7.79e-01	9.98e-01	781
CACNA2D2	24.21	-1.19	0.75	-1.58	1.15e-01	7.31e-01	9254
CACNA2D3	1.85	-0.73	0.89	-0.82	4.13e-01	9.66e-01	55799
CACNA2D4	7.2	1.3	1.26	1.04	3.00e-01	9.14e-01	93589
CACNB1	161.13	0.09	0.28	0.31	7.57e-01	9.98e-01	782
CACNB2	6.88	-0.05	1.07	-0.04	9.64e-01	9.98e-01	783
CACNB3	319.3	-0.01	0.22	-0.03	9.78e-01	9.98e-01	784
CACNB4	7.59	-1.33	0.68	-1.96	4.96e-02	5.51e-01	785
CACNG4	147.99	-0.42	0.63	-0.67	5.01e-01	9.91e-01	27092
CACNG6	860.2	0.48	1.13	0.43	6.69e-01	9.98e-01	59285
CACNG7	84.43	0.61	1.22	0.5	6.17e-01	9.98e-01	59284
CACNG8	116.19	0.4	0.74	0.54	5.87e-01	9.98e-01	59283
CACTIN	261.7	-0.36	0.25	-1.44	1.50e-01	7.88e-01	58509
CACTIN-AS1	3.08	0.79	0.68	1.15	2.49e-01	8.80e-01	404665
CACUL1	569.09	0.01	0.11	0.14	8.90e-01	9.98e-01	143384
CACYBP	1355	-0.6	0.34	-1.74	8.22e-02	6.53e-01	27101
CAD	1370.51	-0.33	0.45	-0.73	4.63e-01	9.82e-01	790
CADM1	398.94	0.05	0.98	0.05	9.58e-01	9.98e-01	23705
CADM2	1.78	-0.11	0.63	-0.18	8.56e-01	9.98e-01	253559
CADM3	3.2	1.2	1.42	0.85	3.98e-01	9.60e-01	57863
CADM4	330.88	-0.04	0.39	-0.1	9.21e-01	9.98e-01	199731
CADPS	5.04	3.37	2.53	1.33	1.82e-01	8.20e-01	8618
CADPS2	75.81	-0.81	0.81	-1.01	3.13e-01	9.19e-01	93664
CAHM	8.84	0.08	0.55	0.15	8.78e-01	9.98e-01	100526820
CALB1	5.25	0.34	1.37	0.25	8.02e-01	9.98e-01	793
CALB2	45.24	-0.07	0.64	-0.11	9.14e-01	9.98e-01	794
CALCA	7.54	0.89	2.05	0.43	6.64e-01	9.98e-01	796
CALCB	2.27	1.37	1.02	1.35	1.77e-01	8.17e-01	797
CALCOCO1	729.36	-0.17	0.42	-0.42	6.78e-01	9.98e-01	57658
CALCOCO2	1472.78	0.58	0.21	2.75	6.01e-03	1.98e-01	10241
CALCRL	28.61	0.56	0.84	0.67	5.04e-01	9.91e-01	10203
CALD1	2669.5	0.02	0.46	0.05	9.58e-01	9.98e-01	800
CALHM2	20.17	-0.62	0.5	-1.24	2.14e-01	8.56e-01	51063
CALHM3	1.21	0.39	1.09	0.36	7.18e-01	9.98e-01	119395
CALM1	3785.38	-0.08	0.21	-0.35	7.23e-01	9.98e-01	801
CALM2	8034.92	0.19	0.27	0.7	4.81e-01	9.85e-01	805
CALM3	4381.45	-0.32	0.2	-1.61	1.06e-01	7.15e-01	808
CALML3	3.57	0.46	2.29	0.2	8.42e-01	9.98e-01	810
CALML4	156.33	-0.19	0.15	-1.25	2.12e-01	8.53e-01	91860
CALML6	3.82	0.61	0.51	1.2	2.28e-01	8.65e-01	163688
CALR	12477.94	0.09	0.34	0.27	7.89e-01	9.98e-01	811
CALU	3985.02	0.13	0.18	0.72	4.72e-01	9.85e-01	813
CALY	1.86	-0.09	0.84	-0.1	9.18e-01	9.98e-01	50632
CAMK1	162.22	-0.58	0.54	-1.09	2.75e-01	9.03e-01	8536
CAMK1D	94.37	0.21	0.56	0.37	7.12e-01	9.98e-01	57118
CAMK1G	9.83	0.75	0.91	0.82	4.12e-01	9.66e-01	57172
CAMK2A	6.87	-1.05	0.7	-1.5	1.34e-01	7.64e-01	815
CAMK2B	1.69	-0.87	0.69	-1.27	2.05e-01	8.43e-01	816
CAMK2D	464.94	-0.06	0.19	-0.35	7.30e-01	9.98e-01	817
CAMK2G	621.39	-0.1	0.21	-0.5	6.15e-01	9.98e-01	818
CAMK2N1	993.33	0.01	0.26	0.05	9.62e-01	9.98e-01	55450
CAMK2N2	13.59	-0.62	0.61	-1.01	3.13e-01	9.19e-01	94032
CAMK4	14.92	-0.88	1.37	-0.64	5.23e-01	9.93e-01	814
CAMKK1	213.72	-0.37	0.58	-0.63	5.31e-01	9.95e-01	84254
CAMKK2	659.08	-0.03	0.15	-0.22	8.24e-01	9.98e-01	10645
CAMKMT	91.25	0.01	0.23	0.05	9.63e-01	9.98e-01	79823
CAMKV	1.67	-0.04	0.93	-0.04	9.67e-01	9.98e-01	79012
CAMLG	416.84	0.23	0.24	0.95	3.43e-01	9.35e-01	819
CAMSAP1	635.39	0.02	0.24	0.07	9.43e-01	9.98e-01	157922
CAMSAP2	908.91	0.01	0.39	0.03	9.72e-01	9.98e-01	23271
CAMSAP3	155.44	-0.15	0.44	-0.34	7.30e-01	9.98e-01	57662
CAMTA1	499.59	0.14	0.39	0.35	7.25e-01	9.98e-01	23261
CAMTA2	515.21	-0.1	0.32	-0.33	7.45e-01	9.98e-01	23125
CAND1	1534.51	-0.03	0.19	-0.18	8.60e-01	9.98e-01	55832
CAND2	18.25	-0.14	0.86	-0.16	8.74e-01	9.98e-01	23066
CANT1	1165.21	-0.16	0.26	-0.59	5.54e-01	9.97e-01	124583
CANX	10508.99	0.12	0.19	0.63	5.27e-01	9.93e-01	821
CAP1	7168.56	0.2	0.31	0.63	5.28e-01	9.93e-01	10487
CAP2	311.91	0.14	0.49	0.29	7.69e-01	9.98e-01	10486
CAPG	1783.81	-0.15	0.33	-0.45	6.52e-01	9.98e-01	822
CAPN1	3332.11	-0.17	0.38	-0.45	6.52e-01	9.98e-01	823
CAPN10	231.85	-0.55	0.37	-1.5	1.34e-01	7.64e-01	11132
CAPN12	98.3	0.38	0.23	1.68	9.31e-02	6.80e-01	147968
CAPN13	12.89	-0.78	0.8	-0.97	3.34e-01	9.32e-01	92291
CAPN14	17.92	1.46	0.77	1.9	5.74e-02	5.79e-01	440854
CAPN2	6270.19	0	0.16	0.01	9.91e-01	9.99e-01	824
CAPN3	87.16	-0.34	0.73	-0.46	6.47e-01	9.98e-01	825
CAPN5	162.55	-0.03	0.34	-0.09	9.26e-01	9.98e-01	726
CAPN6	5.98	-0.53	1.26	-0.42	6.74e-01	9.98e-01	827
CAPN7	361.42	-0.01	0.27	-0.05	9.63e-01	9.98e-01	23473
CAPN8	64.57	-1.51	0.82	-1.84	6.63e-02	6.05e-01	388743
CAPN9	1.76	-1.72	1.85	-0.93	3.53e-01	9.41e-01	10753
CAPNS1	6655.55	-0.3	0.2	-1.49	1.36e-01	7.66e-01	826
CAPNS2	6.06	0.25	1.7	0.15	8.84e-01	9.98e-01	84290
CAPRIN1	3899.23	-0.05	0.18	-0.26	7.95e-01	9.98e-01	4076
CAPRIN2	536.64	0.48	0.3	1.64	1.01e-01	7.06e-01	65981
CAPS	133.21	-1.05	0.65	-1.61	1.08e-01	7.18e-01	828
CAPS2	12.06	0.37	0.32	1.14	2.55e-01	8.86e-01	84698
CAPZA1	1805.98	0.04	0.19	0.22	8.26e-01	9.98e-01	829
CAPZA2	1268.4	0.07	0.21	0.34	7.30e-01	9.98e-01	830
CAPZB	3035.8	0.39	0.28	1.39	1.65e-01	8.01e-01	832
CARD10	537.8	-0.19	0.27	-0.7	4.82e-01	9.85e-01	29775
CARD11	382.76	0.19	0.73	0.26	7.91e-01	9.98e-01	84433
CARD14	27.04	-0.04	0.56	-0.07	9.44e-01	9.98e-01	79092
CARD16	58.3	-0.59	1.07	-0.55	5.82e-01	9.98e-01	114769
CARD17	10.9	0.07	1.91	0.04	9.70e-01	9.98e-01	440068
CARD18	1.16	0.5	2.19	0.23	8.20e-01	9.98e-01	59082
CARD6	298	0.31	0.35	0.88	3.78e-01	9.52e-01	84674
CARD8	301.78	0.23	0.34	0.68	4.98e-01	9.91e-01	22900
CARD9	10.25	-0.29	0.45	-0.64	5.23e-01	9.93e-01	64170
CARHSP1	1002.79	-0.6	0.29	-2.09	3.68e-02	4.89e-01	23589
CARM1	684.34	-0.03	0.24	-0.13	8.94e-01	9.98e-01	10498
CARNS1	2.59	0.41	0.66	0.61	5.40e-01	9.95e-01	57571
CARS	926.52	0.52	0.16	3.14	1.67e-03	9.36e-02	NA
CARS2	429.37	-0.35	0.34	-1.03	3.05e-01	9.17e-01	79587
CASC1	4.76	-0.27	0.52	-0.51	6.09e-01	9.98e-01	55259
CASC2	14.16	-0.19	0.44	-0.42	6.72e-01	9.98e-01	255082
CASC3	2012.97	0.19	0.39	0.47	6.35e-01	9.98e-01	22794
CASC4	767.88	0.1	0.19	0.55	5.82e-01	9.98e-01	113201
CASD1	197.57	0.45	0.54	0.84	4.02e-01	9.62e-01	64921
CASK	867.6	0.14	0.3	0.46	6.42e-01	9.98e-01	8573
CASKIN1	23.28	0.14	0.44	0.31	7.58e-01	9.98e-01	57524
CASKIN2	236.6	-0.67	0.29	-2.29	2.23e-02	3.96e-01	57513
CASP1	340.6	1.95	0.95	2.06	3.91e-02	4.99e-01	834
CASP10	249.56	0.58	0.37	1.58	1.15e-01	7.30e-01	843
CASP12	3.66	-0.63	2.91	-0.22	8.29e-01	9.98e-01	100506742
CASP2	414.07	-0.25	0.13	-1.97	4.92e-02	5.51e-01	835
CASP3	382.59	0.03	0.17	0.18	8.61e-01	9.98e-01	836
CASP4	1328.03	1.36	0.71	1.92	5.50e-02	5.70e-01	837
CASP5	100.99	6.89	2.4	2.87	4.09e-03	1.58e-01	838
CASP6	275.16	-0.05	0.4	-0.13	9.00e-01	9.98e-01	839
CASP7	502.14	0.19	0.15	1.32	1.87e-01	8.25e-01	840
CASP8	591.47	0.32	0.2	1.6	1.09e-01	7.18e-01	841
CASP8AP2	235.81	0.12	0.22	0.52	6.01e-01	9.98e-01	9994
CASP9	147.18	-0.4	0.22	-1.87	6.12e-02	5.89e-01	842
CASQ2	1.28	-0.54	1.97	-0.27	7.84e-01	9.98e-01	845
CASR	7.65	-0.48	2.24	-0.21	8.31e-01	9.98e-01	846
CASS4	5.52	-1.9	0.9	-2.11	3.46e-02	4.76e-01	57091
CAST	4572.41	0.11	0.23	0.48	6.30e-01	9.98e-01	831
CASZ1	161.42	-0.06	0.39	-0.14	8.88e-01	9.98e-01	54897
CAT	708.46	-0.64	0.19	-3.3	9.69e-04	6.64e-02	847
CATSPER1	19.46	0.49	0.44	1.11	2.69e-01	8.99e-01	117144
CATSPER2	15.7	-0.29	0.49	-0.59	5.57e-01	9.97e-01	117155
CATSPER2P1	9.47	0.3	0.4	0.76	4.50e-01	9.82e-01	440278
CATSPER3	6.48	0.04	0.43	0.09	9.29e-01	9.98e-01	347732
CATSPERB	7.23	-0.32	0.7	-0.46	6.46e-01	9.98e-01	79820
CATSPERG	12.38	-0.19	0.32	-0.59	5.52e-01	9.97e-01	57828
CAV1	3910.62	-0.39	0.46	-0.85	3.96e-01	9.58e-01	857
CAV2	1244.43	-0.13	0.24	-0.54	5.91e-01	9.98e-01	858
CBFA2T2	331.38	0.11	0.18	0.61	5.41e-01	9.95e-01	9139
CBFA2T3	30.37	-1.33	0.86	-1.54	1.23e-01	7.44e-01	863
CBFB	447.58	-0.07	0.21	-0.35	7.26e-01	9.98e-01	865
CBL	468.71	0.14	0.25	0.54	5.88e-01	9.98e-01	867
CBLB	319.65	-0.28	0.43	-0.65	5.14e-01	9.93e-01	868
CBLC	196.67	0.39	1.69	0.23	8.19e-01	9.98e-01	23624
CBLL1	343.45	0.17	0.23	0.72	4.74e-01	9.85e-01	79872
CBLN2	3.89	-0.77	1.15	-0.67	5.00e-01	9.91e-01	147381
CBLN3	60.04	0.23	0.51	0.46	6.47e-01	9.98e-01	643866
CBR1	1036.45	-0.6	0.32	-1.85	6.38e-02	5.94e-01	873
CBR3	78.09	-0.06	0.41	-0.14	8.86e-01	9.98e-01	874
CBR3-AS1	11.1	0.17	0.31	0.56	5.78e-01	9.98e-01	100506428
CBR4	278.92	0.05	0.36	0.14	8.87e-01	9.98e-01	84869
CBS	456.12	1.02	0.55	1.86	6.31e-02	5.91e-01	875
CBWD1	340.37	-0.07	0.49	-0.14	8.92e-01	9.98e-01	55871
CBWD2	234.95	0.02	0.21	0.08	9.33e-01	9.98e-01	150472
CBWD3	1.64	0.61	0.68	0.9	3.69e-01	9.50e-01	445571
CBWD6	36.42	0.23	0.23	1.02	3.09e-01	9.17e-01	644019
CBX1	1592.64	-0.07	0.29	-0.24	8.13e-01	9.98e-01	10951
CBX2	324.31	-0.44	0.59	-0.75	4.53e-01	9.82e-01	84733
CBX3	3147.04	0.03	0.31	0.08	9.36e-01	9.98e-01	11335
CBX3P2	4.7	0.22	0.48	0.47	6.41e-01	9.98e-01	645158
CBX4	532.45	0.47	0.31	1.49	1.35e-01	7.65e-01	8535
CBX5	1565.22	-0.11	0.23	-0.49	6.21e-01	9.98e-01	23468
CBX6	510.71	-0.2	0.42	-0.48	6.34e-01	9.98e-01	23466
CBX7	158.38	-0.8	0.46	-1.73	8.29e-02	6.54e-01	23492
CBX8	169.62	-0.39	0.43	-0.93	3.55e-01	9.42e-01	57332
CBY1	280.2	-0.16	0.24	-0.66	5.11e-01	9.93e-01	25776
CC2D1A	346.75	-0.25	0.25	-0.98	3.26e-01	9.25e-01	54862
CC2D1B	560.4	-0.1	0.17	-0.57	5.67e-01	9.98e-01	200014
CC2D2A	189.78	0.02	0.28	0.09	9.32e-01	9.98e-01	57545
CCAR1	1266.15	0.05	0.28	0.17	8.62e-01	9.98e-01	55749
CCBE1	118.63	0.23	0.59	0.38	7.01e-01	9.98e-01	147372
CCDC102A	138.17	-0.47	0.47	-1	3.15e-01	9.20e-01	92922
CCDC102B	14.5	-0.36	0.66	-0.54	5.86e-01	9.98e-01	79839
CCDC103	94.45	-0.06	0.42	-0.15	8.79e-01	9.98e-01	388389
CCDC106	151.83	-0.35	0.39	-0.89	3.72e-01	9.51e-01	29903
CCDC107	134.11	-0.17	0.3	-0.56	5.73e-01	9.98e-01	203260
CCDC110	2.77	-0.08	0.91	-0.08	9.34e-01	9.98e-01	256309
CCDC112	146.58	0.38	0.3	1.26	2.08e-01	8.49e-01	153733
CCDC113	133.06	0.45	0.33	1.38	1.69e-01	8.05e-01	29070
CCDC114	21.95	1.35	0.67	2	4.51e-02	5.30e-01	93233
CCDC115	363.98	-0.44	0.15	-2.91	3.65e-03	1.51e-01	84317
CCDC116	1.31	0.13	0.76	0.17	8.67e-01	9.98e-01	164592
CCDC117	323.74	-0.03	0.18	-0.16	8.73e-01	9.98e-01	150275
CCDC12	324.24	-0.46	0.16	-2.89	3.84e-03	1.54e-01	151903
CCDC120	211.07	0.13	0.43	0.31	7.58e-01	9.98e-01	90060
CCDC121	47.88	-0.02	0.39	-0.05	9.59e-01	9.98e-01	79635
CCDC122	35.55	0.43	0.33	1.31	1.91e-01	8.30e-01	160857
CCDC124	559.44	-0.42	0.18	-2.33	1.99e-02	3.72e-01	115098
CCDC125	130.6	0.46	0.22	2.1	3.55e-02	4.82e-01	202243
CCDC126	57.95	0.07	0.34	0.2	8.39e-01	9.98e-01	90693
CCDC127	245.8	-0.1	0.2	-0.51	6.08e-01	9.98e-01	133957
CCDC13	6.37	-0.51	0.54	-0.95	3.41e-01	9.34e-01	152206
CCDC130	162.64	-0.44	0.23	-1.93	5.38e-02	5.65e-01	81576
CCDC134	55.35	-0.25	0.32	-0.78	4.36e-01	9.75e-01	79879
CCDC136	39.55	-0.22	0.51	-0.43	6.71e-01	9.98e-01	64753
CCDC137	634.96	-0.37	0.29	-1.28	2.00e-01	8.39e-01	339230
CCDC138	71.13	0.29	0.42	0.69	4.90e-01	9.88e-01	165055
CCDC14	539.06	-0.05	0.29	-0.17	8.68e-01	9.98e-01	64770
CCDC140	1.41	2.72	2.96	0.92	3.58e-01	9.43e-01	151278
CCDC142	139.94	-0.16	0.27	-0.6	5.48e-01	9.97e-01	84865
CCDC144A	36.48	0.76	0.63	1.2	2.29e-01	8.65e-01	9720
CCDC144B	11.62	0.5	0.62	0.81	4.17e-01	9.67e-01	284047
CCDC146	51.87	0.32	0.39	0.82	4.12e-01	9.66e-01	57639
CCDC148	16.8	0.59	0.45	1.31	1.90e-01	8.28e-01	130940
CCDC149	133.29	-0.36	0.33	-1.1	2.73e-01	9.01e-01	91050
CCDC15	30.92	-0.07	0.22	-0.32	7.52e-01	9.98e-01	80071
CCDC150	82.75	-0.33	0.53	-0.62	5.37e-01	9.95e-01	284992
CCDC151	12.59	0.29	0.64	0.46	6.48e-01	9.98e-01	115948
CCDC152	15.79	0.97	1.35	0.72	4.72e-01	9.85e-01	100129792
CCDC153	4.21	-0.54	0.38	-1.43	1.53e-01	7.93e-01	283152
CCDC154	7.81	-0.45	0.46	-0.97	3.34e-01	9.31e-01	645811
CCDC157	19.37	-0.66	0.4	-1.65	9.93e-02	7.02e-01	550631
CCDC158	1.27	-0.97	0.9	-1.08	2.79e-01	9.05e-01	339965
CCDC159	43.59	-0.2	0.18	-1.1	2.70e-01	9.00e-01	126075
CCDC160	2.89	-0.29	1.07	-0.27	7.87e-01	9.98e-01	347475
CCDC162P	4.65	0.94	1.08	0.87	3.85e-01	9.54e-01	221262
CCDC167	190.61	-0.38	0.22	-1.72	8.52e-02	6.61e-01	154467
CCDC168	2.28	-1.42	1.19	-1.19	2.35e-01	8.70e-01	643677
CCDC17	16.61	-0.73	0.35	-2.1	3.57e-02	4.83e-01	149483
CCDC170	5.35	-0.54	0.72	-0.75	4.56e-01	9.82e-01	80129
CCDC171	28.17	0.07	0.37	0.19	8.51e-01	9.98e-01	203238
CCDC173	3.71	-0.75	0.68	-1.11	2.68e-01	8.98e-01	129881
CCDC174	237.66	0.3	0.2	1.55	1.20e-01	7.40e-01	51244
CCDC18	103.68	-0.11	0.33	-0.34	7.37e-01	9.98e-01	343099
CCDC22	237.16	-0.44	0.27	-1.62	1.05e-01	7.13e-01	28952
CCDC24	130.08	-0.08	0.28	-0.29	7.75e-01	9.98e-01	149473
CCDC25	582.05	0.13	0.15	0.85	3.93e-01	9.57e-01	55246
CCDC28A	182.47	0.21	0.2	1.05	2.96e-01	9.14e-01	25901
CCDC28B	42	-0.62	0.47	-1.32	1.86e-01	8.24e-01	79140
CCDC3	21.59	-0.03	0.78	-0.04	9.70e-01	9.98e-01	83643
CCDC30	6.49	-0.3	0.36	-0.84	4.01e-01	9.62e-01	728621
CCDC33	5.36	1.04	1.13	0.92	3.57e-01	9.43e-01	80125
CCDC34	252.18	-0.68	0.42	-1.62	1.05e-01	7.13e-01	91057
CCDC39	3.5	-0.21	1.54	-0.14	8.91e-01	9.98e-01	339829
CCDC40	59.61	-0.58	0.4	-1.45	1.47e-01	7.84e-01	55036
CCDC43	586.62	0.19	0.25	0.74	4.58e-01	9.82e-01	124808
CCDC47	1671.46	-0.07	0.15	-0.46	6.47e-01	9.98e-01	57003
[truncated: 14,028 more rows]

## Sheet: GSE147507 Enrich (DS3)
pathway	pval	padj	log2err	ES	NES	size	leadingEdge
MYELOID LEUKOCYTE MEDIATED IMMUNITY	5.3e-18	1.4e-14	1.10	0.64	2.1	497	LILRB2/RNASE2/LTF/LILRB3/GMFG/FCN1/FGL2/FCGR3B/FCGR2A/MMP8/CEACAM3/LAIR1/CLEC4D/BIN2/ARHGAP9/CHI3L1/RETN/MNDA/SIGLEC9/GPR84/PGLYRP1/OLR1/BTK/CXCR1/FPR2/CD33/MS4A3/CTSG/CYBB/CR1/BST2/CEACAM8/C3AR1/PLA2G1B/S100A7/SLC11A1/TNFRSF1B/ORM1/PTPRC/NFAM1/C5AR1/PLAC8/S100A9/CFP/SERPINB9/LGALS9/IL13RA2/TBC1D10C/RNASE3/NCKAP1L/ITGAX/MMP9/DDX58/CEACAM1/HP/TNFAIP6/SERPINA1/MMP25/RAC2/S100P/CD55/FCAR/PTX3/CDA/CF…
REGULATION OF RESPONSE TO BIOTIC STIMULUS	7.3e-18	1.4e-14	1.09	0.65	2.1	443	LTF/HCK/FCN1/FGL2/COLEC12/CLEC4D/MNDA/CLEC4A/PGLYRP1/LY96/BTK/GBP5/FPR2/CD300LF/ZBP1/IFIT1/CR1/SLAMF8/RSAD2/CLEC7A/LY86/LBP/IL18RAP/CD209/MARCO/SOCS1/NLRC4/HERC5/IL1B/IFIH1/S100A9/SERPINB9/PGC/LGALS9/SCIMP/IL12B/IRF7/CD274/IL23A/DDX58/CEACAM1/TLR4/USP18/NFKBIA/FFAR2/CCL5/DDX60/MIR146A/TRIM38/IL12A/PARP9/DHX58/NOD2/STAT1/MUC16/HRG/CD55/PIK3AP1/PGLYRP2/CRTAM/PARP14/EREG/VSIG4/CTSS/NLRC3/DTX3L/FGG/I…
DEFENSE RESPONSE TO VIRUS	4.0e-16	5.1e-13	1.04	0.75	2.3	198	RNASE2/APOBEC3A/FGL2/IFNL1/CD207/MX2/IFIT3/IFIT1/OAS2/IFIT2/BST2/RSAD2/IFI44L/IFNL4/ISG15/MX1/GBP1/RTP4/OASL/CXCL10/OAS1/PTPRC/HERC5/IL1B/IFIH1/OAS3/IL12B/IRF7/IL23A/DDX58/EIF2AK2/TRIM22/IFIT5/IFITM1/GBP3/DDX60/TRIM38/PARP9/DHX58/STAT1/PMAIP1/PML/DTX3L/IFI6/IRF9/ZC3H12A/ZC3HAV1/FCN3/APOBEC3G/SAMHD1/STAT2/TNFAIP3/CXCL9/PLSCR1/TRIM5/APOBEC3F/IFI16/AICDA/IFI27/MMP12/TRIM25/IFITM3/NLRP3/BIRC3/BPIFA1/…
RESPONSE TO VIRUS	5.0e-15	4.8e-12	1.00	0.69	2.2	270	CCL19/RNASE2/APOBEC3A/FGL2/IFNL1/CD207/MX2/IFIT3/IFIT1/TNF/OAS2/IFIT2/BST2/RSAD2/IFI44L/IFNL4/ISG15/MX1/GBP1/RTP4/OASL/CXCL10/OAS1/PTPRC/HERC5/IL1B/IFIH1/OAS3/LGALS9/IL12B/IFI44/IRF7/IL23A/DDX58/EIF2AK2/TRIM22/IFIT5/IFITM1/CCL5/GBP3/DDX60/MIR146A/ACTA2/TRIM38/IL12A/PARP9/DHX58/STAT1/PMAIP1/PML/DTX3L/IRAK3/IFI6/IRF9/ZC3H12A/ZC3HAV1/FCN3/CXCR4/CCL22/APOBEC3G/SAMHD1/STAT2/TNFAIP3/CXCL9/PLSCR1/TRIM5/…
POSITIVE REGULATION OF RESPONSE TO BIOTIC STIMULUS	1.5e-13	1.1e-10	0.94	0.65	2.1	342	LTF/HCK/FCN1/COLEC12/CLEC4D/MNDA/CLEC4A/PGLYRP1/LY96/BTK/GBP5/FPR2/CD300LF/ZBP1/RSAD2/CLEC7A/LY86/LBP/IL18RAP/CD209/MARCO/NLRC4/IFIH1/S100A9/PGC/SCIMP/IL12B/IRF7/CD274/DDX58/TLR4/NFKBIA/FFAR2/CCL5/DDX60/MIR146A/IL12A/PARP9/DHX58/NOD2/MUC16/HRG/PIK3AP1/PGLYRP2/CRTAM/EREG/CTSS/FGG/IRAK3/MUC21/RIPK2/CD14/PSMB9/S100A8/RASGRP1/TNFAIP3/PGLYRP3/PLSCR1/TRIM5/ADAM8/CLEC4E/NR1D1/IFI16/PTPN22/ALPK1/MMP12/NL…
POSITIVE REGULATION OF DEFENSE RESPONSE	7.0e-13	4.4e-10	0.92	0.62	2.0	433	LTF/HCK/FCN1/MMP8/COLEC12/CLEC4D/STAP1/MNDA/CLEC4A/PGLYRP1/PLA2G2A/LY96/BTK/GBP5/FPR2/LILRA5/CD300LF/ZBP1/IDO1/TNF/OSM/RSAD2/CLEC7A/LBP/IL18RAP/CD209/MARCO/NLRP12/NLRC4/IL1B/IFIH1/S100A9/PGC/SCIMP/IL12B/IRF7/IL23A/DDX58/IL1RL1/TLR4/GPSM3/NFKBIA/FFAR2/CCL5/DDX60/MIR146A/IL12A/PARP9/DHX58/NOD2/MUC16/PIK3AP1/PGLYRP2/CRTAM/EREG/CTSS/FGG/IRAK3/MUC21/RIPK2/CD14/PSMB9/S100A8/CX3CL1/RASGRP1/TNFAIP3/PTGER…
POSITIVE REGULATION OF MULTI ORGANISM PROCESS	2.3e-12	1.3e-09	0.90	0.60	1.9	467	LTF/HCK/FCN1/COLEC12/CLEC4D/MNDA/CLEC4A/PGLYRP1/LY96/BTK/GBP5/FPR2/CD300LF/ZBP1/IFIT1/RSAD2/CLEC7A/LY86/LBP/IL18RAP/CD209/MARCO/NLRC4/IFIH1/S100A9/PGC/LGALS9/SCIMP/IL12B/IRF7/DDX58/TLR4/NFKBIA/FFAR2/CCL5/DDX60/MIR146A/TRIM38/NOS2/IL12A/PARP9/DHX58/NOD2/CD74/MUC16/PIK3AP1/PGLYRP2/CRTAM/INHBA/EREG/CTSS/TRIM21/FGG/IRAK3/MUC21/RIPK2/CD14/PSMB9/S100A8/RASGRP1/TNFAIP3/PGLYRP3/PLSCR1/TRIM5/ADAM8/CLEC4E/…
POSITIVE REGULATION OF CYTOKINE PRODUCTION	6.5e-12	3.1e-09	0.89	0.61	2.0	390	LILRB2/CCL19/FCN1/MMP8/IFNL1/MNDA/LY96/GBP5/HGF/LILRA5/ZBP1/IDO1/TNF/OSM/CYBB/RSAD2/CD80/CLEC7A/C3AR1/TMIGD2/CSF2/LBP/SLC11A1/ORM1/NLRP12/AIF1/PTPRC/NFAM1/C5AR1/IL1B/IFIH1/AGER/IL1A/LGALS9/SCIMP/IL12B/CD2/IRF7/CD274/IL23A/DDX58/IL1RL1/EIF2AK2/TLR4/GPSM3/FFAR2/DDX60/IL12A/DHX58/CXCL17/CD200/NOD2/STAT1/CASP1/CD74/SEMA7A/SAA1/CRTAM/EREG/SPN/P2RX7/PDE4B/LTB/RIPK2/CD14/IRF8/CX3CL1/LGALS9C/HLA-DPB1/RAS…
ACTIVATION OF INNATE IMMUNE RESPONSE	1.8e-11	7.8e-09	0.86	0.65	2.0	276	LTF/HCK/FCN1/COLEC12/CLEC4D/MNDA/CLEC4A/PGLYRP1/LY96/BTK/CD300LF/RSAD2/CLEC7A/LBP/CD209/MARCO/NLRC4/IFIH1/S100A9/SCIMP/IRF7/DDX58/TLR4/NFKBIA/FFAR2/DDX60/MIR146A/DHX58/NOD2/MUC16/PIK3AP1/PGLYRP2/CTSS/FGG/IRAK3/MUC21/RIPK2/CD14/PSMB9/S100A8/TNFAIP3/PGLYRP3/TRIM5/CLEC4E/NR1D1/IFI16/PTPN22/ALPK1/ITGB2/IRAK2/ESR1/BIRC3/BIRC2/MAP2K6/FLOT1/NFKB1/MYD88/PGLYRP4/TLR9/FCER1G/HSPA1A/PSMA6/PELI1/TLR3/TNIP3/T…
RESPONSE TO BACTERIUM	2.1e-11	8.1e-09	0.86	0.58	1.9	471	LILRB2/CSF2RB/LTF/HCK/CLEC4D/HAMP/STAP1/PGLYRP1/PLA2G2A/LY96/GBP5/FPR2/IDO1/TNF/CTSG/OAS2/GBP4/SLAMF8/IL10RA/CD80/LY86/PLA2G1B/CXCL11/ISG15/C4BPA/CSF2/LBP/S100A7/CMPK2/SLC11A1/VCAM1/TNFRSF1B/CXCL10/NLRC4/C5AR1/IL1B/PLAC8/S100A9/CFP/SERPINB9/PGC/IL1A/LGALS9/SCIMP/IL12B/GCH1/IFI44/PCK1/SELE/RNASE3/C15orf48/CD274/IL23A/KLHL6/TLR4/HP/DEFB4A/NFKBIA/CCL5/MRC1/IKZF3/TNFSF8/MIR146A/NR1I2/NOS2/IL12A/DHX58…
IMMUNE RESPONSE REGULATING SIGNALING PATHWAY	3.4e-11	1.2e-08	0.85	0.58	1.9	485	LILRB2/FCGR3A/LTF/HCK/FCN1/FCGR2A/COLEC12/CLEC4D/STAP1/MNDA/CLEC4A/PGLYRP1/LY96/BTK/FPR2/CD300LF/MS4A2/CD33/FCGR1A/WAS/BTNL3/CR1/RSAD2/BTNL8/CLEC7A/C3AR1/PRKCB/LBP/CD209/MARCO/GBP1/PTPRC/NFAM1/C5AR1/IFIH1/S100A9/SCIMP/HLA-DRB5/IRF7/NCKAP1L/DDX58/CEACAM1/KLHL6/TLR4/NFKBIA/FFAR2/THY1/DDX60/HLA-DQA1/MIR146A/DHX58/NOD2/MUC16/UBASH3A/PIK3AP1/PGLYRP2/CTSS/FGG/IRAK3/MUC21/PDE4B/ZC3H12A/RIPK2/CD14/PSMB9/…
RESPONSE TO INTERFERON GAMMA	5.1e-11	1.6e-08	0.85	0.72	2.2	172	CCL18/CCL19/HCK/CCL7/CCL13/GBP5/FCGR1A/MEFV/OAS2/GBP4/WAS/BST2/SLC11A1/VCAM1/SOCS1/GBP1/AIF1/OASL/OAS1/OAS3/LGALS9/IL12B/HLA-DRB5/CCL21/GCH1/IRF7/TRIM22/TLR4/IFITM1/CCL5/MRC1/GBP3/HLA-DQA1/TRIM38/NOS2/PARP9/STAT1/CASP1/CCL20/ICAM1/CXCL16/PARP14/TRIM21/PML/GBP2/IRF9/NMI/CCL22/IRF8/CX3CL1/HLA-DPB1/SP100/TRIM5/HLA-DPA1/HLA-DQA2/UBD/TRIM25/SOCS3/IFITM3/HLA-DQB2/CLDN1/PTAFR/CD47/RAB20/HLA-DRA/JAK2/CII…
NEGATIVE REGULATION OF VIRAL LIFE CYCLE	2.3e-10	6.8e-08	0.83	0.81	2.2	75	LTF/APOBEC3A/FCN1/IFIT1/TNF/OAS2/BST2/RSAD2/ISG15/MX1/OASL/OAS1/OAS3/EIF2AK2/IFIT5/IFITM1/CCL5/PARP10/PTX3/TRIM21/PML/ZC3H12A/ZC3HAV1/FCN3/APOBEC3G/PLSCR1/TRIM5/APOBEC3F/SLPI/IFI16/AICDA/TRIM25/IFITM3
RESPONSE TO MOLECULE OF BACTERIAL ORIGIN	7.5e-10	2.0e-07	0.80	0.63	2.0	296	LILRB2/CSF2RB/LTF/HCK/HAMP/STAP1/LY96/IDO1/TNF/CTSG/IL10RA/CD80/LY86/CXCL11/CSF2/LBP/S100A7/CMPK2/SLC11A1/VCAM1/TNFRSF1B/CXCL10/C5AR1/IL1B/IL1A/LGALS9/SCIMP/IL12B/GCH1/PCK1/SELE/CD274/TLR4/NFKBIA/CCL5/MRC1/MIR146A/NR1I2/NOS2/IL12A/NOD2/CASP1/UGT1A1/CD55/ICAM1/REN/KMO/IRAK3/P2RX7/PDE4B/ZC3H12A/PDCD1LG2/RIPK2/CD14/IRF8/S100A8/CX3CL1/TNFAIP3/PTGER4/CXCL9/TRIM5/IL12RB2/IL36G/NR1D1/CD68/IL37/LCN2/SLPI…
REGULATION OF VIRAL LIFE CYCLE	1.4e-09	3.5e-07	0.79	0.73	2.1	130	LTF/APOBEC3A/FCN1/IFIT1/TNF/OAS2/BST2/RSAD2/ISG15/MX1/LAMP3/OASL/OAS1/OAS3/LGALS9/EIF2AK2/IFIT5/IFITM1/CCL5/TRIM38/CD74/PARP10/PTX3/TRIM21/PML/ZC3H12A/ZC3HAV1/FCN3/APOBEC3G/PLSCR1/TRIM5/APOBEC3F/SLPI/IFI16/AICDA/IFI27/TRIM25/STOM/IFITM3
CELLULAR RESPONSE TO BIOTIC STIMULUS	2.0e-09	4.7e-07	0.77	0.66	2.0	209	LILRB2/LTF/HCK/HAMP/STAP1/LY96/BTK/TNF/CTSG/CD80/CLEC7A/LY86/CXCL11/CSF2/LBP/CMPK2/TNFRSF1B/CXCL10/IL1B/IL1A/SCIMP/IL12B/CD274/TLR4/NFKBIA/CCL5/MRC1/MIR146A/NR1I2/NOS2/IL12A/NOD2/CASP1/CD55/ICAM1/KMO/PDE4B/ZC3H12A/PDCD1LG2/RIPK2/CD14/IRF8/CX3CL1/TNFAIP3/CXCL9/TRIM5/IL36G/NR1D1/CD68/IL37/LCN2/CXCL3/NOS3/CXCL1/PTPN22/AICDA/TXNIP/CXCL5/ZFP36/CXCL6/NLRP3/IRAK2
NEGATIVE REGULATION OF MULTI ORGANISM PROCESS	2.3e-09	5.1e-07	0.77	0.67	2.0	189	LTF/APOBEC3A/FCN1/FGL2/IFIT1/TNF/OAS2/CR1/BST2/SLAMF8/RSAD2/ISG15/MX1/OASL/OAS1/SERPINB9/OAS3/LGALS9/EIF2AK2/CEACAM1/IFIT5/IFITM1/CCL5/TRIM38/DHX58/HPGDS/STAT1/PARP10/PTX3/PARP14/VSIG4/NLRC3/TRIM21/PML/IRAK3/ZC3H12A/ZC3HAV1/NMI/FCN3/APOBEC3G/SAMHD1/ACVR1C/POU2F3/TNFAIP3/SERPING1/SERPINB4/PLSCR1/TRIM5/APOBEC3F/SLPI/IFI16/TRIM14/AICDA/ZFP36/MMP12/TRIM25/IFITM3
NEGATIVE REGULATION OF VIRAL GENOME REPLICATION	2.8e-09	5.9e-07	0.77	0.83	2.2	53	LTF/APOBEC3A/IFIT1/TNF/OAS2/BST2/RSAD2/ISG15/MX1/OASL/OAS1/OAS3/EIF2AK2/IFIT5/IFITM1/CCL5/PARP10/ZC3H12A/ZC3HAV1/APOBEC3G/PLSCR1/APOBEC3F/SLPI/IFI16/AICDA
NEGATIVE REGULATION OF CYTOKINE PRODUCTION	3.0e-09	5.9e-07	0.77	0.64	2.0	239	LTF/MMP8/IFNL1/CLEC4A/PGLYRP1/BTK/HGF/LILRA5/CD33/IDO1/MEFV/TNF/SRGN/BST2/ISG15/LRRC32/LBP/SLC11A1/ORM1/GBP1/NLRP12/PTPRC/HERC5/IFIH1/AGER/LGALS9/IL12B/NCKAP1L/CD274/IL23A/DDX58/IL1RL1/IL1R2/CEACAM1/TLR4/UBE2L6/MIR146A/IL12A/DHX58/SLAMF1/CD200/PGLYRP2/APOD/TNFRSF4/HDAC9/INHBA/VSIG4/NLRC3/PML/IRAK3/ZC3H12A/NMI/PDCD1LG2/TRIB2/CX3CL1/LGALS9C/GATA6/TNFAIP3/PTGER4/PGLYRP3/PTPN22/SERPINB1/NAV3/ZFP36/TR…
PATTERN RECOGNITION RECEPTOR SIGNALING PATHWAY	3.1e-09	5.9e-07	0.77	0.69	2.1	172	LTF/FCN1/COLEC12/PGLYRP1/LY96/BTK/CD300LF/RSAD2/CLEC7A/LBP/MARCO/IFIH1/S100A9/SCIMP/IRF7/DDX58/TLR4/NFKBIA/FFAR2/DDX60/MIR146A/DHX58/NOD2/PIK3AP1/PGLYRP2/CTSS/FGG/IRAK3/RIPK2/CD14/S100A8/TNFAIP3/PGLYRP3/TRIM5/CLEC4E/NR1D1/PTPN22/ALPK1/ITGB2/IRAK2/ESR1/BIRC3/BIRC2/MAP2K6/FLOT1/MYD88/PGLYRP4/TLR9/HSPA1A/PELI1/TLR3/TNIP3/TIFA/SFTPA2/HSPA1B/TNIP1/IRF1/BCL10/TRIM15/F2RL1/LYN/TANK/IKBKE/RIOK3
REGULATION OF INFLAMMATORY RESPONSE	5.2e-09	9.4e-07	0.76	0.62	1.9	297	HCK/MMP8/CASP5/STAP1/PGLYRP1/PLA2G2A/BCL6B/BTK/GBP5/FPR2/HGF/IL20/LILRA5/IDO1/MEFV/TNF/OSM/SLAMF8/CLEC7A/LBP/TNFRSF1B/CDH5/NLRP12/PTPRC/IL1B/AGER/S100A9/IL12B/SELE/MMP9/IL23A/IL1RL1/IL1R2/TLR4/GPSM3/USP18/NFKBIA/FFAR2/CCL5/LRFN5/MIR146A/TNFAIP6/WFDC1/NOS2/CXCL17/CD200/NOD2/CASP1/SEMA7A/PIK3AP1/SAA1/CYP19A1/PGLYRP2/APOD/NLRC3/DUOXA2/ZC3H12A/CASP4/S100A8/CX3CL1/TNFAIP3/PTGER4/C3/DNASE1L3/MIR223/ADA…
VIRAL GENOME REPLICATION	2.5e-08	4.4e-06	0.73	0.73	2.1	109	LTF/APOBEC3A/IFIT1/TNF/OAS2/BST2/RSAD2/ISG15/MX1/CD209/OASL/OAS1/OAS3/EIF2AK2/IFIT5/IFITM1/CCL5/TRIM38/PARP10/ZC3H12A/ZC3HAV1/APOBEC3G/PLSCR1/APOBEC3F/SLPI/IFI16/AICDA/IFI27/STOM/IFITM3
REGULATION OF VIRAL GENOME REPLICATION	3.3e-08	5.4e-06	0.72	0.77	2.1	86	LTF/APOBEC3A/IFIT1/TNF/OAS2/BST2/RSAD2/ISG15/MX1/OASL/OAS1/OAS3/EIF2AK2/IFIT5/IFITM1/CCL5/TRIM38/PARP10/ZC3H12A/ZC3HAV1/APOBEC3G/PLSCR1/APOBEC3F/SLPI/IFI16/AICDA/IFI27/STOM/IFITM3
RESPONSE TO TYPE I INTERFERON	4.1e-08	6.6e-06	0.72	0.76	2.1	82	MX2/ZBP1/IFIT3/IFIT1/OAS2/IFIT2/BST2/RSAD2/ISG15/MX1/OASL/OAS1/OAS3/IRF7/XAF1/USP18/IFITM1/STAT1/IFI35/GBP2/IFI6/IRF9/IRF8/SAMHD1/STAT2/SP100/IFI27/MMP12/IFITM3
INTERFERON GAMMA MEDIATED SIGNALING PATHWAY	6.0e-08	9.2e-06	0.70	0.76	2.1	80	HCK/FCGR1A/OAS2/VCAM1/SOCS1/GBP1/OASL/OAS1/OAS3/HLA-DRB5/IRF7/TRIM22/HLA-DQA1/TRIM38/PARP9/STAT1/ICAM1/PARP14/TRIM21/PML/GBP2/IRF9/NMI/IRF8/HLA-DPB1/SP100/TRIM5/HLA-DPA1/HLA-DQA2/TRIM25/SOCS3/HLA-DQB2/PTAFR/HLA-DRA/JAK2/CIITA
NEGATIVE REGULATION OF IMMUNE SYSTEM PROCESS	7.3e-08	1.1e-05	0.70	0.57	1.8	384	LILRB2/LTF/LILRB3/FGL2/IFNL1/STAP1/MNDA/PGLYRP1/PLA2G2A/LY96/BTK/CD300LF/TAL1/IDO1/TNF/CR1/BST2/SLAMF8/CD80/SAMSN1/C4BPA/LRRC32/SOCS1/GBP1/PTPRC/SERPINB9/LGALS9/IL12B/IL13RA2/CCL21/TBC1D10C/CD274/IL1RL1/CEACAM1/TLR4/TMEM176A/NFKBIA/THY1/LRFN5/MIR146A/TRIM38/DHX58/CD200/CD74/UBASH3A/CD55/CYP19A1/PGLYRP2/APOD/INHBA/PARP14/VSIG4/NLRC3/SPN/PTK2B/C4BPB/IRAK3/ZC3H12A/NMI/PDCD1LG2/GREM1/CD14/PADI2/SAMHD…
LEUKOCYTE PROLIFERATION	7.6e-08	1.1e-05	0.70	0.62	1.9	240	LILRB2/CCL19/GAPT/CCL7/MNDA/PLA2G2A/BTK/IDO1/TNFSF13B/BST2/CD80/TMIGD2/LRRC32/SLC11A1/CD209/TNFSF14/VCAM1/TNFRSF1B/AIF1/PTPRC/CLECL1/IL1B/AGER/LGALS9/IL12B/NCKAP1L/CD274/IL23A/TLR4/CCL5/IKZF3/TNFSF8/IL12A/RAC2/CD74/CD55/TNFRSF4/VSIG4/SPN/P2RX7/PDCD1LG2/GREM1/RIPK2/CX3CL1/LGALS9C/HLA-DPB1/TNFAIP3/CD22/CD38/HLA-DPA1/CSF1R/PTPN22/SDC4
ANTIGEN PROCESSING AND PRESENTATION	7.9e-08	1.1e-05	0.70	0.64	1.9	210	LILRB2/CCL19/FGL2/CLEC4A/NCF4/CD207/FCGR1A/NCF1/CYBB/WAS/SLC11A1/CD209/HLA-DRB5/CCL21/HLA-DQA1/NOD2/CD74/ICAM1/CTSS/NCF2/PSMB9/HLA-DPB1/TAP1/RAB33A/CD68/HLA-DPA1/HLA-DQA2/CD8A/HLA-DQB2/AP1S2/HLA-DRA/TAP2/FCER1G/RAB8B/CTSE/PSMA6/SEC22B
RESPIRATORY BURST	1.2e-07	1.6e-05	0.69	0.90	2.1	29	HCK/NCF4/NCF1C/NCF1B/NCF1/CYBB/SLAMF8/CLEC7A/LBP/SLC11A1/CD52/RAC2/CD55/NCF2
CYTOKINE SECRETION	1.4e-07	1.8e-05	0.69	0.63	1.9	198	CCL19/FCN1/MMP8/CHI3L1/GBP5/LILRA5/TNF/OSM/SRGN/ISG15/LRRC32/TNFRSF1B/ORM1/SOCS1/GBP1/NLRP12/AIF1/NLRC4/CLECL1/IL1B/IFIH1/AGER/IL1A/LGALS9/CD2/CD274/DDX58/IL1RL1/IL1R2/TLR4/FFAR2/MIR146A/NOS2/CD200/NOD2/CASP1/SAA1/TNFRSF4/HDAC9/CRTAM/PML/P2RX7/ZC3H12A/RIPK2/CD14/CX3CL1/LGALS9C/RASGRP1/TNFAIP3/PTGER4/CLEC4E/CSF1R/DYSF/PTPN22/LRRK2/SERPINB1/MMP12/NLRP10/NLRP3
NEGATIVE REGULATION OF VIRAL PROCESS	1.4e-07	1.8e-05	0.69	0.75	2.1	90	LTF/APOBEC3A/FCN1/IFIT1/TNF/OAS2/BST2/RSAD2/ISG15/MX1/OASL/OAS1/OAS3/EIF2AK2/IFIT5/IFITM1/CCL5/STAT1/PARP10/PTX3/TRIM21/PML/ZC3H12A/ZC3HAV1/FCN3/APOBEC3G/POU2F3/PLSCR1/TRIM5/APOBEC3F/SLPI/IFI16/TRIM14/AICDA/ZFP36/TRIM25/IFITM3
CELL KILLING	1.6e-07	1.9e-05	0.69	0.71	2.0	111	LTF/GZMB/HAMP/STAP1/CCL13/PGLYRP1/CTSG/CLEC7A/IL18RAP/PTPRC/AGER/SERPINB9/LGALS9/IL12B/IL23A/CEACAM1/DEFB4A/SLAMF7/NOS2/IL12A/HRG/CD55/ICAM1/ULBP1/PGLYRP2/CRTAM/P2RX7/RASGRP1/C3/SERPINB4/DNASE1L3/PGLYRP3
VIRAL LIFE CYCLE	2.8e-07	3.3e-05	0.67	0.58	1.8	294	LTF/APOBEC3A/FCN1/IFIT1/TNF/OAS2/CR1/BST2/RSAD2/CD80/ISG15/MX1/CD209/LAMP3/OASL/OAS1/OAS3/LGALS9/EIF2AK2/IFIT5/IFITM1/CCL5/MRC1/TRIM38/SLAMF1/CD74/CD55/PARP10/ICAM1/TNFRSF4/PTX3/TRIM21/PML/ZC3H12A/ZC3HAV1/FCN3/CXCR4/APOBEC3G/PLSCR1/TRIM5/APOBEC3F/SLPI/ITGB3/IFI16/DYNLT1/AICDA/IFI27/TRIM25/STOM/IFITM3/CLDN1
INTERLEUKIN 6 PRODUCTION	3.8e-07	4.1e-05	0.67	0.68	2.0	130	LILRB2/MMP8/HGF/LILRA5/TNF/CLEC7A/LBP/IL18RAP/ORM1/NLRP12/AIF1/IL1B/IFIH1/AGER/IL1A/LGALS9/SCIMP/NCKAP1L/DDX58/TLR4/MIR146A/NOS2/SLAMF1/CD200/NOD2/CD74/EREG/NLRC3/IRAK3/P2RX7/ZC3H12A/RIPK2/CX3CL1/LGALS9C/TNFAIP3/IL36G/IL37/PTPN22/NLRP10/PTAFR/CD47/TSLP/KLF2/IL6/ZBTB20/MYD88/TLR9/FCER1G/AZI2/LGALS9B/TLR3/XBP1
REGULATION OF ANTIGEN PROCESSING AND PRESENTATION	3.8e-07	4.1e-05	0.67	0.92	2.0	19	LILRB2/CCL19/FGL2/WAS/SLC11A1/CCL21/NOD2/CD74/CD68
REGULATION OF LEUKOCYTE PROLIFERATION	3.8e-07	4.1e-05	0.67	0.64	1.9	186	LILRB2/CCL19/CCL7/MNDA/PLA2G2A/BTK/IDO1/TNFSF13B/BST2/CD80/TMIGD2/LRRC32/CD209/VCAM1/TNFRSF1B/AIF1/PTPRC/CLECL1/IL1B/AGER/LGALS9/IL12B/NCKAP1L/CD274/IL23A/TLR4/CCL5/IKZF3/TNFSF8/IL12A/RAC2/CD74/CD55/TNFRSF4/VSIG4/SPN/PDCD1LG2/GREM1/RIPK2/LGALS9C/HLA-DPB1/TNFAIP3/CD22/CD38/HLA-DPA1/PTPN22/SDC4
REGULATION OF LEUKOCYTE DIFFERENTIATION	4.2e-07	4.4e-05	0.67	0.61	1.9	241	LILRB2/CCL19/LTF/LILRB3/FGL2/IFNL1/PGLYRP1/BTK/IL20/RHOH/TAL1/TNF/CR1/SLAMF8/CD80/SOCS1/CCR1/PTPRC/NFAM1/AGER/LGALS9/IL12B/CD2/IRF7/NCKAP1L/IL23A/CEACAM1/TLR4/TMEM176A/IKZF3/IL12A/CD74/PGLYRP2/INHBA/HCLS1/ZC3H12A/RIPK2/RASGRP1/LIF/PGLYRP3/MIR223/ADAM8/NFKBIZ/SLC9B2/EGR3/VNN1
REGULATION OF CELL ACTIVATION	4.8e-07	4.9e-05	0.66	0.53	1.7	468	LILRB2/CCL19/FGL2/MMP8/CLEC4D/IFNL1/STAP1/MNDA/PGLYRP1/PLA2G2A/BTK/LILRA5/RHOH/CD300LF/IDO1/PDGFRA/TNFSF13B/CR1/SLAMF8/CD80/SAMSN1/CLEC7A/TMIGD2/LRRC32/LBP/CD209/TNFSF14/VCAM1/TNFRSF1B/SOCS1/AIF1/PTPRC/NFAM1/CLECL1/IL1B/AGER/LGALS9/IL12B/CD2/IL13RA2/CCL21/TBC1D10C/NCKAP1L/CD274/IL23A/IL1RL1/CEACAM1/TLR4/CCL5/THY1/IKZF3/TNFSF8/LRFN5/IL12A/CD200/NOD2/RAC2/CD74/HRG/CD55/PGLYRP2/TNFRSF4/INHBA/VSIG4/F…
T CELL PROLIFERATION	5.2e-07	5.1e-05	0.66	0.65	1.9	160	LILRB2/CCL19/PLA2G2A/IDO1/TNFSF13B/CD80/TMIGD2/LRRC32/SLC11A1/CD209/TNFSF14/VCAM1/TNFRSF1B/AIF1/PTPRC/CLECL1/IL1B/AGER/LGALS9/IL12B/NCKAP1L/CD274/IL23A/CCL5/TNFSF8/IL12A/RAC2/CD55/TNFRSF4/VSIG4/SPN/P2RX7/PDCD1LG2/RIPK2/LGALS9C/HLA-DPB1
ANTIMICROBIAL HUMORAL RESPONSE	6.0e-07	5.7e-05	0.66	0.75	2.0	69	LTF/CCL13/PGLYRP1/PLA2G2A/CTSG/PLA2G1B/CXCL11/S100A7/SLC11A1/CXCL10/S100A9/PGC/RNASE3/DEFB4A/HRG/PGLYRP2/PRTN3/S100A8/CXCL9/PGLYRP3/LCN2/SLPI/CXCL3/CXCL1/CXCL5/CXCL6/BPIFA1/COLEC11/S100A12/PGLYRP4
PEPTIDYL TYROSINE MODIFICATION	6.1e-07	5.7e-05	0.66	0.56	1.8	317	TIE1/HCK/SLA/IFNL1/STAP1/BTK/HGF/IL20/LILRA5/TAL1/FCGR1A/TNF/PDGFRA/OSM/NCF1/CD80/SAMSN1/IFNL4/CSF2/GATA1/SOCS1/PTPRC/IL12B/IL23A/EIF2AK2/CCL5/THY1/FLT1/ENPP2/MIR146A/IL12A/PARP9/CD74/HRG/ICAM1/PARP14/EREG/HCLS1/PTK2B/GREM1/RIPK2/ERBB4/CTF1/MATK/LIF/IL11/IL12RB2/KDR/ITGB3/CSF1R/NTRK1/PDGFB/SOCS3/ITGB2/RICTOR/TEK/MAP2K6/TSLP/JAK2/PECAM1/IL31RA/IL6/IGF2/PSEN1/RAP2C/VEGFA/STYK1/IL6ST/AREG/IL7/GRM5/E…
POSITIVE REGULATION OF NIK NF KAPPAB SIGNALING	8.4e-07	7.6e-05	0.66	0.77	2.1	70	CCL19/MMP8/CHI3L1/TNF/TNFSF14/NLRP12/IL1B/AGER/LGALS9/IL12B/IL23A/EIF2AK2/TLR4/NOD2/GREM1/CD14
REGULATION OF SYMBIOSIS ENCOMPASSING MUTUALISM THROUGH PARASITISM	1.0e-06	8.9e-05	0.64	0.62	1.9	203	LTF/APOBEC3A/FCN1/IFIT1/TNF/OAS2/BST2/RSAD2/ISG15/MX1/LAMP3/OASL/OAS1/OAS3/LGALS9/EIF2AK2/IFIT5/IFITM1/CCL5/TRIM38/STAT1/CD74/PARP10/PTX3/TRIM21/PML/ZC3H12A/ZC3HAV1/FCN3/CXCR4/APOBEC3G/POU2F3/PLSCR1/TRIM5/APOBEC3F/SLPI/IFI16/CSF1R/DYNLT1/TRIM14/AICDA/IFI27/ZFP36/TRIM25/GTF2B/CXCL6/STOM/IFITM3
LEUKOCYTE MIGRATION	1.1e-06	1.0e-04	0.64	0.55	1.8	371	CCL18/CCL19/HCK/CD48/CEACAM3/CCL7/STAP1/CCL13/OLR1/CXCR1/FPR2/TNF/S1PR1/SLAMF8/CEACAM8/C3AR1/PLA2G1B/CXCL11/LBP/S100A7/TNFSF14/VCAM1/NLRP12/ANGPT2/AIF1/CXCL10/CCR1/C5AR1/IL1B/AGER/S100A9/IL1A/LGALS9/CD2/CCL21/SELE/NCKAP1L/ITGAX/IL23A/IL16/CEACAM1/GPSM3/FFAR2/CCL5/THY1/ATP1B2/FLT1/COL1A2/IL12A/CXCL17/CD200/RAC2/CD74/CCL20/ICAM1/SAA1/CYP19A1/APOD/EDN2/CXCL16/PTN/SPN/PTK2B/PDE4B/GREM1/CXCR4/CCL22/PA…
