# Supplementary material for: A COVID-19 Drug Repurposing Strategy through Quantitative Homological Similarities Using a Topological Data Analysis-Based Framework
Source: Pharmaceutics. 2021 Apr 2;13(4):488. doi: 10.3390/pharmaceutics13040488 (PMC8066156; doi:10.3390/pharmaceutics13040488)
Supplement: Supplementary file 1 [file pharmaceutics-13-00488-s001.zip › SupplementaryFile2.xlsx]

## Sheet: LINCSL1000 DS1
	Row.names	Drug_name	Drugbank_ID	Drug_descriptio	Mechanism_Of_Action	cors	p_vals	p_adj	pert_idose	pert_itime	cell_id	cell_type	sample_type	primary_site	subtype	drug_class
33035	HOG002_MCF7_24H:BRD-K35960502-001-10-1:10	Niclosamide	DB06803	Niclosamide is used for the treatment of most tapeworm infections. Helminths (worms) are multicellular organisms that infect very large numbers of humans and cause a broad range of diseases. Over 1 billion people are infected with intestinal nematodes, and many millions are infected with filarial nematodes, flukes, and tapeworms. They are an even greater problem in domestic animals.	Niclosamide works by killing tapeworms on contact. Adult worms (but not ova) are rapidly killed, presumably due to uncoupling of oxidative phosphorylation or stimulation of ATPase activity. The killed worms are then passed in the stool or sometimes destroyed in the intestine. Niclosamide may work as a molluscicide by binding to and damaging DNA.	-0.209198	7.53369e-92	3.95986e-87	10 ÂµM	24 h	MCF7	cell line	tumor	breast	adenocarcinoma	-Agrochemicals-Amides-Amines-Anilides-Aniline Compounds-Anthelmintics-Anti-Infective Agents-Anticestodal Agents-Anticestodals-Antinematodal Agents-Antiparasitic Agents-Antiparasitic Products, Insecticides and Repellents-Antiplatyhelmintic Agents-Compounds used in a research, industrial, or household setting-Cytochrome P-450 CYP1A2 Inhibitors-Cytochrome P-450 CYP1A2 Inhibitors (strength unknown)-C…
29000	CPC018_MCF7_24H:BRD-K35960502-001-10-1:10	Niclosamide	DB06803	Niclosamide is used for the treatment of most tapeworm infections. Helminths (worms) are multicellular organisms that infect very large numbers of humans and cause a broad range of diseases. Over 1 billion people are infected with intestinal nematodes, and many millions are infected with filarial nematodes, flukes, and tapeworms. They are an even greater problem in domestic animals.	Niclosamide works by killing tapeworms on contact. Adult worms (but not ova) are rapidly killed, presumably due to uncoupling of oxidative phosphorylation or stimulation of ATPase activity. The killed worms are then passed in the stool or sometimes destroyed in the intestine. Niclosamide may work as a molluscicide by binding to and damaging DNA.	-0.197223	1.20331e-81	6.32485e-77	10 ÂµM	24 h	MCF7	cell line	tumor	breast	adenocarcinoma	-Agrochemicals-Amides-Amines-Anilides-Aniline Compounds-Anthelmintics-Anti-Infective Agents-Anticestodal Agents-Anticestodals-Antinematodal Agents-Antiparasitic Agents-Antiparasitic Products, Insecticides and Repellents-Antiplatyhelmintic Agents-Compounds used in a research, industrial, or household setting-Cytochrome P-450 CYP1A2 Inhibitors-Cytochrome P-450 CYP1A2 Inhibitors (strength unknown)-C…
33036	HOG002_MCF7_24H:BRD-K35960502-001-10-1:3.33	Niclosamide	DB06803	Niclosamide is used for the treatment of most tapeworm infections. Helminths (worms) are multicellular organisms that infect very large numbers of humans and cause a broad range of diseases. Over 1 billion people are infected with intestinal nematodes, and many millions are infected with filarial nematodes, flukes, and tapeworms. They are an even greater problem in domestic animals.	Niclosamide works by killing tapeworms on contact. Adult worms (but not ova) are rapidly killed, presumably due to uncoupling of oxidative phosphorylation or stimulation of ATPase activity. The killed worms are then passed in the stool or sometimes destroyed in the intestine. Niclosamide may work as a molluscicide by binding to and damaging DNA.	-0.189934	9.44784e-76	4.96597e-71	3 ÂµM	24 h	MCF7	cell line	tumor	breast	adenocarcinoma	-Agrochemicals-Amides-Amines-Anilides-Aniline Compounds-Anthelmintics-Anti-Infective Agents-Anticestodal Agents-Anticestodals-Antinematodal Agents-Antiparasitic Agents-Antiparasitic Products, Insecticides and Repellents-Antiplatyhelmintic Agents-Compounds used in a research, industrial, or household setting-Cytochrome P-450 CYP1A2 Inhibitors-Cytochrome P-450 CYP1A2 Inhibitors (strength unknown)-C…
27955	CPC015_MCF7_24H:BRD-K39987650-001-15-9:10	Bisacodyl	DB09020	Bisacodyl is an organic stimulant laxative that acts directly on the colon to promote bowel movement. Bisacodyl is prescribed for constipation, neurogenic bowel dysfunction, and bowel preparation before medical examinations.	Induces diarrhea which cleanses the colon.	-0.186692	3.31598e-73	1.74294e-68	10 ÂµM	24 h	MCF7	cell line	tumor	breast	adenocarcinoma	-Alimentary Tract and Metabolism-Benzene Derivatives-Contact Laxatives-Cresols-Drugs for Constipation-Enemas-Gastrointestinal Agents-Increased Large Intestinal Motility-Laxatives-Phenols-Stimulation Large Intestine Fluid/Electrolyte Secretion
29162	CPC006_MCF7_24H:BRD-K35960502-001-10-1:10	Niclosamide	DB06803	Niclosamide is used for the treatment of most tapeworm infections. Helminths (worms) are multicellular organisms that infect very large numbers of humans and cause a broad range of diseases. Over 1 billion people are infected with intestinal nematodes, and many millions are infected with filarial nematodes, flukes, and tapeworms. They are an even greater problem in domestic animals.	Niclosamide works by killing tapeworms on contact. Adult worms (but not ova) are rapidly killed, presumably due to uncoupling of oxidative phosphorylation or stimulation of ATPase activity. The killed worms are then passed in the stool or sometimes destroyed in the intestine. Niclosamide may work as a molluscicide by binding to and damaging DNA.	-0.18666	3.51189e-73	1.84592e-68	10 ÂµM	24 h	MCF7	cell line	tumor	breast	adenocarcinoma	-Agrochemicals-Amides-Amines-Anilides-Aniline Compounds-Anthelmintics-Anti-Infective Agents-Anticestodal Agents-Anticestodals-Antinematodal Agents-Antiparasitic Agents-Antiparasitic Products, Insecticides and Repellents-Antiplatyhelmintic Agents-Compounds used in a research, industrial, or household setting-Cytochrome P-450 CYP1A2 Inhibitors-Cytochrome P-450 CYP1A2 Inhibitors (strength unknown)-C…
31036	CPD001_MCF7_24H:BRD-K35960502-001-14-3:10	Niclosamide	DB06803	Niclosamide is used for the treatment of most tapeworm infections. Helminths (worms) are multicellular organisms that infect very large numbers of humans and cause a broad range of diseases. Over 1 billion people are infected with intestinal nematodes, and many millions are infected with filarial nematodes, flukes, and tapeworms. They are an even greater problem in domestic animals.	Niclosamide works by killing tapeworms on contact. Adult worms (but not ova) are rapidly killed, presumably due to uncoupling of oxidative phosphorylation or stimulation of ATPase activity. The killed worms are then passed in the stool or sometimes destroyed in the intestine. Niclosamide may work as a molluscicide by binding to and damaging DNA.	-0.179807	5.91514e-68	3.10912e-63	10 ÂµM	24 h	MCF7	cell line	tumor	breast	adenocarcinoma	-Agrochemicals-Amides-Amines-Anilides-Aniline Compounds-Anthelmintics-Anti-Infective Agents-Anticestodal Agents-Anticestodals-Antinematodal Agents-Antiparasitic Agents-Antiparasitic Products, Insecticides and Repellents-Antiplatyhelmintic Agents-Compounds used in a research, industrial, or household setting-Cytochrome P-450 CYP1A2 Inhibitors-Cytochrome P-450 CYP1A2 Inhibitors (strength unknown)-C…
32466	HOG001_MCF7_24H:BRD-A19633847-050-20-6:10	Perhexiline	DB01074	Perhexiline is a coronary vasodilator used especially for angina of effort. It may cause neuropathy and hepatitis.	Perhexiline binds to the mitochondrial enzyme carnitine palmitoyltransferase (CPT)-1 and CPT-2. It acts by shifting myocardial substrate utilisation from long chain fatty acids to carbohydrates through inhibition of CPT-1 and, to a lesser extent, CPT-2, resulting in increased glucose and lactate utilization. This results in increased ATP production for the same O2 consumption as before and conseq…	-0.17918	1.7369e-67	9.12947e-63	10 ÂµM	24 h	MCF7	cell line	tumor	breast	adenocarcinoma	-Agents causing hyperkalemia-Antiarrhythmic agents-Bradycardia-Causing Agents-Calcium-Regulating Hormones and Agents-Calcium Channel Blockers-Cardiovascular Agents-Cytochrome P-450 CYP2B6 Substrates-Cytochrome P-450 CYP2D6 Inhibitors-Cytochrome P-450 CYP2D6 Inhibitors (moderate)-Cytochrome P-450 CYP2D6 Substrates-Cytochrome P-450 CYP3A Substrates-Cytochrome P-450 CYP3A4 Substrates-Cytochrome P-45…
43278	CPC006_PC3_6H:BRD-K35960502-001-10-1:10	Niclosamide	DB06803	Niclosamide is used for the treatment of most tapeworm infections. Helminths (worms) are multicellular organisms that infect very large numbers of humans and cause a broad range of diseases. Over 1 billion people are infected with intestinal nematodes, and many millions are infected with filarial nematodes, flukes, and tapeworms. They are an even greater problem in domestic animals.	Niclosamide works by killing tapeworms on contact. Adult worms (but not ova) are rapidly killed, presumably due to uncoupling of oxidative phosphorylation or stimulation of ATPase activity. The killed worms are then passed in the stool or sometimes destroyed in the intestine. Niclosamide may work as a molluscicide by binding to and damaging DNA.	-0.179059	2.13539e-67	1.1224e-62	10 ÂµM	6 h	PC3	cell line	tumor	prostate	adenocarcinoma	-Agrochemicals-Amides-Amines-Anilides-Aniline Compounds-Anthelmintics-Anti-Infective Agents-Anticestodal Agents-Anticestodals-Antinematodal Agents-Antiparasitic Agents-Antiparasitic Products, Insecticides and Repellents-Antiplatyhelmintic Agents-Compounds used in a research, industrial, or household setting-Cytochrome P-450 CYP1A2 Inhibitors-Cytochrome P-450 CYP1A2 Inhibitors (strength unknown)-C…
14836	CPC006_HCC515_6H:BRD-K35960502-001-10-1:10	Niclosamide	DB06803	Niclosamide is used for the treatment of most tapeworm infections. Helminths (worms) are multicellular organisms that infect very large numbers of humans and cause a broad range of diseases. Over 1 billion people are infected with intestinal nematodes, and many millions are infected with filarial nematodes, flukes, and tapeworms. They are an even greater problem in domestic animals.	Niclosamide works by killing tapeworms on contact. Adult worms (but not ova) are rapidly killed, presumably due to uncoupling of oxidative phosphorylation or stimulation of ATPase activity. The killed worms are then passed in the stool or sometimes destroyed in the intestine. Niclosamide may work as a molluscicide by binding to and damaging DNA.	-0.174754	3.10845e-64	1.63386e-59	10 ÂµM	6 h	HCC515	cell line	normal	lung	carcinoma	-Agrochemicals-Amides-Amines-Anilides-Aniline Compounds-Anthelmintics-Anti-Infective Agents-Anticestodal Agents-Anticestodals-Antinematodal Agents-Antiparasitic Agents-Antiparasitic Products, Insecticides and Repellents-Antiplatyhelmintic Agents-Compounds used in a research, industrial, or household setting-Cytochrome P-450 CYP1A2 Inhibitors-Cytochrome P-450 CYP1A2 Inhibitors (strength unknown)-C…
40456	CPC004_PC3_6H:BRD-K35960502-001-10-1:10	Niclosamide	DB06803	Niclosamide is used for the treatment of most tapeworm infections. Helminths (worms) are multicellular organisms that infect very large numbers of humans and cause a broad range of diseases. Over 1 billion people are infected with intestinal nematodes, and many millions are infected with filarial nematodes, flukes, and tapeworms. They are an even greater problem in domestic animals.	Niclosamide works by killing tapeworms on contact. Adult worms (but not ova) are rapidly killed, presumably due to uncoupling of oxidative phosphorylation or stimulation of ATPase activity. The killed worms are then passed in the stool or sometimes destroyed in the intestine. Niclosamide may work as a molluscicide by binding to and damaging DNA.	-0.172053	2.72737e-62	1.43356e-57	10 ÂµM	6 h	PC3	cell line	tumor	prostate	adenocarcinoma	-Agrochemicals-Amides-Amines-Anilides-Aniline Compounds-Anthelmintics-Anti-Infective Agents-Anticestodal Agents-Anticestodals-Antinematodal Agents-Antiparasitic Agents-Antiparasitic Products, Insecticides and Repellents-Antiplatyhelmintic Agents-Compounds used in a research, industrial, or household setting-Cytochrome P-450 CYP1A2 Inhibitors-Cytochrome P-450 CYP1A2 Inhibitors (strength unknown)-C…
21349	CPC006_HT115_6H:BRD-A19633847-050-20-6:10	Perhexiline	DB01074	Perhexiline is a coronary vasodilator used especially for angina of effort. It may cause neuropathy and hepatitis.	Perhexiline binds to the mitochondrial enzyme carnitine palmitoyltransferase (CPT)-1 and CPT-2. It acts by shifting myocardial substrate utilisation from long chain fatty acids to carbohydrates through inhibition of CPT-1 and, to a lesser extent, CPT-2, resulting in increased glucose and lactate utilization. This results in increased ATP production for the same O2 consumption as before and conseq…	-0.169814	1.05238e-60	5.53152e-56	10 ÂµM	6 h	HT115	cell line	tumor	large intestine	colorectal carcinoma	-Agents causing hyperkalemia-Antiarrhythmic agents-Bradycardia-Causing Agents-Calcium-Regulating Hormones and Agents-Calcium Channel Blockers-Cardiovascular Agents-Cytochrome P-450 CYP2B6 Substrates-Cytochrome P-450 CYP2D6 Inhibitors-Cytochrome P-450 CYP2D6 Inhibitors (moderate)-Cytochrome P-450 CYP2D6 Substrates-Cytochrome P-450 CYP3A Substrates-Cytochrome P-450 CYP3A4 Substrates-Cytochrome P-45…
35721	CPC006_NCIH2073_6H:BRD-K35960502-001-10-1:10	Niclosamide	DB06803	Niclosamide is used for the treatment of most tapeworm infections. Helminths (worms) are multicellular organisms that infect very large numbers of humans and cause a broad range of diseases. Over 1 billion people are infected with intestinal nematodes, and many millions are infected with filarial nematodes, flukes, and tapeworms. They are an even greater problem in domestic animals.	Niclosamide works by killing tapeworms on contact. Adult worms (but not ova) are rapidly killed, presumably due to uncoupling of oxidative phosphorylation or stimulation of ATPase activity. The killed worms are then passed in the stool or sometimes destroyed in the intestine. Niclosamide may work as a molluscicide by binding to and damaging DNA.	-0.169625	1.43018e-60	7.5173e-56	10 ÂµM	6 h	NCIH2073	cell line	tumor	lung	non small cell lung cancer| adenocarcinoma	-Agrochemicals-Amides-Amines-Anilides-Aniline Compounds-Anthelmintics-Anti-Infective Agents-Anticestodal Agents-Anticestodals-Antinematodal Agents-Antiparasitic Agents-Antiparasitic Products, Insecticides and Repellents-Antiplatyhelmintic Agents-Compounds used in a research, industrial, or household setting-Cytochrome P-450 CYP1A2 Inhibitors-Cytochrome P-450 CYP1A2 Inhibitors (strength unknown)-C…
34018	MUC.CP001_MCF7_24H:BRD-K78659596-001-01-3:10	Ixazomib	DB09570	Ixazomib a second generation proteasome inhibitor (PI) and the first oral PI approved by the FDA in November 2015 for multiple myeloma treatment in combination with 2 other therapies (lenalidomide and dexamethasone) for patients who have received at least 1 prior therapy. It was found to have similar efficacy to bortezomib (the first PI approved for multiple myeloma therapy) in the control of mye…	Ixazomib is an N-capped dipeptidyl leucine boronic acid which reversibly inhibits the CT-L proteolytic (β5) site of the 20S proteasome. At higher concentrations, ixazomib also seems to inhibit the proteolytic β1 and β2 subunits and to induce accumulation of ubiquitinated proteins.	-0.161185	8.56282e-55	4.50079e-50	10 ÂµM	24 h	MCF7	cell line	tumor	breast	adenocarcinoma	-Amino Acids-Amino Acids, Peptides, and Proteins-Antineoplastic Agents-Antineoplastic and Immunomodulating Agents-Cytochrome P-450 CYP1A2 Substrates-Cytochrome P-450 CYP2B6 Substrates-Cytochrome P-450 CYP2C19 Substrates-Cytochrome P-450 CYP2C8 Substrates-Cytochrome P-450 CYP2C9 Substrates-Cytochrome P-450 CYP2D6 Substrates-Cytochrome P-450 CYP3A Substrates-Cytochrome P-450 CYP3A4 Substrates-Cytoc…
29538	CPC004_MCF7_6H:BRD-K35960502-001-10-1:10	Niclosamide	DB06803	Niclosamide is used for the treatment of most tapeworm infections. Helminths (worms) are multicellular organisms that infect very large numbers of humans and cause a broad range of diseases. Over 1 billion people are infected with intestinal nematodes, and many millions are infected with filarial nematodes, flukes, and tapeworms. They are an even greater problem in domestic animals.	Niclosamide works by killing tapeworms on contact. Adult worms (but not ova) are rapidly killed, presumably due to uncoupling of oxidative phosphorylation or stimulation of ATPase activity. The killed worms are then passed in the stool or sometimes destroyed in the intestine. Niclosamide may work as a molluscicide by binding to and damaging DNA.	-0.161043	1.06398e-54	5.59248e-50	10 ÂµM	6 h	MCF7	cell line	tumor	breast	adenocarcinoma	-Agrochemicals-Amides-Amines-Anilides-Aniline Compounds-Anthelmintics-Anti-Infective Agents-Anticestodal Agents-Anticestodals-Antinematodal Agents-Antiparasitic Agents-Antiparasitic Products, Insecticides and Repellents-Antiplatyhelmintic Agents-Compounds used in a research, industrial, or household setting-Cytochrome P-450 CYP1A2 Inhibitors-Cytochrome P-450 CYP1A2 Inhibitors (strength unknown)-C…
34648	CPD002_MCF7_24H:BRD-K72723676-003-12-9:10	Benzethonium	DB11125	Benzethonium is a synthetic quaternary ammonium salt with surfactant, antiseptic, and broad spectrum antimicrobial properties. Its salt form, benzethonium chloride, is primarily used as a skin disinfectant at concentrations of 0.1-0.2 %, which are safe and effective concentrations for the compound specified by the U.S. Food and Drug Administration (FDA). It is additionally found in cosmetics and …	While exact mechanism of benzethonium is not fully understood, it is proposed that benzethonium acts similarly to other structurally-related quaternary ammonium compounds in disrupting cytoplasmic and outer membrane lipid bilayers of microorganisms [A32311]. The positively charged quaternary nitrogen associates with the polar head groups of acidic membrane phospholipids, followed by the hydrophob…	-0.160877	1.37271e-54	7.21526e-50	10 ÂµM	24 h	MCF7	cell line	tumor	breast	adenocarcinoma	-Amines-Ammonium Compounds-Anti-Infective Agents-Anti-Infective Agents, Local-Antiseptics and Disinfectants-Benzylammonium Compounds-Dermatologicals-Miscellaneous Local Anti-infectives-Nitrogen Compounds-Onium Compounds-Quaternary Ammonium Compounds-Throat Preparations
34805	HOG002_MCF7_6H:BRD-K35960502-001-10-1:10	Niclosamide	DB06803	Niclosamide is used for the treatment of most tapeworm infections. Helminths (worms) are multicellular organisms that infect very large numbers of humans and cause a broad range of diseases. Over 1 billion people are infected with intestinal nematodes, and many millions are infected with filarial nematodes, flukes, and tapeworms. They are an even greater problem in domestic animals.	Niclosamide works by killing tapeworms on contact. Adult worms (but not ova) are rapidly killed, presumably due to uncoupling of oxidative phosphorylation or stimulation of ATPase activity. The killed worms are then passed in the stool or sometimes destroyed in the intestine. Niclosamide may work as a molluscicide by binding to and damaging DNA.	-0.159747	7.69316e-54	4.04368e-49	10 ÂµM	6 h	MCF7	cell line	tumor	breast	adenocarcinoma	-Agrochemicals-Amides-Amines-Anilides-Aniline Compounds-Anthelmintics-Anti-Infective Agents-Anticestodal Agents-Anticestodals-Antinematodal Agents-Antiparasitic Agents-Antiparasitic Products, Insecticides and Repellents-Antiplatyhelmintic Agents-Compounds used in a research, industrial, or household setting-Cytochrome P-450 CYP1A2 Inhibitors-Cytochrome P-450 CYP1A2 Inhibitors (strength unknown)-C…
28323	CPD002_MCF7_24H:BRD-K39987650-001-18-3:10	Bisacodyl	DB09020	Bisacodyl is an organic stimulant laxative that acts directly on the colon to promote bowel movement. Bisacodyl is prescribed for constipation, neurogenic bowel dysfunction, and bowel preparation before medical examinations.	Induces diarrhea which cleanses the colon.	-0.159608	9.50456e-54	4.99579e-49	10 ÂµM	24 h	MCF7	cell line	tumor	breast	adenocarcinoma	-Alimentary Tract and Metabolism-Benzene Derivatives-Contact Laxatives-Cresols-Drugs for Constipation-Enemas-Gastrointestinal Agents-Increased Large Intestinal Motility-Laxatives-Phenols-Stimulation Large Intestine Fluid/Electrolyte Secretion
36348	MUC.CP003_NKDBA_24H:BRD-K81418486-001-13-7:3.3333	Vorinostat	DB02546	Vorinostat (rINN) or suberoylanilide hydroxamic acid (SAHA), is a drug currently under investigation for the treatment of cutaneous T cell lymphoma (CTCL), a type of skin cancer, to be used when the disease persists, gets worse, or comes back during or after treatment with other medicines. It is the first in a new class of agents known as histone deacetylase inhibitors. A recent study suggested t…	Vorinostat inhibits the enzymatic activity of histone deacetylases HDAC1, HDAC2 and HDAC3 (Class I) and HDAC6 (Class II) at nanomolar concentrations (IC<sub>50</sub>&lt; 86 nM). These enzymes catalyze the removal of acetyl groups from the lysine residues of histones proteins. In some cancer cells, there is an overexpression of HDACs, or an aberrant recruitment of HDACs to oncogenic transcription …	-0.158962	2.52851e-53	1.32904e-48	3 ÂµM	24 h	NKDBA	cell line	normal	kidney	kidney epithelial	-Amides-Amines-Anilides-Aniline Compounds-Antineoplastic Agents-Antineoplastic and Immunomodulating Agents-Enzyme Inhibitors-Histone Deacetylase Inhibitors-Hydroxamic Acids-Hydroxy Acids-Hydroxylamines-Hyperglycemia-Associated Agents-Immunosuppressive Agents-Myelosuppressive Agents-Potential QTc-Prolonging Agents-QTc Prolonging Agents
4047	CPC020_A375_6H:BRD-K03406345-001-11-2:10	Azacitidine	DB00928	A pyrimidine nucleoside analogue that inhibits DNA methyltransferase, impairing DNA methylation. It is also an antimetabolite of cytidine, incorporated primarily into RNA. Azacytidine has been used as an antineoplastic agent.	Azacitidine (5-azacytidine) is a chemical analogue of the cytosine nucleoside used in DNA and RNA. Azacitidine may induce antineoplastic activity by inhibition of DNA methyltransferase at low doses and cytotoxicity through incorporation into RNA and DNA at high doses. Covalent binding to DNA methyltransferase results in hypomethylation of DNA and prevents DNA synthesis. As azacitidine is a ribonu…	-0.157821	1.41076e-52	7.41524e-48	10 ÂµM	6 h	A375	cell line	tumor	skin	malignant melanoma	-Antimetabolites-Antineoplastic Agents-Antineoplastic and Immunomodulating Agents-Aza Compounds-Carbohydrates-Drugs that are Mainly Renally Excreted-Enzyme Inhibitors-Glycosides-Immunosuppressive Agents-Myelosuppressive Agents-Noxae-Nucleic Acid Synthesis Inhibitors-Nucleic Acids, Nucleotides, and Nucleosides-Nucleoside Metabolic Inhibitor-Nucleosides-Pyrimidine Analogues-Pyrimidine Nucleosides-P…
14585	CPC004_HCC515_6H:BRD-K35960502-001-10-1:10	Niclosamide	DB06803	Niclosamide is used for the treatment of most tapeworm infections. Helminths (worms) are multicellular organisms that infect very large numbers of humans and cause a broad range of diseases. Over 1 billion people are infected with intestinal nematodes, and many millions are infected with filarial nematodes, flukes, and tapeworms. They are an even greater problem in domestic animals.	Niclosamide works by killing tapeworms on contact. Adult worms (but not ova) are rapidly killed, presumably due to uncoupling of oxidative phosphorylation or stimulation of ATPase activity. The killed worms are then passed in the stool or sometimes destroyed in the intestine. Niclosamide may work as a molluscicide by binding to and damaging DNA.	-0.15766	1.79562e-52	9.43814e-48	10 ÂµM	6 h	HCC515	cell line	normal	lung	carcinoma	-Agrochemicals-Amides-Amines-Anilides-Aniline Compounds-Anthelmintics-Anti-Infective Agents-Anticestodal Agents-Anticestodals-Antinematodal Agents-Antiparasitic Agents-Antiparasitic Products, Insecticides and Repellents-Antiplatyhelmintic Agents-Compounds used in a research, industrial, or household setting-Cytochrome P-450 CYP1A2 Inhibitors-Cytochrome P-450 CYP1A2 Inhibitors (strength unknown)-C…
36352	MUC.CP001_NKDBA_24H:BRD-K81418486-001-13-7:1.1111	Vorinostat	DB02546	Vorinostat (rINN) or suberoylanilide hydroxamic acid (SAHA), is a drug currently under investigation for the treatment of cutaneous T cell lymphoma (CTCL), a type of skin cancer, to be used when the disease persists, gets worse, or comes back during or after treatment with other medicines. It is the first in a new class of agents known as histone deacetylase inhibitors. A recent study suggested t…	Vorinostat inhibits the enzymatic activity of histone deacetylases HDAC1, HDAC2 and HDAC3 (Class I) and HDAC6 (Class II) at nanomolar concentrations (IC<sub>50</sub>&lt; 86 nM). These enzymes catalyze the removal of acetyl groups from the lysine residues of histones proteins. In some cancer cells, there is an overexpression of HDACs, or an aberrant recruitment of HDACs to oncogenic transcription …	-0.156905	5.5522e-52	2.91835e-47	1 ÂµM	24 h	NKDBA	cell line	normal	kidney	kidney epithelial	-Amides-Amines-Anilides-Aniline Compounds-Antineoplastic Agents-Antineoplastic and Immunomodulating Agents-Enzyme Inhibitors-Histone Deacetylase Inhibitors-Hydroxamic Acids-Hydroxy Acids-Hydroxylamines-Hyperglycemia-Associated Agents-Immunosuppressive Agents-Myelosuppressive Agents-Potential QTc-Prolonging Agents-QTc Prolonging Agents
28626	CPC015_MCF7_24H:BRD-K95921201-001-07-0:10	Reserpine	DB00206	An alkaloid found in the roots of Rauwolfia serpentina and R. vomitoria. Reserpine inhibits the uptake of norepinephrine into storage vesicles resulting in depletion of catecholamines and serotonin from central and peripheral axon terminals. It has been used as an antihypertensive and an antipsychotic as well as a research tool, but its adverse effects limit its clinical use.	Reserpine's mechanism of action is through inhibition of the ATP/Mg<sup>2+</sup> pump responsible for the sequestering of neurotransmitters into storage vesicles located in the presynaptic neuron. The neurotransmitters that are not sequestered in the storage vesicle are readily metabolized by monoamine oxidase (MAO) causing a reduction in catecholamines.	-0.156169	1.65917e-51	8.72091e-47	10 ÂµM	24 h	MCF7	cell line	tumor	breast	adenocarcinoma	-Adrenergic Agents-Adrenergic Uptake Inhibitors-Alkaloids-Antiadrenergic Agents, Centrally Acting-Antidepressive Agents-Antihypertensive Agents-Antipsychotic Agents-BSEP/ABCB11 Inhibitors-Cardiovascular Agents-Catecholamine-depleting Sympatholytic-Central Nervous System Agents-Central Nervous System Depressants-Cytochrome P-450 CYP3A Inducers-Cytochrome P-450 CYP3A5 Inducers-Cytochrome P-450 CYP3…
25369	CPC006_HT29_24H:BRD-A19633847-050-20-6:10	Perhexiline	DB01074	Perhexiline is a coronary vasodilator used especially for angina of effort. It may cause neuropathy and hepatitis.	Perhexiline binds to the mitochondrial enzyme carnitine palmitoyltransferase (CPT)-1 and CPT-2. It acts by shifting myocardial substrate utilisation from long chain fatty acids to carbohydrates through inhibition of CPT-1 and, to a lesser extent, CPT-2, resulting in increased glucose and lactate utilization. This results in increased ATP production for the same O2 consumption as before and conseq…	-0.155536	4.2405e-51	2.22889e-46	10 ÂµM	24 h	HT29	cell line	tumor	large intestine	colorectal adenocarcinoma	-Agents causing hyperkalemia-Antiarrhythmic agents-Bradycardia-Causing Agents-Calcium-Regulating Hormones and Agents-Calcium Channel Blockers-Cardiovascular Agents-Cytochrome P-450 CYP2B6 Substrates-Cytochrome P-450 CYP2D6 Inhibitors-Cytochrome P-450 CYP2D6 Inhibitors (moderate)-Cytochrome P-450 CYP2D6 Substrates-Cytochrome P-450 CYP3A Substrates-Cytochrome P-450 CYP3A4 Substrates-Cytochrome P-45…
26788	CPC006_LOVO_6H:BRD-A19633847-050-20-6:10	Perhexiline	DB01074	Perhexiline is a coronary vasodilator used especially for angina of effort. It may cause neuropathy and hepatitis.	Perhexiline binds to the mitochondrial enzyme carnitine palmitoyltransferase (CPT)-1 and CPT-2. It acts by shifting myocardial substrate utilisation from long chain fatty acids to carbohydrates through inhibition of CPT-1 and, to a lesser extent, CPT-2, resulting in increased glucose and lactate utilization. This results in increased ATP production for the same O2 consumption as before and conseq…	-0.155061	8.5482e-51	4.49311e-46	10 ÂµM	6 h	LOVO	cell line	tumor	large intestine	colorectal adenocarcinoma	-Agents causing hyperkalemia-Antiarrhythmic agents-Bradycardia-Causing Agents-Calcium-Regulating Hormones and Agents-Calcium Channel Blockers-Cardiovascular Agents-Cytochrome P-450 CYP2B6 Substrates-Cytochrome P-450 CYP2D6 Inhibitors-Cytochrome P-450 CYP2D6 Inhibitors (moderate)-Cytochrome P-450 CYP2D6 Substrates-Cytochrome P-450 CYP3A Substrates-Cytochrome P-450 CYP3A4 Substrates-Cytochrome P-45…
12988	CPC006_HA1E_6H:BRD-K35960502-001-10-1:10	Niclosamide	DB06803	Niclosamide is used for the treatment of most tapeworm infections. Helminths (worms) are multicellular organisms that infect very large numbers of humans and cause a broad range of diseases. Over 1 billion people are infected with intestinal nematodes, and many millions are infected with filarial nematodes, flukes, and tapeworms. They are an even greater problem in domestic animals.	Niclosamide works by killing tapeworms on contact. Adult worms (but not ova) are rapidly killed, presumably due to uncoupling of oxidative phosphorylation or stimulation of ATPase activity. The killed worms are then passed in the stool or sometimes destroyed in the intestine. Niclosamide may work as a molluscicide by binding to and damaging DNA.	-0.154512	1.91677e-50	1.00749e-45	10 ÂµM	6 h	HA1E	cell line	normal	kidney	normal kidney	-Agrochemicals-Amides-Amines-Anilides-Aniline Compounds-Anthelmintics-Anti-Infective Agents-Anticestodal Agents-Anticestodals-Antinematodal Agents-Antiparasitic Agents-Antiparasitic Products, Insecticides and Repellents-Antiplatyhelmintic Agents-Compounds used in a research, industrial, or household setting-Cytochrome P-450 CYP1A2 Inhibitors-Cytochrome P-450 CYP1A2 Inhibitors (strength unknown)-C…
47444	CPC004_VCAP_6H:BRD-K39987650-001-15-9:10	Bisacodyl	DB09020	Bisacodyl is an organic stimulant laxative that acts directly on the colon to promote bowel movement. Bisacodyl is prescribed for constipation, neurogenic bowel dysfunction, and bowel preparation before medical examinations.	Induces diarrhea which cleanses the colon.	-0.154015	3.96811e-50	2.08572e-45	10 ÂµM	6 h	VCAP	cell line	tumor	prostate	carcinoma	-Alimentary Tract and Metabolism-Benzene Derivatives-Contact Laxatives-Cresols-Drugs for Constipation-Enemas-Gastrointestinal Agents-Increased Large Intestinal Motility-Laxatives-Phenols-Stimulation Large Intestine Fluid/Electrolyte Secretion
19807	CVD001_HEPG2_24H:BRD-K13183738-317-06-0:2.5	Pentamidine	DB00738	Antiprotozoal agent effective in trypanosomiasis, leishmaniasis, and some fungal infections; used in treatment of pneumocystis pneumonia in HIV-infected patients. It may cause diabetes mellitus, central nervous system damage, and other toxic effects.	The mode of action of pentamidine is not fully understood. It is thought that the drug interferes with nuclear metabolism producing inhibition of the synthesis of DNA, RNA, phospholipids, and proteins.	-0.153313	1.10626e-49	5.81471e-45	3 ÂµM	24 h	HEPG2	cell line	tumor	liver	hepatocellular carcinoma	-Agents Against Leishmaniasis and Trypanosomiasis-Agents causing hyperkalemia-Amidines-Anti-Infective Agents-Antifungal Agents-Antiparasitic Agents-Antiparasitic Products, Insecticides and Repellents-Antiprotozoals-Benzamidines-Blood Glucose Lowering Agents-Cytochrome P-450 CYP2C19 Substrates-Cytochrome P-450 CYP2D6 Substrates-Cytochrome P-450 CYP3A Substrates-Cytochrome P-450 CYP3A5 Substrates-C…
20126	CPC018_HEPG2_6H:BRD-K77987382-001-08-2:10	Mebendazole	DB00643	A benzimidazole that acts by interfering with carbohydrate metabolism and inhibiting polymerization of microtubules. [PubChem]	Mebendazole causes degenerative alterations in the tegument and intestinal cells of the worm by binding to the colchicine-sensitive site of tubulin, thus inhibiting its polymerization or assembly into microtubules. The loss of the cytoplasmic microtubules leads to impaired uptake of glucose by the larval and adult stages of the susceptible parasites, and depletes their glycogen stores. Degenerati…	-0.15234	4.53812e-49	2.38532e-44	10 ÂµM	6 h	HEPG2	cell line	tumor	liver	hepatocellular carcinoma	-Acids, Acyclic-Anthelmintics-Anti-Infective Agents-Antihelminthic-Antimitotic Agents-Antinematodal Agents-Antiparasitic Agents-Antiparasitic Products, Insecticides and Repellents-Benzimidazole Derivatives-Benzimidazoles-Carbamates-Cytochrome P-450 CYP3A Substrates-Cytochrome P-450 Substrates-Heterocyclic Compounds, Fused-Ring-Mitosis Modulators-Tubulin Modulators
48276	CPC020_VCAP_24H:BRD-A79803969-003-13-8:10	Memantine	DB01043	Initially approved by the FDA in 2013, memantine is an N-methyl-D-aspartate (NMDA) receptor antagonist used in the management of Alzheimer's Disease (AD). It is different from many other Alzheimer's Disease medications, as it works by a different mechanism than the cholinesterase enzyme inhibitors normally employed in the management of Alzheimer's disease [A1639]. Memantine blocks the effects of …	Continuous activation of the N-methyl-D-aspartate (NMDA) receptors in the central nervous system caused by _glutamate_ is thought to cause some of the Alzheimer's disease symptoms. This overactivation is thought to contribute to neurotoxicity due to the excitatory properties of glutamate [T556]. The pharmacological effect of memantine likely occurs via the drug's behavior as an uncompetitive (ope…	-0.148908	6.13391e-47	3.2241e-42	10 ÂµM	24 h	VCAP	cell line	tumor	prostate	carcinoma	-Anti-Dementia Drugs-Anti-Dyskinesia Agents-Anti-Parkinson Drugs-Central Nervous System Agents-Cholinesterase Inhibitors-Cytochrome P-450 CYP2A6 Inhibitors-Cytochrome P-450 CYP2A6 Inhibitors (weak)-Cytochrome P-450 CYP2B6 Inhibitors-Cytochrome P-450 CYP2B6 Inhibitors (strong)-Cytochrome P-450 CYP2C19 Inhibitors-Cytochrome P-450 CYP2C19 Inhibitors (weak)-Cytochrome P-450 Enzyme Inhibitors-Dopamine…
8939	CPC006_CORL23_6H:BRD-K35960502-001-10-1:10	Niclosamide	DB06803	Niclosamide is used for the treatment of most tapeworm infections. Helminths (worms) are multicellular organisms that infect very large numbers of humans and cause a broad range of diseases. Over 1 billion people are infected with intestinal nematodes, and many millions are infected with filarial nematodes, flukes, and tapeworms. They are an even greater problem in domestic animals.	Niclosamide works by killing tapeworms on contact. Adult worms (but not ova) are rapidly killed, presumably due to uncoupling of oxidative phosphorylation or stimulation of ATPase activity. The killed worms are then passed in the stool or sometimes destroyed in the intestine. Niclosamide may work as a molluscicide by binding to and damaging DNA.	-0.148237	1.57969e-46	8.30314e-42	10 ÂµM	6 h	CORL23	cell line	tumor	lung	non small cell lung cancer| large cell carcinoma	-Agrochemicals-Amides-Amines-Anilides-Aniline Compounds-Anthelmintics-Anti-Infective Agents-Anticestodal Agents-Anticestodals-Antinematodal Agents-Antiparasitic Agents-Antiparasitic Products, Insecticides and Repellents-Antiplatyhelmintic Agents-Compounds used in a research, industrial, or household setting-Cytochrome P-450 CYP1A2 Inhibitors-Cytochrome P-450 CYP1A2 Inhibitors (strength unknown)-C…
16084	CPC006_HCT116_6H:BRD-K35960502-001-10-1:10	Niclosamide	DB06803	Niclosamide is used for the treatment of most tapeworm infections. Helminths (worms) are multicellular organisms that infect very large numbers of humans and cause a broad range of diseases. Over 1 billion people are infected with intestinal nematodes, and many millions are infected with filarial nematodes, flukes, and tapeworms. They are an even greater problem in domestic animals.	Niclosamide works by killing tapeworms on contact. Adult worms (but not ova) are rapidly killed, presumably due to uncoupling of oxidative phosphorylation or stimulation of ATPase activity. The killed worms are then passed in the stool or sometimes destroyed in the intestine. Niclosamide may work as a molluscicide by binding to and damaging DNA.	-0.14709	7.86784e-46	4.13549e-41	10 ÂµM	6 h	HCT116	cell line	tumor	large intestine	colorectal carcinoma	-Agrochemicals-Amides-Amines-Anilides-Aniline Compounds-Anthelmintics-Anti-Infective Agents-Anticestodal Agents-Anticestodals-Antinematodal Agents-Antiparasitic Agents-Antiparasitic Products, Insecticides and Repellents-Antiplatyhelmintic Agents-Compounds used in a research, industrial, or household setting-Cytochrome P-450 CYP1A2 Inhibitors-Cytochrome P-450 CYP1A2 Inhibitors (strength unknown)-C…
6566	HOG002_A549_24H:BRD-K35960502-001-10-1:3.33	Niclosamide	DB06803	Niclosamide is used for the treatment of most tapeworm infections. Helminths (worms) are multicellular organisms that infect very large numbers of humans and cause a broad range of diseases. Over 1 billion people are infected with intestinal nematodes, and many millions are infected with filarial nematodes, flukes, and tapeworms. They are an even greater problem in domestic animals.	Niclosamide works by killing tapeworms on contact. Adult worms (but not ova) are rapidly killed, presumably due to uncoupling of oxidative phosphorylation or stimulation of ATPase activity. The killed worms are then passed in the stool or sometimes destroyed in the intestine. Niclosamide may work as a molluscicide by binding to and damaging DNA.	-0.147059	8.21553e-46	4.31825e-41	3 ÂµM	24 h	A549	cell line	tumor	lung	non small cell lung cancer| carcinoma	-Agrochemicals-Amides-Amines-Anilides-Aniline Compounds-Anthelmintics-Anti-Infective Agents-Anticestodal Agents-Anticestodals-Antinematodal Agents-Antiparasitic Agents-Antiparasitic Products, Insecticides and Repellents-Antiplatyhelmintic Agents-Compounds used in a research, industrial, or household setting-Cytochrome P-450 CYP1A2 Inhibitors-Cytochrome P-450 CYP1A2 Inhibitors (strength unknown)-C…
14983	CPC006_HCC515_24H:BRD-K35960502-001-10-1:10	Niclosamide	DB06803	Niclosamide is used for the treatment of most tapeworm infections. Helminths (worms) are multicellular organisms that infect very large numbers of humans and cause a broad range of diseases. Over 1 billion people are infected with intestinal nematodes, and many millions are infected with filarial nematodes, flukes, and tapeworms. They are an even greater problem in domestic animals.	Niclosamide works by killing tapeworms on contact. Adult worms (but not ova) are rapidly killed, presumably due to uncoupling of oxidative phosphorylation or stimulation of ATPase activity. The killed worms are then passed in the stool or sometimes destroyed in the intestine. Niclosamide may work as a molluscicide by binding to and damaging DNA.	-0.146518	1.74575e-45	9.176e-41	10 ÂµM	24 h	HCC515	cell line	normal	lung	carcinoma	-Agrochemicals-Amides-Amines-Anilides-Aniline Compounds-Anthelmintics-Anti-Infective Agents-Anticestodal Agents-Anticestodals-Antinematodal Agents-Antiparasitic Agents-Antiparasitic Products, Insecticides and Repellents-Antiplatyhelmintic Agents-Compounds used in a research, industrial, or household setting-Cytochrome P-450 CYP1A2 Inhibitors-Cytochrome P-450 CYP1A2 Inhibitors (strength unknown)-C…
21820	CPC004_HT29_6H:BRD-K39120595-304-03-9:10	Bithionol	DB04813	Bithionol, formerly marketed as an active ingredient in various topical drug products, was shown to be a potent photosensitizer with the potential to cause serious skin disorders. Approvals of the NDA's for bithionol drug products were withdrawn on October 24, 1967 (see the Federal Register of October 31, 1967 (32 FR 15046)).		-0.145782	4.84229e-45	2.54521e-40	10 ÂµM	6 h	HT29	cell line	tumor	large intestine	colorectal adenocarcinoma	-Anthelmintics-Anti-Acne Preparations-Anti-Acne Preparations for Topical Use-Anti-Infective Agents-Anti-Infective Agents, Local-Antiparasitic Agents-Antiparasitic Products, Insecticides and Repellents-Antiplatyhelmintic Agents-Antitrematodals-Benzene Derivatives-Dermatologicals-Phenols-Preparations Containing Sulfur
21371	CPC006_HT115_6H:BRD-K78659596-001-01-3:10	Ixazomib	DB09570	Ixazomib a second generation proteasome inhibitor (PI) and the first oral PI approved by the FDA in November 2015 for multiple myeloma treatment in combination with 2 other therapies (lenalidomide and dexamethasone) for patients who have received at least 1 prior therapy. It was found to have similar efficacy to bortezomib (the first PI approved for multiple myeloma therapy) in the control of mye…	Ixazomib is an N-capped dipeptidyl leucine boronic acid which reversibly inhibits the CT-L proteolytic (β5) site of the 20S proteasome. At higher concentrations, ixazomib also seems to inhibit the proteolytic β1 and β2 subunits and to induce accumulation of ubiquitinated proteins.	-0.145708	5.36122e-45	2.81796e-40	10 ÂµM	6 h	HT115	cell line	tumor	large intestine	colorectal carcinoma	-Amino Acids-Amino Acids, Peptides, and Proteins-Antineoplastic Agents-Antineoplastic and Immunomodulating Agents-Cytochrome P-450 CYP1A2 Substrates-Cytochrome P-450 CYP2B6 Substrates-Cytochrome P-450 CYP2C19 Substrates-Cytochrome P-450 CYP2C8 Substrates-Cytochrome P-450 CYP2C9 Substrates-Cytochrome P-450 CYP2D6 Substrates-Cytochrome P-450 CYP3A Substrates-Cytochrome P-450 CYP3A4 Substrates-Cytoc…
26209	CPC018_HT29_6H:BRD-K78126613-001-16-0:10	Menadione	DB00170	A synthetic naphthoquinone without the isoprenoid side chain and biological activity, but can be converted to active vitamin K2, menaquinone, after alkylation in vivo.	Menadione (vitamin K3) is involved as a cofactor in the posttranslational gamma-carboxylation of glutamic acid residues of certain proteins in the body. These proteins include the vitamin K-dependent coagulation factors II (prothrombin), VII (proconvertin), IX (Christmas factor), X (Stuart factor), protein C, protein S, protein Zv and a growth-arrest-specific factor (Gas6). In contrast to the oth…	-0.145382	8.40194e-45	4.41623e-40	10 ÂµM	6 h	HT29	cell line	tumor	large intestine	colorectal adenocarcinoma	-Antifibrinolytic Agents-Blood and Blood Forming Organs-Coagulants-Cytochrome P-450 CYP1A2 Inducers-Cytochrome P-450 CYP1A2 Inducers (strength unknown)-Cytochrome P-450 CYP2A6 Inhibitors-Cytochrome P-450 CYP2A6 Inhibitors (strength unknown)-Cytochrome P-450 Enzyme Inducers-Cytochrome P-450 Enzyme Inhibitors-Diet, Food, and Nutrition-Dietary Supplements-Diterpenes-Fibrin Modulating Agents-Food-Foo…
6771	CPC018_A549_6H:BRD-K35960502-001-10-1:10	Niclosamide	DB06803	Niclosamide is used for the treatment of most tapeworm infections. Helminths (worms) are multicellular organisms that infect very large numbers of humans and cause a broad range of diseases. Over 1 billion people are infected with intestinal nematodes, and many millions are infected with filarial nematodes, flukes, and tapeworms. They are an even greater problem in domestic animals.	Niclosamide works by killing tapeworms on contact. Adult worms (but not ova) are rapidly killed, presumably due to uncoupling of oxidative phosphorylation or stimulation of ATPase activity. The killed worms are then passed in the stool or sometimes destroyed in the intestine. Niclosamide may work as a molluscicide by binding to and damaging DNA.	-0.144978	1.46542e-44	7.70256e-40	10 ÂµM	6 h	A549	cell line	tumor	lung	non small cell lung cancer| carcinoma	-Agrochemicals-Amides-Amines-Anilides-Aniline Compounds-Anthelmintics-Anti-Infective Agents-Anticestodal Agents-Anticestodals-Antinematodal Agents-Antiparasitic Agents-Antiparasitic Products, Insecticides and Repellents-Antiplatyhelmintic Agents-Compounds used in a research, industrial, or household setting-Cytochrome P-450 CYP1A2 Inhibitors-Cytochrome P-450 CYP1A2 Inhibitors (strength unknown)-C…
20516	CPC018_HEPG2_6H:BRD-K35960502-001-10-1:10	Niclosamide	DB06803	Niclosamide is used for the treatment of most tapeworm infections. Helminths (worms) are multicellular organisms that infect very large numbers of humans and cause a broad range of diseases. Over 1 billion people are infected with intestinal nematodes, and many millions are infected with filarial nematodes, flukes, and tapeworms. They are an even greater problem in domestic animals.	Niclosamide works by killing tapeworms on contact. Adult worms (but not ova) are rapidly killed, presumably due to uncoupling of oxidative phosphorylation or stimulation of ATPase activity. The killed worms are then passed in the stool or sometimes destroyed in the intestine. Niclosamide may work as a molluscicide by binding to and damaging DNA.	-0.14397	5.82351e-44	3.06096e-39	10 ÂµM	6 h	HEPG2	cell line	tumor	liver	hepatocellular carcinoma	-Agrochemicals-Amides-Amines-Anilides-Aniline Compounds-Anthelmintics-Anti-Infective Agents-Anticestodal Agents-Anticestodals-Antinematodal Agents-Antiparasitic Agents-Antiparasitic Products, Insecticides and Repellents-Antiplatyhelmintic Agents-Compounds used in a research, industrial, or household setting-Cytochrome P-450 CYP1A2 Inhibitors-Cytochrome P-450 CYP1A2 Inhibitors (strength unknown)-C…
30486	CPD002_MCF7_24H:BRD-K13044802-213-15-7:10	Ciclopirox	DB01188	Ciclopirox olamine (used in preparations called Batrafen, Loprox, Mycoster, Penlac and Stieprox) is a synthetic antifungal agent for topical dermatologic treatment of superficial mycoses. In particular, the agent is especially effective in treating Tinea versicolor.	Unlike antifungals such as itraconazole and terbinafine, which affect sterol synthesis, ciclopirox is thought to act through the chelation of polyvalent metal cations, such as Fe<sup>3+</sup> and Al<sup>3+</sup>. These cations inhibit many enzymes, including cytochromes, thus disrupting cellular activities such as mitochondrial electron transport processes and energy production. Ciclopirox also a…	-0.142371	5.09902e-43	2.68015e-38	10 ÂµM	24 h	MCF7	cell line	tumor	breast	adenocarcinoma	-Anti-Infective Agents-Antifungal Agents-Antifungals for Dermatological Use-Antifungals for Topical Use-Cyclohexanes-Cycloparaffins-Decreased DNA Replication-Decreased Protein Synthesis-Decreased RNA Replication-Dermatologicals-Genito Urinary System and Sex Hormones-Gynecological Antiinfectives and Antiseptics-Hydroxypyridones-Protein Synthesis Inhibitors-Pyridines-Pyridones-Vaginal Creams, Foams…
36338	MUC.CP002_NKDBA_24H:BRD-K81418486-001-13-7:3.3333	Vorinostat	DB02546	Vorinostat (rINN) or suberoylanilide hydroxamic acid (SAHA), is a drug currently under investigation for the treatment of cutaneous T cell lymphoma (CTCL), a type of skin cancer, to be used when the disease persists, gets worse, or comes back during or after treatment with other medicines. It is the first in a new class of agents known as histone deacetylase inhibitors. A recent study suggested t…	Vorinostat inhibits the enzymatic activity of histone deacetylases HDAC1, HDAC2 and HDAC3 (Class I) and HDAC6 (Class II) at nanomolar concentrations (IC<sub>50</sub>&lt; 86 nM). These enzymes catalyze the removal of acetyl groups from the lysine residues of histones proteins. In some cancer cells, there is an overexpression of HDACs, or an aberrant recruitment of HDACs to oncogenic transcription …	-0.141229	2.36216e-42	1.2416e-37	3 ÂµM	24 h	NKDBA	cell line	normal	kidney	kidney epithelial	-Amides-Amines-Anilides-Aniline Compounds-Antineoplastic Agents-Antineoplastic and Immunomodulating Agents-Enzyme Inhibitors-Histone Deacetylase Inhibitors-Hydroxamic Acids-Hydroxy Acids-Hydroxylamines-Hyperglycemia-Associated Agents-Immunosuppressive Agents-Myelosuppressive Agents-Potential QTc-Prolonging Agents-QTc Prolonging Agents
35545	CPC006_MDST8_6H:BRD-K35960502-001-10-1:10	Niclosamide	DB06803	Niclosamide is used for the treatment of most tapeworm infections. Helminths (worms) are multicellular organisms that infect very large numbers of humans and cause a broad range of diseases. Over 1 billion people are infected with intestinal nematodes, and many millions are infected with filarial nematodes, flukes, and tapeworms. They are an even greater problem in domestic animals.	Niclosamide works by killing tapeworms on contact. Adult worms (but not ova) are rapidly killed, presumably due to uncoupling of oxidative phosphorylation or stimulation of ATPase activity. The killed worms are then passed in the stool or sometimes destroyed in the intestine. Niclosamide may work as a molluscicide by binding to and damaging DNA.	-0.14079	4.24427e-42	2.23087e-37	10 ÂµM	6 h	MDST8	cell line	tumor	large intestine	colorectal carcinoma	-Agrochemicals-Amides-Amines-Anilides-Aniline Compounds-Anthelmintics-Anti-Infective Agents-Anticestodal Agents-Anticestodals-Antinematodal Agents-Antiparasitic Agents-Antiparasitic Products, Insecticides and Repellents-Antiplatyhelmintic Agents-Compounds used in a research, industrial, or household setting-Cytochrome P-450 CYP1A2 Inhibitors-Cytochrome P-450 CYP1A2 Inhibitors (strength unknown)-C…
11623	CPC006_HA1E_6H:BRD-A19633847-050-20-6:10	Perhexiline	DB01074	Perhexiline is a coronary vasodilator used especially for angina of effort. It may cause neuropathy and hepatitis.	Perhexiline binds to the mitochondrial enzyme carnitine palmitoyltransferase (CPT)-1 and CPT-2. It acts by shifting myocardial substrate utilisation from long chain fatty acids to carbohydrates through inhibition of CPT-1 and, to a lesser extent, CPT-2, resulting in increased glucose and lactate utilization. This results in increased ATP production for the same O2 consumption as before and conseq…	-0.140275	8.42813e-42	4.42999e-37	10 ÂµM	6 h	HA1E	cell line	normal	kidney	normal kidney	-Agents causing hyperkalemia-Antiarrhythmic agents-Bradycardia-Causing Agents-Calcium-Regulating Hormones and Agents-Calcium Channel Blockers-Cardiovascular Agents-Cytochrome P-450 CYP2B6 Substrates-Cytochrome P-450 CYP2D6 Inhibitors-Cytochrome P-450 CYP2D6 Inhibitors (moderate)-Cytochrome P-450 CYP2D6 Substrates-Cytochrome P-450 CYP3A Substrates-Cytochrome P-450 CYP3A4 Substrates-Cytochrome P-45…
34017	MUC.CP001_MCF7_24H:BRD-K78659596-001-01-3:1.1111	Ixazomib	DB09570	Ixazomib a second generation proteasome inhibitor (PI) and the first oral PI approved by the FDA in November 2015 for multiple myeloma treatment in combination with 2 other therapies (lenalidomide and dexamethasone) for patients who have received at least 1 prior therapy. It was found to have similar efficacy to bortezomib (the first PI approved for multiple myeloma therapy) in the control of mye…	Ixazomib is an N-capped dipeptidyl leucine boronic acid which reversibly inhibits the CT-L proteolytic (β5) site of the 20S proteasome. At higher concentrations, ixazomib also seems to inhibit the proteolytic β1 and β2 subunits and to induce accumulation of ubiquitinated proteins.	-0.139678	1.85889e-41	9.77072e-37	1 ÂµM	24 h	MCF7	cell line	tumor	breast	adenocarcinoma	-Amino Acids-Amino Acids, Peptides, and Proteins-Antineoplastic Agents-Antineoplastic and Immunomodulating Agents-Cytochrome P-450 CYP1A2 Substrates-Cytochrome P-450 CYP2B6 Substrates-Cytochrome P-450 CYP2C19 Substrates-Cytochrome P-450 CYP2C8 Substrates-Cytochrome P-450 CYP2C9 Substrates-Cytochrome P-450 CYP2D6 Substrates-Cytochrome P-450 CYP3A Substrates-Cytochrome P-450 CYP3A4 Substrates-Cytoc…
35971	NMH002_NEU_24H:BRD-K35960502-001-16-8:10	Niclosamide	DB06803	Niclosamide is used for the treatment of most tapeworm infections. Helminths (worms) are multicellular organisms that infect very large numbers of humans and cause a broad range of diseases. Over 1 billion people are infected with intestinal nematodes, and many millions are infected with filarial nematodes, flukes, and tapeworms. They are an even greater problem in domestic animals.	Niclosamide works by killing tapeworms on contact. Adult worms (but not ova) are rapidly killed, presumably due to uncoupling of oxidative phosphorylation or stimulation of ATPase activity. The killed worms are then passed in the stool or sometimes destroyed in the intestine. Niclosamide may work as a molluscicide by binding to and damaging DNA.	-0.138737	6.42786e-41	3.37861e-36	10 ÂµM	24 h	NEU	differentiated	normal	-666	-666	-Agrochemicals-Amides-Amines-Anilides-Aniline Compounds-Anthelmintics-Anti-Infective Agents-Anticestodal Agents-Anticestodals-Antinematodal Agents-Antiparasitic Agents-Antiparasitic Products, Insecticides and Repellents-Antiplatyhelmintic Agents-Compounds used in a research, industrial, or household setting-Cytochrome P-450 CYP1A2 Inhibitors-Cytochrome P-450 CYP1A2 Inhibitors (strength unknown)-C…
29561	MUC.CP003_MCF7_24H:BRD-K35960502-001-10-1:10	Niclosamide	DB06803	Niclosamide is used for the treatment of most tapeworm infections. Helminths (worms) are multicellular organisms that infect very large numbers of humans and cause a broad range of diseases. Over 1 billion people are infected with intestinal nematodes, and many millions are infected with filarial nematodes, flukes, and tapeworms. They are an even greater problem in domestic animals.	Niclosamide works by killing tapeworms on contact. Adult worms (but not ova) are rapidly killed, presumably due to uncoupling of oxidative phosphorylation or stimulation of ATPase activity. The killed worms are then passed in the stool or sometimes destroyed in the intestine. Niclosamide may work as a molluscicide by binding to and damaging DNA.	-0.138629	7.39943e-41	3.88929e-36	10 ÂµM	24 h	MCF7	cell line	tumor	breast	adenocarcinoma	-Agrochemicals-Amides-Amines-Anilides-Aniline Compounds-Anthelmintics-Anti-Infective Agents-Anticestodal Agents-Anticestodals-Antinematodal Agents-Antiparasitic Agents-Antiparasitic Products, Insecticides and Repellents-Antiplatyhelmintic Agents-Compounds used in a research, industrial, or household setting-Cytochrome P-450 CYP1A2 Inhibitors-Cytochrome P-450 CYP1A2 Inhibitors (strength unknown)-C…
9188	NMH002_FIBRNPC_24H:BRD-K35960502-001-16-8:10	Niclosamide	DB06803	Niclosamide is used for the treatment of most tapeworm infections. Helminths (worms) are multicellular organisms that infect very large numbers of humans and cause a broad range of diseases. Over 1 billion people are infected with intestinal nematodes, and many millions are infected with filarial nematodes, flukes, and tapeworms. They are an even greater problem in domestic animals.	Niclosamide works by killing tapeworms on contact. Adult worms (but not ova) are rapidly killed, presumably due to uncoupling of oxidative phosphorylation or stimulation of ATPase activity. The killed worms are then passed in the stool or sometimes destroyed in the intestine. Niclosamide may work as a molluscicide by binding to and damaging DNA.	-0.138485	8.94685e-41	4.70264e-36	10 ÂµM	24 h	FIBRNPC	iPSC	normal	skin	-666	-Agrochemicals-Amides-Amines-Anilides-Aniline Compounds-Anthelmintics-Anti-Infective Agents-Anticestodal Agents-Anticestodals-Antinematodal Agents-Antiparasitic Agents-Antiparasitic Products, Insecticides and Repellents-Antiplatyhelmintic Agents-Compounds used in a research, industrial, or household setting-Cytochrome P-450 CYP1A2 Inhibitors-Cytochrome P-450 CYP1A2 Inhibitors (strength unknown)-C…
20540	CPC006_HEPG2_6H:BRD-K35960502-001-10-1:10	Niclosamide	DB06803	Niclosamide is used for the treatment of most tapeworm infections. Helminths (worms) are multicellular organisms that infect very large numbers of humans and cause a broad range of diseases. Over 1 billion people are infected with intestinal nematodes, and many millions are infected with filarial nematodes, flukes, and tapeworms. They are an even greater problem in domestic animals.	Niclosamide works by killing tapeworms on contact. Adult worms (but not ova) are rapidly killed, presumably due to uncoupling of oxidative phosphorylation or stimulation of ATPase activity. The killed worms are then passed in the stool or sometimes destroyed in the intestine. Niclosamide may work as a molluscicide by binding to and damaging DNA.	-0.138366	1.04563e-40	5.49602e-36	10 ÂµM	6 h	HEPG2	cell line	tumor	liver	hepatocellular carcinoma	-Agrochemicals-Amides-Amines-Anilides-Aniline Compounds-Anthelmintics-Anti-Infective Agents-Anticestodal Agents-Anticestodals-Antinematodal Agents-Antiparasitic Agents-Antiparasitic Products, Insecticides and Repellents-Antiplatyhelmintic Agents-Compounds used in a research, industrial, or household setting-Cytochrome P-450 CYP1A2 Inhibitors-Cytochrome P-450 CYP1A2 Inhibitors (strength unknown)-C…
11227	CPC004_HA1E_6H:BRD-K35960502-001-10-1:10	Niclosamide	DB06803	Niclosamide is used for the treatment of most tapeworm infections. Helminths (worms) are multicellular organisms that infect very large numbers of humans and cause a broad range of diseases. Over 1 billion people are infected with intestinal nematodes, and many millions are infected with filarial nematodes, flukes, and tapeworms. They are an even greater problem in domestic animals.	Niclosamide works by killing tapeworms on contact. Adult worms (but not ova) are rapidly killed, presumably due to uncoupling of oxidative phosphorylation or stimulation of ATPase activity. The killed worms are then passed in the stool or sometimes destroyed in the intestine. Niclosamide may work as a molluscicide by binding to and damaging DNA.	-0.135693	3.34558e-39	1.75851e-34	10 ÂµM	6 h	HA1E	cell line	normal	kidney	normal kidney	-Agrochemicals-Amides-Amines-Anilides-Aniline Compounds-Anthelmintics-Anti-Infective Agents-Anticestodal Agents-Anticestodals-Antinematodal Agents-Antiparasitic Agents-Antiparasitic Products, Insecticides and Repellents-Antiplatyhelmintic Agents-Compounds used in a research, industrial, or household setting-Cytochrome P-450 CYP1A2 Inhibitors-Cytochrome P-450 CYP1A2 Inhibitors (strength unknown)-C…
36299	MUC.CP002_NKDBA_24H:BRD-K81418486-001-13-7:1.1111	Vorinostat	DB02546	Vorinostat (rINN) or suberoylanilide hydroxamic acid (SAHA), is a drug currently under investigation for the treatment of cutaneous T cell lymphoma (CTCL), a type of skin cancer, to be used when the disease persists, gets worse, or comes back during or after treatment with other medicines. It is the first in a new class of agents known as histone deacetylase inhibitors. A recent study suggested t…	Vorinostat inhibits the enzymatic activity of histone deacetylases HDAC1, HDAC2 and HDAC3 (Class I) and HDAC6 (Class II) at nanomolar concentrations (IC<sub>50</sub>&lt; 86 nM). These enzymes catalyze the removal of acetyl groups from the lysine residues of histones proteins. In some cancer cells, there is an overexpression of HDACs, or an aberrant recruitment of HDACs to oncogenic transcription …	-0.1356	3.76692e-39	1.97997e-34	1 ÂµM	24 h	NKDBA	cell line	normal	kidney	kidney epithelial	-Amides-Amines-Anilides-Aniline Compounds-Antineoplastic Agents-Antineoplastic and Immunomodulating Agents-Enzyme Inhibitors-Histone Deacetylase Inhibitors-Hydroxamic Acids-Hydroxy Acids-Hydroxylamines-Hyperglycemia-Associated Agents-Immunosuppressive Agents-Myelosuppressive Agents-Potential QTc-Prolonging Agents-QTc Prolonging Agents
20397	CPC015_HEPG2_6H:BRD-K41731458-001-04-5:10	Triclosan	DB08604	An aromatic ether that is phenol which is substituted at C-5 by a chloro group and at C-2 by a 2,4-dichlorophenoxy group. It is widely used as a preservative and antimicrobial agent in personal care products such as soaps, skin creams, toothpaste and deodorants as well as in household items such as plastic chopping boards, sports equipment and shoes.	Triclosan is a biocidal compound with multiple targets in the cytoplasm and membrane. At lower concentrations, however, triclosan appears bacteriostatic and is seen to target bacteria mainly by inhibiting fatty acid synthesis. Triclosan binds to enoyl-acyl carrier protein reductase enzyme (ENR). This complex has increased affinity for NAD+ and forms a ternary complex. This complex is unable to pa…	-0.13383	3.5942e-38	1.88919e-33	10 ÂµM	6 h	HEPG2	cell line	tumor	liver	hepatocellular carcinoma	-Anti-Infective Agents-Anti-Infective Agents, Local-Antiseptics and Disinfectants-Benzene Derivatives-Dermatologicals-Ethers-Fatty Acid Synthesis Inhibitors-Hypolipidemic Agents-Lipid Regulating Agents-Medicated Dressings-Medicated Dressings With Antiinfectives-Miscellaneous Local Anti-infectives-Noxae-Phenol and Derivatives-Phenols-Phenyl Ethers-Toxic Actions
6924	HOG003_A549_24H:BRD-K78126613-001-16-0:10	Menadione	DB00170	A synthetic naphthoquinone without the isoprenoid side chain and biological activity, but can be converted to active vitamin K2, menaquinone, after alkylation in vivo.	Menadione (vitamin K3) is involved as a cofactor in the posttranslational gamma-carboxylation of glutamic acid residues of certain proteins in the body. These proteins include the vitamin K-dependent coagulation factors II (prothrombin), VII (proconvertin), IX (Christmas factor), X (Stuart factor), protein C, protein S, protein Zv and a growth-arrest-specific factor (Gas6). In contrast to the oth…	-0.133612	4.73255e-38	2.48752e-33	10 ÂµM	24 h	A549	cell line	tumor	lung	non small cell lung cancer| carcinoma	-Antifibrinolytic Agents-Blood and Blood Forming Organs-Coagulants-Cytochrome P-450 CYP1A2 Inducers-Cytochrome P-450 CYP1A2 Inducers (strength unknown)-Cytochrome P-450 CYP2A6 Inhibitors-Cytochrome P-450 CYP2A6 Inhibitors (strength unknown)-Cytochrome P-450 Enzyme Inducers-Cytochrome P-450 Enzyme Inhibitors-Diet, Food, and Nutrition-Dietary Supplements-Diterpenes-Fibrin Modulating Agents-Food-Foo…
48541	CPC011_VCAP_24H:BRD-K37270826-001-20-1:10	Mifepristone	DB00834	Mifepristone is a progestational and glucocorticoid hormone antagonist. Its inhibition of progesterone induces bleeding during the luteal phase and in early pregnancy by releasing endogenous prostaglandins from the endometrium or decidua. As a glucocorticoid receptor antagonist, the drug has been used to treat hypercortisolism in patients with nonpituitary cushing syndrome. The two marketed forms…	The anti-progestational activity of mifepristone results from competitive interaction with progesterone at progesterone-receptor sites. Based on studies with various oral doses in several animal species (mouse, rat, rabbit and monkey), the compound inhibits the activity of endogenous or exogenous progesterone. The termination of pregnancy results. In the treatment of Cushing's syndrome, Mifeprist…	-0.133606	4.76858e-38	2.50646e-33	10 ÂµM	24 h	VCAP	cell line	tumor	prostate	carcinoma	-Abortifacient Agents-Abortifacient Agents, Steroidal-Adrenal Cortex Hormones-Blood Glucose Lowering Agents-BSEP/ABCB11 Substrates-Contraceptive Agents, Female-Contraceptives, Oral-Contraceptives, Oral, Synthetic-Contraceptives, Postcoital-Cytochrome P-450 CYP2C8 Inhibitors-Cytochrome P-450 CYP2C8 Inhibitors (strength unknown)-Cytochrome P-450 CYP2C9 Inhibitors-Cytochrome P-450 CYP2C9 Inhibitors …
29562	MUC.CP003_MCF7_24H:BRD-K35960502-001-10-1:3.3333	Niclosamide	DB06803	Niclosamide is used for the treatment of most tapeworm infections. Helminths (worms) are multicellular organisms that infect very large numbers of humans and cause a broad range of diseases. Over 1 billion people are infected with intestinal nematodes, and many millions are infected with filarial nematodes, flukes, and tapeworms. They are an even greater problem in domestic animals.	Niclosamide works by killing tapeworms on contact. Adult worms (but not ova) are rapidly killed, presumably due to uncoupling of oxidative phosphorylation or stimulation of ATPase activity. The killed worms are then passed in the stool or sometimes destroyed in the intestine. Niclosamide may work as a molluscicide by binding to and damaging DNA.	-0.133353	6.56667e-38	3.45158e-33	3 ÂµM	24 h	MCF7	cell line	tumor	breast	adenocarcinoma	-Agrochemicals-Amides-Amines-Anilides-Aniline Compounds-Anthelmintics-Anti-Infective Agents-Anticestodal Agents-Anticestodals-Antinematodal Agents-Antiparasitic Agents-Antiparasitic Products, Insecticides and Repellents-Antiplatyhelmintic Agents-Compounds used in a research, industrial, or household setting-Cytochrome P-450 CYP1A2 Inhibitors-Cytochrome P-450 CYP1A2 Inhibitors (strength unknown)-C…
4864	CPC004_A375_6H:BRD-K35960502-001-10-1:10	Niclosamide	DB06803	Niclosamide is used for the treatment of most tapeworm infections. Helminths (worms) are multicellular organisms that infect very large numbers of humans and cause a broad range of diseases. Over 1 billion people are infected with intestinal nematodes, and many millions are infected with filarial nematodes, flukes, and tapeworms. They are an even greater problem in domestic animals.	Niclosamide works by killing tapeworms on contact. Adult worms (but not ova) are rapidly killed, presumably due to uncoupling of oxidative phosphorylation or stimulation of ATPase activity. The killed worms are then passed in the stool or sometimes destroyed in the intestine. Niclosamide may work as a molluscicide by binding to and damaging DNA.	-0.133342	6.66128e-38	3.5013e-33	10 ÂµM	6 h	A375	cell line	tumor	skin	malignant melanoma	-Agrochemicals-Amides-Amines-Anilides-Aniline Compounds-Anthelmintics-Anti-Infective Agents-Anticestodal Agents-Anticestodals-Antinematodal Agents-Antiparasitic Agents-Antiparasitic Products, Insecticides and Repellents-Antiplatyhelmintic Agents-Compounds used in a research, industrial, or household setting-Cytochrome P-450 CYP1A2 Inhibitors-Cytochrome P-450 CYP1A2 Inhibitors (strength unknown)-C…
36310	MUC.CP003_NKDBA_24H:BRD-K35960502-001-10-1:1.1111	Niclosamide	DB06803	Niclosamide is used for the treatment of most tapeworm infections. Helminths (worms) are multicellular organisms that infect very large numbers of humans and cause a broad range of diseases. Over 1 billion people are infected with intestinal nematodes, and many millions are infected with filarial nematodes, flukes, and tapeworms. They are an even greater problem in domestic animals.	Niclosamide works by killing tapeworms on contact. Adult worms (but not ova) are rapidly killed, presumably due to uncoupling of oxidative phosphorylation or stimulation of ATPase activity. The killed worms are then passed in the stool or sometimes destroyed in the intestine. Niclosamide may work as a molluscicide by binding to and damaging DNA.	-0.133161	8.36142e-38	4.39493e-33	1 ÂµM	24 h	NKDBA	cell line	normal	kidney	kidney epithelial	-Agrochemicals-Amides-Amines-Anilides-Aniline Compounds-Anthelmintics-Anti-Infective Agents-Anticestodal Agents-Anticestodals-Antinematodal Agents-Antiparasitic Agents-Antiparasitic Products, Insecticides and Repellents-Antiplatyhelmintic Agents-Compounds used in a research, industrial, or household setting-Cytochrome P-450 CYP1A2 Inhibitors-Cytochrome P-450 CYP1A2 Inhibitors (strength unknown)-C…
28117	CPC015_MCF7_24H:BRD-A06352418-001-15-0:10	Terfenadine	DB00342	In the U.S., Terfenadine was superseded by fexofenadine in the 1990s due to the risk of cardiac arrhythmia caused by QT interval prolongation.	Terfenadine competes with histamine for binding at H1-receptor sites in the GI tract, uterus, large blood vessels, and bronchial muscle. This reversible binding of terfenadine to H1-receptors suppresses the formation of edema, flare, and pruritus resulting from histaminic activity. As the drug does not readily cross the blood-brain barrier, CNS depression is minimal.	-0.132506	1.90337e-37	1.00045e-32	10 ÂµM	24 h	MCF7	cell line	tumor	breast	adenocarcinoma	-Anticholinergic Agents-Antihistamines for Systemic Use-Benzene Derivatives-Benzhydryl Compounds-BSEP/ABCB11 Substrates-Cytochrome P-450 CYP2C8 Inhibitors-Cytochrome P-450 CYP2C8 Inhibitors (strength unknown)-Cytochrome P-450 CYP2D6 Inhibitors-Cytochrome P-450 CYP2D6 Inhibitors (moderate)-Cytochrome P-450 CYP2D6 Inhibitors (weak)-Cytochrome P-450 CYP2D6 Substrates-Cytochrome P-450 CYP3A Inducers-…
1878	CPC006_A375_6H:BRD-A19633847-050-20-6:10	Perhexiline	DB01074	Perhexiline is a coronary vasodilator used especially for angina of effort. It may cause neuropathy and hepatitis.	Perhexiline binds to the mitochondrial enzyme carnitine palmitoyltransferase (CPT)-1 and CPT-2. It acts by shifting myocardial substrate utilisation from long chain fatty acids to carbohydrates through inhibition of CPT-1 and, to a lesser extent, CPT-2, resulting in increased glucose and lactate utilization. This results in increased ATP production for the same O2 consumption as before and conseq…	-0.132437	2.0756e-37	1.09097e-32	10 ÂµM	6 h	A375	cell line	tumor	skin	malignant melanoma	-Agents causing hyperkalemia-Antiarrhythmic agents-Bradycardia-Causing Agents-Calcium-Regulating Hormones and Agents-Calcium Channel Blockers-Cardiovascular Agents-Cytochrome P-450 CYP2B6 Substrates-Cytochrome P-450 CYP2D6 Inhibitors-Cytochrome P-450 CYP2D6 Inhibitors (moderate)-Cytochrome P-450 CYP2D6 Substrates-Cytochrome P-450 CYP3A Substrates-Cytochrome P-450 CYP3A4 Substrates-Cytochrome P-45…
4000	CPC006_A375_24H:BRD-K35960502-001-10-1:10	Niclosamide	DB06803	Niclosamide is used for the treatment of most tapeworm infections. Helminths (worms) are multicellular organisms that infect very large numbers of humans and cause a broad range of diseases. Over 1 billion people are infected with intestinal nematodes, and many millions are infected with filarial nematodes, flukes, and tapeworms. They are an even greater problem in domestic animals.	Niclosamide works by killing tapeworms on contact. Adult worms (but not ova) are rapidly killed, presumably due to uncoupling of oxidative phosphorylation or stimulation of ATPase activity. The killed worms are then passed in the stool or sometimes destroyed in the intestine. Niclosamide may work as a molluscicide by binding to and damaging DNA.	-0.132359	2.28878e-37	1.20303e-32	10 ÂµM	24 h	A375	cell line	tumor	skin	malignant melanoma	-Agrochemicals-Amides-Amines-Anilides-Aniline Compounds-Anthelmintics-Anti-Infective Agents-Anticestodal Agents-Anticestodals-Antinematodal Agents-Antiparasitic Agents-Antiparasitic Products, Insecticides and Repellents-Antiplatyhelmintic Agents-Compounds used in a research, industrial, or household setting-Cytochrome P-450 CYP1A2 Inhibitors-Cytochrome P-450 CYP1A2 Inhibitors (strength unknown)-C…
13720	CPC014_HA1E_6H:BRD-K29582115-311-02-0:10	Ziprasidone	DB00246	Ziprasidone is classified as an atypical antipsychotic and is used primarily to treat schizophrenia and bipolar disorder.[A180748] It is effective at reducing the rate and time of relapses in schizophrenia, and can be used to treat manic episodes in bipolar disorder although the mechanism of action is unknown.[A180748]	The effects of ziprasidone are differentiated from other antispychotics based on it's preference and affinity for certain receptors. Ziprasidone binds to serotonin-2A (5-HT2A) and dopamine D2 receptors in a similar fashion to other atypical antipsychotics; however, one key difference is that ziprasidone has a higher 5-HT2A/D2 receptor affinity ratio when compared to other antipsychotics such as o…	-0.131025	1.20399e-36	6.32842e-32	10 ÂµM	6 h	HA1E	cell line	normal	kidney	normal kidney	-Adrenergic alpha-1 Receptor Antagonists-Adrenergic alpha-Antagonists-Adrenergic Antagonists-Agents that produce hypertension-Anticholinergic Agents-Antidepressive Agents-Antipsychotic Agents-Antipsychotic Agents (Second Generation [Atypical])-Central Nervous System Agents-Central Nervous System Depressants-Cytochrome P-450 CYP1A2 Substrates-Cytochrome P-450 CYP2D6 Inhibitors-Cytochrome P-450 CYP…
46595	CPC006_U937_6H:BRD-K78659596-001-01-3:10	Ixazomib	DB09570	Ixazomib a second generation proteasome inhibitor (PI) and the first oral PI approved by the FDA in November 2015 for multiple myeloma treatment in combination with 2 other therapies (lenalidomide and dexamethasone) for patients who have received at least 1 prior therapy. It was found to have similar efficacy to bortezomib (the first PI approved for multiple myeloma therapy) in the control of mye…	Ixazomib is an N-capped dipeptidyl leucine boronic acid which reversibly inhibits the CT-L proteolytic (β5) site of the 20S proteasome. At higher concentrations, ixazomib also seems to inhibit the proteolytic β1 and β2 subunits and to induce accumulation of ubiquitinated proteins.	-0.130815	1.56246e-36	8.21261e-32	10 ÂµM	6 h	U937	cell line	tumor	haematopoietic and lymphoid tissue	lymphoma| B-cell| non-hodgkin's| histiocytic	-Amino Acids-Amino Acids, Peptides, and Proteins-Antineoplastic Agents-Antineoplastic and Immunomodulating Agents-Cytochrome P-450 CYP1A2 Substrates-Cytochrome P-450 CYP2B6 Substrates-Cytochrome P-450 CYP2C19 Substrates-Cytochrome P-450 CYP2C8 Substrates-Cytochrome P-450 CYP2C9 Substrates-Cytochrome P-450 CYP2D6 Substrates-Cytochrome P-450 CYP3A Substrates-Cytochrome P-450 CYP3A4 Substrates-Cytoc…
36301	MUC.CP001_NKDBA_24H:BRD-K02130563-001-01-5:0.3704	Panobinostat	DB06603	Panobinostat is an oral deacetylace (DAC) inhibitor approved on February 23, 2015 by the FDA for the treatment of multiple myeloma. The approval was accelerated based on progression-free survival, therefore confirmatory trials by the sponsor to demonstrate clinical efficacy in multiple myeloma treatment are in progress of being conducted. Panobinostat is marketed by Novartis under the brand name …	Panobinostat is a deacetylase (DAC) inhibitor. DACs, also known as histone DACs (HDAC), are responsible for regulating the acetylation of about 1750 proteins in the body; their functions are involved in many biological processes including DNA replication and repair, chromatin remodelling, transcription of genes, progression of the cell-cycle, protein degradation and cytoskeletal reorganization. I…	-0.130426	2.52383e-36	1.32657e-31	500 nM	24 h	NKDBA	cell line	normal	kidney	kidney epithelial	-Amines-Antineoplastic Agents-Antineoplastic and Immunomodulating Agents-Cytochrome P-450 CYP2D6 Inhibitors-Cytochrome P-450 CYP2D6 Inhibitors (moderate)-Cytochrome P-450 CYP3A Substrates-Cytochrome P-450 CYP3A4 Substrates-Cytochrome P-450 Enzyme Inhibitors-Cytochrome P-450 Substrates-Enzyme Inhibitors-Heterocyclic Compounds, Fused-Ring-Histone Deacetylase Inhibitors-Hydroxamic Acids-Hydroxy Acid…
4178	CPC011_A375_6H:BRD-K37798499-001-13-2:10	Etoposide	DB00773	A semisynthetic derivative of podophyllotoxin that exhibits antitumor activity. Etoposide inhibits DNA synthesis by forming a complex with topoisomerase II and DNA. This complex induces breaks in double stranded DNA and prevents repair by topoisomerase II binding. Accumulated breaks in DNA prevent entry into the mitotic phase of cell division, and lead to cell death. Etoposide acts primarily in t…	Etoposide inhibits DNA topoisomerase II, thereby inhibiting DNA re-ligation. This causes critical errors in DNA synthesis at the premitotic stage of cell division and can lead to apoptosis of the cancer cell. Etoposide is cell cycle dependent and phase specific, affecting mainly the S and G2 phases of cell division. Inhibition of the topoisomerase II alpha isoform results in the anti-tumour activ…	-0.130131	3.6303e-36	1.90816e-31	10 ÂµM	6 h	A375	cell line	tumor	skin	malignant melanoma	-Antineoplastic Agents-Antineoplastic Agents, Phytogenic-Antineoplastic and Immunomodulating Agents-BCRP/ABCG2 Substrates-Benzene Derivatives-Benzyl Compounds-Carbohydrates-Cardiotoxic antineoplastic agents-Cytochrome P-450 CYP1A2 Substrates-Cytochrome P-450 CYP2E1 Substrates-Cytochrome P-450 CYP3A Inducers-Cytochrome P-450 CYP3A Inhibitors-Cytochrome P-450 CYP3A Substrates-Cytochrome P-450 CYP3A…
48425	DOS002_VCAP_6H:BRD-A84481105:10	Thioridazine	DB00679	A phenothiazine antipsychotic used in the management of psychoses, including schizophrenia, and in the control of severely disturbed or agitated behavior. It has little antiemetic activity. Thioridazine has a higher incidence of antimuscarinic effects, but a lower incidence of extrapyramidal symptoms, than chlorpromazine. (From Martindale, The Extra Pharmacopoeia, 30th ed, p618). Thioridazine was…	Thioridazine blocks postsynaptic mesolimbic dopaminergic D1 and D2 receptors in the brain; blocks alpha-adrenergic effect, depresses the release of hypothalamic and hypophyseal hormones and is believed to depress the reticular activating system thus affecting basal metabolism, body temperature, wakefulness, vasomotor tone, and emesis.	-0.130007	4.23016e-36	2.22345e-31	10 ÂµM	6 h	VCAP	cell line	tumor	prostate	carcinoma	-Adrenergic alpha-1 Receptor Antagonists-Adrenergic alpha-Antagonists-Adrenergic Antagonists-Agents that produce hypertension-Antidepressive Agents-Antipsychotic Agents-Antipsychotic Agents (First Generation [Typical])-Central Nervous System Agents-Central Nervous System Depressants-Cytochrome P-450 CYP2C19 Substrates-Cytochrome P-450 CYP2D6 Inhibitors-Cytochrome P-450 CYP2D6 Inhibitors (strong)-…
28181	CPC015_MCF7_24H:BRD-K19227686-001-12-9:10	Phenolphthalein	DB04824	Phenolphthalein was withdrawn in Canada due to concerns with carcinogenicity in 1997.		-0.129927	4.66525e-36	2.45215e-31	10 ÂµM	24 h	MCF7	cell line	tumor	breast	adenocarcinoma	-Alimentary Tract and Metabolism-Benzene Derivatives-Compounds used in a research, industrial, or household setting-Contact Laxatives-Drugs for Constipation-Indicators and Reagents-Laboratory Chemicals-Laxatives-Phenolphthaleins-Phenols
6022	HOG001_A549_24H:BRD-A19633847-050-20-6:10	Perhexiline	DB01074	Perhexiline is a coronary vasodilator used especially for angina of effort. It may cause neuropathy and hepatitis.	Perhexiline binds to the mitochondrial enzyme carnitine palmitoyltransferase (CPT)-1 and CPT-2. It acts by shifting myocardial substrate utilisation from long chain fatty acids to carbohydrates through inhibition of CPT-1 and, to a lesser extent, CPT-2, resulting in increased glucose and lactate utilization. This results in increased ATP production for the same O2 consumption as before and conseq…	-0.128536	2.55053e-35	1.34061e-30	10 ÂµM	24 h	A549	cell line	tumor	lung	non small cell lung cancer| carcinoma	-Agents causing hyperkalemia-Antiarrhythmic agents-Bradycardia-Causing Agents-Calcium-Regulating Hormones and Agents-Calcium Channel Blockers-Cardiovascular Agents-Cytochrome P-450 CYP2B6 Substrates-Cytochrome P-450 CYP2D6 Inhibitors-Cytochrome P-450 CYP2D6 Inhibitors (moderate)-Cytochrome P-450 CYP2D6 Substrates-Cytochrome P-450 CYP3A Substrates-Cytochrome P-450 CYP3A4 Substrates-Cytochrome P-45…
29178	CPC006_MCF7_24H:BRD-K88510285-001-01-2:0.04	Bortezomib	DB00188	Bortezomib (originally PS-341 and marketed as Velcade by Millennium Pharmaceuticals) is the first therapeutic proteasome inhibitor to be tested in humans. The boron atom within bortezomib catalytically binds the active site of the 26S proteasome with high affinity and specificity, thereby resulting in cell cycle arrest and apoptosis. In normal cells, the proteasome is involved in degradation of u…	Bortezomib is a reversible inhibitor of the chymotrypsin-like activity of the 26S proteasome in mammalian cells. The 26S proteasome is a large protein complex that degrades ubiquitinated proteins. The active site of the proteasome has chymotrypsin-like, trypsin-like, and postglutamyl peptide hydrolysis activity. The 26S proteasome degrades various proteins critical to cancer cell survival, such a…	-0.128125	4.19572e-35	2.20535e-30	10 nM	24 h	MCF7	cell line	tumor	breast	adenocarcinoma	-Acids-Acids, Noncarboxylic-Antineoplastic Agents-Antineoplastic and Immunomodulating Agents-Boron Compounds-Boronic Acids-Cardiotoxic antineoplastic agents-Cytochrome P-450 CYP1A2 Inhibitors-Cytochrome P-450 CYP1A2 Inhibitors (moderate)-Cytochrome P-450 CYP1A2 Inhibitors (strength unknown)-Cytochrome P-450 CYP1A2 Substrates-Cytochrome P-450 CYP2C19 Inhibitors-Cytochrome P-450 CYP2C19 Inhibitors …
36346	MUC.CP001_NKDBA_24H:BRD-K81418486-001-13-7:3.3333	Vorinostat	DB02546	Vorinostat (rINN) or suberoylanilide hydroxamic acid (SAHA), is a drug currently under investigation for the treatment of cutaneous T cell lymphoma (CTCL), a type of skin cancer, to be used when the disease persists, gets worse, or comes back during or after treatment with other medicines. It is the first in a new class of agents known as histone deacetylase inhibitors. A recent study suggested t…	Vorinostat inhibits the enzymatic activity of histone deacetylases HDAC1, HDAC2 and HDAC3 (Class I) and HDAC6 (Class II) at nanomolar concentrations (IC<sub>50</sub>&lt; 86 nM). These enzymes catalyze the removal of acetyl groups from the lysine residues of histones proteins. In some cancer cells, there is an overexpression of HDACs, or an aberrant recruitment of HDACs to oncogenic transcription …	-0.128106	4.29429e-35	2.25717e-30	3 ÂµM	24 h	NKDBA	cell line	normal	kidney	kidney epithelial	-Amides-Amines-Anilides-Aniline Compounds-Antineoplastic Agents-Antineoplastic and Immunomodulating Agents-Enzyme Inhibitors-Histone Deacetylase Inhibitors-Hydroxamic Acids-Hydroxy Acids-Hydroxylamines-Hyperglycemia-Associated Agents-Immunosuppressive Agents-Myelosuppressive Agents-Potential QTc-Prolonging Agents-QTc Prolonging Agents
48394	CPC020_VCAP_24H:BRD-K63828191-003-20-6:10	Raloxifene	DB00481	Raloxifene is a second generation selective estrogen receptor modulator (SERM) that mediates anti-estrogenic effects on breast and uterine tissues, and estrogenic effects on bone, lipid metabolism, and blood coagulation.[A4979,T28] Exhibiting tissue-specific effects distinct from [estradiol], raloxifene is the first of the benzothiophene group of antiestrogens to be labelled a SERM.[A4977] Availa…	Raloxifene is a selective estrogen receptor modulator that acts as both an estrogen agonist and antagonist via differential effects on the tissue-specific estrogen receptors. Based on the findings of competitive binding assays, raloxifene displays binding affinity that is similar to that of [estradiol][A721], the predominant circulating estrogen.[A178861] Estrogens play variable roles at differen…	-0.12781	6.13818e-35	3.22635e-30	10 ÂµM	24 h	VCAP	cell line	tumor	prostate	carcinoma	-BCRP/ABCG2 Substrates-Benzene Derivatives-Benzylidene Compounds-Bone Density Conservation Agents-Cytochrome P-450 CYP2B6 Inhibitors-Cytochrome P-450 CYP2B6 Inhibitors (strong)-Cytochrome P-450 CYP2C8 Inhibitors-Cytochrome P-450 CYP2C8 Inhibitors (strength unknown)-Cytochrome P-450 CYP3A Inhibitors-Cytochrome P-450 CYP3A4 Inhibitors-Cytochrome P-450 CYP3A4 Inhibitors (strength unknown)-Cytochrome…
42826	CPC011_PC3_24H:BRD-K74117820-066-08-2:10	Nelfinavir	DB00220	Nelfinavir is a potent HIV-1 protease inhibitor. It is used in combination with other antiviral drugs in the treatment of HIV in both adults and children. Nelfinavir inhibits the HIV viral proteinase enzyme which prevents cleavage of the gag-pol polyprotein, resulting in noninfectious, immature viral particles.	Nelfinavir inhibits the HIV viral proteinase enzyme which prevents cleavage of the gag-pol polyprotein, resulting in noninfectious, immature viral particles.	-0.127791	6.28729e-35	3.30473e-30	10 ÂµM	24 h	PC3	cell line	tumor	prostate	adenocarcinoma	-Anti-HIV Agents-Anti-Infective Agents-Anti-Retroviral Agents-Antiinfectives for Systemic Use-Antiviral Agents-Antivirals for Systemic Use-BCRP/ABCG2 Inhibitors-BSEP/ABCB11 Substrates-Cytochrome P-450 CYP2B6 Inhibitors-Cytochrome P-450 CYP2B6 Inhibitors (strength unknown)-Cytochrome P-450 CYP2C19 Inducers-Cytochrome P-450 CYP2C19 Inducers (strength unknown)-Cytochrome P-450 CYP2C19 Substrates-Cyt…
5494	CPC020_A549_6H:BRD-K03406345-001-11-2:10	Azacitidine	DB00928	A pyrimidine nucleoside analogue that inhibits DNA methyltransferase, impairing DNA methylation. It is also an antimetabolite of cytidine, incorporated primarily into RNA. Azacytidine has been used as an antineoplastic agent.	Azacitidine (5-azacytidine) is a chemical analogue of the cytosine nucleoside used in DNA and RNA. Azacitidine may induce antineoplastic activity by inhibition of DNA methyltransferase at low doses and cytotoxicity through incorporation into RNA and DNA at high doses. Covalent binding to DNA methyltransferase results in hypomethylation of DNA and prevents DNA synthesis. As azacitidine is a ribonu…	-0.127743	6.65945e-35	3.50034e-30	10 ÂµM	6 h	A549	cell line	tumor	lung	non small cell lung cancer| carcinoma	-Antimetabolites-Antineoplastic Agents-Antineoplastic and Immunomodulating Agents-Aza Compounds-Carbohydrates-Drugs that are Mainly Renally Excreted-Enzyme Inhibitors-Glycosides-Immunosuppressive Agents-Myelosuppressive Agents-Noxae-Nucleic Acid Synthesis Inhibitors-Nucleic Acids, Nucleotides, and Nucleosides-Nucleoside Metabolic Inhibitor-Nucleosides-Pyrimidine Analogues-Pyrimidine Nucleosides-P…
14732	CPC004_HCC515_24H:BRD-K35960502-001-10-1:10	Niclosamide	DB06803	Niclosamide is used for the treatment of most tapeworm infections. Helminths (worms) are multicellular organisms that infect very large numbers of humans and cause a broad range of diseases. Over 1 billion people are infected with intestinal nematodes, and many millions are infected with filarial nematodes, flukes, and tapeworms. They are an even greater problem in domestic animals.	Niclosamide works by killing tapeworms on contact. Adult worms (but not ova) are rapidly killed, presumably due to uncoupling of oxidative phosphorylation or stimulation of ATPase activity. The killed worms are then passed in the stool or sometimes destroyed in the intestine. Niclosamide may work as a molluscicide by binding to and damaging DNA.	-0.127623	7.69533e-35	4.04482e-30	10 ÂµM	24 h	HCC515	cell line	normal	lung	carcinoma	-Agrochemicals-Amides-Amines-Anilides-Aniline Compounds-Anthelmintics-Anti-Infective Agents-Anticestodal Agents-Anticestodals-Antinematodal Agents-Antiparasitic Agents-Antiparasitic Products, Insecticides and Repellents-Antiplatyhelmintic Agents-Compounds used in a research, industrial, or household setting-Cytochrome P-450 CYP1A2 Inhibitors-Cytochrome P-450 CYP1A2 Inhibitors (strength unknown)-C…
20043	CPC013_HEPG2_6H:BRD-K92723993-066-08-6:10	Imatinib	DB00619	Imatinib is a small molecule kinase inhibitor used to treat certain types of cancer. It is currently marketed by Novartis as Gleevec (USA) or Glivec (Europe/Australia) as its mesylate salt, imatinib mesilate (INN). It is occasionally referred to as CGP57148B or STI571 (especially in older publications). It is used in treating chronic myelogenous leukemia (CML), gastrointestinal stromal tumors (GI…	Imatinib mesylate is a protein-tyrosine kinase inhibitor that inhibits the Bcr-Abl tyrosine kinase, the constitutive abnormal tyrosine kinase created by the Philadelphia chromosome abnormality in chronic myeloid leukemia (CML). It inhibits proliferation and induces apoptosis in Bcr-Abl positive cell lines as well as fresh leukemic cells from Philadelphia chromosome positive chronic myeloid leukem…	-0.12753	8.61201e-35	4.52665e-30	10 ÂµM	6 h	HEPG2	cell line	tumor	liver	hepatocellular carcinoma	-Acids, Carbocyclic-Amides-Antineoplastic Agents-Antineoplastic and Immunomodulating Agents-BCRP/ABCG2 Inhibitors-BCRP/ABCG2 Substrates-Benzamides and benzamide derivatives-Benzene Derivatives-Benzoates-BSEP/ABCB11 Substrates-Cardiotoxic antineoplastic agents-Cytochrome P-450 CYP1A2 Substrates-Cytochrome P-450 CYP2C19 Substrates-Cytochrome P-450 CYP2C8 Substrates-Cytochrome P-450 CYP2C9 Inhibitor…
44452	CVD001_PHH_6H:BRD-K76674262-001-01-7:10	Omacetaxine mepesuccinate	DB04865	Omacetaxine mepesuccinate (formerly known as HHT or Homoharringtonine), is a cephalotaxine ester and protein synthesis inhibitor with established clinical activity as a single agent in hematological malignancies. Omacetaxine mepesuccinate is synthesized from cephalotaxine, which is an extract from the leaves of the plant, Cephalotaxus species. In October 2005, omacetaxine mepesuccinate received O…	Homoharringtonine inhibits protein synthesis by not directly binding to Bcr-Abl. It binds to the A-site cleft in the large ribosomal subunit, which affects chain elongation and prevents protein synthesis.	-0.127311	1.12119e-34	5.89322e-30	10 ÂµM	6 h	PHH	primary	primary	liver	normal primary liver	-Alkaloids-Antineoplastic Agents-Antineoplastic Agents, Phytogenic-Antineoplastic and Immunomodulating Agents-Benzazepines-Enzyme Inhibitors-Harringtonines-Heterocyclic Compounds, Fused-Ring-Protein Synthesis Inhibitors
20469	CPC018_HEPG2_6H:BRD-K17561142-003-16-8:10	Amiodarone	DB01118	Amiodarone is an antiarrhythmic drug used in a variety of settings.	The antiarrhythmic effect of amiodarone may be due to at least two major actions. It prolongs the myocardial cell-action potential (phase 3) duration and refractory period and acts as a noncompetitive a- and b-adrenergic inhibitor.	-0.127227	1.24003e-34	6.51786e-30	10 ÂµM	6 h	HEPG2	cell line	tumor	liver	hepatocellular carcinoma	-Agents causing hyperkalemia-Agents Causing Muscle Toxicity-Agents that reduce seizure threshold-alpha-Galactosidase, antagonists & inhibitors-Antiarrhythmic agents-Antiarrhythmics, Class III-Benzofurans-Bradycardia-Causing Agents-BSEP/ABCB11 Inhibitors-BSEP/ABCB11 Substrates-BSEP/ABCB11 Substrates with Narrow Therapeutic Index-Calcium Channel Blockers-Cardiac Therapy-Cardiovascular Agents-Chemic…
29173	CPC006_MCF7_24H:BRD-K78659596-001-01-3:10	Ixazomib	DB09570	Ixazomib a second generation proteasome inhibitor (PI) and the first oral PI approved by the FDA in November 2015 for multiple myeloma treatment in combination with 2 other therapies (lenalidomide and dexamethasone) for patients who have received at least 1 prior therapy. It was found to have similar efficacy to bortezomib (the first PI approved for multiple myeloma therapy) in the control of mye…	Ixazomib is an N-capped dipeptidyl leucine boronic acid which reversibly inhibits the CT-L proteolytic (β5) site of the 20S proteasome. At higher concentrations, ixazomib also seems to inhibit the proteolytic β1 and β2 subunits and to induce accumulation of ubiquitinated proteins.	-0.126886	1.86661e-34	9.81127e-30	10 ÂµM	24 h	MCF7	cell line	tumor	breast	adenocarcinoma	-Amino Acids-Amino Acids, Peptides, and Proteins-Antineoplastic Agents-Antineoplastic and Immunomodulating Agents-Cytochrome P-450 CYP1A2 Substrates-Cytochrome P-450 CYP2B6 Substrates-Cytochrome P-450 CYP2C19 Substrates-Cytochrome P-450 CYP2C8 Substrates-Cytochrome P-450 CYP2C9 Substrates-Cytochrome P-450 CYP2D6 Substrates-Cytochrome P-450 CYP3A Substrates-Cytochrome P-450 CYP3A4 Substrates-Cytoc…
35508	CPC006_MDST8_6H:BRD-K78126613-001-16-0:10	Menadione	DB00170	A synthetic naphthoquinone without the isoprenoid side chain and biological activity, but can be converted to active vitamin K2, menaquinone, after alkylation in vivo.	Menadione (vitamin K3) is involved as a cofactor in the posttranslational gamma-carboxylation of glutamic acid residues of certain proteins in the body. These proteins include the vitamin K-dependent coagulation factors II (prothrombin), VII (proconvertin), IX (Christmas factor), X (Stuart factor), protein C, protein S, protein Zv and a growth-arrest-specific factor (Gas6). In contrast to the oth…	-0.125189	1.40728e-33	7.39694e-29	10 ÂµM	6 h	MDST8	cell line	tumor	large intestine	colorectal carcinoma	-Antifibrinolytic Agents-Blood and Blood Forming Organs-Coagulants-Cytochrome P-450 CYP1A2 Inducers-Cytochrome P-450 CYP1A2 Inducers (strength unknown)-Cytochrome P-450 CYP2A6 Inhibitors-Cytochrome P-450 CYP2A6 Inhibitors (strength unknown)-Cytochrome P-450 Enzyme Inducers-Cytochrome P-450 Enzyme Inhibitors-Diet, Food, and Nutrition-Dietary Supplements-Diterpenes-Fibrin Modulating Agents-Food-Foo…
38156	CPD002_PC3_24H:BRD-K13044802-213-15-7:10	Ciclopirox	DB01188	Ciclopirox olamine (used in preparations called Batrafen, Loprox, Mycoster, Penlac and Stieprox) is a synthetic antifungal agent for topical dermatologic treatment of superficial mycoses. In particular, the agent is especially effective in treating Tinea versicolor.	Unlike antifungals such as itraconazole and terbinafine, which affect sterol synthesis, ciclopirox is thought to act through the chelation of polyvalent metal cations, such as Fe<sup>3+</sup> and Al<sup>3+</sup>. These cations inhibit many enzymes, including cytochromes, thus disrupting cellular activities such as mitochondrial electron transport processes and energy production. Ciclopirox also a…	-0.125046	1.66671e-33	8.76057e-29	10 ÂµM	24 h	PC3	cell line	tumor	prostate	adenocarcinoma	-Anti-Infective Agents-Antifungal Agents-Antifungals for Dermatological Use-Antifungals for Topical Use-Cyclohexanes-Cycloparaffins-Decreased DNA Replication-Decreased Protein Synthesis-Decreased RNA Replication-Dermatologicals-Genito Urinary System and Sex Hormones-Gynecological Antiinfectives and Antiseptics-Hydroxypyridones-Protein Synthesis Inhibitors-Pyridines-Pyridones-Vaginal Creams, Foams…
41395	CPC020_PC3_24H:BRD-K03406345-001-11-2:10	Azacitidine	DB00928	A pyrimidine nucleoside analogue that inhibits DNA methyltransferase, impairing DNA methylation. It is also an antimetabolite of cytidine, incorporated primarily into RNA. Azacytidine has been used as an antineoplastic agent.	Azacitidine (5-azacytidine) is a chemical analogue of the cytosine nucleoside used in DNA and RNA. Azacitidine may induce antineoplastic activity by inhibition of DNA methyltransferase at low doses and cytotoxicity through incorporation into RNA and DNA at high doses. Covalent binding to DNA methyltransferase results in hypomethylation of DNA and prevents DNA synthesis. As azacitidine is a ribonu…	-0.124709	2.47756e-33	1.30226e-28	10 ÂµM	24 h	PC3	cell line	tumor	prostate	adenocarcinoma	-Antimetabolites-Antineoplastic Agents-Antineoplastic and Immunomodulating Agents-Aza Compounds-Carbohydrates-Drugs that are Mainly Renally Excreted-Enzyme Inhibitors-Glycosides-Immunosuppressive Agents-Myelosuppressive Agents-Noxae-Nucleic Acid Synthesis Inhibitors-Nucleic Acids, Nucleotides, and Nucleosides-Nucleoside Metabolic Inhibitor-Nucleosides-Pyrimidine Analogues-Pyrimidine Nucleosides-P…
48213	CPC020_VCAP_24H:BRD-K03406345-001-11-2:10	Azacitidine	DB00928	A pyrimidine nucleoside analogue that inhibits DNA methyltransferase, impairing DNA methylation. It is also an antimetabolite of cytidine, incorporated primarily into RNA. Azacytidine has been used as an antineoplastic agent.	Azacitidine (5-azacytidine) is a chemical analogue of the cytosine nucleoside used in DNA and RNA. Azacitidine may induce antineoplastic activity by inhibition of DNA methyltransferase at low doses and cytotoxicity through incorporation into RNA and DNA at high doses. Covalent binding to DNA methyltransferase results in hypomethylation of DNA and prevents DNA synthesis. As azacitidine is a ribonu…	-0.124517	3.10824e-33	1.63375e-28	10 ÂµM	24 h	VCAP	cell line	tumor	prostate	carcinoma	-Antimetabolites-Antineoplastic Agents-Antineoplastic and Immunomodulating Agents-Aza Compounds-Carbohydrates-Drugs that are Mainly Renally Excreted-Enzyme Inhibitors-Glycosides-Immunosuppressive Agents-Myelosuppressive Agents-Noxae-Nucleic Acid Synthesis Inhibitors-Nucleic Acids, Nucleotides, and Nucleosides-Nucleoside Metabolic Inhibitor-Nucleosides-Pyrimidine Analogues-Pyrimidine Nucleosides-P…
46339	CPC006_SW620_6H:BRD-K35960502-001-10-1:10	Niclosamide	DB06803	Niclosamide is used for the treatment of most tapeworm infections. Helminths (worms) are multicellular organisms that infect very large numbers of humans and cause a broad range of diseases. Over 1 billion people are infected with intestinal nematodes, and many millions are infected with filarial nematodes, flukes, and tapeworms. They are an even greater problem in domestic animals.	Niclosamide works by killing tapeworms on contact. Adult worms (but not ova) are rapidly killed, presumably due to uncoupling of oxidative phosphorylation or stimulation of ATPase activity. The killed worms are then passed in the stool or sometimes destroyed in the intestine. Niclosamide may work as a molluscicide by binding to and damaging DNA.	-0.124515	3.11421e-33	1.63689e-28	10 ÂµM	6 h	SW620	cell line	tumor	large intestine	colorectal adenocarcinoma	-Agrochemicals-Amides-Amines-Anilides-Aniline Compounds-Anthelmintics-Anti-Infective Agents-Anticestodal Agents-Anticestodals-Antinematodal Agents-Antiparasitic Agents-Antiparasitic Products, Insecticides and Repellents-Antiplatyhelmintic Agents-Compounds used in a research, industrial, or household setting-Cytochrome P-450 CYP1A2 Inhibitors-Cytochrome P-450 CYP1A2 Inhibitors (strength unknown)-C…
25822	CPC018_HT29_6H:BRD-K35960502-001-10-1:10	Niclosamide	DB06803	Niclosamide is used for the treatment of most tapeworm infections. Helminths (worms) are multicellular organisms that infect very large numbers of humans and cause a broad range of diseases. Over 1 billion people are infected with intestinal nematodes, and many millions are infected with filarial nematodes, flukes, and tapeworms. They are an even greater problem in domestic animals.	Niclosamide works by killing tapeworms on contact. Adult worms (but not ova) are rapidly killed, presumably due to uncoupling of oxidative phosphorylation or stimulation of ATPase activity. The killed worms are then passed in the stool or sometimes destroyed in the intestine. Niclosamide may work as a molluscicide by binding to and damaging DNA.	-0.123884	6.52773e-33	3.4311e-28	10 ÂµM	6 h	HT29	cell line	tumor	large intestine	colorectal adenocarcinoma	-Agrochemicals-Amides-Amines-Anilides-Aniline Compounds-Anthelmintics-Anti-Infective Agents-Anticestodal Agents-Anticestodals-Antinematodal Agents-Antiparasitic Agents-Antiparasitic Products, Insecticides and Repellents-Antiplatyhelmintic Agents-Compounds used in a research, industrial, or household setting-Cytochrome P-450 CYP1A2 Inhibitors-Cytochrome P-450 CYP1A2 Inhibitors (strength unknown)-C…
21366	CPC006_HT115_6H:BRD-K89732114-001-05-9:10	Trifluoperazine	DB00831	A phenothiazine with actions similar to chlorpromazine. It is used as an antipsychotic and an antiemetic.	Trifluoperazine blocks postsynaptic mesolimbic dopaminergic D1 and D2 receptors in the brain; depresses the release of hypothalamic and hypophyseal hormones and is believed to depress the reticular activating system thus affecting basal metabolism, body temperature, wakefulness, vasomotor tone, and emesis.	-0.123679	8.29095e-33	4.35789e-28	10 ÂµM	6 h	HT115	cell line	tumor	large intestine	colorectal carcinoma	-Adrenergic alpha-1 Receptor Antagonists-Adrenergic alpha-Antagonists-Adrenergic Antagonists-Agents that produce hypertension-Antiemetics-Antipsychotic Agents-Antipsychotic Agents (First Generation [Typical])-Autonomic Agents-Central Nervous System Agents-Central Nervous System Depressants-Cytochrome P-450 CYP1A2 Substrates-Cytochrome P-450 Substrates-Dopamine Agents-Dopamine Antagonists-Dopamine…
48438	DOS004_VCAP_6H:BRD-A84481105:10	Thioridazine	DB00679	A phenothiazine antipsychotic used in the management of psychoses, including schizophrenia, and in the control of severely disturbed or agitated behavior. It has little antiemetic activity. Thioridazine has a higher incidence of antimuscarinic effects, but a lower incidence of extrapyramidal symptoms, than chlorpromazine. (From Martindale, The Extra Pharmacopoeia, 30th ed, p618). Thioridazine was…	Thioridazine blocks postsynaptic mesolimbic dopaminergic D1 and D2 receptors in the brain; blocks alpha-adrenergic effect, depresses the release of hypothalamic and hypophyseal hormones and is believed to depress the reticular activating system thus affecting basal metabolism, body temperature, wakefulness, vasomotor tone, and emesis.	-0.122951	1.93454e-32	1.01683e-27	10 ÂµM	6 h	VCAP	cell line	tumor	prostate	carcinoma	-Adrenergic alpha-1 Receptor Antagonists-Adrenergic alpha-Antagonists-Adrenergic Antagonists-Agents that produce hypertension-Antidepressive Agents-Antipsychotic Agents-Antipsychotic Agents (First Generation [Typical])-Central Nervous System Agents-Central Nervous System Depressants-Cytochrome P-450 CYP2C19 Substrates-Cytochrome P-450 CYP2D6 Inhibitors-Cytochrome P-450 CYP2D6 Inhibitors (strong)-…
41770	CPC006_PC3_24H:BRD-K35960502-001-10-1:10	Niclosamide	DB06803	Niclosamide is used for the treatment of most tapeworm infections. Helminths (worms) are multicellular organisms that infect very large numbers of humans and cause a broad range of diseases. Over 1 billion people are infected with intestinal nematodes, and many millions are infected with filarial nematodes, flukes, and tapeworms. They are an even greater problem in domestic animals.	Niclosamide works by killing tapeworms on contact. Adult worms (but not ova) are rapidly killed, presumably due to uncoupling of oxidative phosphorylation or stimulation of ATPase activity. The killed worms are then passed in the stool or sometimes destroyed in the intestine. Niclosamide may work as a molluscicide by binding to and damaging DNA.	-0.122918	2.01046e-32	1.05674e-27	10 ÂµM	24 h	PC3	cell line	tumor	prostate	adenocarcinoma	-Agrochemicals-Amides-Amines-Anilides-Aniline Compounds-Anthelmintics-Anti-Infective Agents-Anticestodal Agents-Anticestodals-Antinematodal Agents-Antiparasitic Agents-Antiparasitic Products, Insecticides and Repellents-Antiplatyhelmintic Agents-Compounds used in a research, industrial, or household setting-Cytochrome P-450 CYP1A2 Inhibitors-Cytochrome P-450 CYP1A2 Inhibitors (strength unknown)-C…
46198	CPC006_SNUC4_6H:BRD-K88510285-001-01-2:0.04	Bortezomib	DB00188	Bortezomib (originally PS-341 and marketed as Velcade by Millennium Pharmaceuticals) is the first therapeutic proteasome inhibitor to be tested in humans. The boron atom within bortezomib catalytically binds the active site of the 26S proteasome with high affinity and specificity, thereby resulting in cell cycle arrest and apoptosis. In normal cells, the proteasome is involved in degradation of u…	Bortezomib is a reversible inhibitor of the chymotrypsin-like activity of the 26S proteasome in mammalian cells. The 26S proteasome is a large protein complex that degrades ubiquitinated proteins. The active site of the proteasome has chymotrypsin-like, trypsin-like, and postglutamyl peptide hydrolysis activity. The 26S proteasome degrades various proteins critical to cancer cell survival, such a…	-0.122913	2.02342e-32	1.06355e-27	10 nM	6 h	SNUC4					-Acids-Acids, Noncarboxylic-Antineoplastic Agents-Antineoplastic and Immunomodulating Agents-Boron Compounds-Boronic Acids-Cardiotoxic antineoplastic agents-Cytochrome P-450 CYP1A2 Inhibitors-Cytochrome P-450 CYP1A2 Inhibitors (moderate)-Cytochrome P-450 CYP1A2 Inhibitors (strength unknown)-Cytochrome P-450 CYP1A2 Substrates-Cytochrome P-450 CYP2C19 Inhibitors-Cytochrome P-450 CYP2C19 Inhibitors …
36313	MUC.CP002_NKDBA_24H:BRD-K81418486-001-13-7:0.3704	Vorinostat	DB02546	Vorinostat (rINN) or suberoylanilide hydroxamic acid (SAHA), is a drug currently under investigation for the treatment of cutaneous T cell lymphoma (CTCL), a type of skin cancer, to be used when the disease persists, gets worse, or comes back during or after treatment with other medicines. It is the first in a new class of agents known as histone deacetylase inhibitors. A recent study suggested t…	Vorinostat inhibits the enzymatic activity of histone deacetylases HDAC1, HDAC2 and HDAC3 (Class I) and HDAC6 (Class II) at nanomolar concentrations (IC<sub>50</sub>&lt; 86 nM). These enzymes catalyze the removal of acetyl groups from the lysine residues of histones proteins. In some cancer cells, there is an overexpression of HDACs, or an aberrant recruitment of HDACs to oncogenic transcription …	-0.122787	2.34098e-32	1.23047e-27	500 nM	24 h	NKDBA	cell line	normal	kidney	kidney epithelial	-Amides-Amines-Anilides-Aniline Compounds-Antineoplastic Agents-Antineoplastic and Immunomodulating Agents-Enzyme Inhibitors-Histone Deacetylase Inhibitors-Hydroxamic Acids-Hydroxy Acids-Hydroxylamines-Hyperglycemia-Associated Agents-Immunosuppressive Agents-Myelosuppressive Agents-Potential QTc-Prolonging Agents-QTc Prolonging Agents
32129	HOG003_MCF7_6H:BRD-K78126613-001-16-0:10	Menadione	DB00170	A synthetic naphthoquinone without the isoprenoid side chain and biological activity, but can be converted to active vitamin K2, menaquinone, after alkylation in vivo.	Menadione (vitamin K3) is involved as a cofactor in the posttranslational gamma-carboxylation of glutamic acid residues of certain proteins in the body. These proteins include the vitamin K-dependent coagulation factors II (prothrombin), VII (proconvertin), IX (Christmas factor), X (Stuart factor), protein C, protein S, protein Zv and a growth-arrest-specific factor (Gas6). In contrast to the oth…	-0.122346	3.89741e-32	2.04856e-27	10 ÂµM	6 h	MCF7	cell line	tumor	breast	adenocarcinoma	-Antifibrinolytic Agents-Blood and Blood Forming Organs-Coagulants-Cytochrome P-450 CYP1A2 Inducers-Cytochrome P-450 CYP1A2 Inducers (strength unknown)-Cytochrome P-450 CYP2A6 Inhibitors-Cytochrome P-450 CYP2A6 Inhibitors (strength unknown)-Cytochrome P-450 Enzyme Inducers-Cytochrome P-450 Enzyme Inhibitors-Diet, Food, and Nutrition-Dietary Supplements-Diterpenes-Fibrin Modulating Agents-Food-Foo…
15350	CPC004_HCC515_24H:BRD-K41731458-001-04-5:10	Triclosan	DB08604	An aromatic ether that is phenol which is substituted at C-5 by a chloro group and at C-2 by a 2,4-dichlorophenoxy group. It is widely used as a preservative and antimicrobial agent in personal care products such as soaps, skin creams, toothpaste and deodorants as well as in household items such as plastic chopping boards, sports equipment and shoes.	Triclosan is a biocidal compound with multiple targets in the cytoplasm and membrane. At lower concentrations, however, triclosan appears bacteriostatic and is seen to target bacteria mainly by inhibiting fatty acid synthesis. Triclosan binds to enoyl-acyl carrier protein reductase enzyme (ENR). This complex has increased affinity for NAD+ and forms a ternary complex. This complex is unable to pa…	-0.122336	3.9456e-32	2.07389e-27	10 ÂµM	24 h	HCC515	cell line	normal	lung	carcinoma	-Anti-Infective Agents-Anti-Infective Agents, Local-Antiseptics and Disinfectants-Benzene Derivatives-Dermatologicals-Ethers-Fatty Acid Synthesis Inhibitors-Hypolipidemic Agents-Lipid Regulating Agents-Medicated Dressings-Medicated Dressings With Antiinfectives-Miscellaneous Local Anti-infectives-Noxae-Phenol and Derivatives-Phenols-Phenyl Ethers-Toxic Actions
23364	CPC005_HT29_6H:BRD-A84481105-003-17-2:10	Thioridazine	DB00679	A phenothiazine antipsychotic used in the management of psychoses, including schizophrenia, and in the control of severely disturbed or agitated behavior. It has little antiemetic activity. Thioridazine has a higher incidence of antimuscarinic effects, but a lower incidence of extrapyramidal symptoms, than chlorpromazine. (From Martindale, The Extra Pharmacopoeia, 30th ed, p618). Thioridazine was…	Thioridazine blocks postsynaptic mesolimbic dopaminergic D1 and D2 receptors in the brain; blocks alpha-adrenergic effect, depresses the release of hypothalamic and hypophyseal hormones and is believed to depress the reticular activating system thus affecting basal metabolism, body temperature, wakefulness, vasomotor tone, and emesis.	-0.122186	4.68823e-32	2.46423e-27	10 ÂµM	6 h	HT29	cell line	tumor	large intestine	colorectal adenocarcinoma	-Adrenergic alpha-1 Receptor Antagonists-Adrenergic alpha-Antagonists-Adrenergic Antagonists-Agents that produce hypertension-Antidepressive Agents-Antipsychotic Agents-Antipsychotic Agents (First Generation [Typical])-Central Nervous System Agents-Central Nervous System Depressants-Cytochrome P-450 CYP2C19 Substrates-Cytochrome P-450 CYP2D6 Inhibitors-Cytochrome P-450 CYP2D6 Inhibitors (strong)-…
46423	CPC006_T3M10_6H:BRD-K35960502-001-10-1:10	Niclosamide	DB06803	Niclosamide is used for the treatment of most tapeworm infections. Helminths (worms) are multicellular organisms that infect very large numbers of humans and cause a broad range of diseases. Over 1 billion people are infected with intestinal nematodes, and many millions are infected with filarial nematodes, flukes, and tapeworms. They are an even greater problem in domestic animals.	Niclosamide works by killing tapeworms on contact. Adult worms (but not ova) are rapidly killed, presumably due to uncoupling of oxidative phosphorylation or stimulation of ATPase activity. The killed worms are then passed in the stool or sometimes destroyed in the intestine. Niclosamide may work as a molluscicide by binding to and damaging DNA.	-0.122157	4.8502e-32	2.54936e-27	10 ÂµM	6 h	T3M10	cell line	tumor	lung	non small cell lung cancer| large cell carcinoma	-Agrochemicals-Amides-Amines-Anilides-Aniline Compounds-Anthelmintics-Anti-Infective Agents-Anticestodal Agents-Anticestodals-Antinematodal Agents-Antiparasitic Agents-Antiparasitic Products, Insecticides and Repellents-Antiplatyhelmintic Agents-Compounds used in a research, industrial, or household setting-Cytochrome P-450 CYP1A2 Inhibitors-Cytochrome P-450 CYP1A2 Inhibitors (strength unknown)-C…
44337	CVD001_PHH_6H:BRD-K47869605-001-18-9:10	Podofilox	DB01179	A lignan found in podophyllin resin from the roots of podophyllum plants. It is a potent spindle poison, toxic if taken internally, and has been used as a cathartic. It is very irritating to skin and mucous membranes, has keratolytic actions, has been used to treat warts and keratoses, and may have antineoplastic properties, as do some of its congeners and derivatives.	The exact mechanism of action is not well understood. It does appear, however, that it and its derivatives may bind and inhibit topoisomerase II during the late S and early G2 stage. The drug may bind and stabilize the temporary break caused by the enzyme. This disrupts the reparation of the break through which the double-stranded DNA passes, and consequently stops DNA unwinding and replication	-0.122073	5.34049e-32	2.80707e-27	10 ÂµM	6 h	PHH	primary	primary	liver	normal primary liver	-Antimitotic Agents-Antineoplastic Agents, Phytogenic-Antiviral Agents-Benzene Derivatives-Benzyl Compounds-Decreased Mitosis-Dermatologicals-Keratolytic Agents-Lignans-Misc. Skin and Mucous Membrane Agents-Mitosis Modulators-Naphthalenes-Tetrahydronaphthalenes-Tubulin Modulators
29544	CPC004_MCF7_6H:BRD-K39987650-001-15-9:10	Bisacodyl	DB09020	Bisacodyl is an organic stimulant laxative that acts directly on the colon to promote bowel movement. Bisacodyl is prescribed for constipation, neurogenic bowel dysfunction, and bowel preparation before medical examinations.	Induces diarrhea which cleanses the colon.	-0.121727	7.95242e-32	4.17995e-27	10 ÂµM	6 h	MCF7	cell line	tumor	breast	adenocarcinoma	-Alimentary Tract and Metabolism-Benzene Derivatives-Contact Laxatives-Cresols-Drugs for Constipation-Enemas-Gastrointestinal Agents-Increased Large Intestinal Motility-Laxatives-Phenols-Stimulation Large Intestine Fluid/Electrolyte Secretion
32282	MUC.CP005_MCF7_6H:BRD-K88510285-001-01-2:50	Bortezomib	DB00188	Bortezomib (originally PS-341 and marketed as Velcade by Millennium Pharmaceuticals) is the first therapeutic proteasome inhibitor to be tested in humans. The boron atom within bortezomib catalytically binds the active site of the 26S proteasome with high affinity and specificity, thereby resulting in cell cycle arrest and apoptosis. In normal cells, the proteasome is involved in degradation of u…	Bortezomib is a reversible inhibitor of the chymotrypsin-like activity of the 26S proteasome in mammalian cells. The 26S proteasome is a large protein complex that degrades ubiquitinated proteins. The active site of the proteasome has chymotrypsin-like, trypsin-like, and postglutamyl peptide hydrolysis activity. The 26S proteasome degrades various proteins critical to cancer cell survival, such a…	-0.121025	1.77707e-31	9.34061e-27	50 ÂµM	6 h	MCF7	cell line	tumor	breast	adenocarcinoma	-Acids-Acids, Noncarboxylic-Antineoplastic Agents-Antineoplastic and Immunomodulating Agents-Boron Compounds-Boronic Acids-Cardiotoxic antineoplastic agents-Cytochrome P-450 CYP1A2 Inhibitors-Cytochrome P-450 CYP1A2 Inhibitors (moderate)-Cytochrome P-450 CYP1A2 Inhibitors (strength unknown)-Cytochrome P-450 CYP1A2 Substrates-Cytochrome P-450 CYP2C19 Inhibitors-Cytochrome P-450 CYP2C19 Inhibitors …
46565	CPC006_U937_6H:BRD-K88510285-001-01-2:0.04	Bortezomib	DB00188	Bortezomib (originally PS-341 and marketed as Velcade by Millennium Pharmaceuticals) is the first therapeutic proteasome inhibitor to be tested in humans. The boron atom within bortezomib catalytically binds the active site of the 26S proteasome with high affinity and specificity, thereby resulting in cell cycle arrest and apoptosis. In normal cells, the proteasome is involved in degradation of u…	Bortezomib is a reversible inhibitor of the chymotrypsin-like activity of the 26S proteasome in mammalian cells. The 26S proteasome is a large protein complex that degrades ubiquitinated proteins. The active site of the proteasome has chymotrypsin-like, trypsin-like, and postglutamyl peptide hydrolysis activity. The 26S proteasome degrades various proteins critical to cancer cell survival, such a…	-0.120712	2.53952e-31	1.33482e-26	10 nM	6 h	U937	cell line	tumor	haematopoietic and lymphoid tissue	lymphoma| B-cell| non-hodgkin's| histiocytic	-Acids-Acids, Noncarboxylic-Antineoplastic Agents-Antineoplastic and Immunomodulating Agents-Boron Compounds-Boronic Acids-Cardiotoxic antineoplastic agents-Cytochrome P-450 CYP1A2 Inhibitors-Cytochrome P-450 CYP1A2 Inhibitors (moderate)-Cytochrome P-450 CYP1A2 Inhibitors (strength unknown)-Cytochrome P-450 CYP1A2 Substrates-Cytochrome P-450 CYP2C19 Inhibitors-Cytochrome P-450 CYP2C19 Inhibitors …
37057	NMH002_NPC_24H:BRD-K99792991-001-29-9:10	Hexachlorophene	DB00756	A chlorinated bisphenol antiseptic with a bacteriostatic action against Gram-positive organisms, but much less effective against Gram-negative organisms. It is mainly used in soaps and creams and is an ingredient of various preparations used for skin disorders. (From Martindale, The Extra Pharmacopoeia, 30th ed, p797)	The primary mechanism of action of hexachlorophene, based on studies with <i>Bacillus megatherium</i>, is to inhibit the membrane-bound part of the electron transport chain, respiratory D-lactate dehydrogenase. It induces leakage, causes protoplast lysis, and inhibits respiration.	-0.120507	3.20878e-31	1.6866e-26	10 ÂµM	24 h	NPC	differentiated	primary	central nervous system	normal stem fibroblast-derived iPScs	-Anti-Infective Agents-Anti-Infective Agents, Local-Antiseptics and Disinfectants-Benzene Derivatives-Chlorobenzenes-Chlorophenols-Dermatologicals-Hydrocarbons, Chlorinated-Hydrocarbons, Halogenated-Phenol and Derivatives-Phenols
27447	CPD001_MCF7_24H:BRD-A82396632-001-11-3:10	Miconazole	DB01110	An imidazole antifungal agent that is used topically and by intravenous infusion.	Miconazole interacts with 14-&alpha; demethylase, a cytochrome P-450 enzyme necessary to convert lanosterol to ergosterol. As ergosterol is an essential component of the fungal cell membrane, inhibition of its synthesis results in increased cellular permeability causing leakage of cellular contents. Miconazole may also inhibit endogenous respiration, interact with membrane phospholipids, inhibit …	-0.12023	4.39352e-31	2.30932e-26	10 ÂµM	24 h	MCF7	cell line	tumor	breast	adenocarcinoma	-14-alpha Demethylase Inhibitors-Alimentary Tract and Metabolism-Anti-Infective Agents-Antidiarrheals, Intestinal Antiinflammatory/antiinfective Agents-Antifungal Agents-Antifungal Agents (Vaginal)-Antifungals for Dermatological Use-Antifungals for Topical Use-Antiinfectives and Antiseptics for Local Oral Treatment-Antiinfectives for Systemic Use-Antimycotics for Systemic Use-Azole Antifungals-Ch…
6928	HOG002_A549_24H:BRD-K35960502-001-10-1:1.11	Niclosamide	DB06803	Niclosamide is used for the treatment of most tapeworm infections. Helminths (worms) are multicellular organisms that infect very large numbers of humans and cause a broad range of diseases. Over 1 billion people are infected with intestinal nematodes, and many millions are infected with filarial nematodes, flukes, and tapeworms. They are an even greater problem in domestic animals.	Niclosamide works by killing tapeworms on contact. Adult worms (but not ova) are rapidly killed, presumably due to uncoupling of oxidative phosphorylation or stimulation of ATPase activity. The killed worms are then passed in the stool or sometimes destroyed in the intestine. Niclosamide may work as a molluscicide by binding to and damaging DNA.	-0.120087	5.17083e-31	2.71789e-26	1 ÂµM	24 h	A549	cell line	tumor	lung	non small cell lung cancer| carcinoma	-Agrochemicals-Amides-Amines-Anilides-Aniline Compounds-Anthelmintics-Anti-Infective Agents-Anticestodal Agents-Anticestodals-Antinematodal Agents-Antiparasitic Agents-Antiparasitic Products, Insecticides and Repellents-Antiplatyhelmintic Agents-Compounds used in a research, industrial, or household setting-Cytochrome P-450 CYP1A2 Inhibitors-Cytochrome P-450 CYP1A2 Inhibitors (strength unknown)-C…
48342	CPC020_VCAP_24H:BRD-K90027355-001-10-9:10	Spironolactone	DB00421	Spironolactone is a potassium sparing diuretic like [eplerenone] that competitively inhibits mineralocorticoid receptors in the distal convoluted tubule to promote sodium and water excretion and potassium retention.[A11837]. Spironolactone was originally developed purely for this ability before other pharmacodynamic properties of the drug were discovered.[A11837,A178246] It is indicated to treat …	Spironolactone competitively inhibits aldosterone dependant sodium potassium exchange channels in the distal convoluted tubule.[Label] This action leads to increased sodium and water excretion, but more potassium retention.[Label] The increased excretion of water leads to diuretic and also antihypertensive effects.[Label]	-0.120004	5.67848e-31	2.98472e-26	10 ÂµM	24 h	VCAP	cell line	tumor	prostate	carcinoma	-Agents causing hyperkalemia-BSEP/ABCB11 Substrates-Cardiovascular Agents-Cytochrome P-450 CYP2C8 Inhibitors-Cytochrome P-450 CYP2C8 Inhibitors (moderate)-Cytochrome P-450 Enzyme Inhibitors-Diuretics-Fused-Ring Compounds-Hormone Antagonists-Hormones, Hormone Substitutes, and Hormone Antagonists-Hypotensive Agents-Lactones-Mineralocorticoid (Aldosterone) Receptor Antagonists-Mineralocorticoid Rece…
48537	CPC006_VCAP_6H:BRD-K15108141-001-01-7:0.08	Gemcitabine	DB00441	Gemcitabine is a nucleoside analog used as chemotherapy. It is marketed as Gemzar® by Eli Lilly and Company. As with fluorouracil and other analogues of pyrimidines, the drug replaces one of the building blocks of nucleic acids, in this case cytidine, during DNA replication. The process arrests tumor growth, as new nucleosides cannot be attached to the "faulty" nucleoside, resulting in apoptosis …	Gemcitabine inhibits thymidylate synthetase, leading to inhibition of DNA synthesis and cell death. Gemcitabine is a prodrug so activity occurs as a result of intracellular conversion to two active metabolites, gemcitabine diphosphate and gemcitabine triphosphate by deoxycitidine kinase. Gemcitabine diphosphate also inhibits ribonucleotide reductase, the enzyme responsible for catalyzing synthesi…	-0.119786	7.26886e-31	3.82066e-26	100 nM	6 h	VCAP	cell line	tumor	prostate	carcinoma	-Anti-Infective Agents-Antimetabolites-Antineoplastic Agents-Antineoplastic and Immunomodulating Agents-Carbohydrates-Deoxyribonucleosides-Drugs that are Mainly Renally Excreted-Enzyme Inhibitors-Glycosides-Immunologic Factors-Immunosuppressive Agents-Myelosuppressive Agents-Noxae-Nucleic Acid Synthesis Inhibitors-Nucleic Acids, Nucleotides, and Nucleosides-Nucleoside Metabolic Inhibitor-Nucleosi…
45196	CPC018_SKB_24H:BRD-K43860855-065-03-6:10	Iobenguane	DB06704	Synthetic guanethidine derivative that locates phaeochromocytomas and neuroblastomas. The radioisotope used can either be iodine-123 for imaging or iodine-131 for destruction of tissues that metabolize noradrenaline. Iodine 123 is a cyclotron-produced radionuclide that decays to Te 123 by electron capture. Images are produced by a I123 MIBG scintigraphy. FDA approved on September 19, 2008.	Structure of iobenguane is similar to noradrenaline so it can be taken up by adrenergic tissue in the adrenal medulla, liver, heart, and spleen. Once taken up by noradrenaline transporters in the adrenergic nerve terminals, it is stored in the presynaptic storage vesicles. The radioactive iodine component is responsible for its imaging properties.	-0.11961	8.86114e-31	4.65759e-26	10 ÂµM	24 h	SKB	primary	normal	muscle	myoblast	-Amidines-Antineoplastic Agents-Benzene Derivatives-Compounds used in a research, industrial, or household setting-Diagnostic Radiopharmaceuticals-Diagnostic Uses of Chemicals-Enzyme Inhibitors-Guanidines-Hydrocarbons, Halogenated-Hydrocarbons, Iodinated-Indicators and Reagents-Iodine (131I) Compounds-Iodobenzenes-Laboratory Chemicals-Radioactive Diagnostic Agent-Radiopharmaceutical Activity-Radi…
6807	HOG002_A549_24H:BRD-K35960502-001-10-1:10	Niclosamide	DB06803	Niclosamide is used for the treatment of most tapeworm infections. Helminths (worms) are multicellular organisms that infect very large numbers of humans and cause a broad range of diseases. Over 1 billion people are infected with intestinal nematodes, and many millions are infected with filarial nematodes, flukes, and tapeworms. They are an even greater problem in domestic animals.	Niclosamide works by killing tapeworms on contact. Adult worms (but not ova) are rapidly killed, presumably due to uncoupling of oxidative phosphorylation or stimulation of ATPase activity. The killed worms are then passed in the stool or sometimes destroyed in the intestine. Niclosamide may work as a molluscicide by binding to and damaging DNA.	-0.119376	1.15441e-30	6.06779e-26	10 ÂµM	24 h	A549	cell line	tumor	lung	non small cell lung cancer| carcinoma	-Agrochemicals-Amides-Amines-Anilides-Aniline Compounds-Anthelmintics-Anti-Infective Agents-Anticestodal Agents-Anticestodals-Antinematodal Agents-Antiparasitic Agents-Antiparasitic Products, Insecticides and Repellents-Antiplatyhelmintic Agents-Compounds used in a research, industrial, or household setting-Cytochrome P-450 CYP1A2 Inhibitors-Cytochrome P-450 CYP1A2 Inhibitors (strength unknown)-C…
10208	CPC003_HA1E_6H:BRD-K47869605-001-18-9:10	Podofilox	DB01179	A lignan found in podophyllin resin from the roots of podophyllum plants. It is a potent spindle poison, toxic if taken internally, and has been used as a cathartic. It is very irritating to skin and mucous membranes, has keratolytic actions, has been used to treat warts and keratoses, and may have antineoplastic properties, as do some of its congeners and derivatives.	The exact mechanism of action is not well understood. It does appear, however, that it and its derivatives may bind and inhibit topoisomerase II during the late S and early G2 stage. The drug may bind and stabilize the temporary break caused by the enzyme. This disrupts the reparation of the break through which the double-stranded DNA passes, and consequently stops DNA unwinding and replication	-0.118961	1.84027e-30	9.67282e-26	10 ÂµM	6 h	HA1E	cell line	normal	kidney	normal kidney	-Antimitotic Agents-Antineoplastic Agents, Phytogenic-Antiviral Agents-Benzene Derivatives-Benzyl Compounds-Decreased Mitosis-Dermatologicals-Keratolytic Agents-Lignans-Misc. Skin and Mucous Membrane Agents-Mitosis Modulators-Naphthalenes-Tetrahydronaphthalenes-Tubulin Modulators
8984	CPC006_COV644_6H:BRD-A19633847-050-20-6:10	Perhexiline	DB01074	Perhexiline is a coronary vasodilator used especially for angina of effort. It may cause neuropathy and hepatitis.	Perhexiline binds to the mitochondrial enzyme carnitine palmitoyltransferase (CPT)-1 and CPT-2. It acts by shifting myocardial substrate utilisation from long chain fatty acids to carbohydrates through inhibition of CPT-1 and, to a lesser extent, CPT-2, resulting in increased glucose and lactate utilization. This results in increased ATP production for the same O2 consumption as before and conseq…	-0.118837	2.11507e-30	1.11172e-25	10 ÂµM	6 h	COV644	cell line	tumor	ovary	carcinoma| epithelial-mucinous	-Agents causing hyperkalemia-Antiarrhythmic agents-Bradycardia-Causing Agents-Calcium-Regulating Hormones and Agents-Calcium Channel Blockers-Cardiovascular Agents-Cytochrome P-450 CYP2B6 Substrates-Cytochrome P-450 CYP2D6 Inhibitors-Cytochrome P-450 CYP2D6 Inhibitors (moderate)-Cytochrome P-450 CYP2D6 Substrates-Cytochrome P-450 CYP3A Substrates-Cytochrome P-450 CYP3A4 Substrates-Cytochrome P-45…
7389	HOG002_A549_6H:BRD-K76674262-001-02-5:0.1235	Omacetaxine mepesuccinate	DB04865	Omacetaxine mepesuccinate (formerly known as HHT or Homoharringtonine), is a cephalotaxine ester and protein synthesis inhibitor with established clinical activity as a single agent in hematological malignancies. Omacetaxine mepesuccinate is synthesized from cephalotaxine, which is an extract from the leaves of the plant, Cephalotaxus species. In October 2005, omacetaxine mepesuccinate received O…	Homoharringtonine inhibits protein synthesis by not directly binding to Bcr-Abl. It binds to the A-site cleft in the large ribosomal subunit, which affects chain elongation and prevents protein synthesis.	-0.118491	3.11551e-30	1.63757e-25	100 nM	6 h	A549	cell line	tumor	lung	non small cell lung cancer| carcinoma	-Alkaloids-Antineoplastic Agents-Antineoplastic Agents, Phytogenic-Antineoplastic and Immunomodulating Agents-Benzazepines-Enzyme Inhibitors-Harringtonines-Heterocyclic Compounds, Fused-Ring-Protein Synthesis Inhibitors
48252	CPC006_VCAP_24H:BRD-K88510285-001-01-2:0.04	Bortezomib	DB00188	Bortezomib (originally PS-341 and marketed as Velcade by Millennium Pharmaceuticals) is the first therapeutic proteasome inhibitor to be tested in humans. The boron atom within bortezomib catalytically binds the active site of the 26S proteasome with high affinity and specificity, thereby resulting in cell cycle arrest and apoptosis. In normal cells, the proteasome is involved in degradation of u…	Bortezomib is a reversible inhibitor of the chymotrypsin-like activity of the 26S proteasome in mammalian cells. The 26S proteasome is a large protein complex that degrades ubiquitinated proteins. The active site of the proteasome has chymotrypsin-like, trypsin-like, and postglutamyl peptide hydrolysis activity. The 26S proteasome degrades various proteins critical to cancer cell survival, such a…	-0.118152	4.55104e-30	2.39212e-25	10 nM	24 h	VCAP	cell line	tumor	prostate	carcinoma	-Acids-Acids, Noncarboxylic-Antineoplastic Agents-Antineoplastic and Immunomodulating Agents-Boron Compounds-Boronic Acids-Cardiotoxic antineoplastic agents-Cytochrome P-450 CYP1A2 Inhibitors-Cytochrome P-450 CYP1A2 Inhibitors (moderate)-Cytochrome P-450 CYP1A2 Inhibitors (strength unknown)-Cytochrome P-450 CYP1A2 Substrates-Cytochrome P-450 CYP2C19 Inhibitors-Cytochrome P-450 CYP2C19 Inhibitors …
25156	CPC020_HT29_6H:BRD-K03406345-001-11-2:10	Azacitidine	DB00928	A pyrimidine nucleoside analogue that inhibits DNA methyltransferase, impairing DNA methylation. It is also an antimetabolite of cytidine, incorporated primarily into RNA. Azacytidine has been used as an antineoplastic agent.	Azacitidine (5-azacytidine) is a chemical analogue of the cytosine nucleoside used in DNA and RNA. Azacitidine may induce antineoplastic activity by inhibition of DNA methyltransferase at low doses and cytotoxicity through incorporation into RNA and DNA at high doses. Covalent binding to DNA methyltransferase results in hypomethylation of DNA and prevents DNA synthesis. As azacitidine is a ribonu…	-0.118066	5.00386e-30	2.63013e-25	10 ÂµM	6 h	HT29	cell line	tumor	large intestine	colorectal adenocarcinoma	-Antimetabolites-Antineoplastic Agents-Antineoplastic and Immunomodulating Agents-Aza Compounds-Carbohydrates-Drugs that are Mainly Renally Excreted-Enzyme Inhibitors-Glycosides-Immunosuppressive Agents-Myelosuppressive Agents-Noxae-Nucleic Acid Synthesis Inhibitors-Nucleic Acids, Nucleotides, and Nucleosides-Nucleoside Metabolic Inhibitor-Nucleosides-Pyrimidine Analogues-Pyrimidine Nucleosides-P…
34962	MUC.CP001_MCF7_6H:BRD-K78659596-001-01-3:1.1111	Ixazomib	DB09570	Ixazomib a second generation proteasome inhibitor (PI) and the first oral PI approved by the FDA in November 2015 for multiple myeloma treatment in combination with 2 other therapies (lenalidomide and dexamethasone) for patients who have received at least 1 prior therapy. It was found to have similar efficacy to bortezomib (the first PI approved for multiple myeloma therapy) in the control of mye…	Ixazomib is an N-capped dipeptidyl leucine boronic acid which reversibly inhibits the CT-L proteolytic (β5) site of the 20S proteasome. At higher concentrations, ixazomib also seems to inhibit the proteolytic β1 and β2 subunits and to induce accumulation of ubiquitinated proteins.	-0.117852	6.3535e-30	3.33952e-25	1 ÂµM	6 h	MCF7	cell line	tumor	breast	adenocarcinoma	-Amino Acids-Amino Acids, Peptides, and Proteins-Antineoplastic Agents-Antineoplastic and Immunomodulating Agents-Cytochrome P-450 CYP1A2 Substrates-Cytochrome P-450 CYP2B6 Substrates-Cytochrome P-450 CYP2C19 Substrates-Cytochrome P-450 CYP2C8 Substrates-Cytochrome P-450 CYP2C9 Substrates-Cytochrome P-450 CYP2D6 Substrates-Cytochrome P-450 CYP3A Substrates-Cytochrome P-450 CYP3A4 Substrates-Cytoc…
24103	CPC020_HT29_6H:BRD-K47869605-001-27-0:10	Podofilox	DB01179	A lignan found in podophyllin resin from the roots of podophyllum plants. It is a potent spindle poison, toxic if taken internally, and has been used as a cathartic. It is very irritating to skin and mucous membranes, has keratolytic actions, has been used to treat warts and keratoses, and may have antineoplastic properties, as do some of its congeners and derivatives.	The exact mechanism of action is not well understood. It does appear, however, that it and its derivatives may bind and inhibit topoisomerase II during the late S and early G2 stage. The drug may bind and stabilize the temporary break caused by the enzyme. This disrupts the reparation of the break through which the double-stranded DNA passes, and consequently stops DNA unwinding and replication	-0.117783	6.85769e-30	3.60454e-25	10 ÂµM	6 h	HT29	cell line	tumor	large intestine	colorectal adenocarcinoma	-Antimitotic Agents-Antineoplastic Agents, Phytogenic-Antiviral Agents-Benzene Derivatives-Benzyl Compounds-Decreased Mitosis-Dermatologicals-Keratolytic Agents-Lignans-Misc. Skin and Mucous Membrane Agents-Mitosis Modulators-Naphthalenes-Tetrahydronaphthalenes-Tubulin Modulators
4633	CPC020_A375_6H:BRD-K93034159-001-14-2:10	Cladribine	DB00242	An antineoplastic agent used in the treatment of lymphoproliferative diseases including hairy-cell leukemia.	Cladribine is structurally related to fludarabine and pentostatin but has a different mechanism of action. Although the exact mechanism of action has not been fully determined, evidence shows that cladribine is phosphorylated by deoxycytidine kinase to the nucleotidecladribine triphosphate (CdATP; 2-chloro-2′-deoxyadenosine 5′-triphosphate), which accumulates and is incorporated into DNA in cells…	-0.117673	7.75375e-30	4.07553e-25	10 ÂµM	6 h	A375	cell line	tumor	skin	malignant melanoma	-2-Chloroadenosine-Agents Causing Muscle Toxicity-Antimetabolites-Antineoplastic Agents-Antineoplastic and Immunomodulating Agents-BCRP/ABCG2 Substrates-Carbohydrates-Cardiotoxic antineoplastic agents-Deoxyadenosines-Deoxyribonucleosides-Glycosides-Heterocyclic Compounds, Fused-Ring-Immunologic Factors-Immunosuppressive Agents-Myelosuppressive Agents-Nucleic Acids, Nucleotides, and Nucleosides-Nu…
20471	CPC006_HEPG2_6H:BRD-K12994359-001-07-7:177.6	Valdecoxib	DB00580	Valdecoxib was removed from the Canadian, U.S., and E.U. markets in 2005 due to concerns about possible increased risk of heart attack and stroke.	Both COX-1 and COX-2 catalyze the conversion of arachidonic acid to prostaglandin (PG) H2, the precursor of PGs and thromboxane. Valdecoxib selectively inhibits the cyclooxygenase-2 (COX-2) enzyme, important for the mediation of inflammation and pain. Unlike non-selective NSAIDs, valdecoxib does not inhibit platelet aggregation.	-0.117418	1.0282e-29	5.40442e-25	100 ÂµM	6 h	HEPG2	cell line	tumor	liver	hepatocellular carcinoma	-Agents causing hyperkalemia-Agents that produce hypertension-Amides-Analgesics-Analgesics, Non-Narcotic-Anti-Inflammatory Agents-Anti-Inflammatory Agents, Non-Steroidal-Antiinflammatory and Antirheumatic Products-Antiinflammatory and Antirheumatic Products, Non-Steroids-Antirheumatic Agents-Central Nervous System Agents-COX-2 Inhibitors-Cyclooxygenase Inhibitors-Cytochrome P-450 CYP2C9 Inhibitor…
43907	CPC011_PC3_24H:BRD-K63343048-001-07-2:10	Orlistat	DB01083	Orlistat is a drug used in the treatment of obesity. Its primary function is preventing the absorption of fats from the human diet, thereby reducing caloric intake. Orlistat works by inhibiting pancreatic lipase, an enzyme that breaks down triglycerides in the intestine. Without this enzyme, triglycerides from the diet are prevented from being hydrolyzed into absorbable free fatty acids and are e…	Orlistat is a reversible inhibitor of lipases. It exerts its therapeutic activity in the lumen of the stomach and small intestine by forming a covalent bond with the active serine residue site of gastric and pancreatic lipases. The inactivated enzymes are thus unavailable to hydrolyze dietary fat in the form of triglycerides into absorbable free fatty acids and monoglycerides. As undigested trigl…	-0.117315	1.15279e-29	6.05931e-25	10 ÂµM	24 h	PC3	cell line	tumor	prostate	adenocarcinoma	-Alimentary Tract and Metabolism-Anti-Obesity Agents-Antiobesity Preparations, Excl. Diet Products-Cytochrome P-450 CYP3A Inducers-Cytochrome P-450 CYP3A4 Inducers-Cytochrome P-450 CYP3A4 Inducers (strength unknown)-Cytochrome P-450 Enzyme Inducers-Enzyme Inhibitors-Intestinal Lipase Inhibitor-Lactones-Lipase Inhibitors-Lipid Regulating Agents-Miscellaneous GI Drugs-Peripherally Acting Antiobesit…
41791	CPC009_PC3_24H:BRD-K09416995-001-31-6:10	Lovastatin	DB00227	Lovastatin, also known as the brand name product Mevacor, is a lipid-lowering drug and fungal metabolite derived synthetically from a fermentation product of _Aspergillus terreus_.[A174550] Originally named Mevinolin, lovastatin belongs to the statin class of medications, which are used to lower the risk of cardiovascular disease and manage abnormal lipid levels by inhibiting the endogenous produ…	Lovastatin is a lactone which is readily hydrolyzed _in vivo_ to the corresponding β-hydroxyacid and strong inhibitor of HMG-CoA reductase, a hepatic microsomal enzyme which catalyzes the conversion of HMG-CoA (3-hydroxy-3-methylglutaryl-coenzyme A ) to mevalonate, an early rate-limiting step in cholesterol biosynthesis.[A181421,A174553] At therapeutic lovastatin doses, HMG-CoA reductase is not c…	-0.117119	1.43162e-29	7.52489e-25	10 ÂµM	24 h	PC3	cell line	tumor	prostate	adenocarcinoma	-Agents Causing Muscle Toxicity-Anticholesteremic Agents-BSEP/ABCB11 Substrates-Cytochrome P-450 CYP2C19 Substrates-Cytochrome P-450 CYP2C8 Inhibitors-Cytochrome P-450 CYP2C8 Inhibitors (moderate)-Cytochrome P-450 CYP2C8 Substrates-Cytochrome P-450 CYP2C9 Inhibitors-Cytochrome P-450 CYP2C9 Inhibitors (strength unknown)-Cytochrome P-450 CYP2D6 Inhibitors-Cytochrome P-450 CYP2D6 Inhibitors (weak)-C…
47598	CPC004_VCAP_24H:BRD-K78126613-001-16-0:10	Menadione	DB00170	A synthetic naphthoquinone without the isoprenoid side chain and biological activity, but can be converted to active vitamin K2, menaquinone, after alkylation in vivo.	Menadione (vitamin K3) is involved as a cofactor in the posttranslational gamma-carboxylation of glutamic acid residues of certain proteins in the body. These proteins include the vitamin K-dependent coagulation factors II (prothrombin), VII (proconvertin), IX (Christmas factor), X (Stuart factor), protein C, protein S, protein Zv and a growth-arrest-specific factor (Gas6). In contrast to the oth…	-0.116776	2.08959e-29	1.09833e-24	10 ÂµM	24 h	VCAP	cell line	tumor	prostate	carcinoma	-Antifibrinolytic Agents-Blood and Blood Forming Organs-Coagulants-Cytochrome P-450 CYP1A2 Inducers-Cytochrome P-450 CYP1A2 Inducers (strength unknown)-Cytochrome P-450 CYP2A6 Inhibitors-Cytochrome P-450 CYP2A6 Inhibitors (strength unknown)-Cytochrome P-450 Enzyme Inducers-Cytochrome P-450 Enzyme Inhibitors-Diet, Food, and Nutrition-Dietary Supplements-Diterpenes-Fibrin Modulating Agents-Food-Foo…
371	CPC017_A375_6H:BRD-K76674262-001-01-7:10	Omacetaxine mepesuccinate	DB04865	Omacetaxine mepesuccinate (formerly known as HHT or Homoharringtonine), is a cephalotaxine ester and protein synthesis inhibitor with established clinical activity as a single agent in hematological malignancies. Omacetaxine mepesuccinate is synthesized from cephalotaxine, which is an extract from the leaves of the plant, Cephalotaxus species. In October 2005, omacetaxine mepesuccinate received O…	Homoharringtonine inhibits protein synthesis by not directly binding to Bcr-Abl. It binds to the A-site cleft in the large ribosomal subunit, which affects chain elongation and prevents protein synthesis.	-0.116608	2.51356e-29	1.32118e-24	10 ÂµM	6 h	A375	cell line	tumor	skin	malignant melanoma	-Alkaloids-Antineoplastic Agents-Antineoplastic Agents, Phytogenic-Antineoplastic and Immunomodulating Agents-Benzazepines-Enzyme Inhibitors-Harringtonines-Heterocyclic Compounds, Fused-Ring-Protein Synthesis Inhibitors
42979	PCLB003_PC3_24H:BRD-K78431006-001-05-2:10	Crizotinib	DB08865	Crizotinib an inhibitor of receptor tyrosine kinase for the treatment of non-small cell lung cancer (NSCLC). Verification of the presence of ALK fusion gene is done by Abbott Molecular's Vysis ALK Break Apart FISH Probe Kit. This verification is used to select for patients suitable for treatment. FDA approved in August 26, 2011.	Crizotinib is a tyrosine kinase receptor inhibitor. More specifically, it inhibits anaplastic lymphoma kinase (ALK), hepatocyte growth factor receptor (HGFR, c-MET), and Recepteur d'Origine Nantais (RON). Abnormalities in the ALK gene caused by mutations or translocations may lead to expression of oncogenic fusion proteins. In patients with NSCLC, they have the EML4-ALK gene. Crizotinib inhibits …	-0.116584	2.58049e-29	1.35636e-24	10 ÂµM	24 h	PC3	cell line	tumor	prostate	adenocarcinoma	-Amines-Aminopyridines-Antineoplastic Agents-Antineoplastic and Immunomodulating Agents-Bradycardia-Causing Agents-Cytochrome P-450 CYP2B6 Inhibitors-Cytochrome P-450 CYP2B6 Inhibitors (strength unknown)-Cytochrome P-450 CYP3A Inhibitors-Cytochrome P-450 CYP3A Substrates-Cytochrome P-450 CYP3A4 Inhibitors-Cytochrome P-450 CYP3A4 Inhibitors (moderate)-Cytochrome P-450 CYP3A4 Substrates-Cytochrome …
2633	CPC006_A375_6H:BRD-K35960502-001-10-1:10	Niclosamide	DB06803	Niclosamide is used for the treatment of most tapeworm infections. Helminths (worms) are multicellular organisms that infect very large numbers of humans and cause a broad range of diseases. Over 1 billion people are infected with intestinal nematodes, and many millions are infected with filarial nematodes, flukes, and tapeworms. They are an even greater problem in domestic animals.	Niclosamide works by killing tapeworms on contact. Adult worms (but not ova) are rapidly killed, presumably due to uncoupling of oxidative phosphorylation or stimulation of ATPase activity. The killed worms are then passed in the stool or sometimes destroyed in the intestine. Niclosamide may work as a molluscicide by binding to and damaging DNA.	-0.116579	2.59473e-29	1.36384e-24	10 ÂµM	6 h	A375	cell line	tumor	skin	malignant melanoma	-Agrochemicals-Amides-Amines-Anilides-Aniline Compounds-Anthelmintics-Anti-Infective Agents-Anticestodal Agents-Anticestodals-Antinematodal Agents-Antiparasitic Agents-Antiparasitic Products, Insecticides and Repellents-Antiplatyhelmintic Agents-Compounds used in a research, industrial, or household setting-Cytochrome P-450 CYP1A2 Inhibitors-Cytochrome P-450 CYP1A2 Inhibitors (strength unknown)-C…
13899	CPC006_HA1E_6H:BRD-K88510285-001-01-2:0.04	Bortezomib	DB00188	Bortezomib (originally PS-341 and marketed as Velcade by Millennium Pharmaceuticals) is the first therapeutic proteasome inhibitor to be tested in humans. The boron atom within bortezomib catalytically binds the active site of the 26S proteasome with high affinity and specificity, thereby resulting in cell cycle arrest and apoptosis. In normal cells, the proteasome is involved in degradation of u…	Bortezomib is a reversible inhibitor of the chymotrypsin-like activity of the 26S proteasome in mammalian cells. The 26S proteasome is a large protein complex that degrades ubiquitinated proteins. The active site of the proteasome has chymotrypsin-like, trypsin-like, and postglutamyl peptide hydrolysis activity. The 26S proteasome degrades various proteins critical to cancer cell survival, such a…	-0.116381	3.22791e-29	1.69666e-24	10 nM	6 h	HA1E	cell line	normal	kidney	normal kidney	-Acids-Acids, Noncarboxylic-Antineoplastic Agents-Antineoplastic and Immunomodulating Agents-Boron Compounds-Boronic Acids-Cardiotoxic antineoplastic agents-Cytochrome P-450 CYP1A2 Inhibitors-Cytochrome P-450 CYP1A2 Inhibitors (moderate)-Cytochrome P-450 CYP1A2 Inhibitors (strength unknown)-Cytochrome P-450 CYP1A2 Substrates-Cytochrome P-450 CYP2C19 Inhibitors-Cytochrome P-450 CYP2C19 Inhibitors …
35267	LJP001_MDAMB231_24H:BRD-K51313569-001-03-7:2	Palbociclib	DB09073	Palbociclib is a piperazine pyridopyrimidine[A176792] that acts in the cell cycle machinery. It is a second generation cyclin-dependent kinase inhibitor[A176798] selected from a group of pyridopyrimidine compounds due to its favorable physical and pharmaceutical properties.[A176810] Palbociclib was developed by Pfizer Inc after the discovery that identified the cyclin-dependent kinases as key reg…	Palbociclib is a cyclin-dependent kinase 4/6 (CDK4/6) inhibitor[A176783] that acts by binding to the ATP pocket with an IC50 in the range of 9-15 nmol/L. It is important to consider that it presents low to absent activity against other kinases.[A176798] The CDK4/6 kinase is involved, with coregulatory partner cyclin D, in the G1-S transition. Hence, inhibition of this step prevents cell cycle pro…	-0.116293	3.55504e-29	1.8686e-24	1 ÂµM	24 h	MDAMB231	cell line	tumor	breast	adenocarcinoma	-Antineoplastic Agents-Antineoplastic and Immunomodulating Agents-BCRP/ABCG2 Inhibitors-BCRP/ABCG2 Substrates-Cyclin-Dependent Kinases, antagonists & inhibitors-Cytochrome P-450 CYP3A Inhibitors-Cytochrome P-450 CYP3A Substrates-Cytochrome P-450 CYP3A4 Inhibitors-Cytochrome P-450 CYP3A4 Inhibitors (weak)-Cytochrome P-450 CYP3A4 Substrates-Cytochrome P-450 Enzyme Inhibitors-Cytochrome P-450 Substr…
7157	CPC011_A549_6H:BRD-K32744045-001-25-4:10	Disulfiram	DB00822	A carbamate derivative used as an alcohol deterrent. It is a relatively nontoxic substance when administered alone, but markedly alters the intermediary metabolism of alcohol. When alcohol is ingested after administration of disulfiram, blood acetaldehyde concentrations are increased, followed by flushing, systemic vasodilation, respiratory difficulties, nausea, hypotension, and other symptoms (a…	Disulfiram blocks the oxidation of alcohol at the acetaldehyde stage during alcohol metabolism following disulfiram intake causing an accumulation of acetaldehyde in the blood producing highly unpleasant symptoms. Disulfiram blocks the oxidation of alcohol through its irreversible inactivation of aldehyde dehydrogenase, which acts in the second step of ethanol utilization. In addition, disulfiram…	-0.116213	3.88013e-29	2.03948e-24	10 ÂµM	6 h	A549	cell line	tumor	lung	non small cell lung cancer| carcinoma	-Acetyl Aldehyde Dehydrogenase Inhibitors-Acids-Acids, Acyclic-Acids, Noncarboxylic-Agents that reduce seizure threshold-Alcohol Deterrents-Aldehyde Dehydrogenase Inhibitor-Anions-Antiparasitic Products, Insecticides and Repellents-BSEP/ABCB11 Substrates-Carbamates-Central Nervous System Agents-Cytochrome P-450 CYP2E1 Inhibitors-Cytochrome P-450 CYP2E1 Inhibitors (strength unknown)-Cytochrome P-4…
4988	CPC004_A375_6H:BRD-K17075857-001-06-9:10	Chloroxine	DB01243	Chloroxine is a synthetic antibacterial compound. Chloroxine is a compound used in some shampoos for the treatment of dandruff and seborrheic dermatitis of the scalp.	Although the mechanism of action is not understood, chloroxine may slow down mitotic activity in the epidermis, thereby reducing excessive scaling associated with dandruff or seborrheic dermatitis of the scalp. Chloroxine induces SOS-DNA repair in E. coli, so chloroxine may be genotoxic to bacteria.	-0.116022	4.78321e-29	2.51415e-24	10 ÂµM	6 h	A375	cell line	tumor	skin	malignant melanoma	-Anti-Bacterial Agents-Anti-Infective Agents-Antifungal Agents-Heterocyclic Compounds, Fused-Ring-Hydroxyquinolines-Quinolines
7318	HOG002_A549_6H:BRD-K76674262-001-02-5:0.3704	Omacetaxine mepesuccinate	DB04865	Omacetaxine mepesuccinate (formerly known as HHT or Homoharringtonine), is a cephalotaxine ester and protein synthesis inhibitor with established clinical activity as a single agent in hematological malignancies. Omacetaxine mepesuccinate is synthesized from cephalotaxine, which is an extract from the leaves of the plant, Cephalotaxus species. In October 2005, omacetaxine mepesuccinate received O…	Homoharringtonine inhibits protein synthesis by not directly binding to Bcr-Abl. It binds to the A-site cleft in the large ribosomal subunit, which affects chain elongation and prevents protein synthesis.	-0.115973	5.04763e-29	2.65314e-24	500 nM	6 h	A549	cell line	tumor	lung	non small cell lung cancer| carcinoma	-Alkaloids-Antineoplastic Agents-Antineoplastic Agents, Phytogenic-Antineoplastic and Immunomodulating Agents-Benzazepines-Enzyme Inhibitors-Harringtonines-Heterocyclic Compounds, Fused-Ring-Protein Synthesis Inhibitors
42133	DEB001_PC3_24H:BRD-K81418486-001-24-4:5	Vorinostat	DB02546	Vorinostat (rINN) or suberoylanilide hydroxamic acid (SAHA), is a drug currently under investigation for the treatment of cutaneous T cell lymphoma (CTCL), a type of skin cancer, to be used when the disease persists, gets worse, or comes back during or after treatment with other medicines. It is the first in a new class of agents known as histone deacetylase inhibitors. A recent study suggested t…	Vorinostat inhibits the enzymatic activity of histone deacetylases HDAC1, HDAC2 and HDAC3 (Class I) and HDAC6 (Class II) at nanomolar concentrations (IC<sub>50</sub>&lt; 86 nM). These enzymes catalyze the removal of acetyl groups from the lysine residues of histones proteins. In some cancer cells, there is an overexpression of HDACs, or an aberrant recruitment of HDACs to oncogenic transcription …	-0.115443	9.00008e-29	4.73062e-24	5 ÂµM	24 h	PC3	cell line	tumor	prostate	adenocarcinoma	-Amides-Amines-Anilides-Aniline Compounds-Antineoplastic Agents-Antineoplastic and Immunomodulating Agents-Enzyme Inhibitors-Histone Deacetylase Inhibitors-Hydroxamic Acids-Hydroxy Acids-Hydroxylamines-Hyperglycemia-Associated Agents-Immunosuppressive Agents-Myelosuppressive Agents-Potential QTc-Prolonging Agents-QTc Prolonging Agents
46155	CPC006_SNUC4_6H:BRD-K78659596-001-01-3:10	Ixazomib	DB09570	Ixazomib a second generation proteasome inhibitor (PI) and the first oral PI approved by the FDA in November 2015 for multiple myeloma treatment in combination with 2 other therapies (lenalidomide and dexamethasone) for patients who have received at least 1 prior therapy. It was found to have similar efficacy to bortezomib (the first PI approved for multiple myeloma therapy) in the control of mye…	Ixazomib is an N-capped dipeptidyl leucine boronic acid which reversibly inhibits the CT-L proteolytic (β5) site of the 20S proteasome. At higher concentrations, ixazomib also seems to inhibit the proteolytic β1 and β2 subunits and to induce accumulation of ubiquitinated proteins.	-0.115165	1.2169e-28	6.39628e-24	10 ÂµM	6 h	SNUC4					-Amino Acids-Amino Acids, Peptides, and Proteins-Antineoplastic Agents-Antineoplastic and Immunomodulating Agents-Cytochrome P-450 CYP1A2 Substrates-Cytochrome P-450 CYP2B6 Substrates-Cytochrome P-450 CYP2C19 Substrates-Cytochrome P-450 CYP2C8 Substrates-Cytochrome P-450 CYP2C9 Substrates-Cytochrome P-450 CYP2D6 Substrates-Cytochrome P-450 CYP3A Substrates-Cytochrome P-450 CYP3A4 Substrates-Cytoc…
7669	CPC006_AGS_6H:BRD-K35960502-001-10-1:10	Niclosamide	DB06803	Niclosamide is used for the treatment of most tapeworm infections. Helminths (worms) are multicellular organisms that infect very large numbers of humans and cause a broad range of diseases. Over 1 billion people are infected with intestinal nematodes, and many millions are infected with filarial nematodes, flukes, and tapeworms. They are an even greater problem in domestic animals.	Niclosamide works by killing tapeworms on contact. Adult worms (but not ova) are rapidly killed, presumably due to uncoupling of oxidative phosphorylation or stimulation of ATPase activity. The killed worms are then passed in the stool or sometimes destroyed in the intestine. Niclosamide may work as a molluscicide by binding to and damaging DNA.	-0.115022	1.4222e-28	7.47535e-24	10 ÂµM	6 h	AGS	cell line	tumor	stomach	adenocarcinoma	-Agrochemicals-Amides-Amines-Anilides-Aniline Compounds-Anthelmintics-Anti-Infective Agents-Anticestodal Agents-Anticestodals-Antinematodal Agents-Antiparasitic Agents-Antiparasitic Products, Insecticides and Repellents-Antiplatyhelmintic Agents-Compounds used in a research, industrial, or household setting-Cytochrome P-450 CYP1A2 Inhibitors-Cytochrome P-450 CYP1A2 Inhibitors (strength unknown)-C…
42854	CPC011_PC3_24H:BRD-K96471533-001-04-1:10	Nitazoxanide	DB00507	Nitazoxanide belongs to the class of drugs known as _thiazolides_. Nitazoxanide (NTZ) is a broad-spectrum anti-infective drug that markedly modulates the survival, growth, and proliferation of a range of extracellular and intracellular protozoa, helminths, anaerobic and microaerophilic bacteria, in addition to viruses. This drug is effective in the treatment of gastrointestinal infections includi…	The most widely accepted mechanism of NTZ is believed to be the disruption of the energy metabolism in anaerobic microbes by inhibition of the pyruvate: ferredoxin/flavodoxin oxidoreductase (PFOR) cycle [A31981]. In parasitic-protozoa, Nitazoxanide also induces lesions in the cell membranes and depolarizes the mitochondrial membrane while inhibiting quinone oxidoreductase NQO1, nitroreductase-1 a…	-0.114622	2.19158e-28	1.15194e-23	10 ÂµM	24 h	PC3	cell line	tumor	prostate	adenocarcinoma	-Anti-Infective Agents-Antiparasitic Agents-Antiparasitic Products, Insecticides and Repellents-Antiprotozoals-Sulfur Compounds
40320	CPC004_PC3_24H:BRD-K35960502-001-10-1:10	Niclosamide	DB06803	Niclosamide is used for the treatment of most tapeworm infections. Helminths (worms) are multicellular organisms that infect very large numbers of humans and cause a broad range of diseases. Over 1 billion people are infected with intestinal nematodes, and many millions are infected with filarial nematodes, flukes, and tapeworms. They are an even greater problem in domestic animals.	Niclosamide works by killing tapeworms on contact. Adult worms (but not ova) are rapidly killed, presumably due to uncoupling of oxidative phosphorylation or stimulation of ATPase activity. The killed worms are then passed in the stool or sometimes destroyed in the intestine. Niclosamide may work as a molluscicide by binding to and damaging DNA.	-0.114552	2.36506e-28	1.24312e-23	10 ÂµM	24 h	PC3	cell line	tumor	prostate	adenocarcinoma	-Agrochemicals-Amides-Amines-Anilides-Aniline Compounds-Anthelmintics-Anti-Infective Agents-Anticestodal Agents-Anticestodals-Antinematodal Agents-Antiparasitic Agents-Antiparasitic Products, Insecticides and Repellents-Antiplatyhelmintic Agents-Compounds used in a research, industrial, or household setting-Cytochrome P-450 CYP1A2 Inhibitors-Cytochrome P-450 CYP1A2 Inhibitors (strength unknown)-C…
3293	CPC018_A375_6H:BRD-K35960502-001-10-1:10	Niclosamide	DB06803	Niclosamide is used for the treatment of most tapeworm infections. Helminths (worms) are multicellular organisms that infect very large numbers of humans and cause a broad range of diseases. Over 1 billion people are infected with intestinal nematodes, and many millions are infected with filarial nematodes, flukes, and tapeworms. They are an even greater problem in domestic animals.	Niclosamide works by killing tapeworms on contact. Adult worms (but not ova) are rapidly killed, presumably due to uncoupling of oxidative phosphorylation or stimulation of ATPase activity. The killed worms are then passed in the stool or sometimes destroyed in the intestine. Niclosamide may work as a molluscicide by binding to and damaging DNA.	-0.114345	2.95677e-28	1.55414e-23	10 ÂµM	6 h	A375	cell line	tumor	skin	malignant melanoma	-Agrochemicals-Amides-Amines-Anilides-Aniline Compounds-Anthelmintics-Anti-Infective Agents-Anticestodal Agents-Anticestodals-Antinematodal Agents-Antiparasitic Agents-Antiparasitic Products, Insecticides and Repellents-Antiplatyhelmintic Agents-Compounds used in a research, industrial, or household setting-Cytochrome P-450 CYP1A2 Inhibitors-Cytochrome P-450 CYP1A2 Inhibitors (strength unknown)-C…
44988	CPC018_SKB_24H:BRD-K35960502-001-10-1:10	Niclosamide	DB06803	Niclosamide is used for the treatment of most tapeworm infections. Helminths (worms) are multicellular organisms that infect very large numbers of humans and cause a broad range of diseases. Over 1 billion people are infected with intestinal nematodes, and many millions are infected with filarial nematodes, flukes, and tapeworms. They are an even greater problem in domestic animals.	Niclosamide works by killing tapeworms on contact. Adult worms (but not ova) are rapidly killed, presumably due to uncoupling of oxidative phosphorylation or stimulation of ATPase activity. The killed worms are then passed in the stool or sometimes destroyed in the intestine. Niclosamide may work as a molluscicide by binding to and damaging DNA.	-0.114177	3.54238e-28	1.86195e-23	10 ÂµM	24 h	SKB	primary	normal	muscle	myoblast	-Agrochemicals-Amides-Amines-Anilides-Aniline Compounds-Anthelmintics-Anti-Infective Agents-Anticestodal Agents-Anticestodals-Antinematodal Agents-Antiparasitic Agents-Antiparasitic Products, Insecticides and Repellents-Antiplatyhelmintic Agents-Compounds used in a research, industrial, or household setting-Cytochrome P-450 CYP1A2 Inhibitors-Cytochrome P-450 CYP1A2 Inhibitors (strength unknown)-C…
21736	CPC004_HT29_6H:BRD-K35960502-001-10-1:10	Niclosamide	DB06803	Niclosamide is used for the treatment of most tapeworm infections. Helminths (worms) are multicellular organisms that infect very large numbers of humans and cause a broad range of diseases. Over 1 billion people are infected with intestinal nematodes, and many millions are infected with filarial nematodes, flukes, and tapeworms. They are an even greater problem in domestic animals.	Niclosamide works by killing tapeworms on contact. Adult worms (but not ova) are rapidly killed, presumably due to uncoupling of oxidative phosphorylation or stimulation of ATPase activity. The killed worms are then passed in the stool or sometimes destroyed in the intestine. Niclosamide may work as a molluscicide by binding to and damaging DNA.	-0.114042	4.09639e-28	2.15314e-23	10 ÂµM	6 h	HT29	cell line	tumor	large intestine	colorectal adenocarcinoma	-Agrochemicals-Amides-Amines-Anilides-Aniline Compounds-Anthelmintics-Anti-Infective Agents-Anticestodal Agents-Anticestodals-Antinematodal Agents-Antiparasitic Agents-Antiparasitic Products, Insecticides and Repellents-Antiplatyhelmintic Agents-Compounds used in a research, industrial, or household setting-Cytochrome P-450 CYP1A2 Inhibitors-Cytochrome P-450 CYP1A2 Inhibitors (strength unknown)-C…
36619	NMH002_NPC_24H:BRD-K23984367-075-10-3:10	Sorafenib	DB00398	Sorafenib (rINN), marketed as Nexavar by Bayer, is a drug approved for the treatment of advanced renal cell carcinoma (primary kidney cancer). It has also received "Fast Track" designation by the FDA for the treatment of advanced hepatocellular carcinoma (primary liver cancer), and has since performed well in Phase III trials. Sorafenib is a small molecular inhibitor of Raf kinase, PDGF (platelet…	Sorafenib interacts with multiple intracellular (CRAF, BRAF and mutant BRAF) and cell surface kinases (KIT, FLT-3, VEGFR-2, VEGFR-3, and PDGFR-&szlig;). Several of these kinases are thought to be involved in angiogenesis, thus sorafenib reduces blood flow to the tumor. Sorafenib is unique in targeting the Raf/Mek/Erk pathway. By inhibiting these kinases, genetic transcription involving cell proli…	-0.11395	4.52164e-28	2.37666e-23	10 ÂµM	24 h	NPC	differentiated	primary	central nervous system	normal stem fibroblast-derived iPScs	-Antineoplastic Agents-Antineoplastic and Immunomodulating Agents-BCRP/ABCG2 Inhibitors-BCRP/ABCG2 Substrates-Benzene Derivatives-Cytochrome P-450 CYP1A2 Substrates-Cytochrome P-450 CYP2B6 Inhibitors-Cytochrome P-450 CYP2B6 Inhibitors (moderate)-Cytochrome P-450 CYP2C19 Inhibitors-Cytochrome P-450 CYP2C19 inhibitors (strength unknown)-Cytochrome P-450 CYP2C8 Inhibitors-Cytochrome P-450 CYP2C8 Inh…
25164	CPC006_HT29_24H:BRD-K78659596-001-01-3:10	Ixazomib	DB09570	Ixazomib a second generation proteasome inhibitor (PI) and the first oral PI approved by the FDA in November 2015 for multiple myeloma treatment in combination with 2 other therapies (lenalidomide and dexamethasone) for patients who have received at least 1 prior therapy. It was found to have similar efficacy to bortezomib (the first PI approved for multiple myeloma therapy) in the control of mye…	Ixazomib is an N-capped dipeptidyl leucine boronic acid which reversibly inhibits the CT-L proteolytic (β5) site of the 20S proteasome. At higher concentrations, ixazomib also seems to inhibit the proteolytic β1 and β2 subunits and to induce accumulation of ubiquitinated proteins.	-0.113946	4.54407e-28	2.38846e-23	10 ÂµM	24 h	HT29	cell line	tumor	large intestine	colorectal adenocarcinoma	-Amino Acids-Amino Acids, Peptides, and Proteins-Antineoplastic Agents-Antineoplastic and Immunomodulating Agents-Cytochrome P-450 CYP1A2 Substrates-Cytochrome P-450 CYP2B6 Substrates-Cytochrome P-450 CYP2C19 Substrates-Cytochrome P-450 CYP2C8 Substrates-Cytochrome P-450 CYP2C9 Substrates-Cytochrome P-450 CYP2D6 Substrates-Cytochrome P-450 CYP3A Substrates-Cytochrome P-450 CYP3A4 Substrates-Cytoc…
35845	CPC006_NCIH596_6H:BRD-A19633847-050-20-6:10	Perhexiline	DB01074	Perhexiline is a coronary vasodilator used especially for angina of effort. It may cause neuropathy and hepatitis.	Perhexiline binds to the mitochondrial enzyme carnitine palmitoyltransferase (CPT)-1 and CPT-2. It acts by shifting myocardial substrate utilisation from long chain fatty acids to carbohydrates through inhibition of CPT-1 and, to a lesser extent, CPT-2, resulting in increased glucose and lactate utilization. This results in increased ATP production for the same O2 consumption as before and conseq…	-0.113649	6.24967e-28	3.28495e-23	10 ÂµM	6 h	NCIH596	cell line	tumor	lung	non small cell lung cancer| adenosquamous carcinoma	-Agents causing hyperkalemia-Antiarrhythmic agents-Bradycardia-Causing Agents-Calcium-Regulating Hormones and Agents-Calcium Channel Blockers-Cardiovascular Agents-Cytochrome P-450 CYP2B6 Substrates-Cytochrome P-450 CYP2D6 Inhibitors-Cytochrome P-450 CYP2D6 Inhibitors (moderate)-Cytochrome P-450 CYP2D6 Substrates-Cytochrome P-450 CYP3A Substrates-Cytochrome P-450 CYP3A4 Substrates-Cytochrome P-45…
28540	CPC015_MCF7_24H:BRD-K10995081-001-15-4:10	Perphenazine	DB00850	An antipsychotic phenothiazine derivative with actions and uses similar to those of chlorpromazine.	Binds to the dopamine D1 and dopamine D2 receptors and inhibits their activity. The mechanism of the anti-emetic effect is due predominantly to blockage of the dopamine D2 neurotransmitter receptors in the chemoreceptor trigger zone and vomiting centre. Perphenazine also binds the alpha andrenergic receptor. This receptor's action is mediated by association with G proteins that activate a phospha…	-0.113048	1.18832e-27	6.24605e-23	10 ÂµM	24 h	MCF7	cell line	tumor	breast	adenocarcinoma	-Antipsychotic Agents-Antipsychotic Agents (First Generation [Typical])-Central Nervous System Agents-Central Nervous System Depressants-Cytochrome P-450 CYP1A2 Substrates-Cytochrome P-450 CYP2C18 Substrates-Cytochrome P-450 CYP2C19 Substrates-Cytochrome P-450 CYP2C8 Substrates-Cytochrome P-450 CYP2C9 Substrates-Cytochrome P-450 CYP2D6 Inhibitors-Cytochrome P-450 CYP2D6 Inhibitors (strength unkno…
9932	CPC004_HA1E_6H:BRD-K91290917-336-03-8:10	Amodiaquine	DB00613	A 4-aminoquinoquinoline compound with anti-inflammatory properties.	The mechanism of plasmodicidal action of amodiaquine is not completely certain. Like other quinoline derivatives, it is thought to inhibit heme polymerase activity. This results in accumulation of free heme, which is toxic to the parasites. The drug binds the free heme preventing the parasite from converting it to a form less toxic. This drug-heme complex is toxic and disrupts membrane function.	-0.112859	1.45283e-27	7.63639e-23	10 ÂµM	6 h	HA1E	cell line	normal	kidney	normal kidney	-Aminoquinolines-Anti-Infective Agents-Antimalarials-Antiparasitic Agents-Antiparasitic Products, Insecticides and Repellents-Antiprotozoals-Cytochrome P-450 CYP2C8 Substrates-Cytochrome P-450 CYP2C9 Inhibitors-Cytochrome P-450 CYP2C9 Inhibitors (strength unknown)-Cytochrome P-450 CYP2D6 Inhibitors-Cytochrome P-450 CYP2D6 Inhibitors (strength unknown)-Cytochrome P-450 Enzyme Inhibitors-Cytochrome…
42267	CPC006_PC3_24H:BRD-K78659596-001-01-3:10	Ixazomib	DB09570	Ixazomib a second generation proteasome inhibitor (PI) and the first oral PI approved by the FDA in November 2015 for multiple myeloma treatment in combination with 2 other therapies (lenalidomide and dexamethasone) for patients who have received at least 1 prior therapy. It was found to have similar efficacy to bortezomib (the first PI approved for multiple myeloma therapy) in the control of mye…	Ixazomib is an N-capped dipeptidyl leucine boronic acid which reversibly inhibits the CT-L proteolytic (β5) site of the 20S proteasome. At higher concentrations, ixazomib also seems to inhibit the proteolytic β1 and β2 subunits and to induce accumulation of ubiquitinated proteins.	-0.112756	1.62008e-27	8.51545e-23	10 ÂµM	24 h	PC3	cell line	tumor	prostate	adenocarcinoma	-Amino Acids-Amino Acids, Peptides, and Proteins-Antineoplastic Agents-Antineoplastic and Immunomodulating Agents-Cytochrome P-450 CYP1A2 Substrates-Cytochrome P-450 CYP2B6 Substrates-Cytochrome P-450 CYP2C19 Substrates-Cytochrome P-450 CYP2C8 Substrates-Cytochrome P-450 CYP2C9 Substrates-Cytochrome P-450 CYP2D6 Substrates-Cytochrome P-450 CYP3A Substrates-Cytochrome P-450 CYP3A4 Substrates-Cytoc…
34016	MUC.CP001_MCF7_24H:BRD-K78659596-001-01-3:0.3704	Ixazomib	DB09570	Ixazomib a second generation proteasome inhibitor (PI) and the first oral PI approved by the FDA in November 2015 for multiple myeloma treatment in combination with 2 other therapies (lenalidomide and dexamethasone) for patients who have received at least 1 prior therapy. It was found to have similar efficacy to bortezomib (the first PI approved for multiple myeloma therapy) in the control of mye…	Ixazomib is an N-capped dipeptidyl leucine boronic acid which reversibly inhibits the CT-L proteolytic (β5) site of the 20S proteasome. At higher concentrations, ixazomib also seems to inhibit the proteolytic β1 and β2 subunits and to induce accumulation of ubiquitinated proteins.	-0.112556	2.00507e-27	1.0539e-22	500 nM	24 h	MCF7	cell line	tumor	breast	adenocarcinoma	-Amino Acids-Amino Acids, Peptides, and Proteins-Antineoplastic Agents-Antineoplastic and Immunomodulating Agents-Cytochrome P-450 CYP1A2 Substrates-Cytochrome P-450 CYP2B6 Substrates-Cytochrome P-450 CYP2C19 Substrates-Cytochrome P-450 CYP2C8 Substrates-Cytochrome P-450 CYP2C9 Substrates-Cytochrome P-450 CYP2D6 Substrates-Cytochrome P-450 CYP3A Substrates-Cytochrome P-450 CYP3A4 Substrates-Cytoc…
19802	CVD001_HEPG2_24H:BRD-K13183738-317-06-0:10	Pentamidine	DB00738	Antiprotozoal agent effective in trypanosomiasis, leishmaniasis, and some fungal infections; used in treatment of pneumocystis pneumonia in HIV-infected patients. It may cause diabetes mellitus, central nervous system damage, and other toxic effects.	The mode of action of pentamidine is not fully understood. It is thought that the drug interferes with nuclear metabolism producing inhibition of the synthesis of DNA, RNA, phospholipids, and proteins.	-0.112354	2.48264e-27	1.30493e-22	10 ÂµM	24 h	HEPG2	cell line	tumor	liver	hepatocellular carcinoma	-Agents Against Leishmaniasis and Trypanosomiasis-Agents causing hyperkalemia-Amidines-Anti-Infective Agents-Antifungal Agents-Antiparasitic Agents-Antiparasitic Products, Insecticides and Repellents-Antiprotozoals-Benzamidines-Blood Glucose Lowering Agents-Cytochrome P-450 CYP2C19 Substrates-Cytochrome P-450 CYP2D6 Substrates-Cytochrome P-450 CYP3A Substrates-Cytochrome P-450 CYP3A5 Substrates-C…
32913	HOG002_MCF7_24H:BRD-K35960502-001-10-1:1.11	Niclosamide	DB06803	Niclosamide is used for the treatment of most tapeworm infections. Helminths (worms) are multicellular organisms that infect very large numbers of humans and cause a broad range of diseases. Over 1 billion people are infected with intestinal nematodes, and many millions are infected with filarial nematodes, flukes, and tapeworms. They are an even greater problem in domestic animals.	Niclosamide works by killing tapeworms on contact. Adult worms (but not ova) are rapidly killed, presumably due to uncoupling of oxidative phosphorylation or stimulation of ATPase activity. The killed worms are then passed in the stool or sometimes destroyed in the intestine. Niclosamide may work as a molluscicide by binding to and damaging DNA.	-0.111904	3.99402e-27	2.09934e-22	1 ÂµM	24 h	MCF7	cell line	tumor	breast	adenocarcinoma	-Agrochemicals-Amides-Amines-Anilides-Aniline Compounds-Anthelmintics-Anti-Infective Agents-Anticestodal Agents-Anticestodals-Antinematodal Agents-Antiparasitic Agents-Antiparasitic Products, Insecticides and Repellents-Antiplatyhelmintic Agents-Compounds used in a research, industrial, or household setting-Cytochrome P-450 CYP1A2 Inhibitors-Cytochrome P-450 CYP1A2 Inhibitors (strength unknown)-C…
2664	CPC015_A375_6H:BRD-A06352418-001-15-0:10	Terfenadine	DB00342	In the U.S., Terfenadine was superseded by fexofenadine in the 1990s due to the risk of cardiac arrhythmia caused by QT interval prolongation.	Terfenadine competes with histamine for binding at H1-receptor sites in the GI tract, uterus, large blood vessels, and bronchial muscle. This reversible binding of terfenadine to H1-receptors suppresses the formation of edema, flare, and pruritus resulting from histaminic activity. As the drug does not readily cross the blood-brain barrier, CNS depression is minimal.	-0.111894	4.0365e-27	2.12167e-22	10 ÂµM	6 h	A375	cell line	tumor	skin	malignant melanoma	-Anticholinergic Agents-Antihistamines for Systemic Use-Benzene Derivatives-Benzhydryl Compounds-BSEP/ABCB11 Substrates-Cytochrome P-450 CYP2C8 Inhibitors-Cytochrome P-450 CYP2C8 Inhibitors (strength unknown)-Cytochrome P-450 CYP2D6 Inhibitors-Cytochrome P-450 CYP2D6 Inhibitors (moderate)-Cytochrome P-450 CYP2D6 Inhibitors (weak)-Cytochrome P-450 CYP2D6 Substrates-Cytochrome P-450 CYP3A Inducers-…
34773	MUC.CP001_MCF7_6H:BRD-K78659596-001-01-3:10	Ixazomib	DB09570	Ixazomib a second generation proteasome inhibitor (PI) and the first oral PI approved by the FDA in November 2015 for multiple myeloma treatment in combination with 2 other therapies (lenalidomide and dexamethasone) for patients who have received at least 1 prior therapy. It was found to have similar efficacy to bortezomib (the first PI approved for multiple myeloma therapy) in the control of mye…	Ixazomib is an N-capped dipeptidyl leucine boronic acid which reversibly inhibits the CT-L proteolytic (β5) site of the 20S proteasome. At higher concentrations, ixazomib also seems to inhibit the proteolytic β1 and β2 subunits and to induce accumulation of ubiquitinated proteins.	-0.111735	4.77292e-27	2.50874e-22	10 ÂµM	6 h	MCF7	cell line	tumor	breast	adenocarcinoma	-Amino Acids-Amino Acids, Peptides, and Proteins-Antineoplastic Agents-Antineoplastic and Immunomodulating Agents-Cytochrome P-450 CYP1A2 Substrates-Cytochrome P-450 CYP2B6 Substrates-Cytochrome P-450 CYP2C19 Substrates-Cytochrome P-450 CYP2C8 Substrates-Cytochrome P-450 CYP2C9 Substrates-Cytochrome P-450 CYP2D6 Substrates-Cytochrome P-450 CYP3A Substrates-Cytochrome P-450 CYP3A4 Substrates-Cytoc…
47282	CPC020_VCAP_24H:BRD-K56515112-001-18-2:10	Medrysone	DB00253	Medrysone is a corticosteroid used in ophthalmology.	There is no generally accepted explanation for the mechanism of action of ocular corticosteroids. However, corticosteroids are thought to act by the induction of phospholipase A2 inhibitory proteins, collectively called lipocortins. It is postulated that these proteins control the biosynthesis of potent mediators of inflammation such as prostaglandins and leukotrienes by inhibiting the release of…	-0.11162	5.3878e-27	2.83194e-22	10 ÂµM	24 h	VCAP	cell line	tumor	prostate	carcinoma	-Adrenal Cortex Hormones-Anti-Inflammatory Agents-Corticosteroid Hormone Receptor Agonists-Corticosteroids-Cytochrome P-450 CYP3A Inducers-Cytochrome P-450 CYP3A Substrates-Cytochrome P-450 CYP3A4 Inducers-Cytochrome P-450 CYP3A4 Inducers (strength unknown)-Cytochrome P-450 CYP3A4 Substrates-Cytochrome P-450 CYP3A5 Inducers-Cytochrome P-450 CYP3A5 Inducers (strength unknown)-Cytochrome P-450 Enzy…
37449	CPC011_PC3_6H:BRD-K96471533-001-04-1:10	Nitazoxanide	DB00507	Nitazoxanide belongs to the class of drugs known as _thiazolides_. Nitazoxanide (NTZ) is a broad-spectrum anti-infective drug that markedly modulates the survival, growth, and proliferation of a range of extracellular and intracellular protozoa, helminths, anaerobic and microaerophilic bacteria, in addition to viruses. This drug is effective in the treatment of gastrointestinal infections includi…	The most widely accepted mechanism of NTZ is believed to be the disruption of the energy metabolism in anaerobic microbes by inhibition of the pyruvate: ferredoxin/flavodoxin oxidoreductase (PFOR) cycle [A31981]. In parasitic-protozoa, Nitazoxanide also induces lesions in the cell membranes and depolarizes the mitochondrial membrane while inhibiting quinone oxidoreductase NQO1, nitroreductase-1 a…	-0.111236	8.06679e-27	4.24007e-22	10 ÂµM	6 h	PC3	cell line	tumor	prostate	adenocarcinoma	-Anti-Infective Agents-Antiparasitic Agents-Antiparasitic Products, Insecticides and Repellents-Antiprotozoals-Sulfur Compounds
36945	NMH002_NPC_24H:BRD-K64994968-001-24-2:10	Progesterone	DB00396	Progesterone is a hormone that occurs naturally in females, and is essential for endometrial receptivity, embryo implantation, and the successful establishment of pregnancy. A low progesterone concentration or an insufficient response to progesterone can cause infertility and pregnancy loss [A175609]. Progesterone is used in various contraceptive preparations to prevent ovulation and fertilizatio…	Progesterone binds and activates its nuclear receptor, _PR_, which plays an important part in the signaling of stimuli that maintain the endometrium during its preparation for pregnancy. Progesterone receptor (PR) is a member of the nuclear/steroid hormone receptor (SHR) family of ligand-dependent transcription factors that is expressed primarily in female reproductive tissue as well as the centr…	-0.110536	1.67745e-26	8.81701e-22	10 ÂµM	24 h	NPC	differentiated	primary	central nervous system	normal stem fibroblast-derived iPScs	-Adrenal Cortex Hormones-BCRP/ABCG2 Inducers-BCRP/ABCG2 Inhibitors-BSEP/ABCB11 Inhibitors-Corpus Luteum Hormones-Cytochrome P-450 CYP2A6 Inducers-Cytochrome P-450 CYP2C19 Inhibitors-Cytochrome P-450 CYP2C19 inhibitors (strength unknown)-Cytochrome P-450 CYP2C19 Substrates-Cytochrome P-450 CYP2C9 Inhibitors-Cytochrome P-450 CYP2C9 Inhibitors (strength unknown)-Cytochrome P-450 CYP2C9 Substrates-Cy…
20099	CPC006_HEPG2_6H:BRD-K01292756-001-10-2:10	Pimozide	DB01100	A diphenylbutylpiperidine that is effective as an antipsychotic agent and as an alternative to haloperidol for the suppression of vocal and motor tics in patients with Tourette syndrome. Although the precise mechanism of action is unknown, blockade of postsynaptic dopamine receptors has been postulated. (From AMA Drug Evaluations Annual, 1994, p403)	The ability of pimozide to suppress motor and phonic tics in Tourette's Disorder is thought to be primarily a function of its dopaminergic blocking activity. Pimozide binds and inhibits the dopamine D2 receptor in the CNS.	-0.110502	1.73862e-26	9.13855e-22	10 ÂµM	6 h	HEPG2	cell line	tumor	liver	hepatocellular carcinoma	-Agents that reduce seizure threshold-Anti-Dyskinesia Agents-Antipsychotic Agents-Antipsychotic Agents (First Generation [Typical])-Benzimidazoles-Central Nervous System Agents-Central Nervous System Depressants-Cytochrome P-450 CYP1A2 Substrates-Cytochrome P-450 CYP1A2 Substrates with a Narrow Therapeutic Index-Cytochrome P-450 CYP2D6 Inhibitors-Cytochrome P-450 CYP2D6 Inhibitors (strength unkno…
20569	CPC015_HEPG2_6H:BRD-K88625236-001-03-4:10	Nonoxynol-9	DB06804	Nonoxynol-9 (N-9) is a typical surfactant used as a vaginal spermicide. Spermicides are locally acting non-hormonal contraceptives. When present in the vagina during intercourse, they immobilize/inactivate/damage and/or kill sperms without eliciting systemic effects. N-9 has been in use for more than 30 years as an over-the-counter (OTC) drug in creams, gels, foams and condom lubricants. It is th…	Nonoxynol-9 interacts with the lipids in the membranes of the acrosome and the midpiece of the sperm. The sperm membranes are lysed; the acrosome, neck and midpiece of the spermatozoa are loosened and then detached which results in their immobilization and death.	-0.110362	2.00999e-26	1.05649e-21	10 ÂµM	6 h	HEPG2	cell line	tumor	liver	hepatocellular carcinoma	-Adrenal Cortex Hormones-Alcohols-Antispermatogenic Agents-Compounds used in a research, industrial, or household setting-Contraceptive Agents, Female-Contraceptive Agents, Male-Ethylene Glycols-Glycols-Hormonal Contraceptives for Systemic Use-Macromolecular Substances-Noxae-Polyethylene Glycols-Polymers-Reproductive Control Agents-Spermatocidal Agents-Surface-Active Agents-Toxic Actions
29323	CPC020_MCF7_24H:BRD-A09472452-015-19-2:10	Flecainide	DB01195	Flecainide is a Class I anti-arrhythmic agent like [encainide] and [propafenone].[A186880] Flecainide’s development began in 1966 and was first synthesized in 1972 as an attempt to generate new anesthetics.[A186931] It is used to prevent supraventricular and ventricular arrhythmias, as well as paroxysmal atrial fibrillation and flutter.[L8878,L5056] Flecainide was granted FDA approval on 31 Octob…	Flecainide blocks fast inward sodium channels and slowly unbinds during diastole, prolonging the refractory period of the heart.[A186931] This blockade also shortens the duration of action potentials through the Purkinjie fibers.[A186931] Flecainide also prevents delayed rectifier potassium channels from opening, lengthening the action potential through ventricular and atrial muscle fibers.[A1869…	-0.110235	2.29352e-26	1.20552e-21	10 ÂµM	24 h	MCF7	cell line	tumor	breast	adenocarcinoma	-Antiarrhythmic agents-Antiarrhythmics, Class I-Antiarrhythmics, Class Ic-Cardiac Therapy-Cardiovascular Agents-Cytochrome P-450 CYP1A2 Substrates-Cytochrome P-450 CYP2C9 Inhibitors-Cytochrome P-450 CYP2C9 Inhibitors (strength unknown)-Cytochrome P-450 CYP2D6 Inhibitors-Cytochrome P-450 CYP2D6 Inhibitors (strength unknown)-Cytochrome P-450 CYP2D6 Substrates-Cytochrome P-450 CYP2D6 Substrates with…
3994	CPC010_A375_6H:BRD-K93034159-001-20-9:10	Cladribine	DB00242	An antineoplastic agent used in the treatment of lymphoproliferative diseases including hairy-cell leukemia.	Cladribine is structurally related to fludarabine and pentostatin but has a different mechanism of action. Although the exact mechanism of action has not been fully determined, evidence shows that cladribine is phosphorylated by deoxycytidine kinase to the nucleotidecladribine triphosphate (CdATP; 2-chloro-2′-deoxyadenosine 5′-triphosphate), which accumulates and is incorporated into DNA in cells…	-0.110219	2.33278e-26	1.22616e-21	10 ÂµM	6 h	A375	cell line	tumor	skin	malignant melanoma	-2-Chloroadenosine-Agents Causing Muscle Toxicity-Antimetabolites-Antineoplastic Agents-Antineoplastic and Immunomodulating Agents-BCRP/ABCG2 Substrates-Carbohydrates-Cardiotoxic antineoplastic agents-Deoxyadenosines-Deoxyribonucleosides-Glycosides-Heterocyclic Compounds, Fused-Ring-Immunologic Factors-Immunosuppressive Agents-Myelosuppressive Agents-Nucleic Acids, Nucleotides, and Nucleosides-Nu…
27452	CPD001_MCF7_24H:BRD-A89585551-003-09-1:10	Mefloquine	DB00358	A phospholipid-interacting antimalarial drug (antimalarials). It is very effective against plasmodium falciparum with very few side effects. [PubChem]	Mefloquine has been found to produce swelling of the <i>Plasmodium falciparum</i> food vacuoles. It may act by forming toxic complexes with free heme that damage membranes and interact with other plasmodial components.	-0.110185	2.41661e-26	1.27022e-21	10 ÂµM	24 h	MCF7	cell line	tumor	breast	adenocarcinoma	-Agents Causing Muscle Toxicity-Agents that reduce seizure threshold-Aminoquinolines-Anti-Infective Agents-Antimalarials-Antiparasitic Agents-Antiparasitic Products, Insecticides and Repellents-Antiprotozoals-Cholinesterase Inhibitors-Cytochrome P-450 CYP2D6 Inhibitors-Cytochrome P-450 CYP2D6 Inhibitors (weak)-Cytochrome P-450 CYP3A Inhibitors-Cytochrome P-450 CYP3A Substrates-Cytochrome P-450 CY…
45021	CPC018_SKB_24H:BRD-K17561142-003-16-8:10	Amiodarone	DB01118	Amiodarone is an antiarrhythmic drug used in a variety of settings.	The antiarrhythmic effect of amiodarone may be due to at least two major actions. It prolongs the myocardial cell-action potential (phase 3) duration and refractory period and acts as a noncompetitive a- and b-adrenergic inhibitor.	-0.109706	3.9695e-26	2.08645e-21	10 ÂµM	24 h	SKB	primary	normal	muscle	myoblast	-Agents causing hyperkalemia-Agents Causing Muscle Toxicity-Agents that reduce seizure threshold-alpha-Galactosidase, antagonists & inhibitors-Antiarrhythmic agents-Antiarrhythmics, Class III-Benzofurans-Bradycardia-Causing Agents-BSEP/ABCB11 Inhibitors-BSEP/ABCB11 Substrates-BSEP/ABCB11 Substrates with Narrow Therapeutic Index-Calcium Channel Blockers-Cardiac Therapy-Cardiovascular Agents-Chemic…
2922	CPC006_A375_24H:BRD-A19633847-050-20-6:10	Perhexiline	DB01074	Perhexiline is a coronary vasodilator used especially for angina of effort. It may cause neuropathy and hepatitis.	Perhexiline binds to the mitochondrial enzyme carnitine palmitoyltransferase (CPT)-1 and CPT-2. It acts by shifting myocardial substrate utilisation from long chain fatty acids to carbohydrates through inhibition of CPT-1 and, to a lesser extent, CPT-2, resulting in increased glucose and lactate utilization. This results in increased ATP production for the same O2 consumption as before and conseq…	-0.109581	4.51838e-26	2.37495e-21	10 ÂµM	24 h	A375	cell line	tumor	skin	malignant melanoma	-Agents causing hyperkalemia-Antiarrhythmic agents-Bradycardia-Causing Agents-Calcium-Regulating Hormones and Agents-Calcium Channel Blockers-Cardiovascular Agents-Cytochrome P-450 CYP2B6 Substrates-Cytochrome P-450 CYP2D6 Inhibitors-Cytochrome P-450 CYP2D6 Inhibitors (moderate)-Cytochrome P-450 CYP2D6 Substrates-Cytochrome P-450 CYP3A Substrates-Cytochrome P-450 CYP3A4 Substrates-Cytochrome P-45…
5703	CPC011_A549_24H:BRD-K66876909-001-07-6:10	Linezolid	DB00601	Linezolid is a synthetic antibiotic, the first of the oxazolidinone class, used for the treatment of infections caused by multi-resistant bacteria including streptococcus and methicillin-resistant Staphylococcus aureus (MRSA). The drug works by inhibiting the initiation of bacterial protein synthesis.	Linezolid is a synthetic antibacterial agent of the oxazolidinone class of antibiotics. It has in vitro activity against aerobic Gram positive bacteria, certain Gram negative bacteria and anaerobic microorganisms. It selectively inhibits bacterial protein synthesis through binding to sites on the bacterial ribosome and prevents the formation of a functional 70S-initiation complex. Specifically, l…	-0.109279	6.17062e-26	3.2434e-21	10 ÂµM	24 h	A549	cell line	tumor	lung	non small cell lung cancer| carcinoma	-Acetamides-Acetates-Acids, Acyclic-Agents that produce hypertension-Agents that reduce seizure threshold-Amides-Anti-Bacterial Agents-Anti-Infective Agents-Antibacterials for Systemic Use-Antidepressive Agents-Antiinfectives for Systemic Use-Central Nervous System Depressants-Enzyme Inhibitors-Fatty Acids-Fatty Acids, Volatile-Immunosuppressive Agents-Lipids-Monoamine Oxidase A Inhibitors for in…
46852	DOS020_VCAP_6H:BRD-A84481105:10	Thioridazine	DB00679	A phenothiazine antipsychotic used in the management of psychoses, including schizophrenia, and in the control of severely disturbed or agitated behavior. It has little antiemetic activity. Thioridazine has a higher incidence of antimuscarinic effects, but a lower incidence of extrapyramidal symptoms, than chlorpromazine. (From Martindale, The Extra Pharmacopoeia, 30th ed, p618). Thioridazine was…	Thioridazine blocks postsynaptic mesolimbic dopaminergic D1 and D2 receptors in the brain; blocks alpha-adrenergic effect, depresses the release of hypothalamic and hypophyseal hormones and is believed to depress the reticular activating system thus affecting basal metabolism, body temperature, wakefulness, vasomotor tone, and emesis.	-0.109259	6.29675e-26	3.3097e-21	10 ÂµM	6 h	VCAP	cell line	tumor	prostate	carcinoma	-Adrenergic alpha-1 Receptor Antagonists-Adrenergic alpha-Antagonists-Adrenergic Antagonists-Agents that produce hypertension-Antidepressive Agents-Antipsychotic Agents-Antipsychotic Agents (First Generation [Typical])-Central Nervous System Agents-Central Nervous System Depressants-Cytochrome P-450 CYP2C19 Substrates-Cytochrome P-450 CYP2D6 Inhibitors-Cytochrome P-450 CYP2D6 Inhibitors (strong)-…
8959	CPC006_COV644_6H:BRD-A84481105-003-17-2:10	Thioridazine	DB00679	A phenothiazine antipsychotic used in the management of psychoses, including schizophrenia, and in the control of severely disturbed or agitated behavior. It has little antiemetic activity. Thioridazine has a higher incidence of antimuscarinic effects, but a lower incidence of extrapyramidal symptoms, than chlorpromazine. (From Martindale, The Extra Pharmacopoeia, 30th ed, p618). Thioridazine was…	Thioridazine blocks postsynaptic mesolimbic dopaminergic D1 and D2 receptors in the brain; blocks alpha-adrenergic effect, depresses the release of hypothalamic and hypophyseal hormones and is believed to depress the reticular activating system thus affecting basal metabolism, body temperature, wakefulness, vasomotor tone, and emesis.	-0.109238	6.43679e-26	3.3833e-21	10 ÂµM	6 h	COV644	cell line	tumor	ovary	carcinoma| epithelial-mucinous	-Adrenergic alpha-1 Receptor Antagonists-Adrenergic alpha-Antagonists-Adrenergic Antagonists-Agents that produce hypertension-Antidepressive Agents-Antipsychotic Agents-Antipsychotic Agents (First Generation [Typical])-Central Nervous System Agents-Central Nervous System Depressants-Cytochrome P-450 CYP2C19 Substrates-Cytochrome P-450 CYP2D6 Inhibitors-Cytochrome P-450 CYP2D6 Inhibitors (strong)-…
3192	CPC016_A375_6H:BRD-K08547377-003-03-2:10	Irinotecan	DB00762	Irinotecan is an antineoplastic enzyme inhibitor primarily used in the treatment of colorectal cancer. It is a derivative of camptothecin that inhibits the action of topoisomerase I. Irinotecan prevents religation of the DNA strand by binding to topoisomerase I-DNA complex, and causes double-strand DNA breakage and cell death. It is a derivative of camptothecin. Irinotecan was approved for the tr…	Irinotecan inhibits the action of topoisomerase I. Irinotecan prevents religation of the DNA strand by binding to topoisomerase I-DNA complex. The formation of this ternary complex interferes with the moving replication fork, which induces replication arrest and lethal double-stranded breaks in DNA. As a result, DNA damage is not efficiently repaired and apoptosis (programmed cell death) occurs.	-0.109136	7.14751e-26	3.75687e-21	10 ÂµM	6 h	A375	cell line	tumor	skin	malignant melanoma	-Alkaloids-Antineoplastic Agents-Antineoplastic and Immunomodulating Agents-BCRP/ABCG2 Substrates-Carbohydrates-Cholinesterase substrates-Cytochrome P-450 CYP2B6 Substrates-Cytochrome P-450 CYP3A Substrates-Cytochrome P-450 CYP3A4 Substrates-Cytochrome P-450 CYP3A5 Substrates-Cytochrome P-450 CYP3A7 Substrates-Cytochrome P-450 Substrates-Disaccharides-Enzyme Inhibitors-Immunosuppressive Agents-My…
13813	CPC006_HA1E_6H:BRD-K78126613-001-16-0:10	Menadione	DB00170	A synthetic naphthoquinone without the isoprenoid side chain and biological activity, but can be converted to active vitamin K2, menaquinone, after alkylation in vivo.	Menadione (vitamin K3) is involved as a cofactor in the posttranslational gamma-carboxylation of glutamic acid residues of certain proteins in the body. These proteins include the vitamin K-dependent coagulation factors II (prothrombin), VII (proconvertin), IX (Christmas factor), X (Stuart factor), protein C, protein S, protein Zv and a growth-arrest-specific factor (Gas6). In contrast to the oth…	-0.108966	8.51096e-26	4.47353e-21	10 ÂµM	6 h	HA1E	cell line	normal	kidney	normal kidney	-Antifibrinolytic Agents-Blood and Blood Forming Organs-Coagulants-Cytochrome P-450 CYP1A2 Inducers-Cytochrome P-450 CYP1A2 Inducers (strength unknown)-Cytochrome P-450 CYP2A6 Inhibitors-Cytochrome P-450 CYP2A6 Inhibitors (strength unknown)-Cytochrome P-450 Enzyme Inducers-Cytochrome P-450 Enzyme Inhibitors-Diet, Food, and Nutrition-Dietary Supplements-Diterpenes-Fibrin Modulating Agents-Food-Foo…
37823	CPC001_PC3_24H:BRD-K81418486:10	Vorinostat	DB02546	Vorinostat (rINN) or suberoylanilide hydroxamic acid (SAHA), is a drug currently under investigation for the treatment of cutaneous T cell lymphoma (CTCL), a type of skin cancer, to be used when the disease persists, gets worse, or comes back during or after treatment with other medicines. It is the first in a new class of agents known as histone deacetylase inhibitors. A recent study suggested t…	Vorinostat inhibits the enzymatic activity of histone deacetylases HDAC1, HDAC2 and HDAC3 (Class I) and HDAC6 (Class II) at nanomolar concentrations (IC<sub>50</sub>&lt; 86 nM). These enzymes catalyze the removal of acetyl groups from the lysine residues of histones proteins. In some cancer cells, there is an overexpression of HDACs, or an aberrant recruitment of HDACs to oncogenic transcription …	-0.108563	1.28683e-25	6.76386e-21	10 ÂµM	24 h	PC3	cell line	tumor	prostate	adenocarcinoma	-Amides-Amines-Anilides-Aniline Compounds-Antineoplastic Agents-Antineoplastic and Immunomodulating Agents-Enzyme Inhibitors-Histone Deacetylase Inhibitors-Hydroxamic Acids-Hydroxy Acids-Hydroxylamines-Hyperglycemia-Associated Agents-Immunosuppressive Agents-Myelosuppressive Agents-Potential QTc-Prolonging Agents-QTc Prolonging Agents
48372	CPC004_VCAP_24H:BRD-K35960502-001-10-1:10	Niclosamide	DB06803	Niclosamide is used for the treatment of most tapeworm infections. Helminths (worms) are multicellular organisms that infect very large numbers of humans and cause a broad range of diseases. Over 1 billion people are infected with intestinal nematodes, and many millions are infected with filarial nematodes, flukes, and tapeworms. They are an even greater problem in domestic animals.	Niclosamide works by killing tapeworms on contact. Adult worms (but not ova) are rapidly killed, presumably due to uncoupling of oxidative phosphorylation or stimulation of ATPase activity. The killed worms are then passed in the stool or sometimes destroyed in the intestine. Niclosamide may work as a molluscicide by binding to and damaging DNA.	-0.108537	1.32183e-25	6.94783e-21	10 ÂµM	24 h	VCAP	cell line	tumor	prostate	carcinoma	-Agrochemicals-Amides-Amines-Anilides-Aniline Compounds-Anthelmintics-Anti-Infective Agents-Anticestodal Agents-Anticestodals-Antinematodal Agents-Antiparasitic Agents-Antiparasitic Products, Insecticides and Repellents-Antiplatyhelmintic Agents-Compounds used in a research, industrial, or household setting-Cytochrome P-450 CYP1A2 Inhibitors-Cytochrome P-450 CYP1A2 Inhibitors (strength unknown)-C…
20150	CPC015_HEPG2_6H:BRD-K39120595-304-03-9:10	Bithionol	DB04813	Bithionol, formerly marketed as an active ingredient in various topical drug products, was shown to be a potent photosensitizer with the potential to cause serious skin disorders. Approvals of the NDA's for bithionol drug products were withdrawn on October 24, 1967 (see the Federal Register of October 31, 1967 (32 FR 15046)).		-0.108506	1.36361e-25	7.16741e-21	10 ÂµM	6 h	HEPG2	cell line	tumor	liver	hepatocellular carcinoma	-Anthelmintics-Anti-Acne Preparations-Anti-Acne Preparations for Topical Use-Anti-Infective Agents-Anti-Infective Agents, Local-Antiparasitic Agents-Antiparasitic Products, Insecticides and Repellents-Antiplatyhelmintic Agents-Antitrematodals-Benzene Derivatives-Dermatologicals-Phenols-Preparations Containing Sulfur
26803	CPC006_LOVO_6H:BRD-K35960502-001-10-1:10	Niclosamide	DB06803	Niclosamide is used for the treatment of most tapeworm infections. Helminths (worms) are multicellular organisms that infect very large numbers of humans and cause a broad range of diseases. Over 1 billion people are infected with intestinal nematodes, and many millions are infected with filarial nematodes, flukes, and tapeworms. They are an even greater problem in domestic animals.	Niclosamide works by killing tapeworms on contact. Adult worms (but not ova) are rapidly killed, presumably due to uncoupling of oxidative phosphorylation or stimulation of ATPase activity. The killed worms are then passed in the stool or sometimes destroyed in the intestine. Niclosamide may work as a molluscicide by binding to and damaging DNA.	-0.108354	1.59367e-25	8.37664e-21	10 ÂµM	6 h	LOVO	cell line	tumor	large intestine	colorectal adenocarcinoma	-Agrochemicals-Amides-Amines-Anilides-Aniline Compounds-Anthelmintics-Anti-Infective Agents-Anticestodal Agents-Anticestodals-Antinematodal Agents-Antiparasitic Agents-Antiparasitic Products, Insecticides and Repellents-Antiplatyhelmintic Agents-Compounds used in a research, industrial, or household setting-Cytochrome P-450 CYP1A2 Inhibitors-Cytochrome P-450 CYP1A2 Inhibitors (strength unknown)-C…
44412	CVD001_PHH_6H:BRD-K76674262-001-01-7:2.5	Omacetaxine mepesuccinate	DB04865	Omacetaxine mepesuccinate (formerly known as HHT or Homoharringtonine), is a cephalotaxine ester and protein synthesis inhibitor with established clinical activity as a single agent in hematological malignancies. Omacetaxine mepesuccinate is synthesized from cephalotaxine, which is an extract from the leaves of the plant, Cephalotaxus species. In October 2005, omacetaxine mepesuccinate received O…	Homoharringtonine inhibits protein synthesis by not directly binding to Bcr-Abl. It binds to the A-site cleft in the large ribosomal subunit, which affects chain elongation and prevents protein synthesis.	-0.108322	1.64704e-25	8.65716e-21	3 ÂµM	6 h	PHH	primary	primary	liver	normal primary liver	-Alkaloids-Antineoplastic Agents-Antineoplastic Agents, Phytogenic-Antineoplastic and Immunomodulating Agents-Benzazepines-Enzyme Inhibitors-Harringtonines-Heterocyclic Compounds, Fused-Ring-Protein Synthesis Inhibitors
8855	CPC006_CL34_6H:BRD-A19633847-050-20-6:10	Perhexiline	DB01074	Perhexiline is a coronary vasodilator used especially for angina of effort. It may cause neuropathy and hepatitis.	Perhexiline binds to the mitochondrial enzyme carnitine palmitoyltransferase (CPT)-1 and CPT-2. It acts by shifting myocardial substrate utilisation from long chain fatty acids to carbohydrates through inhibition of CPT-1 and, to a lesser extent, CPT-2, resulting in increased glucose and lactate utilization. This results in increased ATP production for the same O2 consumption as before and conseq…	-0.108284	1.71106e-25	8.99366e-21	10 ÂµM	6 h	CL34	cell line	tumor	large intestine	colorectal adenocarcinoma	-Agents causing hyperkalemia-Antiarrhythmic agents-Bradycardia-Causing Agents-Calcium-Regulating Hormones and Agents-Calcium Channel Blockers-Cardiovascular Agents-Cytochrome P-450 CYP2B6 Substrates-Cytochrome P-450 CYP2D6 Inhibitors-Cytochrome P-450 CYP2D6 Inhibitors (moderate)-Cytochrome P-450 CYP2D6 Substrates-Cytochrome P-450 CYP3A Substrates-Cytochrome P-450 CYP3A4 Substrates-Cytochrome P-45…
44836	CPC006_RMUGS_6H:BRD-K78659596-001-01-3:10	Ixazomib	DB09570	Ixazomib a second generation proteasome inhibitor (PI) and the first oral PI approved by the FDA in November 2015 for multiple myeloma treatment in combination with 2 other therapies (lenalidomide and dexamethasone) for patients who have received at least 1 prior therapy. It was found to have similar efficacy to bortezomib (the first PI approved for multiple myeloma therapy) in the control of mye…	Ixazomib is an N-capped dipeptidyl leucine boronic acid which reversibly inhibits the CT-L proteolytic (β5) site of the 20S proteasome. At higher concentrations, ixazomib also seems to inhibit the proteolytic β1 and β2 subunits and to induce accumulation of ubiquitinated proteins.	-0.108269	1.73737e-25	9.13195e-21	10 ÂµM	6 h	RMUGS	cell line	tumor	ovary	carcinoma	-Amino Acids-Amino Acids, Peptides, and Proteins-Antineoplastic Agents-Antineoplastic and Immunomodulating Agents-Cytochrome P-450 CYP1A2 Substrates-Cytochrome P-450 CYP2B6 Substrates-Cytochrome P-450 CYP2C19 Substrates-Cytochrome P-450 CYP2C8 Substrates-Cytochrome P-450 CYP2C9 Substrates-Cytochrome P-450 CYP2D6 Substrates-Cytochrome P-450 CYP3A Substrates-Cytochrome P-450 CYP3A4 Substrates-Cytoc…
26798	CPC006_LOVO_6H:BRD-K78659596-001-01-3:10	Ixazomib	DB09570	Ixazomib a second generation proteasome inhibitor (PI) and the first oral PI approved by the FDA in November 2015 for multiple myeloma treatment in combination with 2 other therapies (lenalidomide and dexamethasone) for patients who have received at least 1 prior therapy. It was found to have similar efficacy to bortezomib (the first PI approved for multiple myeloma therapy) in the control of mye…	Ixazomib is an N-capped dipeptidyl leucine boronic acid which reversibly inhibits the CT-L proteolytic (β5) site of the 20S proteasome. At higher concentrations, ixazomib also seems to inhibit the proteolytic β1 and β2 subunits and to induce accumulation of ubiquitinated proteins.	-0.108268	1.73952e-25	9.14325e-21	10 ÂµM	6 h	LOVO	cell line	tumor	large intestine	colorectal adenocarcinoma	-Amino Acids-Amino Acids, Peptides, and Proteins-Antineoplastic Agents-Antineoplastic and Immunomodulating Agents-Cytochrome P-450 CYP1A2 Substrates-Cytochrome P-450 CYP2B6 Substrates-Cytochrome P-450 CYP2C19 Substrates-Cytochrome P-450 CYP2C8 Substrates-Cytochrome P-450 CYP2C9 Substrates-Cytochrome P-450 CYP2D6 Substrates-Cytochrome P-450 CYP3A Substrates-Cytochrome P-450 CYP3A4 Substrates-Cytoc…
41575	DOS034_PC3_24H:BRD-K81418486:10	Vorinostat	DB02546	Vorinostat (rINN) or suberoylanilide hydroxamic acid (SAHA), is a drug currently under investigation for the treatment of cutaneous T cell lymphoma (CTCL), a type of skin cancer, to be used when the disease persists, gets worse, or comes back during or after treatment with other medicines. It is the first in a new class of agents known as histone deacetylase inhibitors. A recent study suggested t…	Vorinostat inhibits the enzymatic activity of histone deacetylases HDAC1, HDAC2 and HDAC3 (Class I) and HDAC6 (Class II) at nanomolar concentrations (IC<sub>50</sub>&lt; 86 nM). These enzymes catalyze the removal of acetyl groups from the lysine residues of histones proteins. In some cancer cells, there is an overexpression of HDACs, or an aberrant recruitment of HDACs to oncogenic transcription …	-0.10824	1.78937e-25	9.4053e-21	10 ÂµM	24 h	PC3	cell line	tumor	prostate	adenocarcinoma	-Amides-Amines-Anilides-Aniline Compounds-Antineoplastic Agents-Antineoplastic and Immunomodulating Agents-Enzyme Inhibitors-Histone Deacetylase Inhibitors-Hydroxamic Acids-Hydroxy Acids-Hydroxylamines-Hyperglycemia-Associated Agents-Immunosuppressive Agents-Myelosuppressive Agents-Potential QTc-Prolonging Agents-QTc Prolonging Agents
36320	MUC.CP001_NKDBA_24H:BRD-K78659596-001-01-3:10	Ixazomib	DB09570	Ixazomib a second generation proteasome inhibitor (PI) and the first oral PI approved by the FDA in November 2015 for multiple myeloma treatment in combination with 2 other therapies (lenalidomide and dexamethasone) for patients who have received at least 1 prior therapy. It was found to have similar efficacy to bortezomib (the first PI approved for multiple myeloma therapy) in the control of mye…	Ixazomib is an N-capped dipeptidyl leucine boronic acid which reversibly inhibits the CT-L proteolytic (β5) site of the 20S proteasome. At higher concentrations, ixazomib also seems to inhibit the proteolytic β1 and β2 subunits and to induce accumulation of ubiquitinated proteins.	-0.107674	3.18467e-25	1.67393e-20	10 ÂµM	24 h	NKDBA	cell line	normal	kidney	kidney epithelial	-Amino Acids-Amino Acids, Peptides, and Proteins-Antineoplastic Agents-Antineoplastic and Immunomodulating Agents-Cytochrome P-450 CYP1A2 Substrates-Cytochrome P-450 CYP2B6 Substrates-Cytochrome P-450 CYP2C19 Substrates-Cytochrome P-450 CYP2C8 Substrates-Cytochrome P-450 CYP2C9 Substrates-Cytochrome P-450 CYP2D6 Substrates-Cytochrome P-450 CYP3A Substrates-Cytochrome P-450 CYP3A4 Substrates-Cytoc…
47761	ERG004_VCAP_24H:BRD-K81418486-001-15-2:10	Vorinostat	DB02546	Vorinostat (rINN) or suberoylanilide hydroxamic acid (SAHA), is a drug currently under investigation for the treatment of cutaneous T cell lymphoma (CTCL), a type of skin cancer, to be used when the disease persists, gets worse, or comes back during or after treatment with other medicines. It is the first in a new class of agents known as histone deacetylase inhibitors. A recent study suggested t…	Vorinostat inhibits the enzymatic activity of histone deacetylases HDAC1, HDAC2 and HDAC3 (Class I) and HDAC6 (Class II) at nanomolar concentrations (IC<sub>50</sub>&lt; 86 nM). These enzymes catalyze the removal of acetyl groups from the lysine residues of histones proteins. In some cancer cells, there is an overexpression of HDACs, or an aberrant recruitment of HDACs to oncogenic transcription …	-0.107674	3.18523e-25	1.67422e-20	10 ÂµM	24 h	VCAP	cell line	tumor	prostate	carcinoma	-Amides-Amines-Anilides-Aniline Compounds-Antineoplastic Agents-Antineoplastic and Immunomodulating Agents-Enzyme Inhibitors-Histone Deacetylase Inhibitors-Hydroxamic Acids-Hydroxy Acids-Hydroxylamines-Hyperglycemia-Associated Agents-Immunosuppressive Agents-Myelosuppressive Agents-Potential QTc-Prolonging Agents-QTc Prolonging Agents
34774	MUC.CP001_MCF7_6H:BRD-K78659596-001-01-3:3.3333	Ixazomib	DB09570	Ixazomib a second generation proteasome inhibitor (PI) and the first oral PI approved by the FDA in November 2015 for multiple myeloma treatment in combination with 2 other therapies (lenalidomide and dexamethasone) for patients who have received at least 1 prior therapy. It was found to have similar efficacy to bortezomib (the first PI approved for multiple myeloma therapy) in the control of mye…	Ixazomib is an N-capped dipeptidyl leucine boronic acid which reversibly inhibits the CT-L proteolytic (β5) site of the 20S proteasome. At higher concentrations, ixazomib also seems to inhibit the proteolytic β1 and β2 subunits and to induce accumulation of ubiquitinated proteins.	-0.107602	3.42597e-25	1.80076e-20	3 ÂµM	6 h	MCF7	cell line	tumor	breast	adenocarcinoma	-Amino Acids-Amino Acids, Peptides, and Proteins-Antineoplastic Agents-Antineoplastic and Immunomodulating Agents-Cytochrome P-450 CYP1A2 Substrates-Cytochrome P-450 CYP2B6 Substrates-Cytochrome P-450 CYP2C19 Substrates-Cytochrome P-450 CYP2C8 Substrates-Cytochrome P-450 CYP2C9 Substrates-Cytochrome P-450 CYP2D6 Substrates-Cytochrome P-450 CYP3A Substrates-Cytochrome P-450 CYP3A4 Substrates-Cytoc…
31154	CPD003_MCF7_24H:BRD-K69600043-328-04-8:10	Thiethylperazine	DB00372	A dopamine antagonist that is particularly useful in treating the nausea and vomiting associated with anesthesia, mildly emetic cancer chemotherapy agents, radiation therapy, and toxins. This piperazine phenothiazine does not prevent vertigo or motion sickness. (From AMA Drug Evaluations Annual, 1994, p457)	Thiethylperazine is an antagonist at types 1, 2, and 4 dopamine receptors, 5-HT receptor types 2A and 2C, muscarinic receptors 1 through 5, alpha(1)-receptors, and histamine H1-receptors. Thiethylperazine's antipsychotic effect is due to antagonism at dopamine and serotonin type 2 receptors, with greater activity at serotonin 5-HT2 receptors than at dopamine type-2 receptors. This may explain the…	-0.107261	4.8368e-25	2.54232e-20	10 ÂµM	24 h	MCF7	cell line	tumor	breast	adenocarcinoma	-Antiemetics-Antihistamines for Systemic Use-Antipsychotic Agents-Autonomic Agents-Central Nervous System Agents-Central Nervous System Depressants-Dopamine Agents-Dopamine Antagonists-Dopamine D2 Receptor Antagonists-Drugs that are Mainly Renally Excreted-Gastrointestinal Agents-Heterocyclic Compounds, Fused-Ring-Neurotoxic agents-Neurotransmitter Agents-Peripheral Nervous System Agents-Phenothi…
42999	CPC011_PC3_24H:BRD-K27316855-001-09-1:10	Calcitriol	DB00136	Calcitriol is an active metabolite of vitamin D with 3 hydroxyl (OH) groups and is commonly referred to as 1,25-dihydroxycholecalciferol, or 1alpha,25-dihydroxyvitamin D<sub>3</sub>, 1,25-dihydroxyvitamin D<sub>3</sub>. It is produced in the body after series of conversion steps of 7-dehydrocholesterol from exposure to UV light. 7-dehydrocholesterol is converted to [DB00169] (vitamin D3) in the s…	The mechanism of action of calcitriol in the treatment of psoriasis is accounted for by their antiproliferative activity for keratinocytes and their stimulation of epidermal cell differentiation. The anticarcinogenic activity of the active form of Calcitriol appears to be correlated with cellular vitamin D receptor (VDR) levels. Vitamin D receptors belong to the superfamily of steroid-hormone zin…	-0.107258	4.85248e-25	2.55056e-20	10 ÂµM	24 h	PC3	cell line	tumor	prostate	adenocarcinoma	-Alimentary Tract and Metabolism-Antipsoriatics-Antipsoriatics for Topical Use-Bone Density Conservation Agents-Calcium-Regulating Hormones and Agents-Cholestanes-Cholestenes-Cytochrome P-450 CYP3A Inducers-Cytochrome P-450 CYP3A Substrates-Cytochrome P-450 CYP3A4 Inducers-Cytochrome P-450 CYP3A4 Inducers (strength unknown)-Cytochrome P-450 CYP3A4 Substrates-Cytochrome P-450 Enzyme Inducers-Cytoc…
29854	CPD001_MCF7_24H:BRD-A19633847-103-01-3:10	Perhexiline	DB01074	Perhexiline is a coronary vasodilator used especially for angina of effort. It may cause neuropathy and hepatitis.	Perhexiline binds to the mitochondrial enzyme carnitine palmitoyltransferase (CPT)-1 and CPT-2. It acts by shifting myocardial substrate utilisation from long chain fatty acids to carbohydrates through inhibition of CPT-1 and, to a lesser extent, CPT-2, resulting in increased glucose and lactate utilization. This results in increased ATP production for the same O2 consumption as before and conseq…	-0.107246	4.91018e-25	2.58089e-20	10 ÂµM	24 h	MCF7	cell line	tumor	breast	adenocarcinoma	-Agents causing hyperkalemia-Antiarrhythmic agents-Bradycardia-Causing Agents-Calcium-Regulating Hormones and Agents-Calcium Channel Blockers-Cardiovascular Agents-Cytochrome P-450 CYP2B6 Substrates-Cytochrome P-450 CYP2D6 Inhibitors-Cytochrome P-450 CYP2D6 Inhibitors (moderate)-Cytochrome P-450 CYP2D6 Substrates-Cytochrome P-450 CYP3A Substrates-Cytochrome P-450 CYP3A4 Substrates-Cytochrome P-45…
35809	CPC006_NCIH508_6H:BRD-A19633847-050-20-6:10	Perhexiline	DB01074	Perhexiline is a coronary vasodilator used especially for angina of effort. It may cause neuropathy and hepatitis.	Perhexiline binds to the mitochondrial enzyme carnitine palmitoyltransferase (CPT)-1 and CPT-2. It acts by shifting myocardial substrate utilisation from long chain fatty acids to carbohydrates through inhibition of CPT-1 and, to a lesser extent, CPT-2, resulting in increased glucose and lactate utilization. This results in increased ATP production for the same O2 consumption as before and conseq…	-0.107234	4.97083e-25	2.61277e-20	10 ÂµM	6 h	NCIH508	cell line	tumor	large intestine	colorectal adenocarcinoma	-Agents causing hyperkalemia-Antiarrhythmic agents-Bradycardia-Causing Agents-Calcium-Regulating Hormones and Agents-Calcium Channel Blockers-Cardiovascular Agents-Cytochrome P-450 CYP2B6 Substrates-Cytochrome P-450 CYP2D6 Inhibitors-Cytochrome P-450 CYP2D6 Inhibitors (moderate)-Cytochrome P-450 CYP2D6 Substrates-Cytochrome P-450 CYP3A Substrates-Cytochrome P-450 CYP3A4 Substrates-Cytochrome P-45…
42935	CPC020_PC3_24H:BRD-K81418486:10	Vorinostat	DB02546	Vorinostat (rINN) or suberoylanilide hydroxamic acid (SAHA), is a drug currently under investigation for the treatment of cutaneous T cell lymphoma (CTCL), a type of skin cancer, to be used when the disease persists, gets worse, or comes back during or after treatment with other medicines. It is the first in a new class of agents known as histone deacetylase inhibitors. A recent study suggested t…	Vorinostat inhibits the enzymatic activity of histone deacetylases HDAC1, HDAC2 and HDAC3 (Class I) and HDAC6 (Class II) at nanomolar concentrations (IC<sub>50</sub>&lt; 86 nM). These enzymes catalyze the removal of acetyl groups from the lysine residues of histones proteins. In some cancer cells, there is an overexpression of HDACs, or an aberrant recruitment of HDACs to oncogenic transcription …	-0.107183	5.23394e-25	2.75106e-20	10 ÂµM	24 h	PC3	cell line	tumor	prostate	adenocarcinoma	-Amides-Amines-Anilides-Aniline Compounds-Antineoplastic Agents-Antineoplastic and Immunomodulating Agents-Enzyme Inhibitors-Histone Deacetylase Inhibitors-Hydroxamic Acids-Hydroxy Acids-Hydroxylamines-Hyperglycemia-Associated Agents-Immunosuppressive Agents-Myelosuppressive Agents-Potential QTc-Prolonging Agents-QTc Prolonging Agents
6219	HOG003_A549_6H:BRD-K78126613-001-16-0:10	Menadione	DB00170	A synthetic naphthoquinone without the isoprenoid side chain and biological activity, but can be converted to active vitamin K2, menaquinone, after alkylation in vivo.	Menadione (vitamin K3) is involved as a cofactor in the posttranslational gamma-carboxylation of glutamic acid residues of certain proteins in the body. These proteins include the vitamin K-dependent coagulation factors II (prothrombin), VII (proconvertin), IX (Christmas factor), X (Stuart factor), protein C, protein S, protein Zv and a growth-arrest-specific factor (Gas6). In contrast to the oth…	-0.107169	5.30857e-25	2.79029e-20	10 ÂµM	6 h	A549	cell line	tumor	lung	non small cell lung cancer| carcinoma	-Antifibrinolytic Agents-Blood and Blood Forming Organs-Coagulants-Cytochrome P-450 CYP1A2 Inducers-Cytochrome P-450 CYP1A2 Inducers (strength unknown)-Cytochrome P-450 CYP2A6 Inhibitors-Cytochrome P-450 CYP2A6 Inhibitors (strength unknown)-Cytochrome P-450 Enzyme Inducers-Cytochrome P-450 Enzyme Inhibitors-Diet, Food, and Nutrition-Dietary Supplements-Diterpenes-Fibrin Modulating Agents-Food-Foo…
10582	CPC004_HA1E_24H:BRD-K17075857-001-06-9:10	Chloroxine	DB01243	Chloroxine is a synthetic antibacterial compound. Chloroxine is a compound used in some shampoos for the treatment of dandruff and seborrheic dermatitis of the scalp.	Although the mechanism of action is not understood, chloroxine may slow down mitotic activity in the epidermis, thereby reducing excessive scaling associated with dandruff or seborrheic dermatitis of the scalp. Chloroxine induces SOS-DNA repair in E. coli, so chloroxine may be genotoxic to bacteria.	-0.107108	5.6448e-25	2.96702e-20	10 ÂµM	24 h	HA1E	cell line	normal	kidney	normal kidney	-Anti-Bacterial Agents-Anti-Infective Agents-Antifungal Agents-Heterocyclic Compounds, Fused-Ring-Hydroxyquinolines-Quinolines
36591	NMH002_NPC_6H:BRD-K77947974-001-14-8:10	Fluspirilene	DB04842	A long-acting injectable antipsychotic agent used for chronic schizophrenia.		-0.107018	6.18288e-25	3.24985e-20	10 ÂµM	6 h	NPC	differentiated	primary	central nervous system	normal stem fibroblast-derived iPScs	-Agents causing hyperkalemia-Antiarrhythmic agents-Antidepressive Agents-Antipsychotic Agents-Bradycardia-Causing Agents-Calcium Channel Blockers-Central Nervous System Agents-Central Nervous System Depressants-Cytochrome P-450 CYP3A Substrates-Cytochrome P-450 CYP3A4 Substrates-Cytochrome P-450 Substrates-Diphenylbutylpiperidine Derivatives-Dopamine Agents-Dopamine Antagonists-Dopamine D2 Recept…
5457	CPC006_A549_6H:BRD-K35960502-001-10-1:10	Niclosamide	DB06803	Niclosamide is used for the treatment of most tapeworm infections. Helminths (worms) are multicellular organisms that infect very large numbers of humans and cause a broad range of diseases. Over 1 billion people are infected with intestinal nematodes, and many millions are infected with filarial nematodes, flukes, and tapeworms. They are an even greater problem in domestic animals.	Niclosamide works by killing tapeworms on contact. Adult worms (but not ova) are rapidly killed, presumably due to uncoupling of oxidative phosphorylation or stimulation of ATPase activity. The killed worms are then passed in the stool or sometimes destroyed in the intestine. Niclosamide may work as a molluscicide by binding to and damaging DNA.	-0.106836	7.42923e-25	3.90495e-20	10 ÂµM	6 h	A549	cell line	tumor	lung	non small cell lung cancer| carcinoma	-Agrochemicals-Amides-Amines-Anilides-Aniline Compounds-Anthelmintics-Anti-Infective Agents-Anticestodal Agents-Anticestodals-Antinematodal Agents-Antiparasitic Agents-Antiparasitic Products, Insecticides and Repellents-Antiplatyhelmintic Agents-Compounds used in a research, industrial, or household setting-Cytochrome P-450 CYP1A2 Inhibitors-Cytochrome P-450 CYP1A2 Inhibitors (strength unknown)-C…
26302	CPC006_HT29_24H:BRD-A84481105-003-17-2:10	Thioridazine	DB00679	A phenothiazine antipsychotic used in the management of psychoses, including schizophrenia, and in the control of severely disturbed or agitated behavior. It has little antiemetic activity. Thioridazine has a higher incidence of antimuscarinic effects, but a lower incidence of extrapyramidal symptoms, than chlorpromazine. (From Martindale, The Extra Pharmacopoeia, 30th ed, p618). Thioridazine was…	Thioridazine blocks postsynaptic mesolimbic dopaminergic D1 and D2 receptors in the brain; blocks alpha-adrenergic effect, depresses the release of hypothalamic and hypophyseal hormones and is believed to depress the reticular activating system thus affecting basal metabolism, body temperature, wakefulness, vasomotor tone, and emesis.	-0.106248	1.3412e-24	7.04961e-20	10 ÂµM	24 h	HT29	cell line	tumor	large intestine	colorectal adenocarcinoma	-Adrenergic alpha-1 Receptor Antagonists-Adrenergic alpha-Antagonists-Adrenergic Antagonists-Agents that produce hypertension-Antidepressive Agents-Antipsychotic Agents-Antipsychotic Agents (First Generation [Typical])-Central Nervous System Agents-Central Nervous System Depressants-Cytochrome P-450 CYP2C19 Substrates-Cytochrome P-450 CYP2D6 Inhibitors-Cytochrome P-450 CYP2D6 Inhibitors (strong)-…
20146	CPC004_HEPG2_6H:BRD-K17075857-001-06-9:10	Chloroxine	DB01243	Chloroxine is a synthetic antibacterial compound. Chloroxine is a compound used in some shampoos for the treatment of dandruff and seborrheic dermatitis of the scalp.	Although the mechanism of action is not understood, chloroxine may slow down mitotic activity in the epidermis, thereby reducing excessive scaling associated with dandruff or seborrheic dermatitis of the scalp. Chloroxine induces SOS-DNA repair in E. coli, so chloroxine may be genotoxic to bacteria.	-0.105976	1.75986e-24	9.25016e-20	10 ÂµM	6 h	HEPG2	cell line	tumor	liver	hepatocellular carcinoma	-Anti-Bacterial Agents-Anti-Infective Agents-Antifungal Agents-Heterocyclic Compounds, Fused-Ring-Hydroxyquinolines-Quinolines
15102	CPC004_HCC515_24H:BRD-K39120595-304-03-9:10	Bithionol	DB04813	Bithionol, formerly marketed as an active ingredient in various topical drug products, was shown to be a potent photosensitizer with the potential to cause serious skin disorders. Approvals of the NDA's for bithionol drug products were withdrawn on October 24, 1967 (see the Federal Register of October 31, 1967 (32 FR 15046)).		-0.105676	2.3735e-24	1.24756e-19	10 ÂµM	24 h	HCC515	cell line	normal	lung	carcinoma	-Anthelmintics-Anti-Acne Preparations-Anti-Acne Preparations for Topical Use-Anti-Infective Agents-Anti-Infective Agents, Local-Antiparasitic Agents-Antiparasitic Products, Insecticides and Repellents-Antiplatyhelmintic Agents-Antitrematodals-Benzene Derivatives-Dermatologicals-Phenols-Preparations Containing Sulfur
8844	CPC006_CL34_6H:BRD-K88510285-001-01-2:0.04	Bortezomib	DB00188	Bortezomib (originally PS-341 and marketed as Velcade by Millennium Pharmaceuticals) is the first therapeutic proteasome inhibitor to be tested in humans. The boron atom within bortezomib catalytically binds the active site of the 26S proteasome with high affinity and specificity, thereby resulting in cell cycle arrest and apoptosis. In normal cells, the proteasome is involved in degradation of u…	Bortezomib is a reversible inhibitor of the chymotrypsin-like activity of the 26S proteasome in mammalian cells. The 26S proteasome is a large protein complex that degrades ubiquitinated proteins. The active site of the proteasome has chymotrypsin-like, trypsin-like, and postglutamyl peptide hydrolysis activity. The 26S proteasome degrades various proteins critical to cancer cell survival, such a…	-0.105515	2.78587e-24	1.46431e-19	10 nM	6 h	CL34	cell line	tumor	large intestine	colorectal adenocarcinoma	-Acids-Acids, Noncarboxylic-Antineoplastic Agents-Antineoplastic and Immunomodulating Agents-Boron Compounds-Boronic Acids-Cardiotoxic antineoplastic agents-Cytochrome P-450 CYP1A2 Inhibitors-Cytochrome P-450 CYP1A2 Inhibitors (moderate)-Cytochrome P-450 CYP1A2 Inhibitors (strength unknown)-Cytochrome P-450 CYP1A2 Substrates-Cytochrome P-450 CYP2C19 Inhibitors-Cytochrome P-450 CYP2C19 Inhibitors …
36096	NMH002_NEU_24H:BRD-K23984367-075-10-3:10	Sorafenib	DB00398	Sorafenib (rINN), marketed as Nexavar by Bayer, is a drug approved for the treatment of advanced renal cell carcinoma (primary kidney cancer). It has also received "Fast Track" designation by the FDA for the treatment of advanced hepatocellular carcinoma (primary liver cancer), and has since performed well in Phase III trials. Sorafenib is a small molecular inhibitor of Raf kinase, PDGF (platelet…	Sorafenib interacts with multiple intracellular (CRAF, BRAF and mutant BRAF) and cell surface kinases (KIT, FLT-3, VEGFR-2, VEGFR-3, and PDGFR-&szlig;). Several of these kinases are thought to be involved in angiogenesis, thus sorafenib reduces blood flow to the tumor. Sorafenib is unique in targeting the Raf/Mek/Erk pathway. By inhibiting these kinases, genetic transcription involving cell proli…	-0.105301	3.44501e-24	1.81077e-19	10 ÂµM	24 h	NEU	differentiated	normal	-666	-666	-Antineoplastic Agents-Antineoplastic and Immunomodulating Agents-BCRP/ABCG2 Inhibitors-BCRP/ABCG2 Substrates-Benzene Derivatives-Cytochrome P-450 CYP1A2 Substrates-Cytochrome P-450 CYP2B6 Inhibitors-Cytochrome P-450 CYP2B6 Inhibitors (moderate)-Cytochrome P-450 CYP2C19 Inhibitors-Cytochrome P-450 CYP2C19 inhibitors (strength unknown)-Cytochrome P-450 CYP2C8 Inhibitors-Cytochrome P-450 CYP2C8 Inh…
46031	CPC006_SKMEL28_6H:BRD-K98548675-001-02-6:10	Parthenolide	DB13063	Parthenolide has been used in trials studying the diagnostic of Allergic Contact Dermatitis.		-0.105273	3.5441e-24	1.86285e-19	10 ÂµM	6 h	SKMEL28	cell line	tumor	skin	malignant melanoma	-Analgesics-Analgesics, Non-Narcotic-Anti-Inflammatory Agents-Antirheumatic Agents-Asteraceae-Cell-mediated Immunity-Central Nervous System Agents-Increased Histamine Release-Magnoliaceae-NF-kappa B, antagonists & inhibitors-Peripheral Nervous System Agents-Sensory System Agents-Standardized Chemical Allergen-Terpenes
7590	HOG002_A549_6H:BRD-K35960502-001-10-1:1.11	Niclosamide	DB06803	Niclosamide is used for the treatment of most tapeworm infections. Helminths (worms) are multicellular organisms that infect very large numbers of humans and cause a broad range of diseases. Over 1 billion people are infected with intestinal nematodes, and many millions are infected with filarial nematodes, flukes, and tapeworms. They are an even greater problem in domestic animals.	Niclosamide works by killing tapeworms on contact. Adult worms (but not ova) are rapidly killed, presumably due to uncoupling of oxidative phosphorylation or stimulation of ATPase activity. The killed worms are then passed in the stool or sometimes destroyed in the intestine. Niclosamide may work as a molluscicide by binding to and damaging DNA.	-0.105251	3.62034e-24	1.90292e-19	1 ÂµM	6 h	A549	cell line	tumor	lung	non small cell lung cancer| carcinoma	-Agrochemicals-Amides-Amines-Anilides-Aniline Compounds-Anthelmintics-Anti-Infective Agents-Anticestodal Agents-Anticestodals-Antinematodal Agents-Antiparasitic Agents-Antiparasitic Products, Insecticides and Repellents-Antiplatyhelmintic Agents-Compounds used in a research, industrial, or household setting-Cytochrome P-450 CYP1A2 Inhibitors-Cytochrome P-450 CYP1A2 Inhibitors (strength unknown)-C…
20008	CPC004_HEPG2_6H:BRD-K41731458-001-04-5:10	Triclosan	DB08604	An aromatic ether that is phenol which is substituted at C-5 by a chloro group and at C-2 by a 2,4-dichlorophenoxy group. It is widely used as a preservative and antimicrobial agent in personal care products such as soaps, skin creams, toothpaste and deodorants as well as in household items such as plastic chopping boards, sports equipment and shoes.	Triclosan is a biocidal compound with multiple targets in the cytoplasm and membrane. At lower concentrations, however, triclosan appears bacteriostatic and is seen to target bacteria mainly by inhibiting fatty acid synthesis. Triclosan binds to enoyl-acyl carrier protein reductase enzyme (ENR). This complex has increased affinity for NAD+ and forms a ternary complex. This complex is unable to pa…	-0.105251	3.62179e-24	1.90369e-19	10 ÂµM	6 h	HEPG2	cell line	tumor	liver	hepatocellular carcinoma	-Anti-Infective Agents-Anti-Infective Agents, Local-Antiseptics and Disinfectants-Benzene Derivatives-Dermatologicals-Ethers-Fatty Acid Synthesis Inhibitors-Hypolipidemic Agents-Lipid Regulating Agents-Medicated Dressings-Medicated Dressings With Antiinfectives-Miscellaneous Local Anti-infectives-Noxae-Phenol and Derivatives-Phenols-Phenyl Ethers-Toxic Actions
21346	CPC006_HT115_6H:BRD-K06980535-003-15-0:10	Promazine	DB00420	A phenothiazine with actions similar to chlorpromazine but with less antipsychotic activity. It is primarily used in short-term treatment of disturbed behavior and as an antiemetic. It is currently not approved for use in the United States.	Promazine is an antagonist at types 1, 2, and 4 dopamine receptors, 5-HT receptor types 2A and 2C, muscarinic receptors 1 through 5, alpha(1)-receptors, and histamine H1-receptors. Promazine's antipsychotic effect is due to antagonism at dopamine and serotonin type 2 receptors, with greater activity at serotonin 5-HT2 receptors than at dopamine type-2 receptors. This may explain the lack of extra…	-0.105241	3.65893e-24	1.92321e-19	10 ÂµM	6 h	HT115	cell line	tumor	large intestine	colorectal carcinoma	-Adrenergic alpha-1 Receptor Antagonists-Adrenergic alpha-Antagonists-Adrenergic Antagonists-Agents producing tachycardia-Agents that produce hypertension-Amino Acids-Amino Acids, Branched-Chain-Amino Acids, Essential-Amino Acids, Peptides, and Proteins-Anticholinergic Agents-Antidepressive Agents-Antiemetics-Antipsychotic Agents-Antipsychotic Agents (First Generation [Typical])-Autonomic Agents-…
25291	CPC015_HT29_6H:BRD-A55913614-316-06-2:10	Primaquine	DB01087	An aminoquinoline that is given by mouth to produce a radical cure and prevent relapse of vivax and ovale malarias following treatment with a blood schizontocide. It has also been used to prevent transmission of falciparum malaria by those returning to areas where there is a potential for re-introduction of malaria. Adverse effects include anemias and GI disturbances. (From Martindale, The Extra …	Primaquine's mechanism of action is not well understood. It may be acting by generating reactive oxygen species or by interfering with the electron transport in the parasite. Also, although its mechanism of action is unclear, primaquine may bind to and alter the properties of protozoal DNA.	-0.105199	3.81333e-24	2.00436e-19	10 ÂµM	6 h	HT29	cell line	tumor	large intestine	colorectal adenocarcinoma	-Aminoquinolines-Anti-Infective Agents-Antimalarials-Antiparasitic Agents-Antiparasitic Products, Insecticides and Repellents-Antiprotozoals-Cytochrome P-450 CYP1A2 Inducers-Cytochrome P-450 CYP1A2 Inducers (strength unknown)-Cytochrome P-450 CYP1A2 Substrates-Cytochrome P-450 CYP2D6 Inhibitors-Cytochrome P-450 CYP2D6 Inhibitors (moderate)-Cytochrome P-450 CYP2D6 Inhibitors (weak)-Cytochrome P-45…
37069	CPC015_NPC_24H:BRD-K88625236-001-03-4:10	Nonoxynol-9	DB06804	Nonoxynol-9 (N-9) is a typical surfactant used as a vaginal spermicide. Spermicides are locally acting non-hormonal contraceptives. When present in the vagina during intercourse, they immobilize/inactivate/damage and/or kill sperms without eliciting systemic effects. N-9 has been in use for more than 30 years as an over-the-counter (OTC) drug in creams, gels, foams and condom lubricants. It is th…	Nonoxynol-9 interacts with the lipids in the membranes of the acrosome and the midpiece of the sperm. The sperm membranes are lysed; the acrosome, neck and midpiece of the spermatozoa are loosened and then detached which results in their immobilization and death.	-0.105169	3.92942e-24	2.06538e-19	10 ÂµM	24 h	NPC	differentiated	primary	central nervous system	normal stem fibroblast-derived iPScs	-Adrenal Cortex Hormones-Alcohols-Antispermatogenic Agents-Compounds used in a research, industrial, or household setting-Contraceptive Agents, Female-Contraceptive Agents, Male-Ethylene Glycols-Glycols-Hormonal Contraceptives for Systemic Use-Macromolecular Substances-Noxae-Polyethylene Glycols-Polymers-Reproductive Control Agents-Spermatocidal Agents-Surface-Active Agents-Toxic Actions
21553	CPC004_HT29_6H:BRD-K17075857-001-06-9:10	Chloroxine	DB01243	Chloroxine is a synthetic antibacterial compound. Chloroxine is a compound used in some shampoos for the treatment of dandruff and seborrheic dermatitis of the scalp.	Although the mechanism of action is not understood, chloroxine may slow down mitotic activity in the epidermis, thereby reducing excessive scaling associated with dandruff or seborrheic dermatitis of the scalp. Chloroxine induces SOS-DNA repair in E. coli, so chloroxine may be genotoxic to bacteria.	-0.10509	4.24989e-24	2.23383e-19	10 ÂµM	6 h	HT29	cell line	tumor	large intestine	colorectal adenocarcinoma	-Anti-Bacterial Agents-Anti-Infective Agents-Antifungal Agents-Heterocyclic Compounds, Fused-Ring-Hydroxyquinolines-Quinolines
31887	CPC005_MCF7_24H:BRD-K63630713-001-15-9:10	Etacrynic acid	DB00903	A compound that inhibits symport of sodium, potassium, and chloride primarily in the ascending limb of Henle, but also in the proximal and distal tubules. This pharmacological action results in excretion of these ions, increased urinary output, and reduction in extracellular fluid. This compound has been classified as a loop or high ceiling diuretic.	Ethacrynic acid inhibits symport of sodium, potassium, and chloride primarily in the ascending limb of Henle, but also in the proximal and distal tubules. This pharmacological action results in excretion of these ions, increased urinary output, and reduction in extracellular fluid. Diuretics also lower blood pressure initially by reducing plasma and extracellular fluid volume; cardiac output also…	-0.104648	6.57859e-24	3.45784e-19	10 ÂµM	24 h	MCF7	cell line	tumor	breast	adenocarcinoma	-Acetates-Acids, Acyclic-Agents that produce neuromuscular block (indirect)-Aryloxyacetic Acid Derivatives-Cardiovascular Agents-Diuretics-Enzyme Inhibitors-Fatty Acids-Fatty Acids, Volatile-Glycolates-High-Ceiling Diuretics-Hydroxy Acids-Hyperglycemia-Associated Agents-Hypotensive Agents-Increased Diuresis at Loop of Henle-Lipids-Natriuretic Agents-Nephrotoxic agents-Non Potassium Sparing Diuret…
48280	CPC020_VCAP_24H:BRD-A80017228-001-21-6:10	Bendroflumethiazide	DB00436	A thiazide diuretic with actions and uses similar to those of hydrochlorothiazide. It has been used in the treatment of familial hyperkalemia, hypertension, edema, and urinary tract disorders. (From Martindale, The Extra Pharmacopoeia, 30th ed, p810)	As a diuretic, bendroflumethiazide inhibits active chloride reabsorption at the early distal tubule via the Na-Cl cotransporter, resulting in an increase in the excretion of sodium, chloride, and water. Thiazides like bendroflumethiazide also inhibit sodium ion transport across the renal tubular epithelium through binding to the thiazide sensitive sodium-chloride transporter. This results in an i…	-0.104647	6.58019e-24	3.45868e-19	10 ÂµM	24 h	VCAP	cell line	tumor	prostate	carcinoma	-Amides-Antihypertensive Agents-Benzothiadiazines-Bradycardia-Causing Agents-Cardiovascular Agents-Diuretics-Genito Urinary System and Sex Hormones-Gynecological Antiinfectives and Antiseptics-Heterocyclic Compounds, Fused-Ring-Hyperglycemia-Associated Agents-Hypotensive Agents-Increased Diuresis-Low-Ceiling Diuretics and Potassium-Sparing Agents-Membrane Transport Modulators-Natriuretic Agents-S…
20510	CPC018_HEPG2_6H:BRD-K15567136-003-18-1:10	Papaverine	DB01113	An alkaloid found in opium but not closely related to the other opium alkaloids in its structure or pharmacological actions. It is a direct-acting smooth muscle relaxant used in the treatment of impotence and as a vasodilator, especially for cerebral vasodilation. The mechanism of its pharmacological actions is not clear, but it apparently can inhibit phosphodiesterases and it may have direct act…	Perhaps by its direct vasodilating action on cerebral blood vessels, Papaverine increases cerebral blood flow and decreases cerebral vascular resistance in normal subjects; oxygen consumption is unaltered. These effects may explain the benefit reported from the drug in cerebral vascular encephalopathy.	-0.10416	1.06344e-23	5.58966e-19	10 ÂµM	6 h	HEPG2	cell line	tumor	liver	hepatocellular carcinoma	-Alimentary Tract and Metabolism-Alkaloids-Benzylisoquinolines-Cardiovascular Agents-Drugs for Functional Gastrointestinal Disorders-Drugs Used in Erectile Dysfunction-Enzyme Inhibitors-Genito Urinary System and Sex Hormones-Heterocyclic Compounds, Fused-Ring-Hypotensive Agents-Isoquinolines-Miscellaneous Vasodilatating Agents-Moderate Risk QTc-Prolonging Agents-Opiate Alkaloids-Papaverine and De…
31156	CPD003_MCF7_24H:BRD-K70358946-001-09-0:10	Aripiprazole	DB01238	Aripiprazole is an atypical antipsychotic orally indicated for treatment of schizophrenia, bipolar I, major depressive disorder, irritability associated with autism, and Tourette's[Label]. It is also indicated as an injection for agitation associated with schizophrenia or bipolar mania[Label]. Aripiprazole exerts its effects through agonism of dopaminic and 5-HT1A receptors and antagonism of alph…	The antipsychotic action of aripiprazole is likely due to the agonism of D2 and 5-HT1A receptors though the exact mechanism has not been defined[Label,A4393]. Some adverse effects may be due to action on other receptors[Label]. For example, orthostatic hypotension may be explained by antagonism of the adrenergic alpha1 receptors[Label,A4393].	-0.103993	1.25268e-23	6.58434e-19	10 ÂµM	24 h	MCF7	cell line	tumor	breast	adenocarcinoma	-Adrenergic alpha-1 Receptor Antagonists-Adrenergic alpha-Antagonists-Adrenergic Antagonists-Agents producing tachycardia-Agents that produce hypertension-Anticholinergic Agents-Antidepressive Agents-Antipsychotic Agents-Antipsychotic Agents (Second Generation [Atypical])-Central Nervous System Agents-Central Nervous System Depressants-Cytochrome P-450 CYP2D6 Substrates-Cytochrome P-450 CYP3A Sub…
11347	HDAC002_HA1E_24H:BRD-K81418486-001-10-3:2.5	Vorinostat	DB02546	Vorinostat (rINN) or suberoylanilide hydroxamic acid (SAHA), is a drug currently under investigation for the treatment of cutaneous T cell lymphoma (CTCL), a type of skin cancer, to be used when the disease persists, gets worse, or comes back during or after treatment with other medicines. It is the first in a new class of agents known as histone deacetylase inhibitors. A recent study suggested t…	Vorinostat inhibits the enzymatic activity of histone deacetylases HDAC1, HDAC2 and HDAC3 (Class I) and HDAC6 (Class II) at nanomolar concentrations (IC<sub>50</sub>&lt; 86 nM). These enzymes catalyze the removal of acetyl groups from the lysine residues of histones proteins. In some cancer cells, there is an overexpression of HDACs, or an aberrant recruitment of HDACs to oncogenic transcription …	-0.103646	1.75923e-23	9.24685e-19	3 ÂµM	24 h	HA1E	cell line	normal	kidney	normal kidney	-Amides-Amines-Anilides-Aniline Compounds-Antineoplastic Agents-Antineoplastic and Immunomodulating Agents-Enzyme Inhibitors-Histone Deacetylase Inhibitors-Hydroxamic Acids-Hydroxy Acids-Hydroxylamines-Hyperglycemia-Associated Agents-Immunosuppressive Agents-Myelosuppressive Agents-Potential QTc-Prolonging Agents-QTc Prolonging Agents
47594	CPC006_VCAP_6H:BRD-K88510285-001-01-2:0.04	Bortezomib	DB00188	Bortezomib (originally PS-341 and marketed as Velcade by Millennium Pharmaceuticals) is the first therapeutic proteasome inhibitor to be tested in humans. The boron atom within bortezomib catalytically binds the active site of the 26S proteasome with high affinity and specificity, thereby resulting in cell cycle arrest and apoptosis. In normal cells, the proteasome is involved in degradation of u…	Bortezomib is a reversible inhibitor of the chymotrypsin-like activity of the 26S proteasome in mammalian cells. The 26S proteasome is a large protein complex that degrades ubiquitinated proteins. The active site of the proteasome has chymotrypsin-like, trypsin-like, and postglutamyl peptide hydrolysis activity. The 26S proteasome degrades various proteins critical to cancer cell survival, such a…	-0.103629	1.78866e-23	9.40157e-19	10 nM	6 h	VCAP	cell line	tumor	prostate	carcinoma	-Acids-Acids, Noncarboxylic-Antineoplastic Agents-Antineoplastic and Immunomodulating Agents-Boron Compounds-Boronic Acids-Cardiotoxic antineoplastic agents-Cytochrome P-450 CYP1A2 Inhibitors-Cytochrome P-450 CYP1A2 Inhibitors (moderate)-Cytochrome P-450 CYP1A2 Inhibitors (strength unknown)-Cytochrome P-450 CYP1A2 Substrates-Cytochrome P-450 CYP2C19 Inhibitors-Cytochrome P-450 CYP2C19 Inhibitors …
46075	CPC006_SNGM_6H:BRD-A19633847-050-20-6:10	Perhexiline	DB01074	Perhexiline is a coronary vasodilator used especially for angina of effort. It may cause neuropathy and hepatitis.	Perhexiline binds to the mitochondrial enzyme carnitine palmitoyltransferase (CPT)-1 and CPT-2. It acts by shifting myocardial substrate utilisation from long chain fatty acids to carbohydrates through inhibition of CPT-1 and, to a lesser extent, CPT-2, resulting in increased glucose and lactate utilization. This results in increased ATP production for the same O2 consumption as before and conseq…	-0.103597	1.84526e-23	9.69908e-19	10 ÂµM	6 h	SNGM	cell line	tumor	endometrium	endometrial adenocarcinoma	-Agents causing hyperkalemia-Antiarrhythmic agents-Bradycardia-Causing Agents-Calcium-Regulating Hormones and Agents-Calcium Channel Blockers-Cardiovascular Agents-Cytochrome P-450 CYP2B6 Substrates-Cytochrome P-450 CYP2D6 Inhibitors-Cytochrome P-450 CYP2D6 Inhibitors (moderate)-Cytochrome P-450 CYP2D6 Substrates-Cytochrome P-450 CYP3A Substrates-Cytochrome P-450 CYP3A4 Substrates-Cytochrome P-45…
36631	CPC015_NPC_24H:BRD-K41731458-001-04-5:10	Triclosan	DB08604	An aromatic ether that is phenol which is substituted at C-5 by a chloro group and at C-2 by a 2,4-dichlorophenoxy group. It is widely used as a preservative and antimicrobial agent in personal care products such as soaps, skin creams, toothpaste and deodorants as well as in household items such as plastic chopping boards, sports equipment and shoes.	Triclosan is a biocidal compound with multiple targets in the cytoplasm and membrane. At lower concentrations, however, triclosan appears bacteriostatic and is seen to target bacteria mainly by inhibiting fatty acid synthesis. Triclosan binds to enoyl-acyl carrier protein reductase enzyme (ENR). This complex has increased affinity for NAD+ and forms a ternary complex. This complex is unable to pa…	-0.103579	1.8767e-23	9.86431e-19	10 ÂµM	24 h	NPC	differentiated	primary	central nervous system	normal stem fibroblast-derived iPScs	-Anti-Infective Agents-Anti-Infective Agents, Local-Antiseptics and Disinfectants-Benzene Derivatives-Dermatologicals-Ethers-Fatty Acid Synthesis Inhibitors-Hypolipidemic Agents-Lipid Regulating Agents-Medicated Dressings-Medicated Dressings With Antiinfectives-Miscellaneous Local Anti-infectives-Noxae-Phenol and Derivatives-Phenols-Phenyl Ethers-Toxic Actions
21159	LJP001_HS578T_24H:BRD-K51313569-001-03-7:10	Palbociclib	DB09073	Palbociclib is a piperazine pyridopyrimidine[A176792] that acts in the cell cycle machinery. It is a second generation cyclin-dependent kinase inhibitor[A176798] selected from a group of pyridopyrimidine compounds due to its favorable physical and pharmaceutical properties.[A176810] Palbociclib was developed by Pfizer Inc after the discovery that identified the cyclin-dependent kinases as key reg…	Palbociclib is a cyclin-dependent kinase 4/6 (CDK4/6) inhibitor[A176783] that acts by binding to the ATP pocket with an IC50 in the range of 9-15 nmol/L. It is important to consider that it presents low to absent activity against other kinases.[A176798] The CDK4/6 kinase is involved, with coregulatory partner cyclin D, in the G1-S transition. Hence, inhibition of this step prevents cell cycle pro…	-0.103451	2.12755e-23	1.11828e-18	10 ÂµM	24 h	HS578T	cell line	tumor	breast	carcinoma	-Antineoplastic Agents-Antineoplastic and Immunomodulating Agents-BCRP/ABCG2 Inhibitors-BCRP/ABCG2 Substrates-Cyclin-Dependent Kinases, antagonists & inhibitors-Cytochrome P-450 CYP3A Inhibitors-Cytochrome P-450 CYP3A Substrates-Cytochrome P-450 CYP3A4 Inhibitors-Cytochrome P-450 CYP3A4 Inhibitors (weak)-Cytochrome P-450 CYP3A4 Substrates-Cytochrome P-450 Enzyme Inhibitors-Cytochrome P-450 Substr…
37411	CPC006_OV7_6H:BRD-K35960502-001-10-1:10	Niclosamide	DB06803	Niclosamide is used for the treatment of most tapeworm infections. Helminths (worms) are multicellular organisms that infect very large numbers of humans and cause a broad range of diseases. Over 1 billion people are infected with intestinal nematodes, and many millions are infected with filarial nematodes, flukes, and tapeworms. They are an even greater problem in domestic animals.	Niclosamide works by killing tapeworms on contact. Adult worms (but not ova) are rapidly killed, presumably due to uncoupling of oxidative phosphorylation or stimulation of ATPase activity. The killed worms are then passed in the stool or sometimes destroyed in the intestine. Niclosamide may work as a molluscicide by binding to and damaging DNA.	-0.10337	2.30129e-23	1.2096e-18	10 ÂµM	6 h	OV7	cell line	tumor	ovary	carcinoma	-Agrochemicals-Amides-Amines-Anilides-Aniline Compounds-Anthelmintics-Anti-Infective Agents-Anticestodal Agents-Anticestodals-Antinematodal Agents-Antiparasitic Agents-Antiparasitic Products, Insecticides and Repellents-Antiplatyhelmintic Agents-Compounds used in a research, industrial, or household setting-Cytochrome P-450 CYP1A2 Inhibitors-Cytochrome P-450 CYP1A2 Inhibitors (strength unknown)-C…
8958	CPC006_COV644_6H:BRD-K81418486-001-13-7:11.1	Vorinostat	DB02546	Vorinostat (rINN) or suberoylanilide hydroxamic acid (SAHA), is a drug currently under investigation for the treatment of cutaneous T cell lymphoma (CTCL), a type of skin cancer, to be used when the disease persists, gets worse, or comes back during or after treatment with other medicines. It is the first in a new class of agents known as histone deacetylase inhibitors. A recent study suggested t…	Vorinostat inhibits the enzymatic activity of histone deacetylases HDAC1, HDAC2 and HDAC3 (Class I) and HDAC6 (Class II) at nanomolar concentrations (IC<sub>50</sub>&lt; 86 nM). These enzymes catalyze the removal of acetyl groups from the lysine residues of histones proteins. In some cancer cells, there is an overexpression of HDACs, or an aberrant recruitment of HDACs to oncogenic transcription …	-0.103353	2.33974e-23	1.22981e-18	10 ÂµM	6 h	COV644	cell line	tumor	ovary	carcinoma| epithelial-mucinous	-Amides-Amines-Anilides-Aniline Compounds-Antineoplastic Agents-Antineoplastic and Immunomodulating Agents-Enzyme Inhibitors-Histone Deacetylase Inhibitors-Hydroxamic Acids-Hydroxy Acids-Hydroxylamines-Hyperglycemia-Associated Agents-Immunosuppressive Agents-Myelosuppressive Agents-Potential QTc-Prolonging Agents-QTc Prolonging Agents
46239	CPC006_SNUC5_6H:BRD-A19633847-050-20-6:10	Perhexiline	DB01074	Perhexiline is a coronary vasodilator used especially for angina of effort. It may cause neuropathy and hepatitis.	Perhexiline binds to the mitochondrial enzyme carnitine palmitoyltransferase (CPT)-1 and CPT-2. It acts by shifting myocardial substrate utilisation from long chain fatty acids to carbohydrates through inhibition of CPT-1 and, to a lesser extent, CPT-2, resulting in increased glucose and lactate utilization. This results in increased ATP production for the same O2 consumption as before and conseq…	-0.10334	2.37046e-23	1.24596e-18	10 ÂµM	6 h	SNUC5	cell line	tumor	large intestine	colorectal adenocarcinoma	-Agents causing hyperkalemia-Antiarrhythmic agents-Bradycardia-Causing Agents-Calcium-Regulating Hormones and Agents-Calcium Channel Blockers-Cardiovascular Agents-Cytochrome P-450 CYP2B6 Substrates-Cytochrome P-450 CYP2D6 Inhibitors-Cytochrome P-450 CYP2D6 Inhibitors (moderate)-Cytochrome P-450 CYP2D6 Substrates-Cytochrome P-450 CYP3A Substrates-Cytochrome P-450 CYP3A4 Substrates-Cytochrome P-45…
22368	CPC006_HT29_6H:BRD-K78659596-001-01-3:10	Ixazomib	DB09570	Ixazomib a second generation proteasome inhibitor (PI) and the first oral PI approved by the FDA in November 2015 for multiple myeloma treatment in combination with 2 other therapies (lenalidomide and dexamethasone) for patients who have received at least 1 prior therapy. It was found to have similar efficacy to bortezomib (the first PI approved for multiple myeloma therapy) in the control of mye…	Ixazomib is an N-capped dipeptidyl leucine boronic acid which reversibly inhibits the CT-L proteolytic (β5) site of the 20S proteasome. At higher concentrations, ixazomib also seems to inhibit the proteolytic β1 and β2 subunits and to induce accumulation of ubiquitinated proteins.	-0.103326	2.40129e-23	1.26217e-18	10 ÂµM	6 h	HT29	cell line	tumor	large intestine	colorectal adenocarcinoma	-Amino Acids-Amino Acids, Peptides, and Proteins-Antineoplastic Agents-Antineoplastic and Immunomodulating Agents-Cytochrome P-450 CYP1A2 Substrates-Cytochrome P-450 CYP2B6 Substrates-Cytochrome P-450 CYP2C19 Substrates-Cytochrome P-450 CYP2C8 Substrates-Cytochrome P-450 CYP2C9 Substrates-Cytochrome P-450 CYP2D6 Substrates-Cytochrome P-450 CYP3A Substrates-Cytochrome P-450 CYP3A4 Substrates-Cytoc…
7284	CPC017_A549_6H:BRD-K76674262-001-01-7:10	Omacetaxine mepesuccinate	DB04865	Omacetaxine mepesuccinate (formerly known as HHT or Homoharringtonine), is a cephalotaxine ester and protein synthesis inhibitor with established clinical activity as a single agent in hematological malignancies. Omacetaxine mepesuccinate is synthesized from cephalotaxine, which is an extract from the leaves of the plant, Cephalotaxus species. In October 2005, omacetaxine mepesuccinate received O…	Homoharringtonine inhibits protein synthesis by not directly binding to Bcr-Abl. It binds to the A-site cleft in the large ribosomal subunit, which affects chain elongation and prevents protein synthesis.	-0.103265	2.54917e-23	1.33989e-18	10 ÂµM	6 h	A549	cell line	tumor	lung	non small cell lung cancer| carcinoma	-Alkaloids-Antineoplastic Agents-Antineoplastic Agents, Phytogenic-Antineoplastic and Immunomodulating Agents-Benzazepines-Enzyme Inhibitors-Harringtonines-Heterocyclic Compounds, Fused-Ring-Protein Synthesis Inhibitors
46514	CPC006_TYKNU_6H:BRD-A19633847-050-20-6:10	Perhexiline	DB01074	Perhexiline is a coronary vasodilator used especially for angina of effort. It may cause neuropathy and hepatitis.	Perhexiline binds to the mitochondrial enzyme carnitine palmitoyltransferase (CPT)-1 and CPT-2. It acts by shifting myocardial substrate utilisation from long chain fatty acids to carbohydrates through inhibition of CPT-1 and, to a lesser extent, CPT-2, resulting in increased glucose and lactate utilization. This results in increased ATP production for the same O2 consumption as before and conseq…	-0.103211	2.68582e-23	1.41172e-18	10 ÂµM	6 h	TYKNU	cell line	tumor	ovary	carcinoma| undifferentiated	-Agents causing hyperkalemia-Antiarrhythmic agents-Bradycardia-Causing Agents-Calcium-Regulating Hormones and Agents-Calcium Channel Blockers-Cardiovascular Agents-Cytochrome P-450 CYP2B6 Substrates-Cytochrome P-450 CYP2D6 Inhibitors-Cytochrome P-450 CYP2D6 Inhibitors (moderate)-Cytochrome P-450 CYP2D6 Substrates-Cytochrome P-450 CYP3A Substrates-Cytochrome P-450 CYP3A4 Substrates-Cytochrome P-45…
32859	MUC.CP003_MCF7_6H:BRD-K35960502-001-10-1:3.3333	Niclosamide	DB06803	Niclosamide is used for the treatment of most tapeworm infections. Helminths (worms) are multicellular organisms that infect very large numbers of humans and cause a broad range of diseases. Over 1 billion people are infected with intestinal nematodes, and many millions are infected with filarial nematodes, flukes, and tapeworms. They are an even greater problem in domestic animals.	Niclosamide works by killing tapeworms on contact. Adult worms (but not ova) are rapidly killed, presumably due to uncoupling of oxidative phosphorylation or stimulation of ATPase activity. The killed worms are then passed in the stool or sometimes destroyed in the intestine. Niclosamide may work as a molluscicide by binding to and damaging DNA.	-0.103182	2.76362e-23	1.45262e-18	3 ÂµM	6 h	MCF7	cell line	tumor	breast	adenocarcinoma	-Agrochemicals-Amides-Amines-Anilides-Aniline Compounds-Anthelmintics-Anti-Infective Agents-Anticestodal Agents-Anticestodals-Antinematodal Agents-Antiparasitic Agents-Antiparasitic Products, Insecticides and Repellents-Antiplatyhelmintic Agents-Compounds used in a research, industrial, or household setting-Cytochrome P-450 CYP1A2 Inhibitors-Cytochrome P-450 CYP1A2 Inhibitors (strength unknown)-C…
40260	PCLB001_PC3_24H:BRD-K07572174-001-22-0:10	Curcumin	DB11672	Curcumin, also known as diferuloylmethane, is an active component in the golden spice turmeric (Curcuma longa) and in [DB11265]. It is a highly pleiotropic molecule that exhibits antibacterial, anti-inflammatory, hypoglycemic, antioxidant, wound-healing, and antimicrobial activities [A33166]. Due to these properties, curcumin has been investigated for the treatment and supportive care of clinical…	Curcumin acts as a scavenger of oxygen species, such as hydroxyl radical, superoxide anion, and singlet oxygen and inhibit lipid peroxidation as well as peroxide-induced DNA damage [F114]. Curcumin mediates potent anti-inflammatory agent and anti-carcinogenic actions via modulating various signalling molecules. It suppresses a number of key elements in cellular signal transduction pathways pertin…	-0.103111	2.96075e-23	1.55623e-18	10 ÂµM	24 h	PC3	cell line	tumor	prostate	adenocarcinoma	-Alkanes-Analgesics-Analgesics, Non-Narcotic-Anti-Inflammatory Agents-Antineoplastic Agents-Antirheumatic Agents-Benzene Derivatives-Catechols-Central Nervous System Agents-Coloring Agents-Compounds used in a research, industrial, or household setting-Cytochrome P-450 CYP1A2 Inhibitors-Cytochrome P-450 CYP1A2 Inhibitors (moderate)-Cytochrome P-450 CYP2B6 Inhibitors-Cytochrome P-450 CYP2B6 Inhibit…
20232	CPC014_HEPG2_6H:BRD-K53972329-001-02-1:10	Ruxolitinib	DB08877	Ruxolitinib is a janus-associated kinase inhibitor indicated to treat bone marrow cancer, specifically intermediate or high-risk myelofibrosis. FDA approved on November 16, 2011.	Ruxolitinib is a kinase inhibitor that is selective for the Janus Associated Kinases (JAK) 1 and 2. These kinases are responsible for the mediation of cytokine and growth factor signalling which in turn effect immune function and hematopoiesis. The signalling process involves signal transducers and transcription activators (STAT) which modulate gene expression. Patients with myelofibrosis have ab…	-0.103105	2.97807e-23	1.56534e-18	10 ÂµM	6 h	HEPG2	cell line	tumor	liver	hepatocellular carcinoma	-Antineoplastic Agents-Antineoplastic and Immunomodulating Agents-Cytochrome P-450 CYP3A Substrates-Cytochrome P-450 CYP3A4 Substrates-Cytochrome P-450 Substrates-Drugs that are Mainly Renally Excreted-Immunosuppressive Agents-Janus Kinases, antagonists & inhibitors-Kinase Inhibitor-Myelosuppressive Agents-Protein Kinase Inhibitors-Tyrosine Kinase Inhibitors
46534	CPC006_TYKNU_6H:BRD-K35960502-001-10-1:10	Niclosamide	DB06803	Niclosamide is used for the treatment of most tapeworm infections. Helminths (worms) are multicellular organisms that infect very large numbers of humans and cause a broad range of diseases. Over 1 billion people are infected with intestinal nematodes, and many millions are infected with filarial nematodes, flukes, and tapeworms. They are an even greater problem in domestic animals.	Niclosamide works by killing tapeworms on contact. Adult worms (but not ova) are rapidly killed, presumably due to uncoupling of oxidative phosphorylation or stimulation of ATPase activity. The killed worms are then passed in the stool or sometimes destroyed in the intestine. Niclosamide may work as a molluscicide by binding to and damaging DNA.	-0.10308	3.05177e-23	1.60407e-18	10 ÂµM	6 h	TYKNU	cell line	tumor	ovary	carcinoma| undifferentiated	-Agrochemicals-Amides-Amines-Anilides-Aniline Compounds-Anthelmintics-Anti-Infective Agents-Anticestodal Agents-Anticestodals-Antinematodal Agents-Antiparasitic Agents-Antiparasitic Products, Insecticides and Repellents-Antiplatyhelmintic Agents-Compounds used in a research, industrial, or household setting-Cytochrome P-450 CYP1A2 Inhibitors-Cytochrome P-450 CYP1A2 Inhibitors (strength unknown)-C…
35627	CPC006_NCIH1694_6H:BRD-K78659596-001-01-3:10	Ixazomib	DB09570	Ixazomib a second generation proteasome inhibitor (PI) and the first oral PI approved by the FDA in November 2015 for multiple myeloma treatment in combination with 2 other therapies (lenalidomide and dexamethasone) for patients who have received at least 1 prior therapy. It was found to have similar efficacy to bortezomib (the first PI approved for multiple myeloma therapy) in the control of mye…	Ixazomib is an N-capped dipeptidyl leucine boronic acid which reversibly inhibits the CT-L proteolytic (β5) site of the 20S proteasome. At higher concentrations, ixazomib also seems to inhibit the proteolytic β1 and β2 subunits and to induce accumulation of ubiquitinated proteins.	-0.102906	3.61301e-23	1.89907e-18	10 ÂµM	6 h	NCIH1694	cell line	tumor	lung	small cell lung cancer| carcinoma	-Amino Acids-Amino Acids, Peptides, and Proteins-Antineoplastic Agents-Antineoplastic and Immunomodulating Agents-Cytochrome P-450 CYP1A2 Substrates-Cytochrome P-450 CYP2B6 Substrates-Cytochrome P-450 CYP2C19 Substrates-Cytochrome P-450 CYP2C8 Substrates-Cytochrome P-450 CYP2C9 Substrates-Cytochrome P-450 CYP2D6 Substrates-Cytochrome P-450 CYP3A Substrates-Cytochrome P-450 CYP3A4 Substrates-Cytoc…
47278	ERG011_VCAP_6H:BRD-K81418486-001-15-2:0.4	Vorinostat	DB02546	Vorinostat (rINN) or suberoylanilide hydroxamic acid (SAHA), is a drug currently under investigation for the treatment of cutaneous T cell lymphoma (CTCL), a type of skin cancer, to be used when the disease persists, gets worse, or comes back during or after treatment with other medicines. It is the first in a new class of agents known as histone deacetylase inhibitors. A recent study suggested t…	Vorinostat inhibits the enzymatic activity of histone deacetylases HDAC1, HDAC2 and HDAC3 (Class I) and HDAC6 (Class II) at nanomolar concentrations (IC<sub>50</sub>&lt; 86 nM). These enzymes catalyze the removal of acetyl groups from the lysine residues of histones proteins. In some cancer cells, there is an overexpression of HDACs, or an aberrant recruitment of HDACs to oncogenic transcription …	-0.102902	3.62898e-23	1.90747e-18	500 nM	6 h	VCAP	cell line	tumor	prostate	carcinoma	-Amides-Amines-Anilides-Aniline Compounds-Antineoplastic Agents-Antineoplastic and Immunomodulating Agents-Enzyme Inhibitors-Histone Deacetylase Inhibitors-Hydroxamic Acids-Hydroxy Acids-Hydroxylamines-Hyperglycemia-Associated Agents-Immunosuppressive Agents-Myelosuppressive Agents-Potential QTc-Prolonging Agents-QTc Prolonging Agents
20238	CPC014_HEPG2_6H:BRD-K74514084-003-01-9:10	Pazopanib	DB06589	Pazopanib is a small molecule inhibitor of multiple protein tyrosine kinases with potential antineoplastic activity. It is developed by GlaxoSmithKline and was FDA approved on October 19, 2009.	Pazopanib is a second-generation multitargeted tyrosine kinase inhibitor against vascular endothelial growth factor receptor-1, -2, and -3, platelet-derived growth factor receptor-alpha, platelet-derived growth factor receptor-beta, and c-kit. These receptor targets are part of the angiogenesis pathway that facilitates the formation of tumour blood vessel for tumour survival and growth.	-0.102803	3.99336e-23	2.09899e-18	10 ÂµM	6 h	HEPG2	cell line	tumor	liver	hepatocellular carcinoma	-Amides-Angiogenesis Inhibitors-Antineoplastic Agents-Antineoplastic and Immunomodulating Agents-BCRP/ABCG2 Substrates-Cytochrome P-450 CYP1A2 Substrates-Cytochrome P-450 CYP2C8 Inhibitors-Cytochrome P-450 CYP2C8 Inhibitors (weak)-Cytochrome P-450 CYP2C8 Substrates-Cytochrome P-450 CYP2D6 Inhibitors-Cytochrome P-450 CYP2D6 Inhibitors (weak)-Cytochrome P-450 CYP2D6 Substrates-Cytochrome P-450 CYP3…
46999	ERG005_VCAP_6H:BRD-A84481105-003-15-6:20	Thioridazine	DB00679	A phenothiazine antipsychotic used in the management of psychoses, including schizophrenia, and in the control of severely disturbed or agitated behavior. It has little antiemetic activity. Thioridazine has a higher incidence of antimuscarinic effects, but a lower incidence of extrapyramidal symptoms, than chlorpromazine. (From Martindale, The Extra Pharmacopoeia, 30th ed, p618). Thioridazine was…	Thioridazine blocks postsynaptic mesolimbic dopaminergic D1 and D2 receptors in the brain; blocks alpha-adrenergic effect, depresses the release of hypothalamic and hypophyseal hormones and is believed to depress the reticular activating system thus affecting basal metabolism, body temperature, wakefulness, vasomotor tone, and emesis.	-0.102581	4.95165e-23	2.60269e-18	20 ÂµM	6 h	VCAP	cell line	tumor	prostate	carcinoma	-Adrenergic alpha-1 Receptor Antagonists-Adrenergic alpha-Antagonists-Adrenergic Antagonists-Agents that produce hypertension-Antidepressive Agents-Antipsychotic Agents-Antipsychotic Agents (First Generation [Typical])-Central Nervous System Agents-Central Nervous System Depressants-Cytochrome P-450 CYP2C19 Substrates-Cytochrome P-450 CYP2D6 Inhibitors-Cytochrome P-450 CYP2D6 Inhibitors (strong)-…
47770	DOS013_VCAP_6H:BRD-A84481105:10	Thioridazine	DB00679	A phenothiazine antipsychotic used in the management of psychoses, including schizophrenia, and in the control of severely disturbed or agitated behavior. It has little antiemetic activity. Thioridazine has a higher incidence of antimuscarinic effects, but a lower incidence of extrapyramidal symptoms, than chlorpromazine. (From Martindale, The Extra Pharmacopoeia, 30th ed, p618). Thioridazine was…	Thioridazine blocks postsynaptic mesolimbic dopaminergic D1 and D2 receptors in the brain; blocks alpha-adrenergic effect, depresses the release of hypothalamic and hypophyseal hormones and is believed to depress the reticular activating system thus affecting basal metabolism, body temperature, wakefulness, vasomotor tone, and emesis.	-0.102553	5.08771e-23	2.6742e-18	10 ÂµM	6 h	VCAP	cell line	tumor	prostate	carcinoma	-Adrenergic alpha-1 Receptor Antagonists-Adrenergic alpha-Antagonists-Adrenergic Antagonists-Agents that produce hypertension-Antidepressive Agents-Antipsychotic Agents-Antipsychotic Agents (First Generation [Typical])-Central Nervous System Agents-Central Nervous System Depressants-Cytochrome P-450 CYP2C19 Substrates-Cytochrome P-450 CYP2D6 Inhibitors-Cytochrome P-450 CYP2D6 Inhibitors (strong)-…
30450	CPC018_MCF7_24H:BRD-K06980535-003-15-0:10	Promazine	DB00420	A phenothiazine with actions similar to chlorpromazine but with less antipsychotic activity. It is primarily used in short-term treatment of disturbed behavior and as an antiemetic. It is currently not approved for use in the United States.	Promazine is an antagonist at types 1, 2, and 4 dopamine receptors, 5-HT receptor types 2A and 2C, muscarinic receptors 1 through 5, alpha(1)-receptors, and histamine H1-receptors. Promazine's antipsychotic effect is due to antagonism at dopamine and serotonin type 2 receptors, with greater activity at serotonin 5-HT2 receptors than at dopamine type-2 receptors. This may explain the lack of extra…	-0.102436	5.6966e-23	2.99425e-18	10 ÂµM	24 h	MCF7	cell line	tumor	breast	adenocarcinoma	-Adrenergic alpha-1 Receptor Antagonists-Adrenergic alpha-Antagonists-Adrenergic Antagonists-Agents producing tachycardia-Agents that produce hypertension-Amino Acids-Amino Acids, Branched-Chain-Amino Acids, Essential-Amino Acids, Peptides, and Proteins-Anticholinergic Agents-Antidepressive Agents-Antiemetics-Antipsychotic Agents-Antipsychotic Agents (First Generation [Typical])-Autonomic Agents-…
24074	CPC010_HT29_6H:BRD-K93034159-001-20-9:10	Cladribine	DB00242	An antineoplastic agent used in the treatment of lymphoproliferative diseases including hairy-cell leukemia.	Cladribine is structurally related to fludarabine and pentostatin but has a different mechanism of action. Although the exact mechanism of action has not been fully determined, evidence shows that cladribine is phosphorylated by deoxycytidine kinase to the nucleotidecladribine triphosphate (CdATP; 2-chloro-2′-deoxyadenosine 5′-triphosphate), which accumulates and is incorporated into DNA in cells…	-0.102427	5.74405e-23	3.01919e-18	10 ÂµM	6 h	HT29	cell line	tumor	large intestine	colorectal adenocarcinoma	-2-Chloroadenosine-Agents Causing Muscle Toxicity-Antimetabolites-Antineoplastic Agents-Antineoplastic and Immunomodulating Agents-BCRP/ABCG2 Substrates-Carbohydrates-Cardiotoxic antineoplastic agents-Deoxyadenosines-Deoxyribonucleosides-Glycosides-Heterocyclic Compounds, Fused-Ring-Immunologic Factors-Immunosuppressive Agents-Myelosuppressive Agents-Nucleic Acids, Nucleotides, and Nucleosides-Nu…
44757	CPC006_RMGI_6H:BRD-K35960502-001-10-1:10	Niclosamide	DB06803	Niclosamide is used for the treatment of most tapeworm infections. Helminths (worms) are multicellular organisms that infect very large numbers of humans and cause a broad range of diseases. Over 1 billion people are infected with intestinal nematodes, and many millions are infected with filarial nematodes, flukes, and tapeworms. They are an even greater problem in domestic animals.	Niclosamide works by killing tapeworms on contact. Adult worms (but not ova) are rapidly killed, presumably due to uncoupling of oxidative phosphorylation or stimulation of ATPase activity. The killed worms are then passed in the stool or sometimes destroyed in the intestine. Niclosamide may work as a molluscicide by binding to and damaging DNA.	-0.102179	7.2969e-23	3.8354e-18	10 ÂµM	6 h	RMGI	cell line	tumor	ovary	carcinoma| clear cell	-Agrochemicals-Amides-Amines-Anilides-Aniline Compounds-Anthelmintics-Anti-Infective Agents-Anticestodal Agents-Anticestodals-Antinematodal Agents-Antiparasitic Agents-Antiparasitic Products, Insecticides and Repellents-Antiplatyhelmintic Agents-Compounds used in a research, industrial, or household setting-Cytochrome P-450 CYP1A2 Inhibitors-Cytochrome P-450 CYP1A2 Inhibitors (strength unknown)-C…
20216	CPC004_HEPG2_6H:BRD-K78126613-001-16-0:10	Menadione	DB00170	A synthetic naphthoquinone without the isoprenoid side chain and biological activity, but can be converted to active vitamin K2, menaquinone, after alkylation in vivo.	Menadione (vitamin K3) is involved as a cofactor in the posttranslational gamma-carboxylation of glutamic acid residues of certain proteins in the body. These proteins include the vitamin K-dependent coagulation factors II (prothrombin), VII (proconvertin), IX (Christmas factor), X (Stuart factor), protein C, protein S, protein Zv and a growth-arrest-specific factor (Gas6). In contrast to the oth…	-0.10215	7.50197e-23	3.94318e-18	10 ÂµM	6 h	HEPG2	cell line	tumor	liver	hepatocellular carcinoma	-Antifibrinolytic Agents-Blood and Blood Forming Organs-Coagulants-Cytochrome P-450 CYP1A2 Inducers-Cytochrome P-450 CYP1A2 Inducers (strength unknown)-Cytochrome P-450 CYP2A6 Inhibitors-Cytochrome P-450 CYP2A6 Inhibitors (strength unknown)-Cytochrome P-450 Enzyme Inducers-Cytochrome P-450 Enzyme Inhibitors-Diet, Food, and Nutrition-Dietary Supplements-Diterpenes-Fibrin Modulating Agents-Food-Foo…
28729	CPC015_MCF7_24H:BRD-K82036761-003-07-0:10	Sertraline	DB01104	Sertraline is a popular antidepressant medication commonly known as a selective serotonin reuptake inhibitor (SSRI), and is similar to drugs such as [Citalopram] and [Fluoxetine]. Despite marked structural differences between compounds in this drug class, SSRIs exert similar pharmacological effects. Several weeks of therapy with sertraline may be required before beneficial effects are noticed. Se…	Sertraline selectively inhibits the reuptake of serotonin (5-HT) at the presynaptic neuronal membrane, thereby increasing serotonergic activity. This results in an increased synaptic concentration of serotonin in the CNS, which leads to numerous functional changes associated with enhanced serotonergic neurotransmission.[T28,L9016] These changes are believed to be responsible for the antidepressan…	-0.102075	8.06053e-23	4.23678e-18	10 ÂµM	24 h	MCF7	cell line	tumor	breast	adenocarcinoma	-Agents that reduce seizure threshold-Amines-Antidepressive Agents-Central Nervous System Agents-Central Nervous System Depressants-Cytochrome P-450 CYP2B6 Inhibitors-Cytochrome P-450 CYP2B6 Inhibitors (strength unknown)-Cytochrome P-450 CYP2B6 Substrates-Cytochrome P-450 CYP2C19 Inhibitors-Cytochrome P-450 CYP2C19 Inhibitors (moderate)-Cytochrome P-450 CYP2C19 Substrates-Cytochrome P-450 CYP2C9 …
46134	CPC006_SNU1040_6H:BRD-K35960502-001-10-1:10	Niclosamide	DB06803	Niclosamide is used for the treatment of most tapeworm infections. Helminths (worms) are multicellular organisms that infect very large numbers of humans and cause a broad range of diseases. Over 1 billion people are infected with intestinal nematodes, and many millions are infected with filarial nematodes, flukes, and tapeworms. They are an even greater problem in domestic animals.	Niclosamide works by killing tapeworms on contact. Adult worms (but not ova) are rapidly killed, presumably due to uncoupling of oxidative phosphorylation or stimulation of ATPase activity. The killed worms are then passed in the stool or sometimes destroyed in the intestine. Niclosamide may work as a molluscicide by binding to and damaging DNA.	-0.102029	8.42913e-23	4.43052e-18	10 ÂµM	6 h	SNU1040	cell line	tumor	large intestine	colorectal carcinoma	-Agrochemicals-Amides-Amines-Anilides-Aniline Compounds-Anthelmintics-Anti-Infective Agents-Anticestodal Agents-Anticestodals-Antinematodal Agents-Antiparasitic Agents-Antiparasitic Products, Insecticides and Repellents-Antiplatyhelmintic Agents-Compounds used in a research, industrial, or household setting-Cytochrome P-450 CYP1A2 Inhibitors-Cytochrome P-450 CYP1A2 Inhibitors (strength unknown)-C…
32281	MUC.CP005_MCF7_6H:BRD-K88510285-001-01-2:5.5556	Bortezomib	DB00188	Bortezomib (originally PS-341 and marketed as Velcade by Millennium Pharmaceuticals) is the first therapeutic proteasome inhibitor to be tested in humans. The boron atom within bortezomib catalytically binds the active site of the 26S proteasome with high affinity and specificity, thereby resulting in cell cycle arrest and apoptosis. In normal cells, the proteasome is involved in degradation of u…	Bortezomib is a reversible inhibitor of the chymotrypsin-like activity of the 26S proteasome in mammalian cells. The 26S proteasome is a large protein complex that degrades ubiquitinated proteins. The active site of the proteasome has chymotrypsin-like, trypsin-like, and postglutamyl peptide hydrolysis activity. The 26S proteasome degrades various proteins critical to cancer cell survival, such a…	-0.102007	8.60996e-23	4.52557e-18	5 ÂµM	6 h	MCF7	cell line	tumor	breast	adenocarcinoma	-Acids-Acids, Noncarboxylic-Antineoplastic Agents-Antineoplastic and Immunomodulating Agents-Boron Compounds-Boronic Acids-Cardiotoxic antineoplastic agents-Cytochrome P-450 CYP1A2 Inhibitors-Cytochrome P-450 CYP1A2 Inhibitors (moderate)-Cytochrome P-450 CYP1A2 Inhibitors (strength unknown)-Cytochrome P-450 CYP1A2 Substrates-Cytochrome P-450 CYP2C19 Inhibitors-Cytochrome P-450 CYP2C19 Inhibitors …
47684	ERG004_VCAP_24H:BRD-K81418486-001-15-2:30	Vorinostat	DB02546	Vorinostat (rINN) or suberoylanilide hydroxamic acid (SAHA), is a drug currently under investigation for the treatment of cutaneous T cell lymphoma (CTCL), a type of skin cancer, to be used when the disease persists, gets worse, or comes back during or after treatment with other medicines. It is the first in a new class of agents known as histone deacetylase inhibitors. A recent study suggested t…	Vorinostat inhibits the enzymatic activity of histone deacetylases HDAC1, HDAC2 and HDAC3 (Class I) and HDAC6 (Class II) at nanomolar concentrations (IC<sub>50</sub>&lt; 86 nM). These enzymes catalyze the removal of acetyl groups from the lysine residues of histones proteins. In some cancer cells, there is an overexpression of HDACs, or an aberrant recruitment of HDACs to oncogenic transcription …	-0.101957	9.02884e-23	4.74574e-18	30 ÂµM	24 h	VCAP	cell line	tumor	prostate	carcinoma	-Amides-Amines-Anilides-Aniline Compounds-Antineoplastic Agents-Antineoplastic and Immunomodulating Agents-Enzyme Inhibitors-Histone Deacetylase Inhibitors-Hydroxamic Acids-Hydroxy Acids-Hydroxylamines-Hyperglycemia-Associated Agents-Immunosuppressive Agents-Myelosuppressive Agents-Potential QTc-Prolonging Agents-QTc Prolonging Agents
48286	CPC006_VCAP_24H:BRD-K78659596-001-01-3:10	Ixazomib	DB09570	Ixazomib a second generation proteasome inhibitor (PI) and the first oral PI approved by the FDA in November 2015 for multiple myeloma treatment in combination with 2 other therapies (lenalidomide and dexamethasone) for patients who have received at least 1 prior therapy. It was found to have similar efficacy to bortezomib (the first PI approved for multiple myeloma therapy) in the control of mye…	Ixazomib is an N-capped dipeptidyl leucine boronic acid which reversibly inhibits the CT-L proteolytic (β5) site of the 20S proteasome. At higher concentrations, ixazomib also seems to inhibit the proteolytic β1 and β2 subunits and to induce accumulation of ubiquitinated proteins.	-0.101696	1.16066e-22	6.10064e-18	10 ÂµM	24 h	VCAP	cell line	tumor	prostate	carcinoma	-Amino Acids-Amino Acids, Peptides, and Proteins-Antineoplastic Agents-Antineoplastic and Immunomodulating Agents-Cytochrome P-450 CYP1A2 Substrates-Cytochrome P-450 CYP2B6 Substrates-Cytochrome P-450 CYP2C19 Substrates-Cytochrome P-450 CYP2C8 Substrates-Cytochrome P-450 CYP2C9 Substrates-Cytochrome P-450 CYP2D6 Substrates-Cytochrome P-450 CYP3A Substrates-Cytochrome P-450 CYP3A4 Substrates-Cytoc…
7582	HOG002_A549_6H:BRD-K35960502-001-10-1:3.33	Niclosamide	DB06803	Niclosamide is used for the treatment of most tapeworm infections. Helminths (worms) are multicellular organisms that infect very large numbers of humans and cause a broad range of diseases. Over 1 billion people are infected with intestinal nematodes, and many millions are infected with filarial nematodes, flukes, and tapeworms. They are an even greater problem in domestic animals.	Niclosamide works by killing tapeworms on contact. Adult worms (but not ova) are rapidly killed, presumably due to uncoupling of oxidative phosphorylation or stimulation of ATPase activity. The killed worms are then passed in the stool or sometimes destroyed in the intestine. Niclosamide may work as a molluscicide by binding to and damaging DNA.	-0.101424	1.50503e-22	7.91071e-18	3 ÂµM	6 h	A549	cell line	tumor	lung	non small cell lung cancer| carcinoma	-Agrochemicals-Amides-Amines-Anilides-Aniline Compounds-Anthelmintics-Anti-Infective Agents-Anticestodal Agents-Anticestodals-Antinematodal Agents-Antiparasitic Agents-Antiparasitic Products, Insecticides and Repellents-Antiplatyhelmintic Agents-Compounds used in a research, industrial, or household setting-Cytochrome P-450 CYP1A2 Inhibitors-Cytochrome P-450 CYP1A2 Inhibitors (strength unknown)-C…
22474	CPC010_HT29_6H:BRD-K28143534-003-20-0:10	Cyproheptadine	DB00434	A serotonin antagonist and a histamine H1 blocker used as antipruritic, appetite stimulant, antiallergic, and for the post-gastrectomy dumping syndrome, etc.	Cyproheptadine competes with free histamine for binding at HA-receptor sites. This antagonizes the effects of histamine on HA-receptors, leading to a reduction of the negative symptoms brought on by histamine HA-receptor binding. Cyproheptadine also competes with serotonin at receptor sites in smooth muscle in the intestines and other locations. Antagonism of serotonin on the appetite center of t…	-0.101194	1.87516e-22	9.85621e-18	10 ÂµM	6 h	HT29	cell line	tumor	large intestine	colorectal adenocarcinoma	-Agents producing tachycardia-Agents that reduce seizure threshold-Anti-Allergic Agents-Anticholinergic Agents-Antidepressive Agents-Antihistamines for Systemic Use-Antipruritics-Benzocycloheptenes-Central Nervous System Depressants-Dermatologicals-Dibenzocycloheptenes-Gastrointestinal Agents-Histamine Agents-Histamine Antagonists-Histamine H1 Antagonists-Miscellaneous Derivatives-Muscarinic Anta…
36467	NMH002_NPC_24H:BRD-K18135438-001-11-8:10	Chenodeoxycholic acid	DB06777	Chenodeoxycholic acid (or Chenodiol) is an epimer of ursodeoxycholic acid (DB01586). Chenodeoxycholic acid is a bile acid naturally found in the body. It works by dissolving the cholesterol that makes gallstones and inhibiting production of cholesterol in the liver and absorption in the intestines, which helps to decrease the formation of gallstones. It can also reduce the amount of other bile ac…	Chenodiol suppresses hepatic synthesis of both cholesterol and cholic acid, gradually replacing the latter and its metabolite, deoxycholic acid in an expanded bile acid pool. These actions contribute to biliary cholesterol desaturation and gradual dissolution of radiolucent cholesterol gallstones in the presence of a gall-bladder visualized by oral cholecystography. Bile acids may also bind the t…	-0.10096	2.34382e-22	1.23196e-17	10 ÂµM	24 h	NPC	differentiated	primary	central nervous system	normal stem fibroblast-derived iPScs	-Alimentary Tract and Metabolism-Bile Acid Preparations-Bile acids and derivatives-Bile Acids and Salts-Bile and Liver Therapy-Bile Therapy-Cholanes-Cholic Acids-Cytochrome P-450 CYP3A Substrates-Cytochrome P-450 CYP3A4 Substrates-Cytochrome P-450 Substrates-Fused-Ring Compounds-Gastrointestinal Agents-Steroids-UGT2B7 Inhibitors
31883	CPC005_MCF7_24H:BRD-K55127134-300-07-0:10	Fluphenazine	DB00623	A phenothiazine used in the treatment of psychoses. Its properties and uses are generally similar to those of chlorpromazine.	Fluphenazine blocks postsynaptic mesolimbic dopaminergic D1 and D2 receptors in the brain; depresses the release of hypothalamic and hypophyseal hormones and is believed to depress the reticular activating system thus affecting basal metabolism, body temperature, wakefulness, vasomotor tone, and emesis.	-0.100803	2.72015e-22	1.42976e-17	10 ÂµM	24 h	MCF7	cell line	tumor	breast	adenocarcinoma	-Agents that reduce seizure threshold-Antipsychotic Agents-Antipsychotic Agents (First Generation [Typical])-Central Nervous System Agents-Central Nervous System Depressants-Cytochrome P-450 CYP2D6 Inhibitors-Cytochrome P-450 CYP2D6 Inhibitors (weak)-Cytochrome P-450 CYP2E1 Inhibitors-Cytochrome P-450 CYP2E1 Inhibitors (strength unknown)-Cytochrome P-450 Enzyme Inhibitors-Delayed-Action Preparati…
9026	CPC006_DV90_6H:BRD-K12994359-001-07-7:177.6	Valdecoxib	DB00580	Valdecoxib was removed from the Canadian, U.S., and E.U. markets in 2005 due to concerns about possible increased risk of heart attack and stroke.	Both COX-1 and COX-2 catalyze the conversion of arachidonic acid to prostaglandin (PG) H2, the precursor of PGs and thromboxane. Valdecoxib selectively inhibits the cyclooxygenase-2 (COX-2) enzyme, important for the mediation of inflammation and pain. Unlike non-selective NSAIDs, valdecoxib does not inhibit platelet aggregation.	-0.100755	2.84799e-22	1.49696e-17	100 ÂµM	6 h	DV90	cell line	tumor	lung	non small cell lung cancer| adenocarcinoma	-Agents causing hyperkalemia-Agents that produce hypertension-Amides-Analgesics-Analgesics, Non-Narcotic-Anti-Inflammatory Agents-Anti-Inflammatory Agents, Non-Steroidal-Antiinflammatory and Antirheumatic Products-Antiinflammatory and Antirheumatic Products, Non-Steroids-Antirheumatic Agents-Central Nervous System Agents-COX-2 Inhibitors-Cyclooxygenase Inhibitors-Cytochrome P-450 CYP2C9 Inhibitor…
35352	LJP001_MDAMB231_24H:BRD-K51313569-001-03-7:10	Palbociclib	DB09073	Palbociclib is a piperazine pyridopyrimidine[A176792] that acts in the cell cycle machinery. It is a second generation cyclin-dependent kinase inhibitor[A176798] selected from a group of pyridopyrimidine compounds due to its favorable physical and pharmaceutical properties.[A176810] Palbociclib was developed by Pfizer Inc after the discovery that identified the cyclin-dependent kinases as key reg…	Palbociclib is a cyclin-dependent kinase 4/6 (CDK4/6) inhibitor[A176783] that acts by binding to the ATP pocket with an IC50 in the range of 9-15 nmol/L. It is important to consider that it presents low to absent activity against other kinases.[A176798] The CDK4/6 kinase is involved, with coregulatory partner cyclin D, in the G1-S transition. Hence, inhibition of this step prevents cell cycle pro…	-0.100622	3.22909e-22	1.69728e-17	10 ÂµM	24 h	MDAMB231	cell line	tumor	breast	adenocarcinoma	-Antineoplastic Agents-Antineoplastic and Immunomodulating Agents-BCRP/ABCG2 Inhibitors-BCRP/ABCG2 Substrates-Cyclin-Dependent Kinases, antagonists & inhibitors-Cytochrome P-450 CYP3A Inhibitors-Cytochrome P-450 CYP3A Substrates-Cytochrome P-450 CYP3A4 Inhibitors-Cytochrome P-450 CYP3A4 Inhibitors (weak)-Cytochrome P-450 CYP3A4 Substrates-Cytochrome P-450 Enzyme Inhibitors-Cytochrome P-450 Substr…
20132	CVD001_HEPG2_6H:BRD-K47869605-001-18-9:10	Podofilox	DB01179	A lignan found in podophyllin resin from the roots of podophyllum plants. It is a potent spindle poison, toxic if taken internally, and has been used as a cathartic. It is very irritating to skin and mucous membranes, has keratolytic actions, has been used to treat warts and keratoses, and may have antineoplastic properties, as do some of its congeners and derivatives.	The exact mechanism of action is not well understood. It does appear, however, that it and its derivatives may bind and inhibit topoisomerase II during the late S and early G2 stage. The drug may bind and stabilize the temporary break caused by the enzyme. This disrupts the reparation of the break through which the double-stranded DNA passes, and consequently stops DNA unwinding and replication	-0.100497	3.63724e-22	1.91181e-17	10 ÂµM	6 h	HEPG2	cell line	tumor	liver	hepatocellular carcinoma	-Antimitotic Agents-Antineoplastic Agents, Phytogenic-Antiviral Agents-Benzene Derivatives-Benzyl Compounds-Decreased Mitosis-Dermatologicals-Keratolytic Agents-Lignans-Misc. Skin and Mucous Membrane Agents-Mitosis Modulators-Naphthalenes-Tetrahydronaphthalenes-Tubulin Modulators
12693	CPC014_HA1E_6H:BRD-K81528515-001-03-9:10	Nilotinib	DB04868	Nilotinib, also known as AMN107, is a tyrosine kinase inhibitor under investigation as a possible treatment for chronic myelogenous leukemia (CML). A Phase I clinical trial in 2006 showed that this drug was relatively safe and offered significant therapeutic benefits in cases of CML which were found to be resistant to treatment with imatinib (Gleevec), another tyrosine kinase inhibitor used as a …	Chronic myelogenous leukaemia (CML) is caused by the BCR-ABL oncogene. Nilotinib inhibits the tyrosine kinase activity of the BCR-ABL protein. Nilotinib fits into the ATP-binding site of the BCR-ABL protein with higher affinity than imatinib, over-riding resistance caused by mutations. The ability of AMN107 to inhibit TEL-platelet-derived growth factor receptor-beta (TEL-PDGFRbeta), which causes …	-0.100361	4.13674e-22	2.17435e-17	10 ÂµM	6 h	HA1E	cell line	normal	kidney	normal kidney	-Antineoplastic Agents-Antineoplastic and Immunomodulating Agents-BCRP/ABCG2 Inhibitors-BCRP/ABCG2 Substrates-Cytochrome P-450 CYP2B6 Inducers-Cytochrome P-450 CYP2B6 Inducers (strength unknown)-Cytochrome P-450 CYP2C8 Inducers-Cytochrome P-450 CYP2C8 Inducers (strength unknown)-Cytochrome P-450 CYP2C8 Inhibitors-Cytochrome P-450 CYP2C8 Inhibitors (moderate)-Cytochrome P-450 CYP2C9 Inhibitors-Cyt…
39423	CPC011_PC3_6H:BRD-K32744045-001-25-4:10	Disulfiram	DB00822	A carbamate derivative used as an alcohol deterrent. It is a relatively nontoxic substance when administered alone, but markedly alters the intermediary metabolism of alcohol. When alcohol is ingested after administration of disulfiram, blood acetaldehyde concentrations are increased, followed by flushing, systemic vasodilation, respiratory difficulties, nausea, hypotension, and other symptoms (a…	Disulfiram blocks the oxidation of alcohol at the acetaldehyde stage during alcohol metabolism following disulfiram intake causing an accumulation of acetaldehyde in the blood producing highly unpleasant symptoms. Disulfiram blocks the oxidation of alcohol through its irreversible inactivation of aldehyde dehydrogenase, which acts in the second step of ethanol utilization. In addition, disulfiram…	-0.100332	4.2508e-22	2.23431e-17	10 ÂµM	6 h	PC3	cell line	tumor	prostate	adenocarcinoma	-Acetyl Aldehyde Dehydrogenase Inhibitors-Acids-Acids, Acyclic-Acids, Noncarboxylic-Agents that reduce seizure threshold-Alcohol Deterrents-Aldehyde Dehydrogenase Inhibitor-Anions-Antiparasitic Products, Insecticides and Repellents-BSEP/ABCB11 Substrates-Carbamates-Central Nervous System Agents-Cytochrome P-450 CYP2E1 Inhibitors-Cytochrome P-450 CYP2E1 Inhibitors (strength unknown)-Cytochrome P-4…
14824	CPC003_HCC515_24H:BRD-K95921201-001-07-0:10	Reserpine	DB00206	An alkaloid found in the roots of Rauwolfia serpentina and R. vomitoria. Reserpine inhibits the uptake of norepinephrine into storage vesicles resulting in depletion of catecholamines and serotonin from central and peripheral axon terminals. It has been used as an antihypertensive and an antipsychotic as well as a research tool, but its adverse effects limit its clinical use.	Reserpine's mechanism of action is through inhibition of the ATP/Mg<sup>2+</sup> pump responsible for the sequestering of neurotransmitters into storage vesicles located in the presynaptic neuron. The neurotransmitters that are not sequestered in the storage vesicle are readily metabolized by monoamine oxidase (MAO) causing a reduction in catecholamines.	-0.100056	5.51523e-22	2.89892e-17	10 ÂµM	24 h	HCC515	cell line	normal	lung	carcinoma	-Adrenergic Agents-Adrenergic Uptake Inhibitors-Alkaloids-Antiadrenergic Agents, Centrally Acting-Antidepressive Agents-Antihypertensive Agents-Antipsychotic Agents-BSEP/ABCB11 Inhibitors-Cardiovascular Agents-Catecholamine-depleting Sympatholytic-Central Nervous System Agents-Central Nervous System Depressants-Cytochrome P-450 CYP3A Inducers-Cytochrome P-450 CYP3A5 Inducers-Cytochrome P-450 CYP3…
47782	CPC006_VCAP_24H:BRD-K35960502-001-10-1:10	Niclosamide	DB06803	Niclosamide is used for the treatment of most tapeworm infections. Helminths (worms) are multicellular organisms that infect very large numbers of humans and cause a broad range of diseases. Over 1 billion people are infected with intestinal nematodes, and many millions are infected with filarial nematodes, flukes, and tapeworms. They are an even greater problem in domestic animals.	Niclosamide works by killing tapeworms on contact. Adult worms (but not ova) are rapidly killed, presumably due to uncoupling of oxidative phosphorylation or stimulation of ATPase activity. The killed worms are then passed in the stool or sometimes destroyed in the intestine. Niclosamide may work as a molluscicide by binding to and damaging DNA.	-0.100033	5.63571e-22	2.96224e-17	10 ÂµM	24 h	VCAP	cell line	tumor	prostate	carcinoma	-Agrochemicals-Amides-Amines-Anilides-Aniline Compounds-Anthelmintics-Anti-Infective Agents-Anticestodal Agents-Anticestodals-Antinematodal Agents-Antiparasitic Agents-Antiparasitic Products, Insecticides and Repellents-Antiplatyhelmintic Agents-Compounds used in a research, industrial, or household setting-Cytochrome P-450 CYP1A2 Inhibitors-Cytochrome P-450 CYP1A2 Inhibitors (strength unknown)-C…
27880	CPD002_MCF7_6H:BRD-K13044802-213-15-7:10	Ciclopirox	DB01188	Ciclopirox olamine (used in preparations called Batrafen, Loprox, Mycoster, Penlac and Stieprox) is a synthetic antifungal agent for topical dermatologic treatment of superficial mycoses. In particular, the agent is especially effective in treating Tinea versicolor.	Unlike antifungals such as itraconazole and terbinafine, which affect sterol synthesis, ciclopirox is thought to act through the chelation of polyvalent metal cations, such as Fe<sup>3+</sup> and Al<sup>3+</sup>. These cations inhibit many enzymes, including cytochromes, thus disrupting cellular activities such as mitochondrial electron transport processes and energy production. Ciclopirox also a…	-0.100028	5.66437e-22	2.9773e-17	10 ÂµM	6 h	MCF7	cell line	tumor	breast	adenocarcinoma	-Anti-Infective Agents-Antifungal Agents-Antifungals for Dermatological Use-Antifungals for Topical Use-Cyclohexanes-Cycloparaffins-Decreased DNA Replication-Decreased Protein Synthesis-Decreased RNA Replication-Dermatologicals-Genito Urinary System and Sex Hormones-Gynecological Antiinfectives and Antiseptics-Hydroxypyridones-Protein Synthesis Inhibitors-Pyridines-Pyridones-Vaginal Creams, Foams…
21228	LJP001_HS578T_6H:BRD-K78431006-001-04-5:0.4	Crizotinib	DB08865	Crizotinib an inhibitor of receptor tyrosine kinase for the treatment of non-small cell lung cancer (NSCLC). Verification of the presence of ALK fusion gene is done by Abbott Molecular's Vysis ALK Break Apart FISH Probe Kit. This verification is used to select for patients suitable for treatment. FDA approved in August 26, 2011.	Crizotinib is a tyrosine kinase receptor inhibitor. More specifically, it inhibits anaplastic lymphoma kinase (ALK), hepatocyte growth factor receptor (HGFR, c-MET), and Recepteur d'Origine Nantais (RON). Abnormalities in the ALK gene caused by mutations or translocations may lead to expression of oncogenic fusion proteins. In patients with NSCLC, they have the EML4-ALK gene. Crizotinib inhibits …	-0.0999864	5.89056e-22	3.0962e-17	500 nM	6 h	HS578T	cell line	tumor	breast	carcinoma	-Amines-Aminopyridines-Antineoplastic Agents-Antineoplastic and Immunomodulating Agents-Bradycardia-Causing Agents-Cytochrome P-450 CYP2B6 Inhibitors-Cytochrome P-450 CYP2B6 Inhibitors (strength unknown)-Cytochrome P-450 CYP3A Inhibitors-Cytochrome P-450 CYP3A Substrates-Cytochrome P-450 CYP3A4 Inhibitors-Cytochrome P-450 CYP3A4 Inhibitors (moderate)-Cytochrome P-450 CYP3A4 Substrates-Cytochrome …
36182	NMH002_NEU_24H:BRD-A58048407-001-12-1:10	Nimodipine	DB00393	Nimodipine is a 1,4-dihydropyridine calcium channel blocker. It acts primarily on vascular smooth muscle cells by stabilizing voltage-gated L-type calcium channels in their inactive conformation. By inhibiting the influx of calcium in smooth muscle cells, nimodipine prevents calcium-dependent smooth muscle contraction and subsequent vasoconstriction. Compared to other calcium channel blocking age…	Although the precise mechanism of action is not known, nimodipine blocks intracellular influx of calcium through voltage-dependent and receptor-operated slow calcium channels across the membranes of myocardial, vascular smooth muscle, and neuronal cells. By specifically binding to L-type voltage-gated calcium channels, nimodipine inhibits the calcium ion transfer, resulting in the inhibition of v…	-0.0997736	7.19692e-22	3.78284e-17	10 ÂµM	24 h	NEU	differentiated	normal	-666	-666	-Agents causing hyperkalemia-Antiarrhythmic agents-Antihypertensive Agents-Bradycardia-Causing Agents-Calcium-Regulating Hormones and Agents-Calcium Channel Blockers-Calcium Channel Blockers (Dihydropyridine)-Cardiovascular Agents-Cytochrome P-450 CYP3A Substrates-Cytochrome P-450 CYP3A4 Substrates-Cytochrome P-450 Substrates-Dihydropyridine Derivatives-Dihydropyridines-Hypotensive Agents-Membran…
14572	CPC010_HCC515_6H:BRD-A55962179-001-15-5:10	Omeprazole	DB00338	Originally approved by the FDA in 1989, omeprazole is a _proton-pump inhibitor_, used to treat gastric acid-related disorders. These disorders may include gastroesophageal reflux disease (GERD), peptic ulcer disease, and other diseases characterized by the oversecretion of gastric acid. This drug was the first clinical useful drug in its class, and its approval was followed by the formulation of …	Hydrochloric acid (HCl) secretion into the gastric lumen is a process regulated mainly by the H(+)/K(+)-ATPase of the proton pump [A175180], expressed in high quantities by the parietal cells of the stomach. ATPase is an enzyme on the parietal cell membrane that facilitates hydrogen and potassium exchange through the cell, which normally results in the extrusion of potassium and formation of HCl …	-0.0997161	7.59683e-22	3.99305e-17	10 ÂµM	6 h	HCC515	cell line	normal	lung	carcinoma	-2-Pyridinylmethylsulfinylbenzimidazoles-Acid Reducers-Alimentary Tract and Metabolism-Anti-Ulcer Agents-BCRP/ABCG2 Inhibitors-Benzimidazoles-Cytochrome P-450 CYP1A2 Inducers-Cytochrome P-450 CYP1A2 Inducers (strength unknown)-Cytochrome P-450 CYP1A2 Inhibitors-Cytochrome P-450 CYP1A2 Inhibitors (strength unknown)-Cytochrome P-450 CYP2C18 Substrates-Cytochrome P-450 CYP2C19 Inhibitors-Cytochrome …
19930	CPC004_HEPG2_6H:BRD-K39120595-304-03-9:10	Bithionol	DB04813	Bithionol, formerly marketed as an active ingredient in various topical drug products, was shown to be a potent photosensitizer with the potential to cause serious skin disorders. Approvals of the NDA's for bithionol drug products were withdrawn on October 24, 1967 (see the Federal Register of October 31, 1967 (32 FR 15046)).		-0.0996165	8.34142e-22	4.38442e-17	10 ÂµM	6 h	HEPG2	cell line	tumor	liver	hepatocellular carcinoma	-Anthelmintics-Anti-Acne Preparations-Anti-Acne Preparations for Topical Use-Anti-Infective Agents-Anti-Infective Agents, Local-Antiparasitic Agents-Antiparasitic Products, Insecticides and Repellents-Antiplatyhelmintic Agents-Antitrematodals-Benzene Derivatives-Dermatologicals-Phenols-Preparations Containing Sulfur
36491	CPC016_NPC_24H:BRD-K64994968-001-03-6:10	Progesterone	DB00396	Progesterone is a hormone that occurs naturally in females, and is essential for endometrial receptivity, embryo implantation, and the successful establishment of pregnancy. A low progesterone concentration or an insufficient response to progesterone can cause infertility and pregnancy loss [A175609]. Progesterone is used in various contraceptive preparations to prevent ovulation and fertilizatio…	Progesterone binds and activates its nuclear receptor, _PR_, which plays an important part in the signaling of stimuli that maintain the endometrium during its preparation for pregnancy. Progesterone receptor (PR) is a member of the nuclear/steroid hormone receptor (SHR) family of ligand-dependent transcription factors that is expressed primarily in female reproductive tissue as well as the centr…	-0.0995885	8.56401e-22	4.50141e-17	10 ÂµM	24 h	NPC	differentiated	primary	central nervous system	normal stem fibroblast-derived iPScs	-Adrenal Cortex Hormones-BCRP/ABCG2 Inducers-BCRP/ABCG2 Inhibitors-BSEP/ABCB11 Inhibitors-Corpus Luteum Hormones-Cytochrome P-450 CYP2A6 Inducers-Cytochrome P-450 CYP2C19 Inhibitors-Cytochrome P-450 CYP2C19 inhibitors (strength unknown)-Cytochrome P-450 CYP2C19 Substrates-Cytochrome P-450 CYP2C9 Inhibitors-Cytochrome P-450 CYP2C9 Inhibitors (strength unknown)-Cytochrome P-450 CYP2C9 Substrates-Cy…
7911	CPC014_ASC_24H:BRD-K13514097-001-01-2:10	Everolimus	DB01590	Everolimus is a derivative of Rapamycin (sirolimus), and works similarly to Rapamycin as an mTOR (mammalian target of rapamycin) inhibitor. It is currently used as an immunosuppressant to prevent rejection of organ transplants. In a similar fashion to other mTOR inhibitors Everolimus' effect is solely on the mTORC1 protein and not on the mTORC2 protein.	Everolimus is a mTOR inhibitor that binds with high affinity to the FK506 binding protein-12 (FKBP-12), thereby forming a drug complex that inhibits the activation of mTOR. This inhibition reduces the activity of effectors downstream, which leads to a blockage in the progression of cells from G1 into S phase, and subsequently inducing cell growth arrest and apoptosis. Everolimus also inhibits the…	-0.0994937	9.36006e-22	4.91983e-17	10 ÂµM	24 h	ASC	primary	primary	adipose	normal primary adipocyte stem cells	-Anti-Bacterial Agents-Antineoplastic Agents-Antineoplastic and Immunomodulating Agents-Cytochrome P-450 CYP2D6 Inhibitors-Cytochrome P-450 CYP2D6 Inhibitors (strength unknown)-Cytochrome P-450 CYP3A Inhibitors-Cytochrome P-450 CYP3A Substrates-Cytochrome P-450 CYP3A4 Inhibitors-Cytochrome P-450 CYP3A4 Substrates-Cytochrome P-450 CYP3A4 Substrates with a Narrow Therapeutic Index-Cytochrome P-450 …
15531	CPC004_HCC515_24H:BRD-A06352418-001-15-0:10	Terfenadine	DB00342	In the U.S., Terfenadine was superseded by fexofenadine in the 1990s due to the risk of cardiac arrhythmia caused by QT interval prolongation.	Terfenadine competes with histamine for binding at H1-receptor sites in the GI tract, uterus, large blood vessels, and bronchial muscle. This reversible binding of terfenadine to H1-receptors suppresses the formation of edema, flare, and pruritus resulting from histaminic activity. As the drug does not readily cross the blood-brain barrier, CNS depression is minimal.	-0.0993747	1.04647e-21	5.50043e-17	10 ÂµM	24 h	HCC515	cell line	normal	lung	carcinoma	-Anticholinergic Agents-Antihistamines for Systemic Use-Benzene Derivatives-Benzhydryl Compounds-BSEP/ABCB11 Substrates-Cytochrome P-450 CYP2C8 Inhibitors-Cytochrome P-450 CYP2C8 Inhibitors (strength unknown)-Cytochrome P-450 CYP2D6 Inhibitors-Cytochrome P-450 CYP2D6 Inhibitors (moderate)-Cytochrome P-450 CYP2D6 Inhibitors (weak)-Cytochrome P-450 CYP2D6 Substrates-Cytochrome P-450 CYP3A Inducers-…
6404	RAD001_A549_6H:BRD-K15108141-003-01-3:3.3333	Gemcitabine	DB00441	Gemcitabine is a nucleoside analog used as chemotherapy. It is marketed as Gemzar® by Eli Lilly and Company. As with fluorouracil and other analogues of pyrimidines, the drug replaces one of the building blocks of nucleic acids, in this case cytidine, during DNA replication. The process arrests tumor growth, as new nucleosides cannot be attached to the "faulty" nucleoside, resulting in apoptosis …	Gemcitabine inhibits thymidylate synthetase, leading to inhibition of DNA synthesis and cell death. Gemcitabine is a prodrug so activity occurs as a result of intracellular conversion to two active metabolites, gemcitabine diphosphate and gemcitabine triphosphate by deoxycitidine kinase. Gemcitabine diphosphate also inhibits ribonucleotide reductase, the enzyme responsible for catalyzing synthesi…	-0.0993423	1.07874e-21	5.67006e-17	3 ÂµM	6 h	A549	cell line	tumor	lung	non small cell lung cancer| carcinoma	-Anti-Infective Agents-Antimetabolites-Antineoplastic Agents-Antineoplastic and Immunomodulating Agents-Carbohydrates-Deoxyribonucleosides-Drugs that are Mainly Renally Excreted-Enzyme Inhibitors-Glycosides-Immunologic Factors-Immunosuppressive Agents-Myelosuppressive Agents-Noxae-Nucleic Acid Synthesis Inhibitors-Nucleic Acids, Nucleotides, and Nucleosides-Nucleoside Metabolic Inhibitor-Nucleosi…
2566	CPC006_A375_24H:BRD-A97437073-001-03-1:80	Rosiglitazone	DB00412	Rosiglitazone is an anti-diabetic drug in the thiazolidinedione class of drugs. It is marketed by the pharmaceutical company GlaxoSmithKline as a stand-alone drug (Avandia) and in combination with metformin (Avandamet) or with glimepiride (Avandaryl). Like other thiazolidinediones, the mechanism of action of rosiglitazone is by activation of the intracellular receptor class of the peroxisome prol…	Rosiglitazone acts as a highly selective and potent agonist at peroxisome proliferator activated receptors (PPAR) in target tissues for insulin action such as adipose tissue, skeletal muscle, and liver. Activation of PPAR-gamma receptors regulates the transcription of insulin-responsive genes involved in the control of glucose production, transport, and utilization. In this way, rosiglitazone enh…	-0.0992907	1.1321e-21	5.95057e-17	80 ÂµM	24 h	A375	cell line	tumor	skin	malignant melanoma	-Alimentary Tract and Metabolism-Blood Glucose Lowering Agents-BSEP/ABCB11 Substrates-Cytochrome P-450 CYP1A2 Inhibitors-Cytochrome P-450 CYP1A2 Inhibitors (strength unknown)-Cytochrome P-450 CYP2A6 Inhibitors-Cytochrome P-450 CYP2A6 Inhibitors (strength unknown)-Cytochrome P-450 CYP2C8 Inhibitors-Cytochrome P-450 CYP2C8 Inhibitors (moderate)-Cytochrome P-450 CYP2C8 Substrates-Cytochrome P-450 CY…
32039	LJP002_MCF7_6H:BRD-K53972329-001-04-7:10	Ruxolitinib	DB08877	Ruxolitinib is a janus-associated kinase inhibitor indicated to treat bone marrow cancer, specifically intermediate or high-risk myelofibrosis. FDA approved on November 16, 2011.	Ruxolitinib is a kinase inhibitor that is selective for the Janus Associated Kinases (JAK) 1 and 2. These kinases are responsible for the mediation of cytokine and growth factor signalling which in turn effect immune function and hematopoiesis. The signalling process involves signal transducers and transcription activators (STAT) which modulate gene expression. Patients with myelofibrosis have ab…	-0.0992247	1.2042e-21	6.32952e-17	10 ÂµM	6 h	MCF7	cell line	tumor	breast	adenocarcinoma	-Antineoplastic Agents-Antineoplastic and Immunomodulating Agents-Cytochrome P-450 CYP3A Substrates-Cytochrome P-450 CYP3A4 Substrates-Cytochrome P-450 Substrates-Drugs that are Mainly Renally Excreted-Immunosuppressive Agents-Janus Kinases, antagonists & inhibitors-Kinase Inhibitor-Myelosuppressive Agents-Protein Kinase Inhibitors-Tyrosine Kinase Inhibitors
45880	CPC006_SKLU1_6H:BRD-K78126613-001-16-0:10	Menadione	DB00170	A synthetic naphthoquinone without the isoprenoid side chain and biological activity, but can be converted to active vitamin K2, menaquinone, after alkylation in vivo.	Menadione (vitamin K3) is involved as a cofactor in the posttranslational gamma-carboxylation of glutamic acid residues of certain proteins in the body. These proteins include the vitamin K-dependent coagulation factors II (prothrombin), VII (proconvertin), IX (Christmas factor), X (Stuart factor), protein C, protein S, protein Zv and a growth-arrest-specific factor (Gas6). In contrast to the oth…	-0.0990897	1.36613e-21	7.18064e-17	10 ÂµM	6 h	SKLU1	cell line	tumor	lung	non small cell lung cancer| adenocarcinoma	-Antifibrinolytic Agents-Blood and Blood Forming Organs-Coagulants-Cytochrome P-450 CYP1A2 Inducers-Cytochrome P-450 CYP1A2 Inducers (strength unknown)-Cytochrome P-450 CYP2A6 Inhibitors-Cytochrome P-450 CYP2A6 Inhibitors (strength unknown)-Cytochrome P-450 Enzyme Inducers-Cytochrome P-450 Enzyme Inhibitors-Diet, Food, and Nutrition-Dietary Supplements-Diterpenes-Fibrin Modulating Agents-Food-Foo…
35748	CPC006_NCIH2073_6H:BRD-A14395271-001-01-5:10	Mesoridazine	DB00933	A phenothiazine antipsychotic with effects similar to chlorpromazine.	Based upon animal studies, mesoridazine, as with other phenothiazines, acts indirectly on reticular formation, whereby neuronal activity into reticular formation is reduced without affecting its intrinsic ability to activate the cerebral cortex. In addition, the phenothiazines exhibit at least part of their activities through depression of hypothalamic centers. Neurochemically, the phenothiazines…	-0.0990279	1.44722e-21	7.60689e-17	10 ÂµM	6 h	NCIH2073	cell line	tumor	lung	non small cell lung cancer| adenocarcinoma	-Antidepressive Agents-Antipsychotic Agents-Antipsychotic Agents (First Generation [Typical])-Central Nervous System Agents-Central Nervous System Depressants-Cytochrome P-450 CYP2D6 Substrates-Cytochrome P-450 Substrates-Dopamine Agents-Dopamine Antagonists-Dopamine D2 Receptor Antagonists-Heterocyclic Compounds, Fused-Ring-Moderate Risk QTc-Prolonging Agents-Nervous System-Neurotoxic agents-Neu…
34563	MUC.CP005_MCF7_24H:BRD-K88510285-001-01-2:1.8519	Bortezomib	DB00188	Bortezomib (originally PS-341 and marketed as Velcade by Millennium Pharmaceuticals) is the first therapeutic proteasome inhibitor to be tested in humans. The boron atom within bortezomib catalytically binds the active site of the 26S proteasome with high affinity and specificity, thereby resulting in cell cycle arrest and apoptosis. In normal cells, the proteasome is involved in degradation of u…	Bortezomib is a reversible inhibitor of the chymotrypsin-like activity of the 26S proteasome in mammalian cells. The 26S proteasome is a large protein complex that degrades ubiquitinated proteins. The active site of the proteasome has chymotrypsin-like, trypsin-like, and postglutamyl peptide hydrolysis activity. The 26S proteasome degrades various proteins critical to cancer cell survival, such a…	-0.098991	1.49793e-21	7.87342e-17	1 ÂµM	24 h	MCF7	cell line	tumor	breast	adenocarcinoma	-Acids-Acids, Noncarboxylic-Antineoplastic Agents-Antineoplastic and Immunomodulating Agents-Boron Compounds-Boronic Acids-Cardiotoxic antineoplastic agents-Cytochrome P-450 CYP1A2 Inhibitors-Cytochrome P-450 CYP1A2 Inhibitors (moderate)-Cytochrome P-450 CYP1A2 Inhibitors (strength unknown)-Cytochrome P-450 CYP1A2 Substrates-Cytochrome P-450 CYP2C19 Inhibitors-Cytochrome P-450 CYP2C19 Inhibitors …
46411	CPC006_T3M10_6H:BRD-A19633847-050-20-6:10	Perhexiline	DB01074	Perhexiline is a coronary vasodilator used especially for angina of effort. It may cause neuropathy and hepatitis.	Perhexiline binds to the mitochondrial enzyme carnitine palmitoyltransferase (CPT)-1 and CPT-2. It acts by shifting myocardial substrate utilisation from long chain fatty acids to carbohydrates through inhibition of CPT-1 and, to a lesser extent, CPT-2, resulting in increased glucose and lactate utilization. This results in increased ATP production for the same O2 consumption as before and conseq…	-0.0989105	1.61467e-21	8.48703e-17	10 ÂµM	6 h	T3M10	cell line	tumor	lung	non small cell lung cancer| large cell carcinoma	-Agents causing hyperkalemia-Antiarrhythmic agents-Bradycardia-Causing Agents-Calcium-Regulating Hormones and Agents-Calcium Channel Blockers-Cardiovascular Agents-Cytochrome P-450 CYP2B6 Substrates-Cytochrome P-450 CYP2D6 Inhibitors-Cytochrome P-450 CYP2D6 Inhibitors (moderate)-Cytochrome P-450 CYP2D6 Substrates-Cytochrome P-450 CYP3A Substrates-Cytochrome P-450 CYP3A4 Substrates-Cytochrome P-45…
20730	AML001_HL60_24H:BRD-K27316855:10	Calcitriol	DB00136	Calcitriol is an active metabolite of vitamin D with 3 hydroxyl (OH) groups and is commonly referred to as 1,25-dihydroxycholecalciferol, or 1alpha,25-dihydroxyvitamin D<sub>3</sub>, 1,25-dihydroxyvitamin D<sub>3</sub>. It is produced in the body after series of conversion steps of 7-dehydrocholesterol from exposure to UV light. 7-dehydrocholesterol is converted to [DB00169] (vitamin D3) in the s…	The mechanism of action of calcitriol in the treatment of psoriasis is accounted for by their antiproliferative activity for keratinocytes and their stimulation of epidermal cell differentiation. The anticarcinogenic activity of the active form of Calcitriol appears to be correlated with cellular vitamin D receptor (VDR) levels. Vitamin D receptors belong to the superfamily of steroid-hormone zin…	-0.0986522	2.05356e-21	1.07939e-16	10 ÂµM	24 h	HL60	cell line	tumor	haematopoietic and lymphoid tissue	acute myelogenous leukemia (AML)| M3 (promyelocytic)	-Alimentary Tract and Metabolism-Antipsoriatics-Antipsoriatics for Topical Use-Bone Density Conservation Agents-Calcium-Regulating Hormones and Agents-Cholestanes-Cholestenes-Cytochrome P-450 CYP3A Inducers-Cytochrome P-450 CYP3A Substrates-Cytochrome P-450 CYP3A4 Inducers-Cytochrome P-450 CYP3A4 Inducers (strength unknown)-Cytochrome P-450 CYP3A4 Substrates-Cytochrome P-450 Enzyme Inducers-Cytoc…
23684	CPC005_HT29_24H:BRD-K55127134-300-07-0:10	Fluphenazine	DB00623	A phenothiazine used in the treatment of psychoses. Its properties and uses are generally similar to those of chlorpromazine.	Fluphenazine blocks postsynaptic mesolimbic dopaminergic D1 and D2 receptors in the brain; depresses the release of hypothalamic and hypophyseal hormones and is believed to depress the reticular activating system thus affecting basal metabolism, body temperature, wakefulness, vasomotor tone, and emesis.	-0.0986312	2.09412e-21	1.10071e-16	10 ÂµM	24 h	HT29	cell line	tumor	large intestine	colorectal adenocarcinoma	-Agents that reduce seizure threshold-Antipsychotic Agents-Antipsychotic Agents (First Generation [Typical])-Central Nervous System Agents-Central Nervous System Depressants-Cytochrome P-450 CYP2D6 Inhibitors-Cytochrome P-450 CYP2D6 Inhibitors (weak)-Cytochrome P-450 CYP2E1 Inhibitors-Cytochrome P-450 CYP2E1 Inhibitors (strength unknown)-Cytochrome P-450 Enzyme Inhibitors-Delayed-Action Preparati…
39569	DOS056_PC3_24H:BRD-K81418486:10	Vorinostat	DB02546	Vorinostat (rINN) or suberoylanilide hydroxamic acid (SAHA), is a drug currently under investigation for the treatment of cutaneous T cell lymphoma (CTCL), a type of skin cancer, to be used when the disease persists, gets worse, or comes back during or after treatment with other medicines. It is the first in a new class of agents known as histone deacetylase inhibitors. A recent study suggested t…	Vorinostat inhibits the enzymatic activity of histone deacetylases HDAC1, HDAC2 and HDAC3 (Class I) and HDAC6 (Class II) at nanomolar concentrations (IC<sub>50</sub>&lt; 86 nM). These enzymes catalyze the removal of acetyl groups from the lysine residues of histones proteins. In some cancer cells, there is an overexpression of HDACs, or an aberrant recruitment of HDACs to oncogenic transcription …	-0.0984989	2.36791e-21	1.24462e-16	10 ÂµM	24 h	PC3	cell line	tumor	prostate	adenocarcinoma	-Amides-Amines-Anilides-Aniline Compounds-Antineoplastic Agents-Antineoplastic and Immunomodulating Agents-Enzyme Inhibitors-Histone Deacetylase Inhibitors-Hydroxamic Acids-Hydroxy Acids-Hydroxylamines-Hyperglycemia-Associated Agents-Immunosuppressive Agents-Myelosuppressive Agents-Potential QTc-Prolonging Agents-QTc Prolonging Agents
37063	CPC018_NPC_24H:BRD-K77987382-001-08-2:10	Mebendazole	DB00643	A benzimidazole that acts by interfering with carbohydrate metabolism and inhibiting polymerization of microtubules. [PubChem]	Mebendazole causes degenerative alterations in the tegument and intestinal cells of the worm by binding to the colchicine-sensitive site of tubulin, thus inhibiting its polymerization or assembly into microtubules. The loss of the cytoplasmic microtubules leads to impaired uptake of glucose by the larval and adult stages of the susceptible parasites, and depletes their glycogen stores. Degenerati…	-0.0983882	2.62411e-21	1.37929e-16	10 ÂµM	24 h	NPC	differentiated	primary	central nervous system	normal stem fibroblast-derived iPScs	-Acids, Acyclic-Anthelmintics-Anti-Infective Agents-Antihelminthic-Antimitotic Agents-Antinematodal Agents-Antiparasitic Agents-Antiparasitic Products, Insecticides and Repellents-Benzimidazole Derivatives-Benzimidazoles-Carbamates-Cytochrome P-450 CYP3A Substrates-Cytochrome P-450 Substrates-Heterocyclic Compounds, Fused-Ring-Mitosis Modulators-Tubulin Modulators
34887	HOG002_MCF7_6H:BRD-K35960502-001-10-1:1.11	Niclosamide	DB06803	Niclosamide is used for the treatment of most tapeworm infections. Helminths (worms) are multicellular organisms that infect very large numbers of humans and cause a broad range of diseases. Over 1 billion people are infected with intestinal nematodes, and many millions are infected with filarial nematodes, flukes, and tapeworms. They are an even greater problem in domestic animals.	Niclosamide works by killing tapeworms on contact. Adult worms (but not ova) are rapidly killed, presumably due to uncoupling of oxidative phosphorylation or stimulation of ATPase activity. The killed worms are then passed in the stool or sometimes destroyed in the intestine. Niclosamide may work as a molluscicide by binding to and damaging DNA.	-0.0982875	2.88087e-21	1.51424e-16	1 ÂµM	6 h	MCF7	cell line	tumor	breast	adenocarcinoma	-Agrochemicals-Amides-Amines-Anilides-Aniline Compounds-Anthelmintics-Anti-Infective Agents-Anticestodal Agents-Anticestodals-Antinematodal Agents-Antiparasitic Agents-Antiparasitic Products, Insecticides and Repellents-Antiplatyhelmintic Agents-Compounds used in a research, industrial, or household setting-Cytochrome P-450 CYP1A2 Inhibitors-Cytochrome P-450 CYP1A2 Inhibitors (strength unknown)-C…
37094	CPC015_NPC_24H:BRD-K92428153-001-01-0:10	Mycophenolate mofetil	DB00688	Mycophenolate mofetil, also known as MMF or CellCept, is a prodrug of mycophenolic acid, and classified as a reversible inhibitor of inosine monophosphate dehydrogenase (IMPDH).[A180805] This drug is an immunosuppressant combined with drugs such as [Cyclosporine] and corticosteroids to prevent organ rejection after hepatic, renal, and cardiac transplants.[L7363] It is marketed by Roche Pharmaceut…	The active metabolite of mycophenolate, mycophenolic acid, prevents T-cell and B-cell proliferation and the production of cytotoxic T-cells and antibodies. Lymphocyte and monocyte adhesion to endothelial cells of blood vessels that normally part of inflammation is prevented via the glycosylation of cell adhesion molecules by MPA.[A180892] MPA inhibits de novo purine biosynthesis (that promotes im…	-0.0981596	3.24277e-21	1.70447e-16	10 ÂµM	24 h	NPC	differentiated	primary	central nervous system	normal stem fibroblast-derived iPScs	-Agents Causing Muscle Toxicity-Anti-Bacterial Agents-Anti-Infective Agents-Antibiotics, Antineoplastic-Antibiotics, Antitubercular-Antimetabolite Immunosuppressant-Antituberculosis Agents-BCRP/ABCG2 Substrates-Cytochrome P-450 CYP2C8 Substrates-Cytochrome P-450 CYP3A Substrates-Cytochrome P-450 CYP3A4 Substrates-Cytochrome P-450 CYP3A5 Substrates-Cytochrome P-450 Substrates-Drugs that are Mainly…
48594	DOS003_VCAP_6H:BRD-A84481105:10	Thioridazine	DB00679	A phenothiazine antipsychotic used in the management of psychoses, including schizophrenia, and in the control of severely disturbed or agitated behavior. It has little antiemetic activity. Thioridazine has a higher incidence of antimuscarinic effects, but a lower incidence of extrapyramidal symptoms, than chlorpromazine. (From Martindale, The Extra Pharmacopoeia, 30th ed, p618). Thioridazine was…	Thioridazine blocks postsynaptic mesolimbic dopaminergic D1 and D2 receptors in the brain; blocks alpha-adrenergic effect, depresses the release of hypothalamic and hypophyseal hormones and is believed to depress the reticular activating system thus affecting basal metabolism, body temperature, wakefulness, vasomotor tone, and emesis.	-0.098155	3.25664e-21	1.71176e-16	10 ÂµM	6 h	VCAP	cell line	tumor	prostate	carcinoma	-Adrenergic alpha-1 Receptor Antagonists-Adrenergic alpha-Antagonists-Adrenergic Antagonists-Agents that produce hypertension-Antidepressive Agents-Antipsychotic Agents-Antipsychotic Agents (First Generation [Typical])-Central Nervous System Agents-Central Nervous System Depressants-Cytochrome P-450 CYP2C19 Substrates-Cytochrome P-450 CYP2D6 Inhibitors-Cytochrome P-450 CYP2D6 Inhibitors (strong)-…
9233	NMH002_FIBRNPC_24H:BRD-K81418486-001-22-8:10	Vorinostat	DB02546	Vorinostat (rINN) or suberoylanilide hydroxamic acid (SAHA), is a drug currently under investigation for the treatment of cutaneous T cell lymphoma (CTCL), a type of skin cancer, to be used when the disease persists, gets worse, or comes back during or after treatment with other medicines. It is the first in a new class of agents known as histone deacetylase inhibitors. A recent study suggested t…	Vorinostat inhibits the enzymatic activity of histone deacetylases HDAC1, HDAC2 and HDAC3 (Class I) and HDAC6 (Class II) at nanomolar concentrations (IC<sub>50</sub>&lt; 86 nM). These enzymes catalyze the removal of acetyl groups from the lysine residues of histones proteins. In some cancer cells, there is an overexpression of HDACs, or an aberrant recruitment of HDACs to oncogenic transcription …	-0.0981066	3.40569e-21	1.7901e-16	10 ÂµM	24 h	FIBRNPC	iPSC	normal	skin	-666	-Amides-Amines-Anilides-Aniline Compounds-Antineoplastic Agents-Antineoplastic and Immunomodulating Agents-Enzyme Inhibitors-Histone Deacetylase Inhibitors-Hydroxamic Acids-Hydroxy Acids-Hydroxylamines-Hyperglycemia-Associated Agents-Immunosuppressive Agents-Myelosuppressive Agents-Potential QTc-Prolonging Agents-QTc Prolonging Agents
37649	CPC011_PC3_6H:BRD-K66876909-001-07-6:10	Linezolid	DB00601	Linezolid is a synthetic antibiotic, the first of the oxazolidinone class, used for the treatment of infections caused by multi-resistant bacteria including streptococcus and methicillin-resistant Staphylococcus aureus (MRSA). The drug works by inhibiting the initiation of bacterial protein synthesis.	Linezolid is a synthetic antibacterial agent of the oxazolidinone class of antibiotics. It has in vitro activity against aerobic Gram positive bacteria, certain Gram negative bacteria and anaerobic microorganisms. It selectively inhibits bacterial protein synthesis through binding to sites on the bacterial ribosome and prevents the formation of a functional 70S-initiation complex. Specifically, l…	-0.0980549	3.57236e-21	1.87771e-16	10 ÂµM	6 h	PC3	cell line	tumor	prostate	adenocarcinoma	-Acetamides-Acetates-Acids, Acyclic-Agents that produce hypertension-Agents that reduce seizure threshold-Amides-Anti-Bacterial Agents-Anti-Infective Agents-Antibacterials for Systemic Use-Antidepressive Agents-Antiinfectives for Systemic Use-Central Nervous System Depressants-Enzyme Inhibitors-Fatty Acids-Fatty Acids, Volatile-Immunosuppressive Agents-Lipids-Monoamine Oxidase A Inhibitors for in…
38844	CPC003_PC3_24H:BRD-K47869605-001-18-9:10	Podofilox	DB01179	A lignan found in podophyllin resin from the roots of podophyllum plants. It is a potent spindle poison, toxic if taken internally, and has been used as a cathartic. It is very irritating to skin and mucous membranes, has keratolytic actions, has been used to treat warts and keratoses, and may have antineoplastic properties, as do some of its congeners and derivatives.	The exact mechanism of action is not well understood. It does appear, however, that it and its derivatives may bind and inhibit topoisomerase II during the late S and early G2 stage. The drug may bind and stabilize the temporary break caused by the enzyme. This disrupts the reparation of the break through which the double-stranded DNA passes, and consequently stops DNA unwinding and replication	-0.0980529	3.57907e-21	1.88123e-16	10 ÂµM	24 h	PC3	cell line	tumor	prostate	adenocarcinoma	-Antimitotic Agents-Antineoplastic Agents, Phytogenic-Antiviral Agents-Benzene Derivatives-Benzyl Compounds-Decreased Mitosis-Dermatologicals-Keratolytic Agents-Lignans-Misc. Skin and Mucous Membrane Agents-Mitosis Modulators-Naphthalenes-Tetrahydronaphthalenes-Tubulin Modulators
38635	PRISM001_PC3_24H:BRD-K81418486:10	Vorinostat	DB02546	Vorinostat (rINN) or suberoylanilide hydroxamic acid (SAHA), is a drug currently under investigation for the treatment of cutaneous T cell lymphoma (CTCL), a type of skin cancer, to be used when the disease persists, gets worse, or comes back during or after treatment with other medicines. It is the first in a new class of agents known as histone deacetylase inhibitors. A recent study suggested t…	Vorinostat inhibits the enzymatic activity of histone deacetylases HDAC1, HDAC2 and HDAC3 (Class I) and HDAC6 (Class II) at nanomolar concentrations (IC<sub>50</sub>&lt; 86 nM). These enzymes catalyze the removal of acetyl groups from the lysine residues of histones proteins. In some cancer cells, there is an overexpression of HDACs, or an aberrant recruitment of HDACs to oncogenic transcription …	-0.0980185	3.69458e-21	1.94195e-16	10 ÂµM	24 h	PC3	cell line	tumor	prostate	adenocarcinoma	-Amides-Amines-Anilides-Aniline Compounds-Antineoplastic Agents-Antineoplastic and Immunomodulating Agents-Enzyme Inhibitors-Histone Deacetylase Inhibitors-Hydroxamic Acids-Hydroxy Acids-Hydroxylamines-Hyperglycemia-Associated Agents-Immunosuppressive Agents-Myelosuppressive Agents-Potential QTc-Prolonging Agents-QTc Prolonging Agents
5196	CPC018_A549_24H:BRD-K35960502-001-10-1:10	Niclosamide	DB06803	Niclosamide is used for the treatment of most tapeworm infections. Helminths (worms) are multicellular organisms that infect very large numbers of humans and cause a broad range of diseases. Over 1 billion people are infected with intestinal nematodes, and many millions are infected with filarial nematodes, flukes, and tapeworms. They are an even greater problem in domestic animals.	Niclosamide works by killing tapeworms on contact. Adult worms (but not ova) are rapidly killed, presumably due to uncoupling of oxidative phosphorylation or stimulation of ATPase activity. The killed worms are then passed in the stool or sometimes destroyed in the intestine. Niclosamide may work as a molluscicide by binding to and damaging DNA.	-0.0980124	3.7156e-21	1.95299e-16	10 ÂµM	24 h	A549	cell line	tumor	lung	non small cell lung cancer| carcinoma	-Agrochemicals-Amides-Amines-Anilides-Aniline Compounds-Anthelmintics-Anti-Infective Agents-Anticestodal Agents-Anticestodals-Antinematodal Agents-Antiparasitic Agents-Antiparasitic Products, Insecticides and Repellents-Antiplatyhelmintic Agents-Compounds used in a research, industrial, or household setting-Cytochrome P-450 CYP1A2 Inhibitors-Cytochrome P-450 CYP1A2 Inhibitors (strength unknown)-C…
43254	CPC007_PC3_24H:BRD-K81418486:10	Vorinostat	DB02546	Vorinostat (rINN) or suberoylanilide hydroxamic acid (SAHA), is a drug currently under investigation for the treatment of cutaneous T cell lymphoma (CTCL), a type of skin cancer, to be used when the disease persists, gets worse, or comes back during or after treatment with other medicines. It is the first in a new class of agents known as histone deacetylase inhibitors. A recent study suggested t…	Vorinostat inhibits the enzymatic activity of histone deacetylases HDAC1, HDAC2 and HDAC3 (Class I) and HDAC6 (Class II) at nanomolar concentrations (IC<sub>50</sub>&lt; 86 nM). These enzymes catalyze the removal of acetyl groups from the lysine residues of histones proteins. In some cancer cells, there is an overexpression of HDACs, or an aberrant recruitment of HDACs to oncogenic transcription …	-0.0980069	3.73437e-21	1.96286e-16	10 ÂµM	24 h	PC3	cell line	tumor	prostate	adenocarcinoma	-Amides-Amines-Anilides-Aniline Compounds-Antineoplastic Agents-Antineoplastic and Immunomodulating Agents-Enzyme Inhibitors-Histone Deacetylase Inhibitors-Hydroxamic Acids-Hydroxy Acids-Hydroxylamines-Hyperglycemia-Associated Agents-Immunosuppressive Agents-Myelosuppressive Agents-Potential QTc-Prolonging Agents-QTc Prolonging Agents
46993	CPC020_VCAP_6H:BRD-K95237249-001-21-6:10	Probenecid	DB01032	The prototypical uricosuric agent. It inhibits the renal excretion of organic anions and reduces tubular reabsorption of urate. Probenecid has also been used to treat patients with renal impairment, and, because it reduces the renal tubular excretion of other drugs, has been used as an adjunct to antibacterial therapy.	Probenecid inhibits the tubular reabsorption of urate, thus increasing the urinary excretion of uric acid and decreasing serum urate levels. Probenecid may also reduce plasma binding of urate and inhibit renal secretion of uric acid at subtherapeutic concentrations. The mechanism by which probenecid inhibits renal tubular transport is not known, but the drug may inhibit transport enzymes that req…	-0.0979729	3.85369e-21	2.02558e-16	10 ÂµM	6 h	VCAP	cell line	tumor	prostate	carcinoma	-Adjuvants, Pharmaceutic-Amides-Antigout Preparations-Antirheumatic Agents-Compounds used in a research, industrial, or household setting-Cytochrome P-450 CYP2C19 Inhibitors-Cytochrome P-450 CYP2C19 inhibitors (strength unknown)-Cytochrome P-450 CYP2C8 Inducers-Cytochrome P-450 CYP2C8 Inducers (strength unknown)-Cytochrome P-450 CYP2C9 Inhibitors-Cytochrome P-450 CYP2C9 Inhibitors (strength unkno…
27706	CPC013_MCF7_24H:BRD-K23984367-075-05-3:10	Sorafenib	DB00398	Sorafenib (rINN), marketed as Nexavar by Bayer, is a drug approved for the treatment of advanced renal cell carcinoma (primary kidney cancer). It has also received "Fast Track" designation by the FDA for the treatment of advanced hepatocellular carcinoma (primary liver cancer), and has since performed well in Phase III trials. Sorafenib is a small molecular inhibitor of Raf kinase, PDGF (platelet…	Sorafenib interacts with multiple intracellular (CRAF, BRAF and mutant BRAF) and cell surface kinases (KIT, FLT-3, VEGFR-2, VEGFR-3, and PDGFR-&szlig;). Several of these kinases are thought to be involved in angiogenesis, thus sorafenib reduces blood flow to the tumor. Sorafenib is unique in targeting the Raf/Mek/Erk pathway. By inhibiting these kinases, genetic transcription involving cell proli…	-0.097947	3.94673e-21	2.07448e-16	10 ÂµM	24 h	MCF7	cell line	tumor	breast	adenocarcinoma	-Antineoplastic Agents-Antineoplastic and Immunomodulating Agents-BCRP/ABCG2 Inhibitors-BCRP/ABCG2 Substrates-Benzene Derivatives-Cytochrome P-450 CYP1A2 Substrates-Cytochrome P-450 CYP2B6 Inhibitors-Cytochrome P-450 CYP2B6 Inhibitors (moderate)-Cytochrome P-450 CYP2C19 Inhibitors-Cytochrome P-450 CYP2C19 inhibitors (strength unknown)-Cytochrome P-450 CYP2C8 Inhibitors-Cytochrome P-450 CYP2C8 Inh…
40326	CPC004_PC3_24H:BRD-K39987650-001-15-9:10	Bisacodyl	DB09020	Bisacodyl is an organic stimulant laxative that acts directly on the colon to promote bowel movement. Bisacodyl is prescribed for constipation, neurogenic bowel dysfunction, and bowel preparation before medical examinations.	Induces diarrhea which cleanses the colon.	-0.0978643	4.25977e-21	2.23902e-16	10 ÂµM	24 h	PC3	cell line	tumor	prostate	adenocarcinoma	-Alimentary Tract and Metabolism-Benzene Derivatives-Contact Laxatives-Cresols-Drugs for Constipation-Enemas-Gastrointestinal Agents-Increased Large Intestinal Motility-Laxatives-Phenols-Stimulation Large Intestine Fluid/Electrolyte Secretion
35711	CPC006_NCIH1836_6H:BRD-K17561142-003-16-8:10	Amiodarone	DB01118	Amiodarone is an antiarrhythmic drug used in a variety of settings.	The antiarrhythmic effect of amiodarone may be due to at least two major actions. It prolongs the myocardial cell-action potential (phase 3) duration and refractory period and acts as a noncompetitive a- and b-adrenergic inhibitor.	-0.0978626	4.26629e-21	2.24245e-16	10 ÂµM	6 h	NCIH1836	cell line	tumor	lung	small cell lung cancer| carcinoma	-Agents causing hyperkalemia-Agents Causing Muscle Toxicity-Agents that reduce seizure threshold-alpha-Galactosidase, antagonists & inhibitors-Antiarrhythmic agents-Antiarrhythmics, Class III-Benzofurans-Bradycardia-Causing Agents-BSEP/ABCB11 Inhibitors-BSEP/ABCB11 Substrates-BSEP/ABCB11 Substrates with Narrow Therapeutic Index-Calcium Channel Blockers-Cardiac Therapy-Cardiovascular Agents-Chemic…
27615	CPD001_MCF7_6H:BRD-K32744045-001-23-9:10	Disulfiram	DB00822	A carbamate derivative used as an alcohol deterrent. It is a relatively nontoxic substance when administered alone, but markedly alters the intermediary metabolism of alcohol. When alcohol is ingested after administration of disulfiram, blood acetaldehyde concentrations are increased, followed by flushing, systemic vasodilation, respiratory difficulties, nausea, hypotension, and other symptoms (a…	Disulfiram blocks the oxidation of alcohol at the acetaldehyde stage during alcohol metabolism following disulfiram intake causing an accumulation of acetaldehyde in the blood producing highly unpleasant symptoms. Disulfiram blocks the oxidation of alcohol through its irreversible inactivation of aldehyde dehydrogenase, which acts in the second step of ethanol utilization. In addition, disulfiram…	-0.0974822	6.05535e-21	3.18281e-16	10 ÂµM	6 h	MCF7	cell line	tumor	breast	adenocarcinoma	-Acetyl Aldehyde Dehydrogenase Inhibitors-Acids-Acids, Acyclic-Acids, Noncarboxylic-Agents that reduce seizure threshold-Alcohol Deterrents-Aldehyde Dehydrogenase Inhibitor-Anions-Antiparasitic Products, Insecticides and Repellents-BSEP/ABCB11 Substrates-Carbamates-Central Nervous System Agents-Cytochrome P-450 CYP2E1 Inhibitors-Cytochrome P-450 CYP2E1 Inhibitors (strength unknown)-Cytochrome P-4…
26915	LJP001_MCF10A_24H:BRD-K51313569-001-03-7:10	Palbociclib	DB09073	Palbociclib is a piperazine pyridopyrimidine[A176792] that acts in the cell cycle machinery. It is a second generation cyclin-dependent kinase inhibitor[A176798] selected from a group of pyridopyrimidine compounds due to its favorable physical and pharmaceutical properties.[A176810] Palbociclib was developed by Pfizer Inc after the discovery that identified the cyclin-dependent kinases as key reg…	Palbociclib is a cyclin-dependent kinase 4/6 (CDK4/6) inhibitor[A176783] that acts by binding to the ATP pocket with an IC50 in the range of 9-15 nmol/L. It is important to consider that it presents low to absent activity against other kinases.[A176798] The CDK4/6 kinase is involved, with coregulatory partner cyclin D, in the G1-S transition. Hence, inhibition of this step prevents cell cycle pro…	-0.0974694	6.12704e-21	3.22049e-16	10 ÂµM	24 h	MCF10A	cell line	normal	breast	epithelial	-Antineoplastic Agents-Antineoplastic and Immunomodulating Agents-BCRP/ABCG2 Inhibitors-BCRP/ABCG2 Substrates-Cyclin-Dependent Kinases, antagonists & inhibitors-Cytochrome P-450 CYP3A Inhibitors-Cytochrome P-450 CYP3A Substrates-Cytochrome P-450 CYP3A4 Inhibitors-Cytochrome P-450 CYP3A4 Inhibitors (weak)-Cytochrome P-450 CYP3A4 Substrates-Cytochrome P-450 Enzyme Inhibitors-Cytochrome P-450 Substr…
20530	CPC014_HEPG2_6H:BRD-K81528515-001-03-9:10	Nilotinib	DB04868	Nilotinib, also known as AMN107, is a tyrosine kinase inhibitor under investigation as a possible treatment for chronic myelogenous leukemia (CML). A Phase I clinical trial in 2006 showed that this drug was relatively safe and offered significant therapeutic benefits in cases of CML which were found to be resistant to treatment with imatinib (Gleevec), another tyrosine kinase inhibitor used as a …	Chronic myelogenous leukaemia (CML) is caused by the BCR-ABL oncogene. Nilotinib inhibits the tyrosine kinase activity of the BCR-ABL protein. Nilotinib fits into the ATP-binding site of the BCR-ABL protein with higher affinity than imatinib, over-riding resistance caused by mutations. The ability of AMN107 to inhibit TEL-platelet-derived growth factor receptor-beta (TEL-PDGFRbeta), which causes …	-0.0972917	7.21235e-21	3.79095e-16	10 ÂµM	6 h	HEPG2	cell line	tumor	liver	hepatocellular carcinoma	-Antineoplastic Agents-Antineoplastic and Immunomodulating Agents-BCRP/ABCG2 Inhibitors-BCRP/ABCG2 Substrates-Cytochrome P-450 CYP2B6 Inducers-Cytochrome P-450 CYP2B6 Inducers (strength unknown)-Cytochrome P-450 CYP2C8 Inducers-Cytochrome P-450 CYP2C8 Inducers (strength unknown)-Cytochrome P-450 CYP2C8 Inhibitors-Cytochrome P-450 CYP2C8 Inhibitors (moderate)-Cytochrome P-450 CYP2C9 Inhibitors-Cyt…
20014	PCLB001_HEPG2_24H:BRD-K07572174-001-22-0:10	Curcumin	DB11672	Curcumin, also known as diferuloylmethane, is an active component in the golden spice turmeric (Curcuma longa) and in [DB11265]. It is a highly pleiotropic molecule that exhibits antibacterial, anti-inflammatory, hypoglycemic, antioxidant, wound-healing, and antimicrobial activities [A33166]. Due to these properties, curcumin has been investigated for the treatment and supportive care of clinical…	Curcumin acts as a scavenger of oxygen species, such as hydroxyl radical, superoxide anion, and singlet oxygen and inhibit lipid peroxidation as well as peroxide-induced DNA damage [F114]. Curcumin mediates potent anti-inflammatory agent and anti-carcinogenic actions via modulating various signalling molecules. It suppresses a number of key elements in cellular signal transduction pathways pertin…	-0.0972008	7.83866e-21	4.12015e-16	10 ÂµM	24 h	HEPG2	cell line	tumor	liver	hepatocellular carcinoma	-Alkanes-Analgesics-Analgesics, Non-Narcotic-Anti-Inflammatory Agents-Antineoplastic Agents-Antirheumatic Agents-Benzene Derivatives-Catechols-Central Nervous System Agents-Coloring Agents-Compounds used in a research, industrial, or household setting-Cytochrome P-450 CYP1A2 Inhibitors-Cytochrome P-450 CYP1A2 Inhibitors (moderate)-Cytochrome P-450 CYP2B6 Inhibitors-Cytochrome P-450 CYP2B6 Inhibit…
48698	CPC004_VCAP_6H:BRD-A97104540-004-08-5:10	Fenoterol	DB01288	Fenoterol is an adrenergic beta-2 agonist that is used as a bronchodilator and tocolytic.	Beta(2)-receptor stimulation in the lung causes relaxation of bronchial smooth muscle, bronchodilation, and increased bronchial airflow.	-0.0971339	8.33415e-21	4.3806e-16	10 ÂµM	6 h	VCAP	cell line	tumor	prostate	carcinoma	-Adrenergic Agents-Adrenergic Agonists-Adrenergic beta-2 Receptor Agonists-Adrenergic beta-Agonists-Adrenergics for Systemic Use-Adrenergics, Inhalants-Agents producing tachycardia-Agents that produce hypertension-Agents to Treat Airway Disease-Alcohols-Amines-Amino Alcohols-Anti-Asthmatic Agents-Anticholinergic Agents-Autonomic Agents-Benzene Derivatives-Bronchodilator Agents-Catechols-Drugs for…
32261	CPD003_MCF7_24H:BRD-K77947974-001-12-2:10	Fluspirilene	DB04842	A long-acting injectable antipsychotic agent used for chronic schizophrenia.		-0.0970613	8.9071e-21	4.68175e-16	10 ÂµM	24 h	MCF7	cell line	tumor	breast	adenocarcinoma	-Agents causing hyperkalemia-Antiarrhythmic agents-Antidepressive Agents-Antipsychotic Agents-Bradycardia-Causing Agents-Calcium Channel Blockers-Central Nervous System Agents-Central Nervous System Depressants-Cytochrome P-450 CYP3A Substrates-Cytochrome P-450 CYP3A4 Substrates-Cytochrome P-450 Substrates-Diphenylbutylpiperidine Derivatives-Dopamine Agents-Dopamine Antagonists-Dopamine D2 Recept…
46312	CPC006_SW620_6H:BRD-K88510285-001-01-2:0.04	Bortezomib	DB00188	Bortezomib (originally PS-341 and marketed as Velcade by Millennium Pharmaceuticals) is the first therapeutic proteasome inhibitor to be tested in humans. The boron atom within bortezomib catalytically binds the active site of the 26S proteasome with high affinity and specificity, thereby resulting in cell cycle arrest and apoptosis. In normal cells, the proteasome is involved in degradation of u…	Bortezomib is a reversible inhibitor of the chymotrypsin-like activity of the 26S proteasome in mammalian cells. The 26S proteasome is a large protein complex that degrades ubiquitinated proteins. The active site of the proteasome has chymotrypsin-like, trypsin-like, and postglutamyl peptide hydrolysis activity. The 26S proteasome degrades various proteins critical to cancer cell survival, such a…	-0.0970387	9.09305e-21	4.77949e-16	10 nM	6 h	SW620	cell line	tumor	large intestine	colorectal adenocarcinoma	-Acids-Acids, Noncarboxylic-Antineoplastic Agents-Antineoplastic and Immunomodulating Agents-Boron Compounds-Boronic Acids-Cardiotoxic antineoplastic agents-Cytochrome P-450 CYP1A2 Inhibitors-Cytochrome P-450 CYP1A2 Inhibitors (moderate)-Cytochrome P-450 CYP1A2 Inhibitors (strength unknown)-Cytochrome P-450 CYP1A2 Substrates-Cytochrome P-450 CYP2C19 Inhibitors-Cytochrome P-450 CYP2C19 Inhibitors …
7279	HOG002_A549_6H:BRD-K76674262-001-02-5:1.11	Omacetaxine mepesuccinate	DB04865	Omacetaxine mepesuccinate (formerly known as HHT or Homoharringtonine), is a cephalotaxine ester and protein synthesis inhibitor with established clinical activity as a single agent in hematological malignancies. Omacetaxine mepesuccinate is synthesized from cephalotaxine, which is an extract from the leaves of the plant, Cephalotaxus species. In October 2005, omacetaxine mepesuccinate received O…	Homoharringtonine inhibits protein synthesis by not directly binding to Bcr-Abl. It binds to the A-site cleft in the large ribosomal subunit, which affects chain elongation and prevents protein synthesis.	-0.0964755	1.51972e-20	7.98794e-16	1 ÂµM	6 h	A549	cell line	tumor	lung	non small cell lung cancer| carcinoma	-Alkaloids-Antineoplastic Agents-Antineoplastic Agents, Phytogenic-Antineoplastic and Immunomodulating Agents-Benzazepines-Enzyme Inhibitors-Harringtonines-Heterocyclic Compounds, Fused-Ring-Protein Synthesis Inhibitors
20215	CVD001_HEPG2_6H:BRD-K47869605-001-18-9:2.5	Podofilox	DB01179	A lignan found in podophyllin resin from the roots of podophyllum plants. It is a potent spindle poison, toxic if taken internally, and has been used as a cathartic. It is very irritating to skin and mucous membranes, has keratolytic actions, has been used to treat warts and keratoses, and may have antineoplastic properties, as do some of its congeners and derivatives.	The exact mechanism of action is not well understood. It does appear, however, that it and its derivatives may bind and inhibit topoisomerase II during the late S and early G2 stage. The drug may bind and stabilize the temporary break caused by the enzyme. This disrupts the reparation of the break through which the double-stranded DNA passes, and consequently stops DNA unwinding and replication	-0.0963664	1.67798e-20	8.81982e-16	3 ÂµM	6 h	HEPG2	cell line	tumor	liver	hepatocellular carcinoma	-Antimitotic Agents-Antineoplastic Agents, Phytogenic-Antiviral Agents-Benzene Derivatives-Benzyl Compounds-Decreased Mitosis-Dermatologicals-Keratolytic Agents-Lignans-Misc. Skin and Mucous Membrane Agents-Mitosis Modulators-Naphthalenes-Tetrahydronaphthalenes-Tubulin Modulators
29468	CPC017_MCF7_24H:BRD-K89997465-001-05-3:10	Chlorpromazine	DB00477	The prototypical phenothiazine antipsychotic drug. Like the other drugs in this class, chlorpromazine's antipsychotic actions are thought to be due to long-term adaptation by the brain to blocking dopamine receptors. Chlorpromazine has several other actions and therapeutic uses, including as an antiemetic and in the treatment of intractable hiccup.	Chlorpromazine acts as an antagonist (blocking agent) on different postsysnaptic receptors -on dopaminergic-receptors (subtypes D1, D2, D3 and D4 - different antipsychotic properties on productive and unproductive symptoms), on serotonergic-receptors (5-HT1 and 5-HT2, with anxiolytic, antidepressive and antiaggressive properties as well as an attenuation of extrapypramidal side-effects, but also …	-0.0963139	1.75993e-20	9.25057e-16	10 ÂµM	24 h	MCF7	cell line	tumor	breast	adenocarcinoma	-Adrenergic alpha-1 Receptor Antagonists-Adrenergic alpha-Antagonists-Adrenergic Antagonists-Agents producing tachycardia-Agents that produce hypertension-Agents that reduce seizure threshold-Anticholinergic Agents-Antidepressive Agents-Antiemetics-Antipsychotic Agents-Antipsychotic Agents (First Generation [Typical])-Autonomic Agents-BSEP/ABCB11 Inhibitors-Central Nervous System Agents-Central N…
32009	CPC020_MCF7_24H:BRD-K91601245-001-09-6:10	Mercaptopurine	DB01033	An antimetabolite antineoplastic agent with immunosuppressant properties. It interferes with nucleic acid synthesis by inhibiting purine metabolism and is used, usually in combination with other drugs, in the treatment of or in remission maintenance programs for leukemia.	Mercaptopurine competes with hypoxanthine and guanine for the enzyme hypoxanthine-guanine phosphoribosyltransferase (HGPRTase) and is itself converted to thioinosinic acid (TIMP). TIMP inhibits several reactions that involve inosinic acid (IMP), such as the conversion of IMP to xanthylic acid (XMP) and the conversion of IMP to adenylic acid (AMP) via adenylosuccinate (SAMP). Upon methylation, TIM…	-0.0962762	1.82119e-20	9.57256e-16	10 ÂµM	24 h	MCF7	cell line	tumor	breast	adenocarcinoma	-Antimetabolites-Antineoplastic Agents-Antineoplastic and Immunomodulating Agents-Drugs for Obstructive Airway Diseases-Enzyme Inhibitors-Heterocyclic Compounds, Fused-Ring-Immunologic Factors-Immunosuppressive Agents-Myelosuppressive Agents-Noxae-Nucleic Acid Synthesis Inhibitors-Nucleoside Metabolic Inhibitor-OAT3/SLC22A8 Inhibitors-OAT3/SLC22A8 Substrates-Purine Analogues-Purines-Sulfhydryl Co…
34082	MUC.CP005_MCF7_6H:BRD-K18910433-001-19-2:10	Estradiol	DB00783	Estradiol (also known as E2 or 17β-estradiol) is a naturally occurring hormone that circulates endogenously within the human body. It is the most potent form of mammalian estrogenic steroids and acts as the major female sex hormone. As such, estradiol plays an essential role in the regulation of the menstrual cycle, in the development of puberty and secondary female sex characteristics, as well a…	Estrogen mediates its effects across the body through potent agonism of the Estrogen Receptor (ER), which is located in various tissues including in the breasts, uterus, ovaries, skin, prostate, bone, fat, and brain. Estradiol binds to both subtypes of the Estrogen Receptor: Estrogen Receptor Alpha (ERα) and Estrogen Receptor Beta (ERβ). Estradiol also acts as a potent agonist of G Protein-couple…	-0.0961887	1.97166e-20	1.03635e-15	10 ÂµM	6 h	MCF7	cell line	tumor	breast	adenocarcinoma	-Adrenal Cortex Hormones-Androgens and Estrogens-Antiandrogens and Estrogens-BCRP/ABCG2 Inducers-BCRP/ABCG2 Inhibitors-Contraceptive Agents, Female-Contraceptives, Oral-Cytochrome P-450 CYP1A2 Inhibitors-Cytochrome P-450 CYP1A2 Inhibitors (strength unknown)-Cytochrome P-450 CYP1A2 Substrates-Cytochrome P-450 CYP2C19 Substrates-Cytochrome P-450 CYP2C8 Substrates-Cytochrome P-450 CYP2C9 Substrates-…
44526	CVD001_PHH_24H:BRD-K76674262-001-01-7:2.5	Omacetaxine mepesuccinate	DB04865	Omacetaxine mepesuccinate (formerly known as HHT or Homoharringtonine), is a cephalotaxine ester and protein synthesis inhibitor with established clinical activity as a single agent in hematological malignancies. Omacetaxine mepesuccinate is synthesized from cephalotaxine, which is an extract from the leaves of the plant, Cephalotaxus species. In October 2005, omacetaxine mepesuccinate received O…	Homoharringtonine inhibits protein synthesis by not directly binding to Bcr-Abl. It binds to the A-site cleft in the large ribosomal subunit, which affects chain elongation and prevents protein synthesis.	-0.0961777	1.99138e-20	1.04671e-15	3 ÂµM	24 h	PHH	primary	primary	liver	normal primary liver	-Alkaloids-Antineoplastic Agents-Antineoplastic Agents, Phytogenic-Antineoplastic and Immunomodulating Agents-Benzazepines-Enzyme Inhibitors-Harringtonines-Heterocyclic Compounds, Fused-Ring-Protein Synthesis Inhibitors
42815	CPD003_PC3_24H:BRD-K42098891-003-16-3:10	Protriptyline	DB00344	Protriptyline hydrochloride is a dibenzocycloheptene-derivative tricyclic antidepressant (TCA). TCAs are structurally similar to phenothiazines. They contain a tricyclic ring system with an alkyl amine substituent on the central ring. In non-depressed individuals, protriptyline does not affect mood or arousal, but may cause sedation. In depressed individuals, protriptyline exerts a positive effec…	Protriptyline acts by decreasing the reuptake of norepinephrine and serotonin (5-HT).	-0.0959248	2.5038e-20	1.31605e-15	10 ÂµM	24 h	PC3	cell line	tumor	prostate	adenocarcinoma	-Adrenergic Agents-Adrenergic Uptake Inhibitors-Agents that produce hypertension-Agents that reduce seizure threshold-Antidepressive Agents-Antidepressive Agents, Tricyclic-Benzocycloheptenes-Central Nervous System Agents-Central Nervous System Depressants-Combined Inhibitors of Serotonin/Norepinephrine Reuptake-Cytochrome P-450 CYP2D6 Substrates-Cytochrome P-450 CYP2D6 Substrates with a Narrow T…
28004	CPC015_MCF7_24H:BRD-A22032524-074-04-0:10	Amlodipine	DB00381	Amlodipine, initially approved by the FDA in 1987, is a popular antihypertensive drug belonging to the group of drugs called _dihydropyridine calcium channel blockers_. Due to their selectivity for the peripheral blood vessels, dihydropyridine calcium channel blockers are associated with a lower incidence of myocardial depression and cardiac conduction abnormalities than other calcium channel blo…	**Mechanism of action on blood pressure** Amlodipine is considered a peripheral arterial vasodilator that exerts its action directly on vascular smooth muscle to lead to a reduction in peripheral vascular resistance, causing a decrease in blood pressure. Amlodipine is a dihydropyridine calcium antagonist (calcium ion antagonist or slow-channel blocker) that inhibits the influx of calcium ions int…	-0.0958918	2.57957e-20	1.35588e-15	10 ÂµM	24 h	MCF7	cell line	tumor	breast	adenocarcinoma	-ACE Inhibitors and Calcium Channel Blockers-Agents causing hyperkalemia-Angiotensin II Antagonists and Calcium Channel Blockers-Angiotensin II receptor blockers (ARBs) and calcium channel blockers-Antianginal Agents-Antiarrhythmic agents-Antihypertensive Agents-Bradycardia-Causing Agents-Calcium-Regulating Hormones and Agents-Calcium Channel Blockers-Calcium Channel Blockers (Dihydropyridine)-Ca…
47136	CPC002_VCAP_24H:BRD-K25433859-003-14-8:10	Maprotiline	DB00934	Maprotiline is a tetracyclic antidepressant with similar pharmacological properties to tricyclic antidepressants (TCAs). Similar to TCAs, maprotiline inhibits neuronal norepinephrine reuptake, possesses some anticholinergic activity, and does not affect monoamine oxidase activity. It differs from TCAs in that it does not appear to block serotonin reuptake. Maprotiline may be used to treat depress…	Maprotiline exerts its antidepressant action by inhibition of presynaptic uptake of catecholamines, thereby increasing their concentration at the synaptic clefts of the brain. In single doses, the effect of maprotiline on the EEG revealed a rise in the alpha-wave density, a reduction of the alpha-wave frequency and an increase in the alpha-wave amplitude. However, as with other tricyclic antidepr…	-0.0957612	2.90261e-20	1.52567e-15	10 ÂµM	24 h	VCAP	cell line	tumor	prostate	carcinoma	-Adrenergic Agents-Adrenergic Uptake Inhibitors-Agents producing tachycardia-Agents that reduce seizure threshold-Anthracenes-Anticholinergic Agents-Antidepressive Agents-Antidepressive Agents, Second-Generation-Antidepressive Agents, Tetracyclic-Central Nervous System Agents-Central Nervous System Depressants-Cytochrome P-450 CYP1A2 Substrates-Cytochrome P-450 CYP2D6 Substrates-Cytochrome P-450 …
36332	MUC.CP001_NKDBA_24H:BRD-K78659596-001-01-3:3.3333	Ixazomib	DB09570	Ixazomib a second generation proteasome inhibitor (PI) and the first oral PI approved by the FDA in November 2015 for multiple myeloma treatment in combination with 2 other therapies (lenalidomide and dexamethasone) for patients who have received at least 1 prior therapy. It was found to have similar efficacy to bortezomib (the first PI approved for multiple myeloma therapy) in the control of mye…	Ixazomib is an N-capped dipeptidyl leucine boronic acid which reversibly inhibits the CT-L proteolytic (β5) site of the 20S proteasome. At higher concentrations, ixazomib also seems to inhibit the proteolytic β1 and β2 subunits and to induce accumulation of ubiquitinated proteins.	-0.0957544	2.92046e-20	1.53505e-15	3 ÂµM	24 h	NKDBA	cell line	normal	kidney	kidney epithelial	-Amino Acids-Amino Acids, Peptides, and Proteins-Antineoplastic Agents-Antineoplastic and Immunomodulating Agents-Cytochrome P-450 CYP1A2 Substrates-Cytochrome P-450 CYP2B6 Substrates-Cytochrome P-450 CYP2C19 Substrates-Cytochrome P-450 CYP2C8 Substrates-Cytochrome P-450 CYP2C9 Substrates-Cytochrome P-450 CYP2D6 Substrates-Cytochrome P-450 CYP3A Substrates-Cytochrome P-450 CYP3A4 Substrates-Cytoc…
35835	CPC006_NCIH596_6H:BRD-K35960502-001-10-1:10	Niclosamide	DB06803	Niclosamide is used for the treatment of most tapeworm infections. Helminths (worms) are multicellular organisms that infect very large numbers of humans and cause a broad range of diseases. Over 1 billion people are infected with intestinal nematodes, and many millions are infected with filarial nematodes, flukes, and tapeworms. They are an even greater problem in domestic animals.	Niclosamide works by killing tapeworms on contact. Adult worms (but not ova) are rapidly killed, presumably due to uncoupling of oxidative phosphorylation or stimulation of ATPase activity. The killed worms are then passed in the stool or sometimes destroyed in the intestine. Niclosamide may work as a molluscicide by binding to and damaging DNA.	-0.0956452	3.22253e-20	1.69382e-15	10 ÂµM	6 h	NCIH596	cell line	tumor	lung	non small cell lung cancer| adenosquamous carcinoma	-Agrochemicals-Amides-Amines-Anilides-Aniline Compounds-Anthelmintics-Anti-Infective Agents-Anticestodal Agents-Anticestodals-Antinematodal Agents-Antiparasitic Agents-Antiparasitic Products, Insecticides and Repellents-Antiplatyhelmintic Agents-Compounds used in a research, industrial, or household setting-Cytochrome P-450 CYP1A2 Inhibitors-Cytochrome P-450 CYP1A2 Inhibitors (strength unknown)-C…
6694	HOG002_A549_24H:BRD-K76674262-001-02-5:0.3704	Omacetaxine mepesuccinate	DB04865	Omacetaxine mepesuccinate (formerly known as HHT or Homoharringtonine), is a cephalotaxine ester and protein synthesis inhibitor with established clinical activity as a single agent in hematological malignancies. Omacetaxine mepesuccinate is synthesized from cephalotaxine, which is an extract from the leaves of the plant, Cephalotaxus species. In October 2005, omacetaxine mepesuccinate received O…	Homoharringtonine inhibits protein synthesis by not directly binding to Bcr-Abl. It binds to the A-site cleft in the large ribosomal subunit, which affects chain elongation and prevents protein synthesis.	-0.0954537	3.82934e-20	2.01278e-15	500 nM	24 h	A549	cell line	tumor	lung	non small cell lung cancer| carcinoma	-Alkaloids-Antineoplastic Agents-Antineoplastic Agents, Phytogenic-Antineoplastic and Immunomodulating Agents-Benzazepines-Enzyme Inhibitors-Harringtonines-Heterocyclic Compounds, Fused-Ring-Protein Synthesis Inhibitors
21144	LJP001_HS578T_24H:BRD-K51313569-001-03-7:0.08	Palbociclib	DB09073	Palbociclib is a piperazine pyridopyrimidine[A176792] that acts in the cell cycle machinery. It is a second generation cyclin-dependent kinase inhibitor[A176798] selected from a group of pyridopyrimidine compounds due to its favorable physical and pharmaceutical properties.[A176810] Palbociclib was developed by Pfizer Inc after the discovery that identified the cyclin-dependent kinases as key reg…	Palbociclib is a cyclin-dependent kinase 4/6 (CDK4/6) inhibitor[A176783] that acts by binding to the ATP pocket with an IC50 in the range of 9-15 nmol/L. It is important to consider that it presents low to absent activity against other kinases.[A176798] The CDK4/6 kinase is involved, with coregulatory partner cyclin D, in the G1-S transition. Hence, inhibition of this step prevents cell cycle pro…	-0.0954129	3.97253e-20	2.08804e-15	100 nM	24 h	HS578T	cell line	tumor	breast	carcinoma	-Antineoplastic Agents-Antineoplastic and Immunomodulating Agents-BCRP/ABCG2 Inhibitors-BCRP/ABCG2 Substrates-Cyclin-Dependent Kinases, antagonists & inhibitors-Cytochrome P-450 CYP3A Inhibitors-Cytochrome P-450 CYP3A Substrates-Cytochrome P-450 CYP3A4 Inhibitors-Cytochrome P-450 CYP3A4 Inhibitors (weak)-Cytochrome P-450 CYP3A4 Substrates-Cytochrome P-450 Enzyme Inhibitors-Cytochrome P-450 Substr…
28686	LJP001_MCF7_24H:BRD-K51313569-001-03-7:10	Palbociclib	DB09073	Palbociclib is a piperazine pyridopyrimidine[A176792] that acts in the cell cycle machinery. It is a second generation cyclin-dependent kinase inhibitor[A176798] selected from a group of pyridopyrimidine compounds due to its favorable physical and pharmaceutical properties.[A176810] Palbociclib was developed by Pfizer Inc after the discovery that identified the cyclin-dependent kinases as key reg…	Palbociclib is a cyclin-dependent kinase 4/6 (CDK4/6) inhibitor[A176783] that acts by binding to the ATP pocket with an IC50 in the range of 9-15 nmol/L. It is important to consider that it presents low to absent activity against other kinases.[A176798] The CDK4/6 kinase is involved, with coregulatory partner cyclin D, in the G1-S transition. Hence, inhibition of this step prevents cell cycle pro…	-0.0954041	4.00377e-20	2.10446e-15	10 ÂµM	24 h	MCF7	cell line	tumor	breast	adenocarcinoma	-Antineoplastic Agents-Antineoplastic and Immunomodulating Agents-BCRP/ABCG2 Inhibitors-BCRP/ABCG2 Substrates-Cyclin-Dependent Kinases, antagonists & inhibitors-Cytochrome P-450 CYP3A Inhibitors-Cytochrome P-450 CYP3A Substrates-Cytochrome P-450 CYP3A4 Inhibitors-Cytochrome P-450 CYP3A4 Inhibitors (weak)-Cytochrome P-450 CYP3A4 Substrates-Cytochrome P-450 Enzyme Inhibitors-Cytochrome P-450 Substr…
38479	CPC014_PC3_6H:BRD-K81528515-001-03-9:10	Nilotinib	DB04868	Nilotinib, also known as AMN107, is a tyrosine kinase inhibitor under investigation as a possible treatment for chronic myelogenous leukemia (CML). A Phase I clinical trial in 2006 showed that this drug was relatively safe and offered significant therapeutic benefits in cases of CML which were found to be resistant to treatment with imatinib (Gleevec), another tyrosine kinase inhibitor used as a …	Chronic myelogenous leukaemia (CML) is caused by the BCR-ABL oncogene. Nilotinib inhibits the tyrosine kinase activity of the BCR-ABL protein. Nilotinib fits into the ATP-binding site of the BCR-ABL protein with higher affinity than imatinib, over-riding resistance caused by mutations. The ability of AMN107 to inhibit TEL-platelet-derived growth factor receptor-beta (TEL-PDGFRbeta), which causes …	-0.0953826	4.08201e-20	2.14559e-15	10 ÂµM	6 h	PC3	cell line	tumor	prostate	adenocarcinoma	-Antineoplastic Agents-Antineoplastic and Immunomodulating Agents-BCRP/ABCG2 Inhibitors-BCRP/ABCG2 Substrates-Cytochrome P-450 CYP2B6 Inducers-Cytochrome P-450 CYP2B6 Inducers (strength unknown)-Cytochrome P-450 CYP2C8 Inducers-Cytochrome P-450 CYP2C8 Inducers (strength unknown)-Cytochrome P-450 CYP2C8 Inhibitors-Cytochrome P-450 CYP2C8 Inhibitors (moderate)-Cytochrome P-450 CYP2C9 Inhibitors-Cyt…
30083	CPC018_MCF7_24H:BRD-K01292756-001-13-6:10	Pimozide	DB01100	A diphenylbutylpiperidine that is effective as an antipsychotic agent and as an alternative to haloperidol for the suppression of vocal and motor tics in patients with Tourette syndrome. Although the precise mechanism of action is unknown, blockade of postsynaptic dopamine receptors has been postulated. (From AMA Drug Evaluations Annual, 1994, p403)	The ability of pimozide to suppress motor and phonic tics in Tourette's Disorder is thought to be primarily a function of its dopaminergic blocking activity. Pimozide binds and inhibits the dopamine D2 receptor in the CNS.	-0.095312	4.34952e-20	2.28619e-15	10 ÂµM	24 h	MCF7	cell line	tumor	breast	adenocarcinoma	-Agents that reduce seizure threshold-Anti-Dyskinesia Agents-Antipsychotic Agents-Antipsychotic Agents (First Generation [Typical])-Benzimidazoles-Central Nervous System Agents-Central Nervous System Depressants-Cytochrome P-450 CYP1A2 Substrates-Cytochrome P-450 CYP1A2 Substrates with a Narrow Therapeutic Index-Cytochrome P-450 CYP2D6 Inhibitors-Cytochrome P-450 CYP2D6 Inhibitors (strength unkno…
41208	CPC005_PC3_24H:BRD-K56429665-001-03-9:10	Calcipotriol	DB02300	Calcipotriol (INN) or calcipotriene (USAN) is a sythetic derivative of calcitriol or Vitamin D.	The precise mechanism of calcipotriol in remitting psoriasis is not well-understood, however, it has been shown to have comparable affinity with calcitriol for the Vitamin D receptor while being less than 1% the activity in regulating calcium metabolism. The Vitamin D receptor (VDR) belongs to the steroid/thyroid receptor superfamily, and is found on the cells of many different tissues including …	-0.0953006	4.39441e-20	2.30979e-15	10 ÂµM	24 h	PC3	cell line	tumor	prostate	adenocarcinoma	-Antipsoriatics-Antipsoriatics for Topical Use-Cholestanes-Cholestenes-Dermatologicals-Fused-Ring Compounds-Lipids-Membrane Lipids-Misc. Skin and Mucous Membrane Agents-Secosteroids-Steroids-Sterols-Vitamin D and Analogues-Vitamins-Vitamins (Fat Soluble)
29345	CPC015_MCF7_24H:BRD-K88625236-001-03-4:10	Nonoxynol-9	DB06804	Nonoxynol-9 (N-9) is a typical surfactant used as a vaginal spermicide. Spermicides are locally acting non-hormonal contraceptives. When present in the vagina during intercourse, they immobilize/inactivate/damage and/or kill sperms without eliciting systemic effects. N-9 has been in use for more than 30 years as an over-the-counter (OTC) drug in creams, gels, foams and condom lubricants. It is th…	Nonoxynol-9 interacts with the lipids in the membranes of the acrosome and the midpiece of the sperm. The sperm membranes are lysed; the acrosome, neck and midpiece of the spermatozoa are loosened and then detached which results in their immobilization and death.	-0.0952448	4.6199e-20	2.42831e-15	10 ÂµM	24 h	MCF7	cell line	tumor	breast	adenocarcinoma	-Adrenal Cortex Hormones-Alcohols-Antispermatogenic Agents-Compounds used in a research, industrial, or household setting-Contraceptive Agents, Female-Contraceptive Agents, Male-Ethylene Glycols-Glycols-Hormonal Contraceptives for Systemic Use-Macromolecular Substances-Noxae-Polyethylene Glycols-Polymers-Reproductive Control Agents-Spermatocidal Agents-Surface-Active Agents-Toxic Actions
32279	MUC.CP005_MCF7_6H:BRD-K88510285-001-01-2:1.8519	Bortezomib	DB00188	Bortezomib (originally PS-341 and marketed as Velcade by Millennium Pharmaceuticals) is the first therapeutic proteasome inhibitor to be tested in humans. The boron atom within bortezomib catalytically binds the active site of the 26S proteasome with high affinity and specificity, thereby resulting in cell cycle arrest and apoptosis. In normal cells, the proteasome is involved in degradation of u…	Bortezomib is a reversible inhibitor of the chymotrypsin-like activity of the 26S proteasome in mammalian cells. The 26S proteasome is a large protein complex that degrades ubiquitinated proteins. The active site of the proteasome has chymotrypsin-like, trypsin-like, and postglutamyl peptide hydrolysis activity. The 26S proteasome degrades various proteins critical to cancer cell survival, such a…	-0.0952049	4.78849e-20	2.51693e-15	1 ÂµM	6 h	MCF7	cell line	tumor	breast	adenocarcinoma	-Acids-Acids, Noncarboxylic-Antineoplastic Agents-Antineoplastic and Immunomodulating Agents-Boron Compounds-Boronic Acids-Cardiotoxic antineoplastic agents-Cytochrome P-450 CYP1A2 Inhibitors-Cytochrome P-450 CYP1A2 Inhibitors (moderate)-Cytochrome P-450 CYP1A2 Inhibitors (strength unknown)-Cytochrome P-450 CYP1A2 Substrates-Cytochrome P-450 CYP2C19 Inhibitors-Cytochrome P-450 CYP2C19 Inhibitors …
7320	HOG002_A549_6H:BRD-K76674262-001-02-5:10	Omacetaxine mepesuccinate	DB04865	Omacetaxine mepesuccinate (formerly known as HHT or Homoharringtonine), is a cephalotaxine ester and protein synthesis inhibitor with established clinical activity as a single agent in hematological malignancies. Omacetaxine mepesuccinate is synthesized from cephalotaxine, which is an extract from the leaves of the plant, Cephalotaxus species. In October 2005, omacetaxine mepesuccinate received O…	Homoharringtonine inhibits protein synthesis by not directly binding to Bcr-Abl. It binds to the A-site cleft in the large ribosomal subunit, which affects chain elongation and prevents protein synthesis.	-0.0948782	6.41653e-20	3.37266e-15	10 ÂµM	6 h	A549	cell line	tumor	lung	non small cell lung cancer| carcinoma	-Alkaloids-Antineoplastic Agents-Antineoplastic Agents, Phytogenic-Antineoplastic and Immunomodulating Agents-Benzazepines-Enzyme Inhibitors-Harringtonines-Heterocyclic Compounds, Fused-Ring-Protein Synthesis Inhibitors
32133	CPD001_MCF7_24H:BRD-K37249724-001-20-8:10	Astemizole	DB00637	Astemizole is a long-acting, non-sedating second generation antihistamine used in the treatment of allergy symptoms. It was withdrawn from market by the manufacturer in 1999 due to the potential to cause arrhythmias at high doses, especially when when taken with CYP inhibitors or grapefruit juice.	Astemizole competes with histamine for binding at H<sub>1</sub>-receptor sites in the GI tract, uterus, large blood vessels, and bronchial muscle. This reversible binding of astemizole to H<sub>1</sub>-receptors suppresses the formation of edema, flare, and pruritus resulting from histaminic activity. As the drug does not readily cross the blood-brain barrier and preferentially binds at H1 recept…	-0.0946005	8.22244e-20	4.32188e-15	10 ÂµM	24 h	MCF7	cell line	tumor	breast	adenocarcinoma	-Anti-Allergic Agents-Antihistamines for Systemic Use-Benzimidazoles-BSEP/ABCB11 Substrates-Cytochrome P-450 CYP2D6 Substrates-Cytochrome P-450 CYP3A Inhibitors-Cytochrome P-450 CYP3A Substrates-Cytochrome P-450 CYP3A4 Inhibitors-Cytochrome P-450 CYP3A4 Inhibitors (strength unknown)-Cytochrome P-450 CYP3A4 Substrates-Cytochrome P-450 CYP3A4 Substrates (strength unknown)-Cytochrome P-450 CYP3A4 Su…
40746	PCLB003_PC3_24H:BRD-K07572174-001-17-0:0.41	Curcumin	DB11672	Curcumin, also known as diferuloylmethane, is an active component in the golden spice turmeric (Curcuma longa) and in [DB11265]. It is a highly pleiotropic molecule that exhibits antibacterial, anti-inflammatory, hypoglycemic, antioxidant, wound-healing, and antimicrobial activities [A33166]. Due to these properties, curcumin has been investigated for the treatment and supportive care of clinical…	Curcumin acts as a scavenger of oxygen species, such as hydroxyl radical, superoxide anion, and singlet oxygen and inhibit lipid peroxidation as well as peroxide-induced DNA damage [F114]. Curcumin mediates potent anti-inflammatory agent and anti-carcinogenic actions via modulating various signalling molecules. It suppresses a number of key elements in cellular signal transduction pathways pertin…	-0.0945268	8.78083e-20	4.61538e-15	0.41 ÂµM	24 h	PC3	cell line	tumor	prostate	adenocarcinoma	-Alkanes-Analgesics-Analgesics, Non-Narcotic-Anti-Inflammatory Agents-Antineoplastic Agents-Antirheumatic Agents-Benzene Derivatives-Catechols-Central Nervous System Agents-Coloring Agents-Compounds used in a research, industrial, or household setting-Cytochrome P-450 CYP1A2 Inhibitors-Cytochrome P-450 CYP1A2 Inhibitors (moderate)-Cytochrome P-450 CYP2B6 Inhibitors-Cytochrome P-450 CYP2B6 Inhibit…
48324	CPC006_VCAP_24H:BRD-K78126613-001-16-0:10	Menadione	DB00170	A synthetic naphthoquinone without the isoprenoid side chain and biological activity, but can be converted to active vitamin K2, menaquinone, after alkylation in vivo.	Menadione (vitamin K3) is involved as a cofactor in the posttranslational gamma-carboxylation of glutamic acid residues of certain proteins in the body. These proteins include the vitamin K-dependent coagulation factors II (prothrombin), VII (proconvertin), IX (Christmas factor), X (Stuart factor), protein C, protein S, protein Zv and a growth-arrest-specific factor (Gas6). In contrast to the oth…	-0.0945102	8.91135e-20	4.68398e-15	10 ÂµM	24 h	VCAP	cell line	tumor	prostate	carcinoma	-Antifibrinolytic Agents-Blood and Blood Forming Organs-Coagulants-Cytochrome P-450 CYP1A2 Inducers-Cytochrome P-450 CYP1A2 Inducers (strength unknown)-Cytochrome P-450 CYP2A6 Inhibitors-Cytochrome P-450 CYP2A6 Inhibitors (strength unknown)-Cytochrome P-450 Enzyme Inducers-Cytochrome P-450 Enzyme Inhibitors-Diet, Food, and Nutrition-Dietary Supplements-Diterpenes-Fibrin Modulating Agents-Food-Foo…
6281	CPC017_A549_24H:BRD-K76674262-001-01-7:10	Omacetaxine mepesuccinate	DB04865	Omacetaxine mepesuccinate (formerly known as HHT or Homoharringtonine), is a cephalotaxine ester and protein synthesis inhibitor with established clinical activity as a single agent in hematological malignancies. Omacetaxine mepesuccinate is synthesized from cephalotaxine, which is an extract from the leaves of the plant, Cephalotaxus species. In October 2005, omacetaxine mepesuccinate received O…	Homoharringtonine inhibits protein synthesis by not directly binding to Bcr-Abl. It binds to the A-site cleft in the large ribosomal subunit, which affects chain elongation and prevents protein synthesis.	-0.0942692	1.10421e-19	5.80397e-15	10 ÂµM	24 h	A549	cell line	tumor	lung	non small cell lung cancer| carcinoma	-Alkaloids-Antineoplastic Agents-Antineoplastic Agents, Phytogenic-Antineoplastic and Immunomodulating Agents-Benzazepines-Enzyme Inhibitors-Harringtonines-Heterocyclic Compounds, Fused-Ring-Protein Synthesis Inhibitors
32493	MUC.CP003_MCF7_6H:BRD-K35960502-001-10-1:1.1111	Niclosamide	DB06803	Niclosamide is used for the treatment of most tapeworm infections. Helminths (worms) are multicellular organisms that infect very large numbers of humans and cause a broad range of diseases. Over 1 billion people are infected with intestinal nematodes, and many millions are infected with filarial nematodes, flukes, and tapeworms. They are an even greater problem in domestic animals.	Niclosamide works by killing tapeworms on contact. Adult worms (but not ova) are rapidly killed, presumably due to uncoupling of oxidative phosphorylation or stimulation of ATPase activity. The killed worms are then passed in the stool or sometimes destroyed in the intestine. Niclosamide may work as a molluscicide by binding to and damaging DNA.	-0.0942081	1.16585e-19	6.12793e-15	1 ÂµM	6 h	MCF7	cell line	tumor	breast	adenocarcinoma	-Agrochemicals-Amides-Amines-Anilides-Aniline Compounds-Anthelmintics-Anti-Infective Agents-Anticestodal Agents-Anticestodals-Antinematodal Agents-Antiparasitic Agents-Antiparasitic Products, Insecticides and Repellents-Antiplatyhelmintic Agents-Compounds used in a research, industrial, or household setting-Cytochrome P-450 CYP1A2 Inhibitors-Cytochrome P-450 CYP1A2 Inhibitors (strength unknown)-C…
21939	CPC013_HT29_6H:BRD-K47832606-001-13-7:10	Floxuridine	DB00322	An antineoplastic antimetabolite that is metabolized to fluorouracil when administered by rapid injection. Floxuridine is available as a sterile, nonpyrogenic, lyophilized powder for reconstitution. When administered by slow, continuous, intra-arterial infusion, it is converted to floxuridine monophosphate. It has been used to treat hepatic metastases of gastrointestinal adenocarcinomas and for p…	Floxuridine rapidly undergoes catabolism to form 5-fluorouracil, which is the active component of the drug. 5-Fluorouracil primarily works by interfering with DNA synthesis; however, it may also inhibit the formation of fraudulent RNA via physical incorporation into the RNA. It is also an inhibitor of riboside phophorylase, preventing the utilization of pre-formed uracil in RNA synthesis. Floxuri…	-0.0941675	1.20859e-19	6.3526e-15	10 ÂµM	6 h	HT29	cell line	tumor	large intestine	colorectal adenocarcinoma	-Antimetabolites-Antineoplastic Agents-Antineoplastic and Immunomodulating Agents-Carbohydrates-Cytochrome P-450 CYP2C9 Inhibitors-Cytochrome P-450 CYP2C9 Inhibitors (strong)-Cytochrome P-450 Enzyme Inhibitors-Deoxyribonucleosides-Deoxyuridine-Drugs that are Mainly Renally Excreted-Glycosides-Immunosuppressive Agents-Myelosuppressive Agents-Noxae-Nucleic Acids, Nucleotides, and Nucleosides-Nucleo…
22804	CPC017_HT29_6H:BRD-K76674262-001-01-7:10	Omacetaxine mepesuccinate	DB04865	Omacetaxine mepesuccinate (formerly known as HHT or Homoharringtonine), is a cephalotaxine ester and protein synthesis inhibitor with established clinical activity as a single agent in hematological malignancies. Omacetaxine mepesuccinate is synthesized from cephalotaxine, which is an extract from the leaves of the plant, Cephalotaxus species. In October 2005, omacetaxine mepesuccinate received O…	Homoharringtonine inhibits protein synthesis by not directly binding to Bcr-Abl. It binds to the A-site cleft in the large ribosomal subunit, which affects chain elongation and prevents protein synthesis.	-0.0941328	1.24637e-19	6.5512e-15	10 ÂµM	6 h	HT29	cell line	tumor	large intestine	colorectal adenocarcinoma	-Alkaloids-Antineoplastic Agents-Antineoplastic Agents, Phytogenic-Antineoplastic and Immunomodulating Agents-Benzazepines-Enzyme Inhibitors-Harringtonines-Heterocyclic Compounds, Fused-Ring-Protein Synthesis Inhibitors
36397	CPC006_NOMO1_6H:BRD-K78126613-001-16-0:10	Menadione	DB00170	A synthetic naphthoquinone without the isoprenoid side chain and biological activity, but can be converted to active vitamin K2, menaquinone, after alkylation in vivo.	Menadione (vitamin K3) is involved as a cofactor in the posttranslational gamma-carboxylation of glutamic acid residues of certain proteins in the body. These proteins include the vitamin K-dependent coagulation factors II (prothrombin), VII (proconvertin), IX (Christmas factor), X (Stuart factor), protein C, protein S, protein Zv and a growth-arrest-specific factor (Gas6). In contrast to the oth…	-0.094019	1.37878e-19	7.24717e-15	10 ÂµM	6 h	NOMO1	cell line	tumor	haematopoietic and lymphoid tissue	acute myeloid leukemia (AML)	-Antifibrinolytic Agents-Blood and Blood Forming Organs-Coagulants-Cytochrome P-450 CYP1A2 Inducers-Cytochrome P-450 CYP1A2 Inducers (strength unknown)-Cytochrome P-450 CYP2A6 Inhibitors-Cytochrome P-450 CYP2A6 Inhibitors (strength unknown)-Cytochrome P-450 Enzyme Inducers-Cytochrome P-450 Enzyme Inhibitors-Diet, Food, and Nutrition-Dietary Supplements-Diterpenes-Fibrin Modulating Agents-Food-Foo…
27954	CPC015_MCF7_24H:BRD-K39120595-304-03-9:10	Bithionol	DB04813	Bithionol, formerly marketed as an active ingredient in various topical drug products, was shown to be a potent photosensitizer with the potential to cause serious skin disorders. Approvals of the NDA's for bithionol drug products were withdrawn on October 24, 1967 (see the Federal Register of October 31, 1967 (32 FR 15046)).		-0.0940186	1.37923e-19	7.24953e-15	10 ÂµM	24 h	MCF7	cell line	tumor	breast	adenocarcinoma	-Anthelmintics-Anti-Acne Preparations-Anti-Acne Preparations for Topical Use-Anti-Infective Agents-Anti-Infective Agents, Local-Antiparasitic Agents-Antiparasitic Products, Insecticides and Repellents-Antiplatyhelmintic Agents-Antitrematodals-Benzene Derivatives-Dermatologicals-Phenols-Preparations Containing Sulfur
24557	CPC006_HT29_24H:BRD-K88510285-001-01-2:0.04	Bortezomib	DB00188	Bortezomib (originally PS-341 and marketed as Velcade by Millennium Pharmaceuticals) is the first therapeutic proteasome inhibitor to be tested in humans. The boron atom within bortezomib catalytically binds the active site of the 26S proteasome with high affinity and specificity, thereby resulting in cell cycle arrest and apoptosis. In normal cells, the proteasome is involved in degradation of u…	Bortezomib is a reversible inhibitor of the chymotrypsin-like activity of the 26S proteasome in mammalian cells. The 26S proteasome is a large protein complex that degrades ubiquitinated proteins. The active site of the proteasome has chymotrypsin-like, trypsin-like, and postglutamyl peptide hydrolysis activity. The 26S proteasome degrades various proteins critical to cancer cell survival, such a…	-0.0938833	1.55486e-19	8.17266e-15	10 nM	24 h	HT29	cell line	tumor	large intestine	colorectal adenocarcinoma	-Acids-Acids, Noncarboxylic-Antineoplastic Agents-Antineoplastic and Immunomodulating Agents-Boron Compounds-Boronic Acids-Cardiotoxic antineoplastic agents-Cytochrome P-450 CYP1A2 Inhibitors-Cytochrome P-450 CYP1A2 Inhibitors (moderate)-Cytochrome P-450 CYP1A2 Inhibitors (strength unknown)-Cytochrome P-450 CYP1A2 Substrates-Cytochrome P-450 CYP2C19 Inhibitors-Cytochrome P-450 CYP2C19 Inhibitors …
20279	CPC014_HEPG2_6H:BRD-K70401845-001-02-5:10	Erlotinib	DB00530	Erlotinib is an inhibitor of the epidermal growth factor receptor (EGFR) tyrosine kinase that is used in the treatment of non-small cell lung cancer, pancreatic cancer and several other types of cancer. It is typically marketed under the trade name Tarceva. Erlotinib binds to the epidermal growth factor receptor (EGFR) tyrosine kinase in a reversible fashion at the adenosine triphosphate (ATP) bi…	The mechanism of clinical antitumor action of erlotinib is not fully characterized. Erlotinib inhibits the intracellular phosphorylation of tyrosine kinase associated with the epidermal growth factor receptor (EGFR). Specificity of inhibition with regard to other tyrosine kinase receptors has not been fully characterized. EGFR is expressed on the cell surface of normal cells and cancer cells.	-0.0938105	1.65827e-19	8.71621e-15	10 ÂµM	6 h	HEPG2	cell line	tumor	liver	hepatocellular carcinoma	-Antineoplastic Agents-Antineoplastic and Immunomodulating Agents-BCRP/ABCG2 Inhibitors-Cytochrome P-450 CYP1A2 Substrates-Cytochrome P-450 CYP2C8 Inhibitors-Cytochrome P-450 CYP2C8 Inhibitors (strong)-Cytochrome P-450 CYP2C8 Substrates-Cytochrome P-450 CYP2D6 Substrates-Cytochrome P-450 CYP3A Inhibitors-Cytochrome P-450 CYP3A Substrates-Cytochrome P-450 CYP3A4 Inhibitors-Cytochrome P-450 CYP3A4 …
37104	NMH002_NPC_24H:BRD-K92723993-066-14-4:10	Imatinib	DB00619	Imatinib is a small molecule kinase inhibitor used to treat certain types of cancer. It is currently marketed by Novartis as Gleevec (USA) or Glivec (Europe/Australia) as its mesylate salt, imatinib mesilate (INN). It is occasionally referred to as CGP57148B or STI571 (especially in older publications). It is used in treating chronic myelogenous leukemia (CML), gastrointestinal stromal tumors (GI…	Imatinib mesylate is a protein-tyrosine kinase inhibitor that inhibits the Bcr-Abl tyrosine kinase, the constitutive abnormal tyrosine kinase created by the Philadelphia chromosome abnormality in chronic myeloid leukemia (CML). It inhibits proliferation and induces apoptosis in Bcr-Abl positive cell lines as well as fresh leukemic cells from Philadelphia chromosome positive chronic myeloid leukem…	-0.093759	1.73541e-19	9.12168e-15	10 ÂµM	24 h	NPC	differentiated	primary	central nervous system	normal stem fibroblast-derived iPScs	-Acids, Carbocyclic-Amides-Antineoplastic Agents-Antineoplastic and Immunomodulating Agents-BCRP/ABCG2 Inhibitors-BCRP/ABCG2 Substrates-Benzamides and benzamide derivatives-Benzene Derivatives-Benzoates-BSEP/ABCB11 Substrates-Cardiotoxic antineoplastic agents-Cytochrome P-450 CYP1A2 Substrates-Cytochrome P-450 CYP2C19 Substrates-Cytochrome P-450 CYP2C8 Substrates-Cytochrome P-450 CYP2C9 Inhibitor…
9122	NMH001_FIBRNPC_24H:BRD-K81418486-001-28-5:10	Vorinostat	DB02546	Vorinostat (rINN) or suberoylanilide hydroxamic acid (SAHA), is a drug currently under investigation for the treatment of cutaneous T cell lymphoma (CTCL), a type of skin cancer, to be used when the disease persists, gets worse, or comes back during or after treatment with other medicines. It is the first in a new class of agents known as histone deacetylase inhibitors. A recent study suggested t…	Vorinostat inhibits the enzymatic activity of histone deacetylases HDAC1, HDAC2 and HDAC3 (Class I) and HDAC6 (Class II) at nanomolar concentrations (IC<sub>50</sub>&lt; 86 nM). These enzymes catalyze the removal of acetyl groups from the lysine residues of histones proteins. In some cancer cells, there is an overexpression of HDACs, or an aberrant recruitment of HDACs to oncogenic transcription …	-0.0936059	1.98664e-19	1.04422e-14	10 ÂµM	24 h	FIBRNPC	iPSC	normal	skin	-666	-Amides-Amines-Anilides-Aniline Compounds-Antineoplastic Agents-Antineoplastic and Immunomodulating Agents-Enzyme Inhibitors-Histone Deacetylase Inhibitors-Hydroxamic Acids-Hydroxy Acids-Hydroxylamines-Hyperglycemia-Associated Agents-Immunosuppressive Agents-Myelosuppressive Agents-Potential QTc-Prolonging Agents-QTc Prolonging Agents
47021	CPC004_VCAP_24H:BRD-A06352418-001-15-0:10	Terfenadine	DB00342	In the U.S., Terfenadine was superseded by fexofenadine in the 1990s due to the risk of cardiac arrhythmia caused by QT interval prolongation.	Terfenadine competes with histamine for binding at H1-receptor sites in the GI tract, uterus, large blood vessels, and bronchial muscle. This reversible binding of terfenadine to H1-receptors suppresses the formation of edema, flare, and pruritus resulting from histaminic activity. As the drug does not readily cross the blood-brain barrier, CNS depression is minimal.	-0.0935882	2.01804e-19	1.06072e-14	10 ÂµM	24 h	VCAP	cell line	tumor	prostate	carcinoma	-Anticholinergic Agents-Antihistamines for Systemic Use-Benzene Derivatives-Benzhydryl Compounds-BSEP/ABCB11 Substrates-Cytochrome P-450 CYP2C8 Inhibitors-Cytochrome P-450 CYP2C8 Inhibitors (strength unknown)-Cytochrome P-450 CYP2D6 Inhibitors-Cytochrome P-450 CYP2D6 Inhibitors (moderate)-Cytochrome P-450 CYP2D6 Inhibitors (weak)-Cytochrome P-450 CYP2D6 Substrates-Cytochrome P-450 CYP3A Inducers-…
34655	MUC.CP004_MCF7_6H:BRD-K77987382-001-08-2:5	Mebendazole	DB00643	A benzimidazole that acts by interfering with carbohydrate metabolism and inhibiting polymerization of microtubules. [PubChem]	Mebendazole causes degenerative alterations in the tegument and intestinal cells of the worm by binding to the colchicine-sensitive site of tubulin, thus inhibiting its polymerization or assembly into microtubules. The loss of the cytoplasmic microtubules leads to impaired uptake of glucose by the larval and adult stages of the susceptible parasites, and depletes their glycogen stores. Degenerati…	-0.0935843	2.02495e-19	1.06435e-14	5 ÂµM	6 h	MCF7	cell line	tumor	breast	adenocarcinoma	-Acids, Acyclic-Anthelmintics-Anti-Infective Agents-Antihelminthic-Antimitotic Agents-Antinematodal Agents-Antiparasitic Agents-Antiparasitic Products, Insecticides and Repellents-Benzimidazole Derivatives-Benzimidazoles-Carbamates-Cytochrome P-450 CYP3A Substrates-Cytochrome P-450 Substrates-Heterocyclic Compounds, Fused-Ring-Mitosis Modulators-Tubulin Modulators
29520	CPC004_MCF7_6H:BRD-K19227686-001-12-9:10	Phenolphthalein	DB04824	Phenolphthalein was withdrawn in Canada due to concerns with carcinogenicity in 1997.		-0.093558	2.07245e-19	1.08932e-14	10 ÂµM	6 h	MCF7	cell line	tumor	breast	adenocarcinoma	-Alimentary Tract and Metabolism-Benzene Derivatives-Compounds used in a research, industrial, or household setting-Contact Laxatives-Drugs for Constipation-Indicators and Reagents-Laboratory Chemicals-Laxatives-Phenolphthaleins-Phenols
34808	MUC.CP005_MCF7_24H:BRD-K88510285-001-01-2:16.6667	Bortezomib	DB00188	Bortezomib (originally PS-341 and marketed as Velcade by Millennium Pharmaceuticals) is the first therapeutic proteasome inhibitor to be tested in humans. The boron atom within bortezomib catalytically binds the active site of the 26S proteasome with high affinity and specificity, thereby resulting in cell cycle arrest and apoptosis. In normal cells, the proteasome is involved in degradation of u…	Bortezomib is a reversible inhibitor of the chymotrypsin-like activity of the 26S proteasome in mammalian cells. The 26S proteasome is a large protein complex that degrades ubiquitinated proteins. The active site of the proteasome has chymotrypsin-like, trypsin-like, and postglutamyl peptide hydrolysis activity. The 26S proteasome degrades various proteins critical to cancer cell survival, such a…	-0.0935563	2.07545e-19	1.0909e-14	20 ÂµM	24 h	MCF7	cell line	tumor	breast	adenocarcinoma	-Acids-Acids, Noncarboxylic-Antineoplastic Agents-Antineoplastic and Immunomodulating Agents-Boron Compounds-Boronic Acids-Cardiotoxic antineoplastic agents-Cytochrome P-450 CYP1A2 Inhibitors-Cytochrome P-450 CYP1A2 Inhibitors (moderate)-Cytochrome P-450 CYP1A2 Inhibitors (strength unknown)-Cytochrome P-450 CYP1A2 Substrates-Cytochrome P-450 CYP2C19 Inhibitors-Cytochrome P-450 CYP2C19 Inhibitors …
35770	CPC006_NCIH508_6H:BRD-K78659596-001-01-3:10	Ixazomib	DB09570	Ixazomib a second generation proteasome inhibitor (PI) and the first oral PI approved by the FDA in November 2015 for multiple myeloma treatment in combination with 2 other therapies (lenalidomide and dexamethasone) for patients who have received at least 1 prior therapy. It was found to have similar efficacy to bortezomib (the first PI approved for multiple myeloma therapy) in the control of mye…	Ixazomib is an N-capped dipeptidyl leucine boronic acid which reversibly inhibits the CT-L proteolytic (β5) site of the 20S proteasome. At higher concentrations, ixazomib also seems to inhibit the proteolytic β1 and β2 subunits and to induce accumulation of ubiquitinated proteins.	-0.0933847	2.41431e-19	1.26901e-14	10 ÂµM	6 h	NCIH508	cell line	tumor	large intestine	colorectal adenocarcinoma	-Amino Acids-Amino Acids, Peptides, and Proteins-Antineoplastic Agents-Antineoplastic and Immunomodulating Agents-Cytochrome P-450 CYP1A2 Substrates-Cytochrome P-450 CYP2B6 Substrates-Cytochrome P-450 CYP2C19 Substrates-Cytochrome P-450 CYP2C8 Substrates-Cytochrome P-450 CYP2C9 Substrates-Cytochrome P-450 CYP2D6 Substrates-Cytochrome P-450 CYP3A Substrates-Cytochrome P-450 CYP3A4 Substrates-Cytoc…
26296	CPC006_HT29_24H:BRD-K01292756-001-10-2:10	Pimozide	DB01100	A diphenylbutylpiperidine that is effective as an antipsychotic agent and as an alternative to haloperidol for the suppression of vocal and motor tics in patients with Tourette syndrome. Although the precise mechanism of action is unknown, blockade of postsynaptic dopamine receptors has been postulated. (From AMA Drug Evaluations Annual, 1994, p403)	The ability of pimozide to suppress motor and phonic tics in Tourette's Disorder is thought to be primarily a function of its dopaminergic blocking activity. Pimozide binds and inhibits the dopamine D2 receptor in the CNS.	-0.0933795	2.42538e-19	1.27483e-14	10 ÂµM	24 h	HT29	cell line	tumor	large intestine	colorectal adenocarcinoma	-Agents that reduce seizure threshold-Anti-Dyskinesia Agents-Antipsychotic Agents-Antipsychotic Agents (First Generation [Typical])-Benzimidazoles-Central Nervous System Agents-Central Nervous System Depressants-Cytochrome P-450 CYP1A2 Substrates-Cytochrome P-450 CYP1A2 Substrates with a Narrow Therapeutic Index-Cytochrome P-450 CYP2D6 Inhibitors-Cytochrome P-450 CYP2D6 Inhibitors (strength unkno…
42957	CPC011_PC3_24H:BRD-K82795137-001-20-5:10	Loratadine	DB00455	Loratadine is a second generation antihistamine used to manage symptoms of allergic rhinitis.[A176435] A lack of sedative and CNS adverse effects make loratadine, along with other second generation antihistamines, preferable over their 1st generation counterparts in many clinical situations.[A176441]	Histamine release is a key mediator in allergic rhinitis and urticaria.[A185312][A176441][A175060] As a result, loratadine exerts it's effect by targeting H1 histamine receptors. Loratadine binds to H1 histamine receptors found on the surface of epithelial cells, endothelial cells, eosinophils, neutrophils, airway cells, and vascular smooth muscle cells among others.[A176441] H1 histamine recepto…	-0.0933676	2.45097e-19	1.28828e-14	10 ÂµM	24 h	PC3	cell line	tumor	prostate	adenocarcinoma	-Anti-Allergic Agents-Antihistamines for Systemic Use-Antipruritics-Benzocycloheptenes-BSEP/ABCB11 Substrates-Cytochrome P-450 CYP1A2 Substrates-Cytochrome P-450 CYP2B6 Substrates-Cytochrome P-450 CYP2C19 Inhibitors-Cytochrome P-450 CYP2C19 Inhibitors (weak)-Cytochrome P-450 CYP2C19 Substrates-Cytochrome P-450 CYP2C8 Inhibitors-Cytochrome P-450 CYP2C8 Inhibitors (moderate)-Cytochrome P-450 CYP2C8…
48256	CPC004_VCAP_24H:BRD-K39987650-001-15-9:10	Bisacodyl	DB09020	Bisacodyl is an organic stimulant laxative that acts directly on the colon to promote bowel movement. Bisacodyl is prescribed for constipation, neurogenic bowel dysfunction, and bowel preparation before medical examinations.	Induces diarrhea which cleanses the colon.	-0.0933404	2.51026e-19	1.31944e-14	10 ÂµM	24 h	VCAP	cell line	tumor	prostate	carcinoma	-Alimentary Tract and Metabolism-Benzene Derivatives-Contact Laxatives-Cresols-Drugs for Constipation-Enemas-Gastrointestinal Agents-Increased Large Intestinal Motility-Laxatives-Phenols-Stimulation Large Intestine Fluid/Electrolyte Secretion
41714	CPD003_PC3_24H:BRD-K30114692-001-07-6:10	Methenamine	DB06799	Methenamine is a heterocyclic organic compound with a cage-like structure similar to adamantane. In salt form it is used for the treatment of urinary tract infection (Example: methenamine hippurate which is the hippuric acid salt of methenamine).	Methenamine does not have antibacterial properties in an alkaline environment (pH≥6); however, in a more acidic environment (pH<6), methenamine is hydrolyzed to formaldehyde. (1) Formaldehyde is considered to be highly bactericidal. (1) Formaldehyde has nonspecific antibacterial activity and works by denaturing proteins and nucleic acid of bacteria. (1) Certain bacteria such as Proteus sp. can al…	-0.0933294	2.53467e-19	1.33227e-14	10 ÂµM	24 h	PC3	cell line	tumor	prostate	adenocarcinoma	-Acids, Carbocyclic-Amides-Amines-Anti-Bacterial Agents-Anti-Infective Agents-Anti-Infective Agents, Urinary-Antibacterials for Systemic Use-Antiinfectives for Systemic Use-Benzene Derivatives-Benzoates-Cycloparaffins-Hydroxy Acids-Keto Acids-Polyamines-Renal Agents-Urinary Acidifying Agents
15133	CPC002_HCC515_24H:BRD-K16195444-003-13-8:10	Oxymetazoline	DB00935	A direct acting sympathomimetic used as a vasoconstrictor to relieve nasal congestion. (From Martindale, The Extra Pharmacopoeia, 30th ed, p1251)	Oxymetazoline is a direct acting sympathomimetic amine, which acts on alpha-adrenergic receptors in the arterioles of the conjunctiva and nasal mucosa. It produces vasoconstriction, resulting in decreased conjunctival congestion in ophthalmic. In nasal it produces constriction, resulting in decreased blood flow and decreased nasal congestion.	-0.0931872	2.87214e-19	1.50965e-14	10 ÂµM	24 h	HCC515	cell line	normal	lung	carcinoma	-Adrenergic Agents-Adrenergic Agonists-Adrenergic alpha-1 Receptor Agonists-Adrenergic alpha-2 Receptor Agonists-Adrenergic alpha-Agonists-Agents producing tachycardia-Agents that produce hypertension-Autonomic Agents-Cardiovascular Agents-Decongestants and Antiallergics-Imidazoles-Increased Sympathetic Activity-Nasal Decongestants-Nasal Preparations-Neurotransmitter Agents-Ophthalmologicals-Peri…
21705	CPC005_HT29_24H:BRD-A84481105-003-17-2:10	Thioridazine	DB00679	A phenothiazine antipsychotic used in the management of psychoses, including schizophrenia, and in the control of severely disturbed or agitated behavior. It has little antiemetic activity. Thioridazine has a higher incidence of antimuscarinic effects, but a lower incidence of extrapyramidal symptoms, than chlorpromazine. (From Martindale, The Extra Pharmacopoeia, 30th ed, p618). Thioridazine was…	Thioridazine blocks postsynaptic mesolimbic dopaminergic D1 and D2 receptors in the brain; blocks alpha-adrenergic effect, depresses the release of hypothalamic and hypophyseal hormones and is believed to depress the reticular activating system thus affecting basal metabolism, body temperature, wakefulness, vasomotor tone, and emesis.	-0.0931733	2.90749e-19	1.52824e-14	10 ÂµM	24 h	HT29	cell line	tumor	large intestine	colorectal adenocarcinoma	-Adrenergic alpha-1 Receptor Antagonists-Adrenergic alpha-Antagonists-Adrenergic Antagonists-Agents that produce hypertension-Antidepressive Agents-Antipsychotic Agents-Antipsychotic Agents (First Generation [Typical])-Central Nervous System Agents-Central Nervous System Depressants-Cytochrome P-450 CYP2C19 Substrates-Cytochrome P-450 CYP2D6 Inhibitors-Cytochrome P-450 CYP2D6 Inhibitors (strong)-…
47081	CPC009_VCAP_6H:BRD-K74501079-001-13-2:10	Azithromycin	DB00207	Azithromycin is a broad-spectrum macrolide antibiotic with a long half-life and a high degree of tissue penetration [A174172]. It was initially approved by the FDA in 1991 [A174175]. It is primarily used for the treatment of respiratory, enteric and genitourinary infections and may be used instead of other macrolides for some sexually transmitted and enteric infections. It is structurally related…	In order to replicate, bacteria require a specific process of protein synthesis, enabled by ribosomal proteins [A6505]. Azithromycin binds to the 23S rRNA of the bacterial 50S ribosomal subunit. It stops bacterial protein synthesis by inhibiting the transpeptidation/translocation step of protein synthesis and by inhibiting the assembly of the 50S ribosomal subunit [FDA label], [A14179]. This resu…	-0.0930772	3.16336e-19	1.66272e-14	10 ÂµM	6 h	VCAP	cell line	tumor	prostate	carcinoma	-Anti-Bacterial Agents-Anti-Infective Agents-Antibacterials for Systemic Use-Antiinfectives for Systemic Use-Cytochrome P-450 CYP2A6 Inhibitors-Cytochrome P-450 CYP2A6 Inhibitors (strength unknown)-Cytochrome P-450 CYP3A Inhibitors-Cytochrome P-450 CYP3A Substrates-Cytochrome P-450 CYP3A4 Inhibitors-Cytochrome P-450 CYP3A4 Inhibitors (strength unknown)-Cytochrome P-450 CYP3A4 Substrates-Cytochrom…
47097	CPC010_VCAP_6H:BRD-K28143534-003-20-0:10	Cyproheptadine	DB00434	A serotonin antagonist and a histamine H1 blocker used as antipruritic, appetite stimulant, antiallergic, and for the post-gastrectomy dumping syndrome, etc.	Cyproheptadine competes with free histamine for binding at HA-receptor sites. This antagonizes the effects of histamine on HA-receptors, leading to a reduction of the negative symptoms brought on by histamine HA-receptor binding. Cyproheptadine also competes with serotonin at receptor sites in smooth muscle in the intestines and other locations. Antagonism of serotonin on the appetite center of t…	-0.0929799	3.44503e-19	1.81078e-14	10 ÂµM	6 h	VCAP	cell line	tumor	prostate	carcinoma	-Agents producing tachycardia-Agents that reduce seizure threshold-Anti-Allergic Agents-Anticholinergic Agents-Antidepressive Agents-Antihistamines for Systemic Use-Antipruritics-Benzocycloheptenes-Central Nervous System Depressants-Dermatologicals-Dibenzocycloheptenes-Gastrointestinal Agents-Histamine Agents-Histamine Antagonists-Histamine H1 Antagonists-Miscellaneous Derivatives-Muscarinic Anta…
48543	CPC020_VCAP_24H:BRD-K81473089-311-05-2:10	Tacrine	DB00382	A centerally active cholinesterase inhibitor that has been used to counter the effects of muscle relaxants, as a respiratory stimulant, and in the treatment of Alzheimer's disease and other central nervous system disorders. Tacrine has been discontinued for the United States market.	The mechanism of tacrine is not fully known, but it is suggested that the drug is an anticholinesterase agent which reversibly binds with and inactivates cholinesterases. This inhibits the hydrolysis of acetylcholine released from functioning cholinergic neurons, thus leading to an accumulation of acetylcholine at cholinergic synapses. The result is a prolonged effect of acetylcholine.	-0.0928703	3.79227e-19	1.9933e-14	10 ÂµM	24 h	VCAP	cell line	tumor	prostate	carcinoma	-Acridines-Agents Causing Muscle Toxicity-Aminoacridines-Anti-Dementia Drugs-Autonomic Agents-Central Nervous System Agents-Cholinergic Agents-Cholinesterase Inhibitors-Cytochrome P-450 CYP1A2 Substrates-Cytochrome P-450 Substrates-Enzyme Inhibitors-Heterocyclic Compounds, Fused-Ring-Nervous System-Neurotransmitter Agents-Nootropic Agents-P-glycoprotein substrates-Parasympathomimetics-Peripheral …
26083	PCLB003_HT29_24H:BRD-K78431006-001-05-2:10	Crizotinib	DB08865	Crizotinib an inhibitor of receptor tyrosine kinase for the treatment of non-small cell lung cancer (NSCLC). Verification of the presence of ALK fusion gene is done by Abbott Molecular's Vysis ALK Break Apart FISH Probe Kit. This verification is used to select for patients suitable for treatment. FDA approved in August 26, 2011.	Crizotinib is a tyrosine kinase receptor inhibitor. More specifically, it inhibits anaplastic lymphoma kinase (ALK), hepatocyte growth factor receptor (HGFR, c-MET), and Recepteur d'Origine Nantais (RON). Abnormalities in the ALK gene caused by mutations or translocations may lead to expression of oncogenic fusion proteins. In patients with NSCLC, they have the EML4-ALK gene. Crizotinib inhibits …	-0.0928513	3.85607e-19	2.02683e-14	10 ÂµM	24 h	HT29	cell line	tumor	large intestine	colorectal adenocarcinoma	-Amines-Aminopyridines-Antineoplastic Agents-Antineoplastic and Immunomodulating Agents-Bradycardia-Causing Agents-Cytochrome P-450 CYP2B6 Inhibitors-Cytochrome P-450 CYP2B6 Inhibitors (strength unknown)-Cytochrome P-450 CYP3A Inhibitors-Cytochrome P-450 CYP3A Substrates-Cytochrome P-450 CYP3A4 Inhibitors-Cytochrome P-450 CYP3A4 Inhibitors (moderate)-Cytochrome P-450 CYP3A4 Substrates-Cytochrome …
20379	CPC015_HEPG2_6H:BRD-A06352418-001-15-0:10	Terfenadine	DB00342	In the U.S., Terfenadine was superseded by fexofenadine in the 1990s due to the risk of cardiac arrhythmia caused by QT interval prolongation.	Terfenadine competes with histamine for binding at H1-receptor sites in the GI tract, uterus, large blood vessels, and bronchial muscle. This reversible binding of terfenadine to H1-receptors suppresses the formation of edema, flare, and pruritus resulting from histaminic activity. As the drug does not readily cross the blood-brain barrier, CNS depression is minimal.	-0.0928451	3.87674e-19	2.03769e-14	10 ÂµM	6 h	HEPG2	cell line	tumor	liver	hepatocellular carcinoma	-Anticholinergic Agents-Antihistamines for Systemic Use-Benzene Derivatives-Benzhydryl Compounds-BSEP/ABCB11 Substrates-Cytochrome P-450 CYP2C8 Inhibitors-Cytochrome P-450 CYP2C8 Inhibitors (strength unknown)-Cytochrome P-450 CYP2D6 Inhibitors-Cytochrome P-450 CYP2D6 Inhibitors (moderate)-Cytochrome P-450 CYP2D6 Inhibitors (weak)-Cytochrome P-450 CYP2D6 Substrates-Cytochrome P-450 CYP3A Inducers-…
512	BRAF001_A375_24H:BRD-K81418486-001-15-2:2.5	Vorinostat	DB02546	Vorinostat (rINN) or suberoylanilide hydroxamic acid (SAHA), is a drug currently under investigation for the treatment of cutaneous T cell lymphoma (CTCL), a type of skin cancer, to be used when the disease persists, gets worse, or comes back during or after treatment with other medicines. It is the first in a new class of agents known as histone deacetylase inhibitors. A recent study suggested t…	Vorinostat inhibits the enzymatic activity of histone deacetylases HDAC1, HDAC2 and HDAC3 (Class I) and HDAC6 (Class II) at nanomolar concentrations (IC<sub>50</sub>&lt; 86 nM). These enzymes catalyze the removal of acetyl groups from the lysine residues of histones proteins. In some cancer cells, there is an overexpression of HDACs, or an aberrant recruitment of HDACs to oncogenic transcription …	-0.0926492	4.60108e-19	2.41842e-14	3 ÂµM	24 h	A375	cell line	tumor	skin	malignant melanoma	-Amides-Amines-Anilides-Aniline Compounds-Antineoplastic Agents-Antineoplastic and Immunomodulating Agents-Enzyme Inhibitors-Histone Deacetylase Inhibitors-Hydroxamic Acids-Hydroxy Acids-Hydroxylamines-Hyperglycemia-Associated Agents-Immunosuppressive Agents-Myelosuppressive Agents-Potential QTc-Prolonging Agents-QTc Prolonging Agents
27805	CPD001_MCF7_24H:BRD-K15916496-001-21-2:10	Clotrimazole	DB00257	This drug is a broad spectrum antimycotic or antifungal agent. Clotrimazole's antimycotic properties were discovered in the late 1960s [A174094]. Clotrimazole falls under the _imidazole_ category of _azole_ antifungals, possessing broad-spectrum antimycotic activity [A174094]. It is available in various preparations, including creams, pessaries, and troche formulations (slowly dissolving tablets)…	Clotrimazole acts primarily by damaging the permeability barrier in the cell membrane of fungi. Clotrimazole causes inhibition of ergosterol biosynthesis, an essential constituent of fungal cell membranes. If ergosterol synthesis is either completely or partially inhibited, the cell is no longer able to construct an intact and functional cell membrane [F3088],[F3100]. Because ergosterol directly …	-0.0924746	5.3584e-19	2.81648e-14	10 ÂµM	24 h	MCF7	cell line	tumor	breast	adenocarcinoma	-Anti-Infective Agents-Anti-Infective Agents, Local-Antifungal Agents-Antifungal Agents (Vaginal)-Antifungals for Dermatological Use-Antifungals for Topical Use-Antiinfectives and Antiseptics for Local Oral Treatment-Azole Antifungals-BSEP/ABCB11 Inhibitors-BSEP/ABCB11 Substrates-Cytochrome P-450 CYP2A6 Inhibitors-Cytochrome P-450 CYP2A6 Inhibitors (strong)-Cytochrome P-450 CYP2B6 Inducers-Cytoch…
8689	AML001_CD34_24H:BRD-A45664787:1.11111	Iloprost	DB01088	Iloprost is a synthetic analogue of prostacyclin PGI2 that dilates systemic and pulmonary arterial vascular beds. It is used to treat pulmonary arterial hypertension (PAH).	Iloprost is a second generation structural analog of prostacyclin (PGI) with about ten-fold greater potency than the first generation stable analogs, such as carbaprostacyclin. Iloprost binds with equal affinity to human prostacyclin (Prostanoid IP) and prostaglandin EP1 receptors. Iloprost constricts the ilium and fundus circular smooth muscle as strongly as prostaglandin E2 (PGE2) itself. Ilopr…	-0.0923902	5.76741e-19	3.03147e-14	1 ÂµM	24 h	CD34	primary	normal	bone	bone marrow	-Agents Causing Muscle Toxicity-Anticoagulants-Antiplatelet agents-Autacoids-Biological Factors-Blood and Blood Forming Organs-Cardiovascular Agents-Eicosanoids-Fatty Acids-Fatty Acids, Unsaturated-Fibrinolytic Agents-Hematologic Agents-Hypotensive Agents-Inflammation Mediators-Lipids-Platelet Aggregation Inhibitors Excl. Heparin-Prostacyclin Analogues-Prostaglandins-Prostaglandins, Synthetic-Vas…
28579	CPC018_MCF7_6H:BRD-K35960502-001-10-1:10	Niclosamide	DB06803	Niclosamide is used for the treatment of most tapeworm infections. Helminths (worms) are multicellular organisms that infect very large numbers of humans and cause a broad range of diseases. Over 1 billion people are infected with intestinal nematodes, and many millions are infected with filarial nematodes, flukes, and tapeworms. They are an even greater problem in domestic animals.	Niclosamide works by killing tapeworms on contact. Adult worms (but not ova) are rapidly killed, presumably due to uncoupling of oxidative phosphorylation or stimulation of ATPase activity. The killed worms are then passed in the stool or sometimes destroyed in the intestine. Niclosamide may work as a molluscicide by binding to and damaging DNA.	-0.0922555	6.48453e-19	3.4084e-14	10 ÂµM	6 h	MCF7	cell line	tumor	breast	adenocarcinoma	-Agrochemicals-Amides-Amines-Anilides-Aniline Compounds-Anthelmintics-Anti-Infective Agents-Anticestodal Agents-Anticestodals-Antinematodal Agents-Antiparasitic Agents-Antiparasitic Products, Insecticides and Repellents-Antiplatyhelmintic Agents-Compounds used in a research, industrial, or household setting-Cytochrome P-450 CYP1A2 Inhibitors-Cytochrome P-450 CYP1A2 Inhibitors (strength unknown)-C…
46379	CPC006_SW948_6H:BRD-A19633847-050-20-6:10	Perhexiline	DB01074	Perhexiline is a coronary vasodilator used especially for angina of effort. It may cause neuropathy and hepatitis.	Perhexiline binds to the mitochondrial enzyme carnitine palmitoyltransferase (CPT)-1 and CPT-2. It acts by shifting myocardial substrate utilisation from long chain fatty acids to carbohydrates through inhibition of CPT-1 and, to a lesser extent, CPT-2, resulting in increased glucose and lactate utilization. This results in increased ATP production for the same O2 consumption as before and conseq…	-0.0922488	6.52245e-19	3.42833e-14	10 ÂµM	6 h	SW948	cell line	tumor	large intestine	colorectal adenocarcinoma	-Agents causing hyperkalemia-Antiarrhythmic agents-Bradycardia-Causing Agents-Calcium-Regulating Hormones and Agents-Calcium Channel Blockers-Cardiovascular Agents-Cytochrome P-450 CYP2B6 Substrates-Cytochrome P-450 CYP2D6 Inhibitors-Cytochrome P-450 CYP2D6 Inhibitors (moderate)-Cytochrome P-450 CYP2D6 Substrates-Cytochrome P-450 CYP3A Substrates-Cytochrome P-450 CYP3A4 Substrates-Cytochrome P-45…
29560	MUC.CP003_MCF7_24H:BRD-K35960502-001-10-1:1.1111	Niclosamide	DB06803	Niclosamide is used for the treatment of most tapeworm infections. Helminths (worms) are multicellular organisms that infect very large numbers of humans and cause a broad range of diseases. Over 1 billion people are infected with intestinal nematodes, and many millions are infected with filarial nematodes, flukes, and tapeworms. They are an even greater problem in domestic animals.	Niclosamide works by killing tapeworms on contact. Adult worms (but not ova) are rapidly killed, presumably due to uncoupling of oxidative phosphorylation or stimulation of ATPase activity. The killed worms are then passed in the stool or sometimes destroyed in the intestine. Niclosamide may work as a molluscicide by binding to and damaging DNA.	-0.0921573	7.06267e-19	3.71228e-14	1 ÂµM	24 h	MCF7	cell line	tumor	breast	adenocarcinoma	-Agrochemicals-Amides-Amines-Anilides-Aniline Compounds-Anthelmintics-Anti-Infective Agents-Anticestodal Agents-Anticestodals-Antinematodal Agents-Antiparasitic Agents-Antiparasitic Products, Insecticides and Repellents-Antiplatyhelmintic Agents-Compounds used in a research, industrial, or household setting-Cytochrome P-450 CYP1A2 Inhibitors-Cytochrome P-450 CYP1A2 Inhibitors (strength unknown)-C…
3665	CPC006_A375_24H:BRD-K12502280-001-01-5:11.1	Fedratinib	DB12500	Fedratinib, also known as SAR302503 and TG101348, is a tyrosine kinase inhibitor used to treat intermediate-2 and high risk primary and secondary myelofibrosis.[A183176,L8090] It is an anilinopyrimidine derivative.[A183188] Fedratinib was granted FDA approval on August 16, 2019.[L8090]	Fedratinib is an inhibitor of Janus Activated Kinase 2 (JAK2) and FMS-like tyrosine kinase 3.[A183173,L8090] JAK2 is highly active in myeloproliferative neoplasms like myelofibrosis.[L8090] Fedratinib's inhibition of JAK2 inhibits phosphorylation of signal transducer and activator of transcription (STAT) 3 and 5, which prevents cell division and induces apoptosis.[A183182,L8090]	-0.0921202	7.29394e-19	3.83384e-14	10 ÂµM	24 h	A375	cell line	tumor	skin	malignant melanoma	-Amides-BCRP/ABCG2 Inhibitors-Cytochrome P-450 CYP2C19 Substrates-Cytochrome P-450 CYP3A Substrates-Cytochrome P-450 CYP3A4 Substrates-Cytochrome P-450 Substrates-MATE 1 Inhibitors-MATE 2 Inhibitors-MATE inhibitors-OATP1B1/SLCO1B1 Inhibitors-OATP1B3 inhibitors-P-glycoprotein inhibitors-P-glycoprotein substrates-Sulfones-Sulfur Compounds-Tyrosine Kinase Inhibitors
35539	CPC006_MDST8_6H:BRD-K89732114-001-05-9:10	Trifluoperazine	DB00831	A phenothiazine with actions similar to chlorpromazine. It is used as an antipsychotic and an antiemetic.	Trifluoperazine blocks postsynaptic mesolimbic dopaminergic D1 and D2 receptors in the brain; depresses the release of hypothalamic and hypophyseal hormones and is believed to depress the reticular activating system thus affecting basal metabolism, body temperature, wakefulness, vasomotor tone, and emesis.	-0.092034	7.86029e-19	4.13152e-14	10 ÂµM	6 h	MDST8	cell line	tumor	large intestine	colorectal carcinoma	-Adrenergic alpha-1 Receptor Antagonists-Adrenergic alpha-Antagonists-Adrenergic Antagonists-Agents that produce hypertension-Antiemetics-Antipsychotic Agents-Antipsychotic Agents (First Generation [Typical])-Autonomic Agents-Central Nervous System Agents-Central Nervous System Depressants-Cytochrome P-450 CYP1A2 Substrates-Cytochrome P-450 Substrates-Dopamine Agents-Dopamine Antagonists-Dopamine…
40096	CPC004_PC3_6H:BRD-K39120595-304-03-9:10	Bithionol	DB04813	Bithionol, formerly marketed as an active ingredient in various topical drug products, was shown to be a potent photosensitizer with the potential to cause serious skin disorders. Approvals of the NDA's for bithionol drug products were withdrawn on October 24, 1967 (see the Federal Register of October 31, 1967 (32 FR 15046)).		-0.0919765	8.26268e-19	4.34303e-14	10 ÂµM	6 h	PC3	cell line	tumor	prostate	adenocarcinoma	-Anthelmintics-Anti-Acne Preparations-Anti-Acne Preparations for Topical Use-Anti-Infective Agents-Anti-Infective Agents, Local-Antiparasitic Agents-Antiparasitic Products, Insecticides and Repellents-Antiplatyhelmintic Agents-Antitrematodals-Benzene Derivatives-Dermatologicals-Phenols-Preparations Containing Sulfur
33964	CPC020_MCF7_6H:BRD-K77987382-001-11-6:10	Mebendazole	DB00643	A benzimidazole that acts by interfering with carbohydrate metabolism and inhibiting polymerization of microtubules. [PubChem]	Mebendazole causes degenerative alterations in the tegument and intestinal cells of the worm by binding to the colchicine-sensitive site of tubulin, thus inhibiting its polymerization or assembly into microtubules. The loss of the cytoplasmic microtubules leads to impaired uptake of glucose by the larval and adult stages of the susceptible parasites, and depletes their glycogen stores. Degenerati…	-0.0919592	8.38704e-19	4.40839e-14	10 ÂµM	6 h	MCF7	cell line	tumor	breast	adenocarcinoma	-Acids, Acyclic-Anthelmintics-Anti-Infective Agents-Antihelminthic-Antimitotic Agents-Antinematodal Agents-Antiparasitic Agents-Antiparasitic Products, Insecticides and Repellents-Benzimidazole Derivatives-Benzimidazoles-Carbamates-Cytochrome P-450 CYP3A Substrates-Cytochrome P-450 Substrates-Heterocyclic Compounds, Fused-Ring-Mitosis Modulators-Tubulin Modulators
[truncated: 51,814 more rows]

## Sheet: LINCSL1000 DS2
	Row.names	Drug_name	Drugbank_ID	Drug_descriptio	Mechanism_Of_Action	cors	p_vals	p_adj	pert_idose	pert_itime	cell_id	cell_type	sample_type	primary_site	subtype	drug_class
[truncated: 52,144 more rows]

[truncated: 1 more sheets: LINCSL1000 DS3]
