# Supplementary material for: A COVID-19 Drug Repurposing Strategy through Quantitative Homological Similarities Using a Topological Data Analysis-Based Framework
Source: Pharmaceutics. 2021 Apr 2;13(4):488. doi: 10.3390/pharmaceutics13040488 (PMC8066156; doi:10.3390/pharmaceutics13040488)
Supplement: Supplementary file 1 [file pharmaceutics-13-00488-s001.zip › SupplementaryFile3.tex]

\documentclass[review]{elsarticle}

\usepackage{lineno,hyperref}
\modulolinenumbers[5]
\usepackage{hyperref}
\usepackage[utf8]{inputenc} 
\usepackage[T1]{fontenc}
\usepackage{lmodern}
\usepackage{rotating}
\usepackage[table,xcdraw]{xcolor}
%\usepackage{biblatex}
%\addbibresource{mybibfile.bib}
\bibliographystyle{elsarticle-num}
\textheight21.5cm \textwidth16.5cm
 \oddsidemargin-.0cm
 \evensidemargin-.32cm
%\usepackage{float}
%\restylefloat{table}
\usepackage{placeins}
\renewcommand{\tablename}{Supplementary Table}
% \renewcommand{\thetable}{S\arabic{table}} 
 
\begin{document}
\section*{Supplementary  Materials 3 for \emph{A COVID-19 Drug Repurposing Strategy through Quantitative Homological Similarities Using a Topological Data Analysis-Based Framework}}
\clearpage
\section{Supplementary tables}

\FloatBarrier
\begin{table}[h]
	\resizebox{\textwidth}{!}{%
		\begin{tabular}{|l|l|l|l|l|l|l|r|}
			\hline
			\textbf{PDB ID} & \textbf{Residue count} & \textbf{EC number} & \textbf{SCOPE fold}                                                     & \textbf{Classification}                 & \textbf{CATH description}                              & \textbf{Protein Family Annotation}                           & \multicolumn{1}{l|}{\textbf{Mean persistent similary}} \\ \hline
			104L            & 332                    & NA                 & Lysozyme-Like                                                           & Hydrolase(O-Glycosyl)                   & NA                                                     & Phage Lysozyme                                               & 0.906                                                  \\ \hline
			1A5Y            & 330                    & 3.1.3.48           & (Phosphotyrosine Protein) Phosphatases Ii                               & Hydrolase                               & Protein Tyrosine Phosphatase Superfamily               & Protein-Tyrosine Phosphatase                                 & 0.909                                                  \\ \hline
			1AAX            & 321                    & 3.1.3.48           & (Phosphotyrosine Protein) Phosphatases Ii                               & Hydrolase                               & Protein Tyrosine Phosphatase Superfamily               & Protein-Tyrosine Phosphatase                                 & 0.907                                                  \\ \hline
			1ABI            & 315                    & 3.4.21.5           & NA                                                                      & Hydrolase/Hydrolase Inhibitor           & Trypsin-Like Serine Proteases                          & Trypsin                                                      & 0.908                                                  \\ \hline
			1ADS            & 315                    & 1.1.1.21           & Tim Beta/Alpha-Barrel                                                   & Oxidoreductase                          & Nadp-Dependent Oxidoreductase                          & Aldo/Keto Reductase Family                                   & 0.902                                                  \\ \hline
			1AE8            & 305                    & 3.4.21.5           & NA                                                                      & Hydrolase/Hydrolase Inhibitor           & Trypsin-Like Serine Proteases                          & Trypsin                                                      & 0.905                                                  \\ \hline
			1AFE            & 305                    & 3.4.21.5           & NA                                                                      & Hydrolase/Hydrolase Inhibitor           & Trypsin-Like Serine Proteases                          & Trypsin                                                      & 0.912                                                  \\ \hline
			1AI8            & 307                    & 3.4.21.5           & NA                                                                      & Blood Coagulation/Hydrolase Inhibitor   & Trypsin-Like Serine Proteases                          & Trypsin                                                      & 0.902                                                  \\ \hline
			1AJ0            & 282                    & 2.5.1.15           & Tim Beta/Alpha-Barrel                                                   & Synthase                                & Dihydropteroate (Dhp) Synthetase                       & Pterin Binding Enzyme                                        & 0.900                                                  \\ \hline
			1AY6            & 308                    & 3.4.21.5           & NA                                                                      & Hydrolase/Hydrolase Inhibitor           & Trypsin-Like Serine Proteases                          & Trypsin                                                      & 0.903                                                  \\ \hline
			1AZ2            & 315                    & 1.1.1.21           & Tim Beta/Alpha-Barrel                                                   & Oxidoreductase                          & Nadp-Dependent Oxidoreductase                          & Aldo/Keto Reductase Family                                   & 0.915                                                  \\ \hline
			1C1W            & 306                    & 3.4.21.5           & NA                                                                      & Hydrolase/Hydrolase Inhibitor           & Trypsin-Like Serine Proteases                          & Trypsin                                                      & 0.900                                                  \\ \hline
			1C4Y            & 308                    & 3.4.21.5           & Trypsin-Like Serine Proteases                                           & Hydrolase/Hydrolase Inhibitor           & NA                                                     & Thrombin Light Chain                                         & 0.900                                                  \\ \hline
			1C5L            & 305                    & 3.4.21.5           & NA                                                                      & Blood Clotting/Hydrolase Inhibitor      & Trypsin-Like Serine Proteases                          & Trypsin                                                      & 0.903                                                  \\ \hline
			1C5N            & 305                    & 3.4.21.5           & NA                                                                      & Hydrolase/Hydrolase Inhibitor           & Trypsin-Like Serine Proteases                          & Trypsin                                                      & 0.907                                                  \\ \hline
			1D3T            & 307                    & 3.4.21.5           & Trypsin-Like Serine Proteases                                           & Hydrolase/Hydrolase Inhibitor           & NA                                                     & Thrombin Light Chain                                         & 0.902                                                  \\ \hline
			1DM4            & 306                    & NA                 & Trypsin-Like Serine Proteases                                           & Hydrolase                               & NA                                                     & Thrombin Light Chain                                         & 0.905                                                  \\ \hline
			1DWC            & 306                    & 3.4.21.5           & NA                                                                      & Hydrolase/Hyrolase Inhibitor            & Trypsin-Like Serine Proteases                          & Trypsin                                                      & 0.901                                                  \\ \hline
			1E25            & 282                    & 3.5.2.6            & Beta-Lactamase/Transpeptidase-Like                                      & Hydrolase                               & Dd-Peptidase/Beta-Lactamase Superfamily                & Beta-Lactamase Enzyme Family                                 & 0.912                                                  \\ \hline
			1EB1            & 297                    & NA                 & NA                                                                      & Hydrolase/Hydrolase Inhibitor           & NA                                                     & NA                                                           & 0.904                                                  \\ \hline
			1EEO            & 332                    & 3.1.3.48           & (Phosphotyrosine Protein) Phosphatases Ii                               & Hydrolase/Hydrolase Substrate           & Protein Tyrosine Phosphatase Superfamily               & Protein-Tyrosine Phosphatase                                 & 0.913                                                  \\ \hline
			1EL3            & 316                    & 1.1.1.21           & Tim Beta/Alpha-Barrel                                                   & Oxidoreductase                          & Nadp-Dependent Oxidoreductase                          & Aldo/Keto Reductase Family                                   & 0.924                                                  \\ \hline
			1ENY            & 268                    & NA                 & Nad(P)-Binding Rossmann-Fold Domains                                    & Oxidoreductase                          & Nad(P)-Binding Rossmann-Like Domain                    & Enoyl-(Acyl Carrier Protein) Reductase                       & 0.906                                                  \\ \hline
			1G30            & 306                    & 3.4.21.5           & Trypsin-Like Serine Proteases                                           & Hydrolase/Hydrolase Inhibitor           & NA                                                     & Thrombin Light Chain                                         & 0.909                                                  \\ \hline
			1G32            & 306                    & 3.4.21.5           & Trypsin-Like Serine Proteases                                           & Hydrolase/Hydrolase Inhibitor           & NA                                                     & Thrombin Light Chain                                         & 0.906                                                  \\ \hline
			1GHV            & 304                    & 3.4.21.5           & NA                                                                      & Hydrolase/Hydrolase Inhibitor           & Trypsin-Like Serine Proteases                          & Trypsin                                                      & 0.910                                                  \\ \hline
			1GJ5            & 305                    & 3.4.21.5           & NA                                                                      & Blood Clotting,Hydrolase/Inhibitor      & Trypsin-Like Serine Proteases                          & Trypsin                                                      & 0.901                                                  \\ \hline
			1H8I            & 290                    & 3.4.21.5           & NA                                                                      & Hydrolase/Hydrolase Inhibitor           & Trypsin-Like Serine Proteases                          & Trypsin                                                      & 0.903                                                  \\ \hline
			1HAH            & 305                    & 3.4.21.5           & NA                                                                      & Complex(Serine Proteinase/Inhibitor)    & Trypsin-Like Serine Proteases                          & Trypsin                                                      & 0.912                                                  \\ \hline
			1HAI            & 295                    & 3.4.21.5           & NA                                                                      & Hydrolase/Hydrolase Inhibitor           & Trypsin-Like Serine Proteases                          & Trypsin                                                      & 0.904                                                  \\ \hline
			1HDT            & 304                    & 3.4.21.5           & NA                                                                      & Hydrolase/Hydrolase Inhibitor           & Trypsin-Like Serine Proteases                          & Trypsin                                                      & 0.910                                                  \\ \hline
			1IHS            & 316                    & 3.4.21.5           & NA                                                                      & Hydrolase/Hydrolase Inhibitor           & Trypsin-Like Serine Proteases                          & Trypsin                                                      & 0.912                                                  \\ \hline
			1JWT            & 305                    & 3.4.21.5           & Trypsin-Like Serine Proteases                                           & Hydrolase                               & Trypsin-Like Serine Proteases                          & Thrombin Light Chain                                         & 0.904                                                  \\ \hline
			1KAV            & 298                    & 3.1.3.48           & (Phosphotyrosine Protein) Phosphatases Ii                               & Hydrolase                               & Protein Tyrosine Phosphatase Superfamily               & Protein-Tyrosine Phosphatase                                 & 0.903                                                  \\ \hline
			1KW0            & 325                    & 1.14.16.1          & Aromatic Aminoacid Monoxygenases, Catalytic And Oligomerization Domains & Oxidoreductase                          & Phenylalanine Hydroxylase                              & Biopterin-Dependent Aromatic Amino Acid Hydroxylase          & 0.907                                                  \\ \hline
			1MAR            & 315                    & 1.1.1.21           & Tim Beta/Alpha-Barrel                                                   & Oxidoreductase(Nadp)                    & NA                                                     & Aldo/Keto Reductase Family                                   & 0.921                                                  \\ \hline
			1MMK            & 325                    & 1.14.16.1          & Aromatic Aminoacid Monoxygenases, Catalytic And Oligomerization Domains & Oxidoreductase                          & Phenylalanine Hydroxylase                              & Biopterin-Dependent Aromatic Amino Acid Hydroxylase          & 0.921                                                  \\ \hline
			1MMT            & 325                    & 1.14.16.1          & Aromatic Aminoacid Monoxygenases, Catalytic And Oligomerization Domains & Oxidoreductase                          & Phenylalanine Hydroxylase                              & Biopterin-Dependent Aromatic Amino Acid Hydroxylase          & 0.906                                                  \\ \hline
			1MRQ            & 323                    & 1.1.1.149          & Tim Beta/Alpha-Barrel                                                   & Oxidoreductase                          & Nadp-Dependent Oxidoreductase                          & Aldo/Keto Reductase Family                                   & 0.904                                                  \\ \hline
			1MUE            & 306                    & 3.4.21.5           & Trypsin-Like Serine Proteases                                           & Hydrolase Inhibitor                     & NA                                                     & Thrombin Light Chain                                         & 0.905                                                  \\ \hline
			1NO9            & 306                    & 3.4.21.5           & NA                                                                      & Hydrolase/Hydrolase Inhibitor           & Trypsin-Like Serine Proteases                          & Trypsin                                                      & 0.901                                                  \\ \hline
			1NRN            & 318                    & 3.4.21.5           & NA                                                                      & Serine Proteinase/Receptor              & Trypsin-Like Serine Proteases                          & Trypsin                                                      & 0.907                                                  \\ \hline
			1NRS            & 311                    & 3.4.21.5           & NA                                                                      & Hydrolase/Hydrolase Inhibitor           & Trypsin-Like Serine Proteases                          & Trypsin                                                      & 0.905                                                  \\ \hline
			1NW9            & 375                    & NA                 & Inhibitor Of Apoptosis (Iap) Repeat                                     & Apoptosis                               & Inhibitor Of Apoptosis Protein (2mihbc-Iap-1); Chain A & Inhibitor Of Apoptosis Domain                                & 0.901                                                  \\ \hline
			1OES            & 321                    & 3.1.3.48           & (Phosphotyrosine Protein) Phosphatases Ii                               & Hydrolase                               & Protein Tyrosine Phosphatase Superfamily               & Protein-Tyrosine Phosphatase                                 & 0.902                                                  \\ \hline
			1OEV            & 321                    & 3.1.3.48           & (Phosphotyrosine Protein) Phosphatases Ii                               & Hydrolase                               & Protein Tyrosine Phosphatase Superfamily               & Protein-Tyrosine Phosphatase                                 & 0.901                                                  \\ \hline
			1ONY            & 321                    & 3.1.3.48           & (Phosphotyrosine Protein) Phosphatases Ii                               & Hydrolase                               & Protein Tyrosine Phosphatase Superfamily               & Protein-Tyrosine Phosphatase                                 & 0.915                                                  \\ \hline
			1PF7            & 289                    & 2.4.2.1            & Phosphorylase/Hydrolase-Like                                            & Transferase                             & NA                                                     & Phosphorylase Superfamily                                    & 0.912                                                  \\ \hline
			1PME            & 380                    & 2.7.1.-            & Protein Kinase-Like (Pk-Like)                                           & Transferase                             & Phosphorylase Kinase; Domain 1                         & Protein Kinase Domain                                        & 0.916                                                  \\ \hline
			1PMU            & 364                    & 2.7.1.-            & Protein Kinase-Like (Pk-Like)                                           & Transferase                             & Phosphorylase Kinase; Domain 1                         & Protein Kinase Domain                                        & 0.911                                                  \\ \hline
			1PTT            & 326                    & 3.1.3.48           & (Phosphotyrosine Protein) Phosphatases Ii                               & Complex (Hydrolase/Peptide)             & Protein Tyrosine Phosphatase Superfamily               & Protein-Tyrosine Phosphatase                                 & 0.911                                                  \\ \hline
			1PTV            & 321                    & 3.1.3.48           & (Phosphotyrosine Protein) Phosphatases Ii                               & Complex (Hydrolase/Peptide)             & Protein Tyrosine Phosphatase Superfamily               & Protein-Tyrosine Phosphatase                                 & 0.905                                                  \\ \hline
			1PTY            & 321                    & 3.1.3.48           & (Phosphotyrosine Protein) Phosphatases Ii                               & Hydrolase                               & Protein Tyrosine Phosphatase Superfamily               & Protein-Tyrosine Phosphatase                                 & 0.902                                                  \\ \hline
			1PWL            & 316                    & 1.1.1.21           & Tim Beta/Alpha-Barrel                                                   & Oxidoreductase                          & Nadp-Dependent Oxidoreductase                          & Aldo/Keto Reductase Family                                   & 0.910                                                  \\ \hline
			1PWM            & 316                    & 1.1.1.21           & Tim Beta/Alpha-Barrel                                                   & Oxidoreductase                          & Nadp-Dependent Oxidoreductase                          & Aldo/Keto Reductase Family                                   & 0.920                                                  \\ \hline
			1PWY            & 288                    & 2.4.2.1            & Phosphorylase/Hydrolase-Like                                            & Transferase                             & NA                                                     & Phosphorylase Superfamily                                    & 0.902                                                  \\ \hline
			1QBV            & 306                    & NA                 & NA                                                                      & Hydrolase/Hydrolase Inhibitor           & NA                                                     & NA                                                           & 0.900                                                  \\ \hline
			1QHR            & 305                    & 3.4.21.5           & Trypsin-Like Serine Proteases                                           & Blood Clotting/Hydrolase Inhibitor      & NA                                                     & Thrombin Light Chain                                         & 0.900                                                  \\ \hline
			1QUR            & 303                    & NA                 & NA                                                                      & Hydrolase/Hydrolase Inhibitor           & Trypsin-Like Serine Proteases                          & Trypsin                                                      & 0.906                                                  \\ \hline
			1RCT            & 288                    & 2.4.2.1            & Phosphorylase/Hydrolase-Like                                            & Transferase                             & NA                                                     & Phosphorylase Superfamily                                    & 0.903                                                  \\ \hline
			1RW8            & 301                    & 2.7.1.37           & NA                                                                      & Transferase                             & Transferase(Phosphotransferase) Domain 1               & Protein Kinase Domain                                        & 0.913                                                  \\ \hline
			1S2A            & 331                    & 1.1.1.213          & Tim Beta/Alpha-Barrel                                                   & Oxidoreductase                          & Nadp-Dependent Oxidoreductase                          & Aldo/Keto Reductase Family                                   & 0.905                                                  \\ \hline
			1S2C            & 331                    & 1.1.1.213          & Tim Beta/Alpha-Barrel                                                   & Oxidoreductase                          & Nadp-Dependent Oxidoreductase                          & Aldo/Keto Reductase Family                                   & 0.904                                                  \\ \hline
			1SVC            & 384                    & NA                 & NA                                                                      & Transcription/Dna                       & NA                                                     & NA                                                           & 0.906                                                  \\ \hline
			1T40            & 316                    & 1.1.1.21           & Tim Beta/Alpha-Barrel                                                   & Oxidoreductase                          & Nadp-Dependent Oxidoreductase                          & Aldo/Keto Reductase Family                                   & 0.916                                                  \\ \hline
			1T48            & 298                    & 3.1.3.48           & (Phosphotyrosine Protein) Phosphatases Ii                               & Hydrolase                               & Protein Tyrosine Phosphatase Superfamily               & Protein-Tyrosine Phosphatase                                 & 0.906                                                  \\ \hline
			1THR            & 308                    & 3.4.21.5           & NA                                                                      & Hydrolase(Serine Proteinase)            & Trypsin-Like Serine Proteases                          & Trypsin                                                      & 0.903                                                  \\ \hline
			1TMB            & 313                    & 3.4.21.5           & NA                                                                      & Hydrolase/Hydrolase Inhibitor           & Trypsin-Like Serine Proteases                          & Trypsin                                                      & 0.905                                                  \\ \hline
			1TMT            & 316                    & 3.4.21.5           & NA                                                                      & Hydrolase/Hydrolase Inhibitor           & Trypsin-Like Serine Proteases                          & Trypsin                                                      & 0.909                                                  \\ \hline
			1UMA            & 305                    & 3.4.21.5           & NA                                                                      & Hydrolase/Hydrolase Inhibitor           & Trypsin-Like Serine Proteases                          & Trypsin                                                      & 0.914                                                  \\ \hline
			1V41            & 288                    & 2.4.2.1            & Phosphorylase/Hydrolase-Like                                            & Transferase                             & NA                                                     & Phosphorylase Superfamily                                    & 0.921                                                  \\ \hline
			1VJY            & 303                    & 2.7.1.37           & Protein Kinase-Like (Pk-Like)                                           & Transferase                             & Phosphorylase Kinase; Domain 1                         & Protein Kinase Domain                                        & 0.931                                                  \\ \hline
			1WAY            & 305                    & 3.4.21.5           & NA                                                                      & Hydrolase/Hydrolase Inhibitor           & NA                                                     & Thrombin Light Chain                                         & 0.903                                                  \\ \hline
			1WBG            & 305                    & 3.4.21.5           & NA                                                                      & Hydrolase/Hydrolase Inhibitor           & NA                                                     & Thrombin Light Chain                                         & 0.905                                                  \\ \hline
			1X96            & 316                    & 1.1.1.21           & Tim Beta/Alpha-Barrel                                                   & Oxidoreductase                          & Nadp-Dependent Oxidoreductase                          & Aldo/Keto Reductase Family                                   & 0.921                                                  \\ \hline
			1X97            & 316                    & 1.1.1.21           & Tim Beta/Alpha-Barrel                                                   & Oxidoreductase                          & Nadp-Dependent Oxidoreductase                          & Aldo/Keto Reductase Family                                   & 0.916                                                  \\ \hline
			1X98            & 316                    & 1.1.1.21           & Tim Beta/Alpha-Barrel                                                   & Oxidoreductase                          & Nadp-Dependent Oxidoreductase                          & Aldo/Keto Reductase Family                                   & 0.912                                                  \\ \hline
			1XAS            & 299                    & 3.2.1.8            & Tim Beta/Alpha-Barrel                                                   & Xylanase A                              & NA                                                     & Glycosyl Hydrolase Family 10                                 & 0.921                                                  \\ \hline
			1XM1            & 305                    & 3.4.21.5           & Trypsin-Like Serine Proteases                                           & Hydrolase/Hydrolase Inhibitor           & Trypsin-Like Serine Proteases                          & Trypsin                                                      & 0.900                                                  \\ \hline
			1YRY            & 289                    & 2.4.2.1            & Phosphorylase/Hydrolase-Like                                            & Transferase                             & NA                                                     & Phosphorylase Superfamily                                    & 0.902                                                  \\ \hline
			1Z3N            & 319                    & 1.1.1.21           & Tim Beta/Alpha-Barrel                                                   & Oxidoreductase                          & Nadp-Dependent Oxidoreductase                          & Aldo/Keto Reductase Family                                   & 0.930                                                  \\ \hline
			1Z89            & 316                    & 1.1.1.21           & Tim Beta/Alpha-Barrel                                                   & Oxidoreductase                          & Nadp-Dependent Oxidoreductase                          & Aldo/Keto Reductase Family                                   & 0.921                                                  \\ \hline
			1Z8A            & 316                    & 1.1.1.21           & Tim Beta/Alpha-Barrel                                                   & Oxidoreductase                          & Nadp-Dependent Oxidoreductase                          & Aldo/Keto Reductase Family                                   & 0.905                                                  \\ \hline
			1ZUA            & 317                    & 1.1.1.-            & NA                                                                      & Oxidoreductase                          & Nadp-Dependent Oxidoreductase                          & Aldo/Keto Reductase Family                                   & 0.913                                                  \\ \hline
	\end{tabular}}

\end{table}

\begin{table}[h]
	\resizebox{\textwidth}{!}{%
		\begin{tabular}{|l|l|l|l|l|l|l|r|}
			\hline
			\textbf{PDB ID} & \textbf{Residue count} & \textbf{EC number} & \textbf{SCOPE fold}                                                     & \textbf{Classification}                 & \textbf{CATH description}                              & \textbf{Protein Family Annotation}                           & \multicolumn{1}{l|}{\textbf{Mean persistent similary}} \\ \hline
			2ACQ            & 315                    & 1.1.1.21           & Tim Beta/Alpha-Barrel                                                   & Oxidoreductase                          & Nadp-Dependent Oxidoreductase                          & Aldo/Keto Reductase Family                                   & 0.905                                                  \\ \hline
			2ACR            & 315                    & 1.1.1.21           & Tim Beta/Alpha-Barrel                                                   & Oxidoreductase                          & Nadp-Dependent Oxidoreductase                          & Aldo/Keto Reductase Family                                   & 0.902                                                  \\ \hline
			2ACU            & 315                    & 1.1.1.21           & Tim Beta/Alpha-Barrel                                                   & Oxidoreductase                          & Nadp-Dependent Oxidoreductase                          & Aldo/Keto Reductase Family                                   & 0.921                                                  \\ \hline
			2AGT            & 319                    & 1.1.1.21           & NA                                                                      & Oxidoreductase                          & Nadp-Dependent Oxidoreductase                          & Aldo/Keto Reductase Family                                   & 0.915                                                  \\ \hline
			2BGD            & 321                    & 3.1.3.48           & (Phosphotyrosine Protein) Phosphatases Ii                               & Hydrolase                               & Protein Tyrosine Phosphatase Superfamily               & Protein-Tyrosine Phosphatase                                 & 0.900                                                  \\ \hline
			2BGE            & 321                    & 3.1.3.48           & (Phosphotyrosine Protein) Phosphatases Ii                               & Hydrolase                               & Protein Tyrosine Phosphatase Superfamily               & Protein-Tyrosine Phosphatase                                 & 0.912                                                  \\ \hline
			2C93            & 307                    & 3.4.21.5           & NA                                                                      & Hydrolase/Hydrolase Inhibitor           & NA                                                     & Thrombin Light Chain                                         & 0.903                                                  \\ \hline
			2CMA            & 327                    & 3.1.3.48           & (Phosphotyrosine Protein) Phosphatases Ii                               & Hydrolase                               & Protein Tyrosine Phosphatase Superfamily               & Protein-Tyrosine Phosphatase                                 & 0.905                                                  \\ \hline
			2DUZ            & 316                    & 1.1.1.21           & Tim Beta/Alpha-Barrel                                                   & Oxidoreductase                          & Nadp-Dependent Oxidoreductase                          & Aldo/Keto Reductase Family                                   & 0.902                                                  \\ \hline
			2DV0            & 316                    & 1.1.1.21           & Tim Beta/Alpha-Barrel                                                   & Oxidoreductase                          & Nadp-Dependent Oxidoreductase                          & Aldo/Keto Reductase Family                                   & 0.910                                                  \\ \hline
			2F2K            & 316                    & 1.1.1.21           & Tim Beta/Alpha-Barrel                                                   & Oxidoreductase                          & Nadp-Dependent Oxidoreductase                          & Aldo/Keto Reductase Family                                   & 0.911                                                  \\ \hline
			2F6F            & 302                    & 3.1.3.48           & NA                                                                      & Hydrolase                               & Protein Tyrosine Phosphatase Superfamily               & Protein-Tyrosine Phosphatase                                 & 0.902                                                  \\ \hline
			2FGB            & 323                    & 1.1.1.62           & Tim Beta/Alpha-Barrel                                                   & Oxidoreductase                          & Nadp-Dependent Oxidoreductase                          & Aldo/Keto Reductase Family                                   & 0.906                                                  \\ \hline
			2FZ8            & 316                    & 1.1.1.21           & Tim Beta/Alpha-Barrel                                                   & Oxidoreductase                          & Nadp-Dependent Oxidoreductase                          & Aldo/Keto Reductase Family                                   & 0.906                                                  \\ \hline
			2FZ9            & 316                    & 1.1.1.21           & Tim Beta/Alpha-Barrel                                                   & Oxidoreductase                          & Nadp-Dependent Oxidoreductase                          & Aldo/Keto Reductase Family                                   & 0.915                                                  \\ \hline
			2FZB            & 316                    & 1.1.1.21           & Tim Beta/Alpha-Barrel                                                   & Oxidoreductase                          & Nadp-Dependent Oxidoreductase                          & Aldo/Keto Reductase Family                                   & 0.920                                                  \\ \hline
			2G3J            & 313                    & 3.2.1.8            & NA                                                                      & Hydrolase                               & Glycosidases                                           & Glycosyl Hydrolase Family 10                                 & 0.915                                                  \\ \hline
			2GGT            & 328                    & NA                 & Thioredoxin Fold                                                        & Chaperone                               & Glutaredoxin                                           & Sco1/Senc                                                    & 0.927                                                  \\ \hline
			2H4G            & 299                    & 3.1.3.48           & (Phosphotyrosine Protein) Phosphatases Ii                               & Hydrolase                               & Protein Tyrosine Phosphatase Superfamily               & Protein-Tyrosine Phosphatase                                 & 0.902                                                  \\ \hline
			2HV5            & 316                    & 1.1.1.21           & Tim Beta/Alpha-Barrel                                                   & Oxidoreductase                          & Nadp-Dependent Oxidoreductase                          & Aldo/Keto Reductase Family                                   & 0.913                                                  \\ \hline
			2HVN            & 316                    & 1.1.1.21           & Tim Beta/Alpha-Barrel                                                   & Oxidoreductase                          & Nadp-Dependent Oxidoreductase                          & Aldo/Keto Reductase Family                                   & 0.918                                                  \\ \hline
			2HVO            & 316                    & 1.1.1.21           & Tim Beta/Alpha-Barrel                                                   & Oxidoreductase                          & Nadp-Dependent Oxidoreductase                          & Aldo/Keto Reductase Family                                   & 0.912                                                  \\ \hline
			2IKG            & 316                    & 1.1.1.21           & Tim Beta/Alpha-Barrel                                                   & Oxidoreductase                          & Nadp-Dependent Oxidoreductase                          & Aldo/Keto Reductase Family                                   & 0.916                                                  \\ \hline
			2IKH            & 316                    & 1.1.1.21           & Tim Beta/Alpha-Barrel                                                   & Oxidoreductase                          & Nadp-Dependent Oxidoreductase                          & Aldo/Keto Reductase Family                                   & 0.914                                                  \\ \hline
			2IKJ            & 316                    & 1.1.1.21           & Tim Beta/Alpha-Barrel                                                   & Oxidoreductase                          & Nadp-Dependent Oxidoreductase                          & Aldo/Keto Reductase Family                                   & 0.905                                                  \\ \hline
			2INE            & 315                    & 1.1.1.21           & Tim Beta/Alpha-Barrel                                                   & Oxidoreductase                          & Nadp-Dependent Oxidoreductase                          & Aldo/Keto Reductase Family                                   & 0.909                                                  \\ \hline
			2INZ            & 315                    & 1.1.1.21           & Tim Beta/Alpha-Barrel                                                   & Oxidoreductase                          & Nadp-Dependent Oxidoreductase                          & Aldo/Keto Reductase Family                                   & 0.903                                                  \\ \hline
			2IQ0            & 315                    & 1.1.1.21           & Tim Beta/Alpha-Barrel                                                   & Oxidoreductase                          & Nadp-Dependent Oxidoreductase                          & Aldo/Keto Reductase Family                                   & 0.909                                                  \\ \hline
			2IQD            & 315                    & 1.1.1.21           & Tim Beta/Alpha-Barrel                                                   & Oxidoreductase                          & Nadp-Dependent Oxidoreductase                          & Aldo/Keto Reductase Family                                   & 0.909                                                  \\ \hline
			2ISF            & 315                    & 1.1.1.21           & Tim Beta/Alpha-Barrel                                                   & Oxidoreductase                          & Nadp-Dependent Oxidoreductase                          & Aldo/Keto Reductase Family                                   & 0.905                                                  \\ \hline
			2J8T            & 316                    & 1.1.1.21           & Tim Beta/Alpha-Barrel                                                   & Oxidoreductase                          & Nadp-Dependent Oxidoreductase                          & Aldo/Keto Reductase Family                                   & 0.903                                                  \\ \hline
			2NVC            & 316                    & 1.1.1.21           & Tim Beta/Alpha-Barrel                                                   & Oxidoreductase                          & Nadp-Dependent Oxidoreductase                          & Aldo/Keto Reductase Family                                   & 0.913                                                  \\ \hline
			2PD5            & 316                    & 1.1.1.21           & NA                                                                      & Oxidoreductase                          & Nadp-Dependent Oxidoreductase                          & Aldo/Keto Reductase Family                                   & 0.928                                                  \\ \hline
			2PD9            & 316                    & 1.1.1.21           & NA                                                                      & Oxidoreductase                          & Nadp-Dependent Oxidoreductase                          & Aldo/Keto Reductase Family                                   & 0.907                                                  \\ \hline
			2PDB            & 316                    & 1.1.1.21           & NA                                                                      & Oxidoreductase                          & Nadp-Dependent Oxidoreductase                          & Aldo/Keto Reductase Family                                   & 0.918                                                  \\ \hline
			2PDC            & 316                    & 1.1.1.21           & NA                                                                      & Oxidoreductase                          & Nadp-Dependent Oxidoreductase                          & Aldo/Keto Reductase Family                                   & 0.923                                                  \\ \hline
			2PDF            & 316                    & 1.1.1.21           & NA                                                                      & Oxidoreductase                          & Nadp-Dependent Oxidoreductase                          & Aldo/Keto Reductase Family                                   & 0.924                                                  \\ \hline
			2PDG            & 316                    & 1.1.1.21           & Tim Beta/Alpha-Barrel                                                   & Oxidoreductase                          & Nadp-Dependent Oxidoreductase                          & Aldo/Keto Reductase Family                                   & 0.909                                                  \\ \hline
			2PDH            & 316                    & 1.1.1.21           & NA                                                                      & Oxidoreductase                          & Nadp-Dependent Oxidoreductase                          & Aldo/Keto Reductase Family                                   & 0.907                                                  \\ \hline
			2PDI            & 316                    & 1.1.1.21           & NA                                                                      & Oxidoreductase                          & Nadp-Dependent Oxidoreductase                          & Aldo/Keto Reductase Family                                   & 0.912                                                  \\ \hline
			2PDJ            & 316                    & 1.1.1.21           & NA                                                                      & Oxidoreductase                          & Nadp-Dependent Oxidoreductase                          & Aldo/Keto Reductase Family                                   & 0.903                                                  \\ \hline
			2PDK            & 316                    & 1.1.1.21           & NA                                                                      & Oxidoreductase                          & Nadp-Dependent Oxidoreductase                          & Aldo/Keto Reductase Family                                   & 0.912                                                  \\ \hline
			2PDL            & 316                    & 1.1.1.21           & NA                                                                      & Oxidoreductase                          & Nadp-Dependent Oxidoreductase                          & Aldo/Keto Reductase Family                                   & 0.917                                                  \\ \hline
			2PDN            & 316                    & 1.1.1.21           & NA                                                                      & Oxidoreductase                          & Nadp-Dependent Oxidoreductase                          & Aldo/Keto Reductase Family                                   & 0.927                                                  \\ \hline
			2PDP            & 316                    & 1.1.1.21           & NA                                                                      & Oxidoreductase                          & Nadp-Dependent Oxidoreductase                          & Aldo/Keto Reductase Family                                   & 0.914                                                  \\ \hline
			2PDQ            & 316                    & 1.1.1.21           & NA                                                                      & Oxidoreductase                          & Nadp-Dependent Oxidoreductase                          & Aldo/Keto Reductase Family                                   & 0.904                                                  \\ \hline
			2PDW            & 316                    & 1.1.1.21           & NA                                                                      & Oxidoreductase                          & Nadp-Dependent Oxidoreductase                          & Aldo/Keto Reductase Family                                   & 0.904                                                  \\ \hline
			2PEV            & 316                    & 1.1.1.21           & Tim Beta/Alpha-Barrel                                                   & Oxidoreductase                          & Nadp-Dependent Oxidoreductase                          & Aldo/Keto Reductase Family                                   & 0.903                                                  \\ \hline
			2PGQ            & 304                    & 3.4.21.5           & NA                                                                      & Hydrolase/Hydrolase Inhibitor           & Epsilon-Thrombin, Subunit L                            & Thrombin Light Chain                                         & 0.902                                                  \\ \hline
			2PZN            & 316                    & 1.1.1.21           & Tim Beta/Alpha-Barrel                                                   & Oxidoreductase                          & Nadp-Dependent Oxidoreductase                          & Aldo/Keto Reductase Family                                   & 0.925                                                  \\ \hline
			2Q0N            & 312                    & 2.7.11.1           & NA                                                                      & Transferase                             & Phosphorylase Kinase; Domain 1                         & Protein Kinase Domain                                        & 0.902                                                  \\ \hline
			2QBR            & 299                    & 3.1.3.48           & NA                                                                      & Hydrolase                               & Protein Tyrosine Phosphatase Superfamily               & Protein-Tyrosine Phosphatase                                 & 0.900                                                  \\ \hline
			2R24            & 316                    & 1.1.1.21           & NA                                                                      & Oxidoreductase                          & Nadp-Dependent Oxidoreductase                          & Aldo/Keto Reductase Family                                   & 0.927                                                  \\ \hline
			2RLC            & 328                    & 3.5.1.24           & NA                                                                      & Hydrolase                               & Penicillin V Acylase; Chain A                          & Linear Amide C-N Hydrolases, Choloylglycine Hydrolase Family & 0.910                                                  \\ \hline
			2WOT            & 306                    & 2.7.11.30          & NA                                                                      & Transferase                             & Transferase(Phosphotransferase) Domain 1               & Protein Kinase Domain                                        & 0.901                                                  \\ \hline
			2WOU            & 306                    & 2.7.11.30          & NA                                                                      & Transferase                             & Phosphorylase Kinase; Domain 1                         & Protein Kinase Domain                                        & 0.917                                                  \\ \hline
			3BCJ            & 316                    & 1.1.1.21           & Tim Beta/Alpha-Barrel                                                   & Oxidoreductase                          & Nadp-Dependent Oxidoreductase                          & Aldo/Keto Reductase Family                                   & 0.903                                                  \\ \hline
			3C3U            & 323                    & 1.1.1.149          & Tim Beta/Alpha-Barrel                                                   & Oxidoreductase                          & Nadp-Dependent Oxidoreductase                          & Aldo/Keto Reductase Family                                   & 0.906                                                  \\ \hline
			3D1V            & 289                    & 2.4.2.1            & NA                                                                      & Transferase                             & NA                                                     & Phosphorylase Superfamily                                    & 0.903                                                  \\ \hline
			3D42            & 316                    & 3.1.3.48           & NA                                                                      & Hydrolase                               & Protein Tyrosine Phosphatase Superfamily               & Protein-Tyrosine Phosphatase                                 & 0.930                                                  \\ \hline
			3D9C            & 321                    & 3.1.3.48           & NA                                                                      & Hydrolase                               & Protein Tyrosine Phosphatase Superfamily               & Protein-Tyrosine Phosphatase                                 & 0.914                                                  \\ \hline
			3DN5            & 316                    & 1.1.1.21           & NA                                                                      & Oxidoreductase                          & Nadp-Dependent Oxidoreductase                          & Aldo/Keto Reductase Family                                   & 0.921                                                  \\ \hline
			3FMN            & 372                    & 2.7.11.24          & NA                                                                      & Signaling Protein, Transferase          & Phosphorylase Kinase; Domain 1                         & Protein Kinase Domain                                        & 0.906                                                  \\ \hline
			3G5E            & 319                    & 1.1.1.21           & NA                                                                      & Oxidoreductase                          & Nadp-Dependent Oxidoreductase                          & Aldo/Keto Reductase Family                                   & 0.919                                                  \\ \hline
			3GHR            & 316                    & 1.1.1.21           & NA                                                                      & Oxidoreductase                          & Nadp-Dependent Oxidoreductase                          & Aldo/Keto Reductase Family                                   & 0.901                                                  \\ \hline
			3GHS            & 316                    & 1.1.1.21           & NA                                                                      & Oxidoreductase                          & Nadp-Dependent Oxidoreductase                          & Aldo/Keto Reductase Family                                   & 0.904                                                  \\ \hline
			3GHT            & 316                    & 1.1.1.21           & NA                                                                      & Oxidoreductase                          & Nadp-Dependent Oxidoreductase                          & Aldo/Keto Reductase Family                                   & 0.912                                                  \\ \hline
			3GHU            & 316                    & 1.1.1.21           & NA                                                                      & Oxidoreductase                          & Nadp-Dependent Oxidoreductase                          & Aldo/Keto Reductase Family                                   & 0.915                                                  \\ \hline
			3GUG            & 323                    & 1.1.1.-            & NA                                                                      & Oxidoreductase                          & Nadp-Dependent Oxidoreductase                          & Aldo/Keto Reductase Family                                   & 0.903                                                  \\ \hline
			3HMM            & 303                    & 2.7.11.30          & NA                                                                      & Transferase                             & Transferase(Phosphotransferase) Domain 1               & Protein Kinase Domain                                        & 0.912                                                  \\ \hline
			3HRB            & 359                    & 2.7.11.24          & NA                                                                      & Transferase                             & Phosphorylase Kinase; Domain 1                         & Protein Kinase Domain                                        & 0.915                                                  \\ \hline
			3INY            & 289                    & 2.4.2.1            & NA                                                                      & Transferase                             & NA                                                     & Phosphorylase Superfamily                                    & 0.924                                                  \\ \hline
			3LEN            & 316                    & 1.1.1.21           & NA                                                                      & Oxidoreductase/Oxidoreductase Inhibitor & Nadp-Dependent Oxidoreductase                          & Aldo/Keto Reductase Family                                   & 0.916                                                  \\ \hline
			3M0I            & 316                    & 1.1.1.21           & NA                                                                      & Oxidoreductase/Oxidoreductase Inhibitor & Nadp-Dependent Oxidoreductase                          & Aldo/Keto Reductase Family                                   & 0.910                                                  \\ \hline
			3M4H            & 316                    & 1.1.1.21           & NA                                                                      & Oxidoreductase/Oxidoreductase Inhibitor & Nadp-Dependent Oxidoreductase                          & Aldo/Keto Reductase Family                                   & 0.907                                                  \\ \hline
			3M64            & 316                    & 1.1.1.21           & NA                                                                      & Oxidoreductase/Oxidoreductase Inhibitor & Nadp-Dependent Oxidoreductase                          & Aldo/Keto Reductase Family                                   & 0.909                                                  \\ \hline
			3MB9            & 316                    & 1.1.1.21           & NA                                                                      & Oxidoreductase/Oxidoreductase Inhibitor & Nadp-Dependent Oxidoreductase                          & Aldo/Keto Reductase Family                                   & 0.919                                                  \\ \hline
			3MC5            & 316                    & 1.1.1.21           & NA                                                                      & Oxidoreductase/Oxidoreductase Inhibitor & Nadp-Dependent Oxidoreductase                          & Aldo/Keto Reductase Family                                   & 0.915                                                  \\ \hline
			3MFR            & 351                    & 2.7.11.1           & NA                                                                      & Transferase                             & Phosphorylase Kinase; Domain 1                         & Protein Kinase Domain                                        & 0.911                                                  \\ \hline
			3MFS            & 351                    & 2.7.11.1           & NA                                                                      & Transferase                             & Phosphorylase Kinase; Domain 1                         & Protein Kinase Domain                                        & 0.912                                                  \\ \hline
			3MFT            & 351                    & 2.7.11.1           & NA                                                                      & Transferase                             & Transferase(Phosphotransferase) Domain 1               & Protein Kinase Domain                                        & 0.903                                                  \\ \hline
			3MFU            & 351                    & 2.7.11.1           & NA                                                                      & Transferase                             & Phosphorylase Kinase; Domain 1                         & Protein Kinase Domain                                        & 0.917                                                  \\ \hline
			3P2V            & 316                    & 1.1.1.21           & NA                                                                      & Oxidoreductase/Oxidoreductase Inhibitor & Nadp-Dependent Oxidoreductase                          & Aldo/Keto Reductase Family                                   & 0.921                                                  \\ \hline
			3QKP            & 321                    & 3.1.3.48           & NA                                                                      & Hydrolase                               & Protein Tyrosine Phosphatase Superfamily               & Protein-Tyrosine Phosphatase                                 & 0.902                                                  \\ \hline
	\end{tabular}}

\end{table}

\begin{table}[h]
	\resizebox{\textwidth}{!}{%
		\begin{tabular}{|l|l|l|l|l|l|l|r|}
			\hline
			\textbf{PDB ID} & \textbf{Residue count} & \textbf{EC number} & \textbf{SCOPE fold}                                                     & \textbf{Classification}                 & \textbf{CATH description}                              & \textbf{Protein Family Annotation}                           & \multicolumn{1}{l|}{\textbf{Mean persistent similary}} \\ \hline
			3R43            & 331                    & 1.-.-.-            & NA                                                                      & Oxidoreductase/Oxidoreductase Inhibitor & Nadp-Dependent Oxidoreductase                          & Aldo/Keto Reductase Family                                   & 0.907                                                  \\ \hline
			3R58            & 331                    & 1.-.-.-            & NA                                                                      & Oxidoreductase/Oxidoreductase Inhibitor & Nadp-Dependent Oxidoreductase                          & Aldo/Keto Reductase Family                                   & 0.911                                                  \\ \hline
			3R6I            & 331                    & 1.-.-.-            & NA                                                                      & Oxidoreductase/Oxidoreductase Inhibitor & Nadp-Dependent Oxidoreductase                          & Aldo/Keto Reductase Family                                   & 0.903                                                  \\ \hline
			3R7M            & 331                    & 1.1.1.213          & NA                                                                      & Oxidoreductase/Oxidoreductase Inhibitor & Nadp-Dependent Oxidoreductase                          & Aldo/Keto Reductase Family                                   & 0.926                                                  \\ \hline
			3R8G            & 331                    & 1.-.-.-            & NA                                                                      & Oxidoreductase/Oxidoreductase Inhibitor & Nadp-Dependent Oxidoreductase                          & Aldo/Keto Reductase Family                                   & 0.931                                                  \\ \hline
			3RX2            & 336                    & 1.1.1.21           & NA                                                                      & Oxidoreductase                          & Nadp-Dependent Oxidoreductase                          & Aldo/Keto Reductase Family                                   & 0.907                                                  \\ \hline
			3RX3            & 336                    & 1.1.1.21           & NA                                                                      & Oxidoreductase                          & Nadp-Dependent Oxidoreductase                          & Aldo/Keto Reductase Family                                   & 0.914                                                  \\ \hline
			3RX4            & 336                    & 1.1.1.21           & NA                                                                      & Oxidoreductase                          & Nadp-Dependent Oxidoreductase                          & Aldo/Keto Reductase Family                                   & 0.924                                                  \\ \hline
			3S3G            & 336                    & 1.1.1.21           & NA                                                                      & Oxidoreductase                          & Nadp-Dependent Oxidoreductase                          & Aldo/Keto Reductase Family                                   & 0.914                                                  \\ \hline
			3T42            & 319                    & 1.1.1.21           & NA                                                                      & Oxidoreductase/Oxidoreductase Inhibitor & Nadp-Dependent Oxidoreductase                          & Aldo/Keto Reductase Family                                   & 0.905                                                  \\ \hline
			3U2C            & 316                    & 1.1.1.21           & NA                                                                      & Oxidoreductase/Oxidoreductase Inhibitor & Nadp-Dependent Oxidoreductase                          & Aldo/Keto Reductase Family                                   & 0.910                                                  \\ \hline
			3UFY            & 331                    & 1.1.1.213          & NA                                                                      & Oxidoreductase                          & Nadp-Dependent Oxidoreductase                          & Aldo/Keto Reductase Family                                   & 0.924                                                  \\ \hline
			3UG8            & 331                    & 1.1.1.213          & NA                                                                      & Oxidoreductase                          & Nadp-Dependent Oxidoreductase                          & Aldo/Keto Reductase Family                                   & 0.913                                                  \\ \hline
			3UGR            & 331                    & 1.1.1.213          & NA                                                                      & Oxidoreductase                          & Nadp-Dependent Oxidoreductase                          & Aldo/Keto Reductase Family                                   & 0.922                                                  \\ \hline
			3UWE            & 331                    & 1.1.1.213          & NA                                                                      & Oxidoreductase                          & Nadp-Dependent Oxidoreductase                          & Aldo/Keto Reductase Family                                   & 0.901                                                  \\ \hline
			3V35            & 336                    & 1.1.1.21           & NA                                                                      & Oxidoreductase                          & Nadp-Dependent Oxidoreductase                          & Aldo/Keto Reductase Family                                   & 0.917                                                  \\ \hline
			3V36            & 336                    & 1.1.1.21           & NA                                                                      & Oxidoreductase                          & Nadp-Dependent Oxidoreductase                          & Aldo/Keto Reductase Family                                   & 0.902                                                  \\ \hline
			3VXF            & 315                    & 3.4.21.5           & NA                                                                      & Hydrolase/Hydrolase Inhibitor           & NA                                                     & Trypsin                                                      & 0.907                                                  \\ \hline
			4ANP            & 324                    & 1.14.16.1          & NA                                                                      & Oxidoreductase                          & Phenylalanine Hydroxylase                              & Biopterin-Dependent Aromatic Amino Acid Hydroxylase          & 0.901                                                  \\ \hline
			4AX9            & 296                    & 3.4.21.5           & NA                                                                      & Hydrolase/Hydrolase Inhibitor           & Trypsin-Like Serine Proteases                          & Trypsin                                                      & 0.901                                                  \\ \hline
			4D0R            & 269                    & 1.3.1.9            & NA                                                                      & Oxidoreductase                          & NA                                                     & Enoyl-(Acyl Carrier Protein) Reductase                       & 0.906                                                  \\ \hline
			4DZ5            & 331                    & 1.-.-.-            & NA                                                                      & Oxidoreductase                          & Nadp-Dependent Oxidoreductase                          & Aldo/Keto Reductase Family                                   & 0.908                                                  \\ \hline
			4E05            & 356                    & 3.4.21.5           & NA                                                                      & Hydrolase/Hydrolase Inhibitor           & Trypsin-Like Serine Proteases                          & Trypsin                                                      & 0.916                                                  \\ \hline
			4E97            & 374                    & 3.2.1.17           & NA                                                                      & Hydrolase                               & NA                                                     & Phage Lysozyme                                               & 0.901                                                  \\ \hline
			4EKP            & 374                    & 3.2.1.17           & NA                                                                      & Hydrolase                               & NA                                                     & Phage Lysozyme                                               & 0.901                                                  \\ \hline
			4FA3            & 331                    & 1.-.-.-            & NA                                                                      & Oxidoreductase/Oxidoreductase Inhibitor & Nadp-Dependent Oxidoreductase                          & Aldo/Keto Reductase Family                                   & 0.925                                                  \\ \hline
			4FAL            & 331                    & 1.1.1.213          & NA                                                                      & Oxidoreductase/Oxidoreductase Inhibitor & Nadp-Dependent Oxidoreductase                          & Aldo/Keto Reductase Family                                   & 0.907                                                  \\ \hline
			4FV0            & 360                    & 2.7.11.24          & NA                                                                      & Transferase                             & Phosphorylase Kinase; Domain 1                         & Protein Kinase Domain                                        & 0.908                                                  \\ \hline
			4FV9            & 360                    & 2.7.11.24          & NA                                                                      & Transferase                             & Phosphorylase Kinase; Domain 1                         & Protein Kinase Domain                                        & 0.908                                                  \\ \hline
			4G6N            & 360                    & 2.7.11.24          & NA                                                                      & Transferase                             & Transferase(Phosphotransferase) Domain 1               & Protein Kinase Domain                                        & 0.902                                                  \\ \hline
			4GCA            & 315                    & 1.1.1.21           & NA                                                                      & Oxidoreductase/Oxidoreductase Inhibitor & NA                                                     & Aldo/Keto Reductase Family                                   & 0.906                                                  \\ \hline
			4H7C            & 331                    & 1.-.-.-            & NA                                                                      & Oxidoreductase/Oxidoreductase Inhibitor & Nadp-Dependent Oxidoreductase                          & Aldo/Keto Reductase Family                                   & 0.908                                                  \\ \hline
			4I7J            & 374                    & 3.2.1.17           & NA                                                                      & Hydrolase                               & NA                                                     & Phage Lysozyme                                               & 0.902                                                  \\ \hline
			4I7L            & 374                    & 3.2.1.17           & NA                                                                      & Hydrolase                               & NA                                                     & Phage Lysozyme                                               & 0.903                                                  \\ \hline
			4I7O            & 374                    & 3.2.1.17           & NA                                                                      & Hydrolase                               & NA                                                     & Phage Lysozyme                                               & 0.901                                                  \\ \hline
			4I7R            & 374                    & 3.2.1.17           & NA                                                                      & Hydrolase                               & NA                                                     & Phage Lysozyme                                               & 0.903                                                  \\ \hline
			4I7S            & 374                    & 3.2.1.17           & NA                                                                      & Hydrolase                               & NA                                                     & Phage Lysozyme                                               & 0.903                                                  \\ \hline
			4IGS            & 316                    & 1.1.1.21           & NA                                                                      & Oxidoreductase/Oxidoreductase Inhibitor & NA                                                     & Aldo/Keto Reductase Family                                   & 0.913                                                  \\ \hline
			4JII            & 318                    & 1.1.1.-            & NA                                                                      & Oxidoreductase/Oxidoreductase Inhibitor & NA                                                     & Aldo/Keto Reductase Family                                   & 0.927                                                  \\ \hline
			4JIR            & 316                    & 1.1.1.21           & NA                                                                      & Oxidoreductase/Oxidoreductase Inhibitor & NA                                                     & Aldo/Keto Reductase Family                                   & 0.928                                                  \\ \hline
			4LAU            & 316                    & 1.1.1.21           & NA                                                                      & Oxidoreductase                          & NA                                                     & Aldo/Keto Reductase Family                                   & 0.905                                                  \\ \hline
			4LAZ            & 316                    & 1.1.1.21           & NA                                                                      & Oxidoreductase                          & NA                                                     & Aldo/Keto Reductase Family                                   & 0.904                                                  \\ \hline
			4LB3            & 316                    & 1.1.1.21           & NA                                                                      & Oxidoreductase                          & NA                                                     & Aldo/Keto Reductase Family                                   & 0.905                                                  \\ \hline
			4LB4            & 316                    & 1.1.1.21           & NA                                                                      & Oxidoreductase                          & NA                                                     & Aldo/Keto Reductase Family                                   & 0.904                                                  \\ \hline
			4LBR            & 316                    & 1.1.1.21           & NA                                                                      & Oxidoreductase                          & NA                                                     & Aldo/Keto Reductase Family                                   & 0.901                                                  \\ \hline
			4LBS            & 316                    & 1.1.1.21           & NA                                                                      & Oxidoreductase                          & NA                                                     & Aldo/Keto Reductase Family                                   & 0.902                                                  \\ \hline
			4NKC            & 315                    & 1.1.1.21           & NA                                                                      & Oxidoreductase/Oxidoreductase Inhibitor & NA                                                     & Aldo/Keto Reductase Family                                   & 0.915                                                  \\ \hline
			4O6E            & 368                    & 2.7.11.24          & NA                                                                      & Transferase/Transferase Inhibitor       & NA                                                     & Protein Kinase Domain                                        & 0.903                                                  \\ \hline
			4PR4            & 315                    & 1.1.1.21           & NA                                                                      & Oxidoreductase/Oxidoreductase Inhibitor & NA                                                     & Aldo/Keto Reductase Family                                   & 0.917                                                  \\ \hline
			4PRR            & 315                    & 1.1.1.21           & NA                                                                      & Oxidoreductase/Oxidoreductase Inhibitor & NA                                                     & Aldo/Keto Reductase Family                                   & 0.920                                                  \\ \hline
			4PRT            & 316                    & 1.1.1.21           & NA                                                                      & Oxidoreductase/Oxidoreductase Inhibitor & NA                                                     & Aldo/Keto Reductase Family                                   & 0.911                                                  \\ \hline
			4PUU            & 316                    & 1.1.1.21           & NA                                                                      & Oxidoreductase/Oxidoreductase Inhibitor & NA                                                     & Aldo/Keto Reductase Family                                   & 0.911                                                  \\ \hline
			4PUW            & 316                    & 1.1.1.21           & NA                                                                      & Oxidoreductase/Oxidoreductase Inhibitor & NA                                                     & Aldo/Keto Reductase Family                                   & 0.914                                                  \\ \hline
			4Q7B            & 315                    & 1.1.1.21           & NA                                                                      & Oxidoreductase/Oxidoreductase Inhibitor & NA                                                     & Aldo/Keto Reductase Family                                   & 0.913                                                  \\ \hline
			4QAH            & 299                    & 3.1.3.48           & NA                                                                      & Hydrolase                               & NA                                                     & Protein-Tyrosine Phosphatase                                 & 0.914                                                  \\ \hline
			4QAP            & 299                    & 3.1.3.48           & NA                                                                      & Hydrolase                               & NA                                                     & Protein-Tyrosine Phosphatase                                 & 0.908                                                  \\ \hline
			4QBE            & 298                    & 3.1.3.48           & NA                                                                      & Hydrolase                               & NA                                                     & Protein-Tyrosine Phosphatase                                 & 0.905                                                  \\ \hline
			4QBW            & 299                    & 3.1.3.48           & NA                                                                      & Hydrolase                               & NA                                                     & Protein-Tyrosine Phosphatase                                 & 0.910                                                  \\ \hline
			4QBX            & 316                    & 1.1.1.21           & NA                                                                      & Oxidoreductase/Oxidoreductase Inhibitor & NA                                                     & Aldo/Keto Reductase Family                                   & 0.912                                                  \\ \hline
			4QX4            & 316                    & 1.1.1.21           & NA                                                                      & Oxidoreductase/Oxidoreductase Inhibitor & NA                                                     & Aldo/Keto Reductase Family                                   & 0.910                                                  \\ \hline
			4RPQ            & 315                    & 1.1.1.21           & NA                                                                      & Oxidoreductase/Oxidoreductase Inhibitor & NA                                                     & Aldo/Keto Reductase Family                                   & 0.916                                                  \\ \hline
			4WRH            & 331                    & 1.-.-.-            & NA                                                                      & Oxidoreductase/Oxidoreductase Inhibitor & NA                                                     & Aldo/Keto Reductase Family                                   & 0.909                                                  \\ \hline
			4X0M            & 305                    & 2.7.11.30          & NA                                                                      & Transferase                             & NA                                                     & Protein Kinase Domain                                        & 0.914                                                  \\ \hline
			4X2F            & 305                    & 2.7.11.30          & NA                                                                      & Transferase/Transferase Inhibitor       & NA                                                     & Protein Kinase Domain                                        & 0.915                                                  \\ \hline
	\end{tabular}}

\end{table}

\begin{table}[h]
	\resizebox{\textwidth}{!}{%
		\begin{tabular}{|l|l|l|l|l|l|l|r|}
			\hline
			\textbf{PDB ID} & \textbf{Residue count} & \textbf{EC number} & \textbf{SCOPE fold}                                                     & \textbf{Classification}                 & \textbf{CATH description}                              & \textbf{Protein Family Annotation}                           & \multicolumn{1}{l|}{\textbf{Mean persistent similary}} \\ \hline
			4X2G            & 305                    & 2.7.11.30          & NA                                                                      & Transferase/Transferase Inhibitor       & NA                                                     & Protein Kinase Domain                                        & 0.909                                                  \\ \hline
			4X2J            & 305                    & 2.7.11.30          & NA                                                                      & Transferase                             & NA                                                     & Protein Kinase Domain                                        & 0.916                                                  \\ \hline
			4X2K            & 305                    & 2.7.11.30          & NA                                                                      & Transferase                             & NA                                                     & Protein Kinase Domain                                        & 0.916                                                  \\ \hline
			4X2N            & 305                    & 2.7.11.30          & NA                                                                      & Transferase                             & NA                                                     & Protein Kinase Domain                                        & 0.920                                                  \\ \hline
			4XZI            & 316                    & 1.1.1.21           & NA                                                                      & Oxidoreductase                          & NA                                                     & Aldo/Keto Reductase Family                                   & 0.905                                                  \\ \hline
			4YS1            & 316                    & 1.1.1.21           & NA                                                                      & Oxidoreductase                          & NA                                                     & Aldo/Keto Reductase Family                                   & 0.908                                                  \\ \hline
			4YU1            & 316                    & 1.1.1.21           & NA                                                                      & Oxidoreductase                          & NA                                                     & Aldo/Keto Reductase Family                                   & 0.924                                                  \\ \hline
			4ZRT            & 309                    & 3.1.3.48           & NA                                                                      & Hydrolase                               & NA                                                     & Protein-Tyrosine Phosphatase                                 & 0.906                                                  \\ \hline
			4ZZN            & 350                    & 2.7.11.24          & NA                                                                      & Transferase                             & NA                                                     & Protein Kinase Domain                                        & 0.906                                                  \\ \hline
			5E8Z            & 307                    & 2.7.11.30          & NA                                                                      & Transferase/Transferase Inhibitor       & NA                                                     & Protein Kinase Domain                                        & 0.908                                                  \\ \hline
			5GDS            & 321                    & 3.4.21.5           & NA                                                                      & Hydrolase/Hydrolase Inhibitor           & Trypsin-Like Serine Proteases                          & Trypsin                                                      & 0.909                                                  \\ \hline
			5GIM            & 325                    & 3.4.21.5           & NA                                                                      & Hydrolase/Hydrolase Inhibitor           & NA                                                     & Thrombin Light Chain                                         & 0.905                                                  \\ \hline
			5JFD            & 307                    & 3.4.21.5           & NA                                                                      & Hydrolase                               & NA                                                     & Trypsin                                                      & 0.903                                                  \\ \hline
			5KAA            & 289                    & 3.1.3.48           & NA                                                                      & Hydrolase                               & NA                                                     & Protein-Tyrosine Phosphatase                                 & 0.909                                                  \\ \hline
			5LUC            & 3224                   & 2.6.1.51           & NA                                                                      & Transferase                             & NA                                                     & Aminotransferase Class-V                                     & 0.918                                                  \\ \hline
			5NHH            & 381                    & 2.7.11.24          & NA                                                                      & Transferase                             & NA                                                     & Protein Kinase Domain                                        & 0.901                                                  \\ \hline
			5QIM            & 306                    & 2.7.11.30          & NA                                                                      & Transferase/Transferase Inhibitor       & NA                                                     & Protein Kinase Domain                                        & 0.908                                                  \\ \hline
			5TC6            & 297                    & 2.4.2.28           & NA                                                                      & Transferase/Transferase Inhibitor       & NA                                                     & Phosphorylase Superfamily                                    & 0.900                                                  \\ \hline
			5TC8            & 297                    & 2.4.2.28           & NA                                                                      & Transferase/Transferase Inhibitor       & NA                                                     & Phosphorylase Superfamily                                    & 0.904                                                  \\ \hline
			5TE0            & 347                    & 2.7.11.1           & NA                                                                      & Transferase/Transferase Inhibitor       & NA                                                     & Protein Kinase Domain                                        & 0.904                                                  \\ \hline
			5USQ            & 299                    & 2.7.11.30          & NA                                                                      & Transferase/Transferase Inhibitor       & NA                                                     & Protein Kinase Domain                                        & 0.910                                                  \\ \hline
			5Y7N            & 316                    & 1.1.1.-            & NA                                                                      & Oxidoreductase                          & NA                                                     & Aldo/Keto Reductase Family                                   & 0.912                                                  \\ \hline
			6B8T            & 321                    & 3.1.3.48           & NA                                                                      & Signaling Protein                       & NA                                                     & Protein-Tyrosine Phosphatase                                 & 0.903                                                  \\ \hline
			6B8X            & 321                    & 3.1.3.48           & NA                                                                      & Signaling Protein                       & NA                                                     & Protein-Tyrosine Phosphatase                                 & 0.902                                                  \\ \hline
			6B8Y            & 307                    & 2.7.11.30          & NA                                                                      & Transferase/Transferase Inhibitor       & NA                                                     & Protein Kinase Domain                                        & 0.907                                                  \\ \hline
			6F7R            & 316                    & 1.1.1.21           & NA                                                                      & Oxidoreductase                          & NA                                                     & Aldo/Keto Reductase Family                                   & 0.900                                                  \\ \hline
			6F81            & 316                    & 1.1.1.21           & NA                                                                      & Oxidoreductase                          & NA                                                     & Aldo/Keto Reductase Family                                   & 0.904                                                  \\ \hline
			6F82            & 316                    & 1.1.1.21           & NA                                                                      & Oxidoreductase                          & NA                                                     & Aldo/Keto Reductase Family                                   & 0.913                                                  \\ \hline
			6F84            & 316                    & 1.1.1.21           & NA                                                                      & Oxidoreductase                          & NA                                                     & Aldo/Keto Reductase Family                                   & 0.916                                                  \\ \hline
			6F8O            & 317                    & 1.1.1.21           & NA                                                                      & Oxidoreductase                          & NA                                                     & Aldo/Keto Reductase Family                                   & 0.905                                                  \\ \hline
			6G6J            & 354                    & NA                 & NA                                                                      & Apoptosis                               & NA                                                     & Helix-Loop-Helix Dna-Binding Domain                          & 0.905                                                  \\ \hline
			6G8X            & 368                    & 2.7.11.24          & NA                                                                      & Signaling Protein                       & NA                                                     & Protein Kinase Domain                                        & 0.906                                                  \\ \hline
			6G91            & 368                    & 2.7.11.24          & NA                                                                      & Signaling Protein                       & NA                                                     & Protein Kinase Domain                                        & 0.911                                                  \\ \hline
			6G9A            & 368                    & 2.7.11.24          & NA                                                                      & Signaling Protein                       & NA                                                     & Protein Kinase Domain                                        & 0.920                                                  \\ \hline
			6G9K            & 368                    & 2.7.11.24          & NA                                                                      & Signaling Protein                       & NA                                                     & Protein Kinase Domain                                        & 0.901                                                  \\ \hline
			6G9M            & 368                    & 2.7.11.24          & NA                                                                      & Signaling Protein                       & NA                                                     & Protein Kinase Domain                                        & 0.910                                                  \\ \hline
			6NBS            & 367                    & 2.7.11.24          & NA                                                                      & Transferase/Transferase Inhibitor       & NA                                                     & Protein Kinase Domain                                        & 0.908                                                  \\ \hline
			6OMY            & 297                    & 3.1.3.48           & NA                                                                      & Hydrolase                               & NA                                                     & Protein-Tyrosine Phosphatase                                 & 0.902                                                  \\ \hline
			6OPG            & 354                    & 2.7.11.24          & NA                                                                      & Transferase                             & NA                                                     & Protein Kinase Domain                                        & 0.906                                                  \\ \hline
			6OPI            & 354                    & 2.7.11.24          & NA                                                                      & Transferase                             & NA                                                     & Protein Kinase Domain                                        & 0.907                                                  \\ \hline
			6PFW            & 297                    & 3.1.3.48           & NA                                                                      & Hydrolase                               & NA                                                     & Protein-Tyrosine Phosphatase                                 & 0.909                                                  \\ \hline
			6PG0            & 297                    & 3.1.3.48           & NA                                                                      & Hydrolase                               & NA                                                     & Protein-Tyrosine Phosphatase                                 & 0.901                                                  \\ \hline
			6PHA            & 297                    & 3.1.3.48           & NA                                                                      & Hydrolase                               & NA                                                     & Protein-Tyrosine Phosphatase                                 & 0.904                                                  \\ \hline
			6PHS            & 297                    & 3.1.3.48           & NA                                                                      & Hydrolase                               & NA                                                     & Protein-Tyrosine Phosphatase                                 & 0.908                                                  \\ \hline
			6Q7S            & 368                    & 2.7.11.24          & NA                                                                      & Signaling Protein                       & NA                                                     & Protein Kinase Domain                                        & 0.905                                                  \\ \hline
			6Q7T            & 368                    & 2.7.11.24          & NA                                                                      & Signaling Protein                       & NA                                                     & Protein Kinase Domain                                        & 0.911                                                  \\ \hline
			6QA1            & 368                    & 2.7.11.24          & NA                                                                      & Signaling Protein                       & NA                                                     & Protein Kinase Domain                                        & 0.921                                                  \\ \hline
			6QA4            & 368                    & 2.7.11.24          & NA                                                                      & Signaling Protein                       & NA                                                     & Protein Kinase Domain                                        & 0.909                                                  \\ \hline
			6QAL            & 368                    & 2.7.11.24          & NA                                                                      & Signaling Protein                       & NA                                                     & Protein Kinase Domain                                        & 0.924                                                  \\ \hline
			6QAW            & 368                    & 2.7.11.24          & NA                                                                      & Signaling Protein                       & NA                                                     & Protein Kinase Domain                                        & 0.902                                                  \\ \hline
			6SLG            & 386                    & 2.7.11.24          & NA                                                                      & Transferase                             & NA                                                     & Protein Kinase Domain                                        & 0.904                                                  \\ \hline
	\end{tabular}}
	\caption{Proteins targeted by Drugbank FDA-approved medications showing average persistent similarity measures higher than 0.9 with 6M2Q.}
	\label{Table_6m2q_similary_d}
\end{table}

\begin{sidewaystable} 
	\begin{tabular}{lcccccc}
		\multicolumn{1}{c}{\small{\textbf{Drug name}}} & \small{\textbf{Drug id}} & \small{\textbf{PC set 1(GSE150316)}}          & \small{\textbf{PC set 2 (CRA002390)}}         & \small{\textbf{PC set 3 (GSE147507)}}        & \small{\textbf{autodock LE (kcal/mol)}} & \small{\textbf{autodock cluster}} \\
		\hline
		\textbf{Cholic Acid}                   & DB02659          & -0.08805090329                        & \cellcolor[HTML]{E06666}-0.1122360022 & -0.08069352402                        & -15.06                          & 74                        \\
		\textbf{Rutin}                         & DB01698          & -0.07057525739                        & \cellcolor[HTML]{E06666}-0.1847669519 & \cellcolor[HTML]{E06666}-0.1024903315 & -14.52                          & 149                       \\
		\textbf{Deoxycholic acid}              & DB03619          & -0.08557550853                        & -0.07828704382                        & -0.06475834161                        & -13.95                          & 50                        \\
		\textbf{Vorapaxar}                     & DB09030          & NA                                    & NA                                    & NA                                    & -13.57                          & 38                        \\
		\textbf{Indomethacin}                  & DB00328          & -0.06872835755                        & \cellcolor[HTML]{E06666}-0.1234924169 & -0.05359016853                        & -13.31                          & 146                       \\
		\textbf{Sulindac}                      & DB00605          & -0.06768358761                        & \cellcolor[HTML]{E06666}-0.1193287796 & -0.06631246593                        & -13.14                          & 73                        \\
		\textbf{NADH}                          & DB00157          & NA                                    & NA                                    & NA                                    & -13.11                          & 19                        \\
		\textbf{Argatroban}                    & DB00278          & NA                                    & NA                                    & NA                                    & -12.2                           & 14                        \\
		\textbf{Sulfaphenazole}                & DB06729          & -0.03586963775                        & -0.09303735598                        & -0.05246772731                        & -11.88                          & 77                        \\
		\textbf{Sulfisoxazole}                 & DB00263          & -0.05362836277                        & \cellcolor[HTML]{E06666}-0.1325276338 & -0.08602283924                        & -11.59                          & 76                        \\
		\textbf{Dequalinium}                   & DB04209          & -0.07308190955                        & -0.02608396353                        & -0.02037787892                        & -11.35                          & 15                        \\
		\textbf{Pretomanid}                    & DB05154          & -0.01941042793                        & -0.02603060121                        & -0.02876344372                        & -11.07                          & 60                        \\
		\textbf{Sulfacytine}                   & DB01298          & NA                                    & NA                                    & NA                                    & -11.03                          & 80                        \\
		\textbf{Dasatinib}                     & DB01254          & -0.03959075682                        & \cellcolor[HTML]{E06666}-0.1464677954 & -0.09185735897                        & -10.94                          & 43                        \\
		\textbf{Fostamatinib}                  & DB12010          & NA                                    & NA                                    & NA                                    & -10.74                          & 11                        \\
		\textbf{Triclosan}                     & DB08604          & \cellcolor[gray]{0.9}-0.1338300494    & -0.0825734045                         & -0.03948117551                        & -10.71                          & 69                        \\
		\textbf{Thalidomide}                   & DB01041          & -0.08657364237                        & \cellcolor[HTML]{E06666}-0.1593972746 & -0.08730739799                        & -10.7                           & 11                        \\
		\textbf{Sulfamethizole}                & DB00576          & -0.02669528015                        & -0.009223741736                       & 5.7299665057815e-05                   & -10.56                          & 53                        \\
		\hline
	\end{tabular}
\end{sidewaystable}

\begin{sidewaystable} 
	\begin{tabular}{lcccccc}
		\multicolumn{1}{c}{\small{\textbf{Drug name}}} & \small{\textbf{Drug id}} & \small{\textbf{PC set 1(GSE150316)}}          & \small{\textbf{PC set 2 (CRA002390)}}         & \small{\textbf{PC set 3 (GSE147507)}}        & \small{\textbf{autodock LE (kcal/mol)}} & \small{\textbf{autodock cluster}} \\
		\hline
		\textbf{Lactose}                       & DB04465          & NA                                    & NA                                    & NA                                    & -10.43                          & 30                        \\
		\textbf{Sulfamethoxazole}              & DB01015          & -0.01913885916                        & -0.003014737224                       & -0.004657065098                       & -10.39                          & 50                        \\
		\textbf{Sulfamethazine}                & DB01582          & -0.02788408235                        & -0.02028104527                        & -0.007299216869                       & -10.37                          & 63                        \\
		\textbf{Sulfamerazine}                 & DB01581          & -0.03492115083                        & -0.01994952868                        & -0.05072835775                        & -9.97                           & 44                        \\
		\textbf{Sulfameter}                    & DB06821          & NA                                    & NA                                    & NA                                    & -9.94                           & 62                        \\
		\textbf{Menadione}                     & DB00170          & \cellcolor[HTML]{E06666}-0.1453822115 & \cellcolor[HTML]{E06666}-0.1355622276 & -0.07575705865                        & -9.31                           & 150                       \\
		\textbf{Timolol}                       & DB00373          & -0.06960236247                        & \cellcolor[HTML]{E06666}-0.1682405832 & -0.08729867794                        & -9.18                           & 12                        \\
		\textbf{Glutathione}                   & DB00143          & NA                                    & NA                                    & NA                                    & -9.14                           & 16                        \\
		\textbf{Sulfacetamide}                 & DB00634          & -0.04831995979                        & \cellcolor[HTML]{E06666}-0.1149364926 & -0.08114789578                        & -9.13                           & 94                        \\
		\textbf{Proflavine}                    & DB01123          & NA                                    & NA                                    & NA                                    & -9.09                           & 30                        \\
		\textbf{Cladribine}                    & DB00242          & \cellcolor[HTML]{E06666}-0.1176725341 & \cellcolor[HTML]{E06666}-0.1384668748 & -0.0553976742                         & -8.98                           & 65                        \\
		\textbf{Flufenamic acid}               & DB02266          & -0.03794344247                        & \cellcolor[HTML]{E06666}-0.1482318394 & -0.0330936669                         & -8.92                           & 35                        \\
		\textbf{Isoprenaline}                  & DB01064          & NA                                    & NA                                    & NA                                    & -8.73                           & 44                        \\
		\textbf{Didanosine}                    & DB00900          & -0.0523769169                         & -0.07471125925                        & -0.0586221941                         & -8.57                           & 69                        \\
		\textbf{Pyridoxal phosphate}           & DB00114          & NA                                    & NA                                    & NA                                    & -8.4                            & 58                        \\
		\textbf{Droxidopa}                     & DB06262          & NA                                    & NA                                    & NA                                    & -8.4                            & 55                        \\
		\textbf{Sapropterin}                   & DB00360          & NA                                    & NA                                    & NA                                    & -8.25                           & 66                        \\
		\textbf{Dabigatran etexilate}          & DB06695          & NA                                    & NA                                    & NA                                    & -8.16                           & 4                         \\
		\textbf{Triflusal}                     & DB08814          & -0.05294840337                        & \cellcolor[HTML]{E06666}-0.1230937216 & -0.07077350638                        & -7.57                           & 39                        \\
		\textbf{Sulfanilamide}                 & DB00259          & NA                                    & NA                                    & NA                                    & -7.52                           & 128                       \\
		\textbf{Norepinephrine}                & DB00368          & NA                                    & NA                                    & NA                                    & -7.46                           & 46                        \\
		\textbf{Pseudoephedrine}               & DB00852          & NA                                    & NA                                    & NA                                    & -7.3                            & 42                        \\
		\textbf{Phenylalanine}                 & DB00120          & NA                                    & NA                                    & NA                                    & -7.24                           & 47                        \\
		\textbf{Acetylsalicylic acid}          & DB00945          & -0.03307493015                        & \cellcolor[HTML]{E06666}-0.1012026588 & -0.07444387473                        & -7.03                           & 36                        \\
		\hline
	\end{tabular}
\end{sidewaystable}


\begin{sidewaystable} 
	\begin{tabular}{lcccccc}
		\multicolumn{1}{c}{\small{\textbf{Drug name}}} & \small{\textbf{Drug id}} & \small{\textbf{PC set 1(GSE150316)}}          & \small{\textbf{PC set 2 (CRA002390)}}         & \small{\textbf{PC set 3 (GSE147507)}}        & \small{\textbf{autodock LE (kcal/mol)}} & \small{\textbf{autodock cluster}} \\
		\hline
		\textbf{Ximelagatran}                  & DB04898          & NA                                    & NA                                    & NA                                    & -7                              & 16                        \\
		\textbf{Ethionamide}                   & DB00609          & -0.006951782285                       & -0.07256201732                        & -0.04149610657                        & -6.96                           & 54                        \\
		\textbf{Salicylic acid}                & DB00936          & NA                                    & NA                                    & NA                                    & -6.34                           & 59                        \\
		\textbf{Adenine}                       & DB00173          & NA                                    & NA                                    & NA                                    & -6.29                           & 49                        \\
		\textbf{Isoniazid}                     & DB00951          & -0.02183996932                        & -0.06238072939                        & -0.05362049256                        & -6.07                           & 69                        \\
		\textbf{Citric acid}                   & DB04272          & NA                                    & NA                                    & NA                                    & -5.83                           & 28                        \\
		\textbf{Phenol}                        & DB03255          & NA                                    & NA                                    & NA                                    & -5.48                           & 150                       \\
		\textbf{Taurine}                       & DB01956          & NA                                    & NA                                    & NA                                    & -4.92                           & 81                        \\
		\textbf{Guanidine}                     & DB00536          & NA                                    & NA                                    & NA                                    & -3.44                           & 28                        \\
		\textbf{Glycine}                       & DB00145          & NA                                    & NA                                    & NA                                    & -3.32                           & 91                        \\
		\textbf{Sucralfate}                    & DB00364          & NA                                    & NA                                    & NA                                    & 15.17                           & 75                        \\
		\textbf{Bivalirudin}                   & DB00006          & NA                                    & NA                                    & NA                                    & 4030                            & 1   \\
		\hline                     
	\end{tabular}
	\caption{Transcriptomic and molecular docking analyses results for drugs with the potential of targeting the SARS-CoV-2 3CL protease in apo conformation (6M2Q)}
	\label{6M2Q_table2} 
\end{sidewaystable}

\begin{table}[h]
	\resizebox{\textwidth}{!}{%
		\begin{tabular}{|l|l|l|l|l|l|l|r|}
			\hline
			\textbf{PDB ID} & \textbf{Residue count} & \textbf{EC number} & \textbf{SCOPE fold}                                                     & \textbf{Classification}                 & \textbf{CATH description}                              & \textbf{Protein Family Annotation}                           & \multicolumn{1}{l|}{\textbf{Mean persistent similary}} \\ \hline
			104L            & 332                    & NA                 & Lysozyme-Like                                                           & Hydrolase(O-Glycosyl)                   & NA                                                     & Phage Lysozyme                                               & 0.906                                                  \\ \hline
			1A5Y            & 330                    & 3.1.3.48           & (Phosphotyrosine Protein) Phosphatases Ii                               & Hydrolase                               & Protein Tyrosine Phosphatase Superfamily               & Protein-Tyrosine Phosphatase                                 & 0.909                                                  \\ \hline
			1AAX            & 321                    & 3.1.3.48           & (Phosphotyrosine Protein) Phosphatases Ii                               & Hydrolase                               & Protein Tyrosine Phosphatase Superfamily               & Protein-Tyrosine Phosphatase                                 & 0.907                                                  \\ \hline
			1ABI            & 315                    & 3.4.21.5           & NA                                                                      & Hydrolase/Hydrolase Inhibitor           & Trypsin-Like Serine Proteases                          & Trypsin                                                      & 0.908                                                  \\ \hline
			1ADS            & 315                    & 1.1.1.21           & Tim Beta/Alpha-Barrel                                                   & Oxidoreductase                          & Nadp-Dependent Oxidoreductase                          & Aldo/Keto Reductase Family                                   & 0.902                                                  \\ \hline
			1AE8            & 305                    & 3.4.21.5           & NA                                                                      & Hydrolase/Hydrolase Inhibitor           & Trypsin-Like Serine Proteases                          & Trypsin                                                      & 0.905                                                  \\ \hline
			1AFE            & 305                    & 3.4.21.5           & NA                                                                      & Hydrolase/Hydrolase Inhibitor           & Trypsin-Like Serine Proteases                          & Trypsin                                                      & 0.912                                                  \\ \hline
			1AI8            & 307                    & 3.4.21.5           & NA                                                                      & Blood Coagulation/Hydrolase Inhibitor   & Trypsin-Like Serine Proteases                          & Trypsin                                                      & 0.902                                                  \\ \hline
			1AJ0            & 282                    & 2.5.1.15           & Tim Beta/Alpha-Barrel                                                   & Synthase                                & Dihydropteroate (Dhp) Synthetase                       & Pterin Binding Enzyme                                        & 0.900                                                  \\ \hline
			1AY6            & 308                    & 3.4.21.5           & NA                                                                      & Hydrolase/Hydrolase Inhibitor           & Trypsin-Like Serine Proteases                          & Trypsin                                                      & 0.903                                                  \\ \hline
			1AZ2            & 315                    & 1.1.1.21           & Tim Beta/Alpha-Barrel                                                   & Oxidoreductase                          & Nadp-Dependent Oxidoreductase                          & Aldo/Keto Reductase Family                                   & 0.915                                                  \\ \hline
			1C1W            & 306                    & 3.4.21.5           & NA                                                                      & Hydrolase/Hydrolase Inhibitor           & Trypsin-Like Serine Proteases                          & Trypsin                                                      & 0.900                                                  \\ \hline
			1C4Y            & 308                    & 3.4.21.5           & Trypsin-Like Serine Proteases                                           & Hydrolase/Hydrolase Inhibitor           & NA                                                     & Thrombin Light Chain                                         & 0.900                                                  \\ \hline
			1C5L            & 305                    & 3.4.21.5           & NA                                                                      & Blood Clotting/Hydrolase Inhibitor      & Trypsin-Like Serine Proteases                          & Trypsin                                                      & 0.903                                                  \\ \hline
			1C5N            & 305                    & 3.4.21.5           & NA                                                                      & Hydrolase/Hydrolase Inhibitor           & Trypsin-Like Serine Proteases                          & Trypsin                                                      & 0.907                                                  \\ \hline
			1D3T            & 307                    & 3.4.21.5           & Trypsin-Like Serine Proteases                                           & Hydrolase/Hydrolase Inhibitor           & NA                                                     & Thrombin Light Chain                                         & 0.902                                                  \\ \hline
			1DM4            & 306                    & NA                 & Trypsin-Like Serine Proteases                                           & Hydrolase                               & NA                                                     & Thrombin Light Chain                                         & 0.905                                                  \\ \hline
			1DWC            & 306                    & 3.4.21.5           & NA                                                                      & Hydrolase/Hyrolase Inhibitor            & Trypsin-Like Serine Proteases                          & Trypsin                                                      & 0.901                                                  \\ \hline
			1E25            & 282                    & 3.5.2.6            & Beta-Lactamase/Transpeptidase-Like                                      & Hydrolase                               & Dd-Peptidase/Beta-Lactamase Superfamily                & Beta-Lactamase Enzyme Family                                 & 0.912                                                  \\ \hline
			1EB1            & 297                    & NA                 & NA                                                                      & Hydrolase/Hydrolase Inhibitor           & NA                                                     & NA                                                           & 0.904                                                  \\ \hline
			1EEO            & 332                    & 3.1.3.48           & (Phosphotyrosine Protein) Phosphatases Ii                               & Hydrolase/Hydrolase Substrate           & Protein Tyrosine Phosphatase Superfamily               & Protein-Tyrosine Phosphatase                                 & 0.913                                                  \\ \hline
			1EL3            & 316                    & 1.1.1.21           & Tim Beta/Alpha-Barrel                                                   & Oxidoreductase                          & Nadp-Dependent Oxidoreductase                          & Aldo/Keto Reductase Family                                   & 0.924                                                  \\ \hline
			1ENY            & 268                    & NA                 & Nad(P)-Binding Rossmann-Fold Domains                                    & Oxidoreductase                          & Nad(P)-Binding Rossmann-Like Domain                    & Enoyl-(Acyl Carrier Protein) Reductase                       & 0.906                                                  \\ \hline
			1G30            & 306                    & 3.4.21.5           & Trypsin-Like Serine Proteases                                           & Hydrolase/Hydrolase Inhibitor           & NA                                                     & Thrombin Light Chain                                         & 0.909                                                  \\ \hline
			1G32            & 306                    & 3.4.21.5           & Trypsin-Like Serine Proteases                                           & Hydrolase/Hydrolase Inhibitor           & NA                                                     & Thrombin Light Chain                                         & 0.906                                                  \\ \hline
			1GHV            & 304                    & 3.4.21.5           & NA                                                                      & Hydrolase/Hydrolase Inhibitor           & Trypsin-Like Serine Proteases                          & Trypsin                                                      & 0.910                                                  \\ \hline
			1GJ5            & 305                    & 3.4.21.5           & NA                                                                      & Blood Clotting,Hydrolase/Inhibitor      & Trypsin-Like Serine Proteases                          & Trypsin                                                      & 0.901                                                  \\ \hline
			1H8I            & 290                    & 3.4.21.5           & NA                                                                      & Hydrolase/Hydrolase Inhibitor           & Trypsin-Like Serine Proteases                          & Trypsin                                                      & 0.903                                                  \\ \hline
			1HAH            & 305                    & 3.4.21.5           & NA                                                                      & Complex(Serine Proteinase/Inhibitor)    & Trypsin-Like Serine Proteases                          & Trypsin                                                      & 0.912                                                  \\ \hline
			1HAI            & 295                    & 3.4.21.5           & NA                                                                      & Hydrolase/Hydrolase Inhibitor           & Trypsin-Like Serine Proteases                          & Trypsin                                                      & 0.904                                                  \\ \hline
			1HDT            & 304                    & 3.4.21.5           & NA                                                                      & Hydrolase/Hydrolase Inhibitor           & Trypsin-Like Serine Proteases                          & Trypsin                                                      & 0.910                                                  \\ \hline
			1IHS            & 316                    & 3.4.21.5           & NA                                                                      & Hydrolase/Hydrolase Inhibitor           & Trypsin-Like Serine Proteases                          & Trypsin                                                      & 0.912                                                  \\ \hline
			1JWT            & 305                    & 3.4.21.5           & Trypsin-Like Serine Proteases                                           & Hydrolase                               & Trypsin-Like Serine Proteases                          & Thrombin Light Chain                                         & 0.904                                                  \\ \hline
			1KAV            & 298                    & 3.1.3.48           & (Phosphotyrosine Protein) Phosphatases Ii                               & Hydrolase                               & Protein Tyrosine Phosphatase Superfamily               & Protein-Tyrosine Phosphatase                                 & 0.903                                                  \\ \hline
			1KW0            & 325                    & 1.14.16.1          & Aromatic Aminoacid Monoxygenases, Catalytic And Oligomerization Domains & Oxidoreductase                          & Phenylalanine Hydroxylase                              & Biopterin-Dependent Aromatic Amino Acid Hydroxylase          & 0.907                                                  \\ \hline
			1MAR            & 315                    & 1.1.1.21           & Tim Beta/Alpha-Barrel                                                   & Oxidoreductase(Nadp)                    & NA                                                     & Aldo/Keto Reductase Family                                   & 0.921                                                  \\ \hline
			1MMK            & 325                    & 1.14.16.1          & Aromatic Aminoacid Monoxygenases, Catalytic And Oligomerization Domains & Oxidoreductase                          & Phenylalanine Hydroxylase                              & Biopterin-Dependent Aromatic Amino Acid Hydroxylase          & 0.921                                                  \\ \hline
			1MMT            & 325                    & 1.14.16.1          & Aromatic Aminoacid Monoxygenases, Catalytic And Oligomerization Domains & Oxidoreductase                          & Phenylalanine Hydroxylase                              & Biopterin-Dependent Aromatic Amino Acid Hydroxylase          & 0.906                                                  \\ \hline
			1MRQ            & 323                    & 1.1.1.149          & Tim Beta/Alpha-Barrel                                                   & Oxidoreductase                          & Nadp-Dependent Oxidoreductase                          & Aldo/Keto Reductase Family                                   & 0.904                                                  \\ \hline
			1MUE            & 306                    & 3.4.21.5           & Trypsin-Like Serine Proteases                                           & Hydrolase Inhibitor                     & NA                                                     & Thrombin Light Chain                                         & 0.905                                                  \\ \hline
			1NO9            & 306                    & 3.4.21.5           & NA                                                                      & Hydrolase/Hydrolase Inhibitor           & Trypsin-Like Serine Proteases                          & Trypsin                                                      & 0.901                                                  \\ \hline
			1NRN            & 318                    & 3.4.21.5           & NA                                                                      & Serine Proteinase/Receptor              & Trypsin-Like Serine Proteases                          & Trypsin                                                      & 0.907                                                  \\ \hline
			1NRS            & 311                    & 3.4.21.5           & NA                                                                      & Hydrolase/Hydrolase Inhibitor           & Trypsin-Like Serine Proteases                          & Trypsin                                                      & 0.905                                                  \\ \hline
			1NW9            & 375                    & NA                 & Inhibitor Of Apoptosis (Iap) Repeat                                     & Apoptosis                               & Inhibitor Of Apoptosis Protein (2mihbc-Iap-1); Chain A & Inhibitor Of Apoptosis Domain                                & 0.901                                                  \\ \hline
			1OES            & 321                    & 3.1.3.48           & (Phosphotyrosine Protein) Phosphatases Ii                               & Hydrolase                               & Protein Tyrosine Phosphatase Superfamily               & Protein-Tyrosine Phosphatase                                 & 0.902                                                  \\ \hline
			1OEV            & 321                    & 3.1.3.48           & (Phosphotyrosine Protein) Phosphatases Ii                               & Hydrolase                               & Protein Tyrosine Phosphatase Superfamily               & Protein-Tyrosine Phosphatase                                 & 0.901                                                  \\ \hline
			1ONY            & 321                    & 3.1.3.48           & (Phosphotyrosine Protein) Phosphatases Ii                               & Hydrolase                               & Protein Tyrosine Phosphatase Superfamily               & Protein-Tyrosine Phosphatase                                 & 0.915                                                  \\ \hline
			1PF7            & 289                    & 2.4.2.1            & Phosphorylase/Hydrolase-Like                                            & Transferase                             & NA                                                     & Phosphorylase Superfamily                                    & 0.912                                                  \\ \hline
			1PME            & 380                    & 2.7.1.-            & Protein Kinase-Like (Pk-Like)                                           & Transferase                             & Phosphorylase Kinase; Domain 1                         & Protein Kinase Domain                                        & 0.916                                                  \\ \hline
			1PMU            & 364                    & 2.7.1.-            & Protein Kinase-Like (Pk-Like)                                           & Transferase                             & Phosphorylase Kinase; Domain 1                         & Protein Kinase Domain                                        & 0.911                                                  \\ \hline
			1PTT            & 326                    & 3.1.3.48           & (Phosphotyrosine Protein) Phosphatases Ii                               & Complex (Hydrolase/Peptide)             & Protein Tyrosine Phosphatase Superfamily               & Protein-Tyrosine Phosphatase                                 & 0.911                                                  \\ \hline
			1PTV            & 321                    & 3.1.3.48           & (Phosphotyrosine Protein) Phosphatases Ii                               & Complex (Hydrolase/Peptide)             & Protein Tyrosine Phosphatase Superfamily               & Protein-Tyrosine Phosphatase                                 & 0.905                                                  \\ \hline
			1PTY            & 321                    & 3.1.3.48           & (Phosphotyrosine Protein) Phosphatases Ii                               & Hydrolase                               & Protein Tyrosine Phosphatase Superfamily               & Protein-Tyrosine Phosphatase                                 & 0.902                                                  \\ \hline
			1PWL            & 316                    & 1.1.1.21           & Tim Beta/Alpha-Barrel                                                   & Oxidoreductase                          & Nadp-Dependent Oxidoreductase                          & Aldo/Keto Reductase Family                                   & 0.910                                                  \\ \hline
			1PWM            & 316                    & 1.1.1.21           & Tim Beta/Alpha-Barrel                                                   & Oxidoreductase                          & Nadp-Dependent Oxidoreductase                          & Aldo/Keto Reductase Family                                   & 0.920                                                  \\ \hline
			1PWY            & 288                    & 2.4.2.1            & Phosphorylase/Hydrolase-Like                                            & Transferase                             & NA                                                     & Phosphorylase Superfamily                                    & 0.902                                                  \\ \hline
			1QBV            & 306                    & NA                 & NA                                                                      & Hydrolase/Hydrolase Inhibitor           & NA                                                     & NA                                                           & 0.900                                                  \\ \hline
			1QHR            & 305                    & 3.4.21.5           & Trypsin-Like Serine Proteases                                           & Blood Clotting/Hydrolase Inhibitor      & NA                                                     & Thrombin Light Chain                                         & 0.900                                                  \\ \hline
			1QUR            & 303                    & NA                 & NA                                                                      & Hydrolase/Hydrolase Inhibitor           & Trypsin-Like Serine Proteases                          & Trypsin                                                      & 0.906                                                  \\ \hline
			1RCT            & 288                    & 2.4.2.1            & Phosphorylase/Hydrolase-Like                                            & Transferase                             & NA                                                     & Phosphorylase Superfamily                                    & 0.903                                                  \\ \hline
			1RW8            & 301                    & 2.7.1.37           & NA                                                                      & Transferase                             & Transferase(Phosphotransferase) Domain 1               & Protein Kinase Domain                                        & 0.913                                                  \\ \hline
			1S2A            & 331                    & 1.1.1.213          & Tim Beta/Alpha-Barrel                                                   & Oxidoreductase                          & Nadp-Dependent Oxidoreductase                          & Aldo/Keto Reductase Family                                   & 0.905                                                  \\ \hline
			1S2C            & 331                    & 1.1.1.213          & Tim Beta/Alpha-Barrel                                                   & Oxidoreductase                          & Nadp-Dependent Oxidoreductase                          & Aldo/Keto Reductase Family                                   & 0.904                                                  \\ \hline
			1SVC            & 384                    & NA                 & NA                                                                      & Transcription/Dna                       & NA                                                     & NA                                                           & 0.906                                                  \\ \hline
			1T40            & 316                    & 1.1.1.21           & Tim Beta/Alpha-Barrel                                                   & Oxidoreductase                          & Nadp-Dependent Oxidoreductase                          & Aldo/Keto Reductase Family                                   & 0.916                                                  \\ \hline
			1T48            & 298                    & 3.1.3.48           & (Phosphotyrosine Protein) Phosphatases Ii                               & Hydrolase                               & Protein Tyrosine Phosphatase Superfamily               & Protein-Tyrosine Phosphatase                                 & 0.906                                                  \\ \hline
			1THR            & 308                    & 3.4.21.5           & NA                                                                      & Hydrolase(Serine Proteinase)            & Trypsin-Like Serine Proteases                          & Trypsin                                                      & 0.903                                                  \\ \hline
			1TMB            & 313                    & 3.4.21.5           & NA                                                                      & Hydrolase/Hydrolase Inhibitor           & Trypsin-Like Serine Proteases                          & Trypsin                                                      & 0.905                                                  \\ \hline
			1TMT            & 316                    & 3.4.21.5           & NA                                                                      & Hydrolase/Hydrolase Inhibitor           & Trypsin-Like Serine Proteases                          & Trypsin                                                      & 0.909                                                  \\ \hline
			1UMA            & 305                    & 3.4.21.5           & NA                                                                      & Hydrolase/Hydrolase Inhibitor           & Trypsin-Like Serine Proteases                          & Trypsin                                                      & 0.914                                                  \\ \hline
			1V41            & 288                    & 2.4.2.1            & Phosphorylase/Hydrolase-Like                                            & Transferase                             & NA                                                     & Phosphorylase Superfamily                                    & 0.921                                                  \\ \hline
			1VJY            & 303                    & 2.7.1.37           & Protein Kinase-Like (Pk-Like)                                           & Transferase                             & Phosphorylase Kinase; Domain 1                         & Protein Kinase Domain                                        & 0.931                                                  \\ \hline
			1WAY            & 305                    & 3.4.21.5           & NA                                                                      & Hydrolase/Hydrolase Inhibitor           & NA                                                     & Thrombin Light Chain                                         & 0.903                                                  \\ \hline
			1WBG            & 305                    & 3.4.21.5           & NA                                                                      & Hydrolase/Hydrolase Inhibitor           & NA                                                     & Thrombin Light Chain                                         & 0.905                                                  \\ \hline
			1X96            & 316                    & 1.1.1.21           & Tim Beta/Alpha-Barrel                                                   & Oxidoreductase                          & Nadp-Dependent Oxidoreductase                          & Aldo/Keto Reductase Family                                   & 0.921                                                  \\ \hline
			1X97            & 316                    & 1.1.1.21           & Tim Beta/Alpha-Barrel                                                   & Oxidoreductase                          & Nadp-Dependent Oxidoreductase                          & Aldo/Keto Reductase Family                                   & 0.916                                                  \\ \hline
			1X98            & 316                    & 1.1.1.21           & Tim Beta/Alpha-Barrel                                                   & Oxidoreductase                          & Nadp-Dependent Oxidoreductase                          & Aldo/Keto Reductase Family                                   & 0.912                                                  \\ \hline
			1XAS            & 299                    & 3.2.1.8            & Tim Beta/Alpha-Barrel                                                   & Xylanase A                              & NA                                                     & Glycosyl Hydrolase Family 10                                 & 0.921                                                  \\ \hline
			1XM1            & 305                    & 3.4.21.5           & Trypsin-Like Serine Proteases                                           & Hydrolase/Hydrolase Inhibitor           & Trypsin-Like Serine Proteases                          & Trypsin                                                      & 0.900                                                  \\ \hline
			1YRY            & 289                    & 2.4.2.1            & Phosphorylase/Hydrolase-Like                                            & Transferase                             & NA                                                     & Phosphorylase Superfamily                                    & 0.902                                                  \\ \hline
			1Z3N            & 319                    & 1.1.1.21           & Tim Beta/Alpha-Barrel                                                   & Oxidoreductase                          & Nadp-Dependent Oxidoreductase                          & Aldo/Keto Reductase Family                                   & 0.930                                                  \\ \hline
			1Z89            & 316                    & 1.1.1.21           & Tim Beta/Alpha-Barrel                                                   & Oxidoreductase                          & Nadp-Dependent Oxidoreductase                          & Aldo/Keto Reductase Family                                   & 0.921                                                  \\ \hline
			1Z8A            & 316                    & 1.1.1.21           & Tim Beta/Alpha-Barrel                                                   & Oxidoreductase                          & Nadp-Dependent Oxidoreductase                          & Aldo/Keto Reductase Family                                   & 0.905                                                  \\ \hline
			1ZUA            & 317                    & 1.1.1.-            & NA                                                                      & Oxidoreductase                          & Nadp-Dependent Oxidoreductase                          & Aldo/Keto Reductase Family                                   & 0.913                                                  \\ \hline
	\end{tabular}}
\end{table}

\begin{table}[h]
	\resizebox{\textwidth}{!}{%
		\begin{tabular}{|l|l|l|l|l|l|l|r|}
			\hline
			\textbf{PDB ID} & \textbf{Residue count} & \textbf{EC number} & \textbf{SCOPE fold}                                                     & \textbf{Classification}                 & \textbf{CATH description}                              & \textbf{Protein Family Annotation}                           & \multicolumn{1}{l|}{\textbf{Mean persistent similary}} \\ \hline
			2ACQ            & 315                    & 1.1.1.21           & Tim Beta/Alpha-Barrel                                                   & Oxidoreductase                          & Nadp-Dependent Oxidoreductase                          & Aldo/Keto Reductase Family                                   & 0.905                                                  \\ \hline
			2ACR            & 315                    & 1.1.1.21           & Tim Beta/Alpha-Barrel                                                   & Oxidoreductase                          & Nadp-Dependent Oxidoreductase                          & Aldo/Keto Reductase Family                                   & 0.902                                                  \\ \hline
			2ACU            & 315                    & 1.1.1.21           & Tim Beta/Alpha-Barrel                                                   & Oxidoreductase                          & Nadp-Dependent Oxidoreductase                          & Aldo/Keto Reductase Family                                   & 0.921                                                  \\ \hline
			2AGT            & 319                    & 1.1.1.21           & NA                                                                      & Oxidoreductase                          & Nadp-Dependent Oxidoreductase                          & Aldo/Keto Reductase Family                                   & 0.915                                                  \\ \hline
			2BGD            & 321                    & 3.1.3.48           & (Phosphotyrosine Protein) Phosphatases Ii                               & Hydrolase                               & Protein Tyrosine Phosphatase Superfamily               & Protein-Tyrosine Phosphatase                                 & 0.900                                                  \\ \hline
			2BGE            & 321                    & 3.1.3.48           & (Phosphotyrosine Protein) Phosphatases Ii                               & Hydrolase                               & Protein Tyrosine Phosphatase Superfamily               & Protein-Tyrosine Phosphatase                                 & 0.912                                                  \\ \hline
			2C93            & 307                    & 3.4.21.5           & NA                                                                      & Hydrolase/Hydrolase Inhibitor           & NA                                                     & Thrombin Light Chain                                         & 0.903                                                  \\ \hline
			2CMA            & 327                    & 3.1.3.48           & (Phosphotyrosine Protein) Phosphatases Ii                               & Hydrolase                               & Protein Tyrosine Phosphatase Superfamily               & Protein-Tyrosine Phosphatase                                 & 0.905                                                  \\ \hline
			2DUZ            & 316                    & 1.1.1.21           & Tim Beta/Alpha-Barrel                                                   & Oxidoreductase                          & Nadp-Dependent Oxidoreductase                          & Aldo/Keto Reductase Family                                   & 0.902                                                  \\ \hline
			2DV0            & 316                    & 1.1.1.21           & Tim Beta/Alpha-Barrel                                                   & Oxidoreductase                          & Nadp-Dependent Oxidoreductase                          & Aldo/Keto Reductase Family                                   & 0.910                                                  \\ \hline
			2F2K            & 316                    & 1.1.1.21           & Tim Beta/Alpha-Barrel                                                   & Oxidoreductase                          & Nadp-Dependent Oxidoreductase                          & Aldo/Keto Reductase Family                                   & 0.911                                                  \\ \hline
			2F6F            & 302                    & 3.1.3.48           & NA                                                                      & Hydrolase                               & Protein Tyrosine Phosphatase Superfamily               & Protein-Tyrosine Phosphatase                                 & 0.902                                                  \\ \hline
			2FGB            & 323                    & 1.1.1.62           & Tim Beta/Alpha-Barrel                                                   & Oxidoreductase                          & Nadp-Dependent Oxidoreductase                          & Aldo/Keto Reductase Family                                   & 0.906                                                  \\ \hline
			2FZ8            & 316                    & 1.1.1.21           & Tim Beta/Alpha-Barrel                                                   & Oxidoreductase                          & Nadp-Dependent Oxidoreductase                          & Aldo/Keto Reductase Family                                   & 0.906                                                  \\ \hline
			2FZ9            & 316                    & 1.1.1.21           & Tim Beta/Alpha-Barrel                                                   & Oxidoreductase                          & Nadp-Dependent Oxidoreductase                          & Aldo/Keto Reductase Family                                   & 0.915                                                  \\ \hline
			2FZB            & 316                    & 1.1.1.21           & Tim Beta/Alpha-Barrel                                                   & Oxidoreductase                          & Nadp-Dependent Oxidoreductase                          & Aldo/Keto Reductase Family                                   & 0.920                                                  \\ \hline
			2G3J            & 313                    & 3.2.1.8            & NA                                                                      & Hydrolase                               & Glycosidases                                           & Glycosyl Hydrolase Family 10                                 & 0.915                                                  \\ \hline
			2GGT            & 328                    & NA                 & Thioredoxin Fold                                                        & Chaperone                               & Glutaredoxin                                           & Sco1/Senc                                                    & 0.927                                                  \\ \hline
			2H4G            & 299                    & 3.1.3.48           & (Phosphotyrosine Protein) Phosphatases Ii                               & Hydrolase                               & Protein Tyrosine Phosphatase Superfamily               & Protein-Tyrosine Phosphatase                                 & 0.902                                                  \\ \hline
			2HV5            & 316                    & 1.1.1.21           & Tim Beta/Alpha-Barrel                                                   & Oxidoreductase                          & Nadp-Dependent Oxidoreductase                          & Aldo/Keto Reductase Family                                   & 0.913                                                  \\ \hline
			2HVN            & 316                    & 1.1.1.21           & Tim Beta/Alpha-Barrel                                                   & Oxidoreductase                          & Nadp-Dependent Oxidoreductase                          & Aldo/Keto Reductase Family                                   & 0.918                                                  \\ \hline
			2HVO            & 316                    & 1.1.1.21           & Tim Beta/Alpha-Barrel                                                   & Oxidoreductase                          & Nadp-Dependent Oxidoreductase                          & Aldo/Keto Reductase Family                                   & 0.912                                                  \\ \hline
			2IKG            & 316                    & 1.1.1.21           & Tim Beta/Alpha-Barrel                                                   & Oxidoreductase                          & Nadp-Dependent Oxidoreductase                          & Aldo/Keto Reductase Family                                   & 0.916                                                  \\ \hline
			2IKH            & 316                    & 1.1.1.21           & Tim Beta/Alpha-Barrel                                                   & Oxidoreductase                          & Nadp-Dependent Oxidoreductase                          & Aldo/Keto Reductase Family                                   & 0.914                                                  \\ \hline
			2IKJ            & 316                    & 1.1.1.21           & Tim Beta/Alpha-Barrel                                                   & Oxidoreductase                          & Nadp-Dependent Oxidoreductase                          & Aldo/Keto Reductase Family                                   & 0.905                                                  \\ \hline
			2INE            & 315                    & 1.1.1.21           & Tim Beta/Alpha-Barrel                                                   & Oxidoreductase                          & Nadp-Dependent Oxidoreductase                          & Aldo/Keto Reductase Family                                   & 0.909                                                  \\ \hline
			2INZ            & 315                    & 1.1.1.21           & Tim Beta/Alpha-Barrel                                                   & Oxidoreductase                          & Nadp-Dependent Oxidoreductase                          & Aldo/Keto Reductase Family                                   & 0.903                                                  \\ \hline
			2IQ0            & 315                    & 1.1.1.21           & Tim Beta/Alpha-Barrel                                                   & Oxidoreductase                          & Nadp-Dependent Oxidoreductase                          & Aldo/Keto Reductase Family                                   & 0.909                                                  \\ \hline
			2IQD            & 315                    & 1.1.1.21           & Tim Beta/Alpha-Barrel                                                   & Oxidoreductase                          & Nadp-Dependent Oxidoreductase                          & Aldo/Keto Reductase Family                                   & 0.909                                                  \\ \hline
			2ISF            & 315                    & 1.1.1.21           & Tim Beta/Alpha-Barrel                                                   & Oxidoreductase                          & Nadp-Dependent Oxidoreductase                          & Aldo/Keto Reductase Family                                   & 0.905                                                  \\ \hline
			2J8T            & 316                    & 1.1.1.21           & Tim Beta/Alpha-Barrel                                                   & Oxidoreductase                          & Nadp-Dependent Oxidoreductase                          & Aldo/Keto Reductase Family                                   & 0.903                                                  \\ \hline
			2NVC            & 316                    & 1.1.1.21           & Tim Beta/Alpha-Barrel                                                   & Oxidoreductase                          & Nadp-Dependent Oxidoreductase                          & Aldo/Keto Reductase Family                                   & 0.913                                                  \\ \hline
			2PD5            & 316                    & 1.1.1.21           & NA                                                                      & Oxidoreductase                          & Nadp-Dependent Oxidoreductase                          & Aldo/Keto Reductase Family                                   & 0.928                                                  \\ \hline
			2PD9            & 316                    & 1.1.1.21           & NA                                                                      & Oxidoreductase                          & Nadp-Dependent Oxidoreductase                          & Aldo/Keto Reductase Family                                   & 0.907                                                  \\ \hline
			2PDB            & 316                    & 1.1.1.21           & NA                                                                      & Oxidoreductase                          & Nadp-Dependent Oxidoreductase                          & Aldo/Keto Reductase Family                                   & 0.918                                                  \\ \hline
			2PDC            & 316                    & 1.1.1.21           & NA                                                                      & Oxidoreductase                          & Nadp-Dependent Oxidoreductase                          & Aldo/Keto Reductase Family                                   & 0.923                                                  \\ \hline
			2PDF            & 316                    & 1.1.1.21           & NA                                                                      & Oxidoreductase                          & Nadp-Dependent Oxidoreductase                          & Aldo/Keto Reductase Family                                   & 0.924                                                  \\ \hline
			2PDG            & 316                    & 1.1.1.21           & Tim Beta/Alpha-Barrel                                                   & Oxidoreductase                          & Nadp-Dependent Oxidoreductase                          & Aldo/Keto Reductase Family                                   & 0.909                                                  \\ \hline
			2PDH            & 316                    & 1.1.1.21           & NA                                                                      & Oxidoreductase                          & Nadp-Dependent Oxidoreductase                          & Aldo/Keto Reductase Family                                   & 0.907                                                  \\ \hline
			2PDI            & 316                    & 1.1.1.21           & NA                                                                      & Oxidoreductase                          & Nadp-Dependent Oxidoreductase                          & Aldo/Keto Reductase Family                                   & 0.912                                                  \\ \hline
			2PDJ            & 316                    & 1.1.1.21           & NA                                                                      & Oxidoreductase                          & Nadp-Dependent Oxidoreductase                          & Aldo/Keto Reductase Family                                   & 0.903                                                  \\ \hline
			2PDK            & 316                    & 1.1.1.21           & NA                                                                      & Oxidoreductase                          & Nadp-Dependent Oxidoreductase                          & Aldo/Keto Reductase Family                                   & 0.912                                                  \\ \hline
			2PDL            & 316                    & 1.1.1.21           & NA                                                                      & Oxidoreductase                          & Nadp-Dependent Oxidoreductase                          & Aldo/Keto Reductase Family                                   & 0.917                                                  \\ \hline
			2PDN            & 316                    & 1.1.1.21           & NA                                                                      & Oxidoreductase                          & Nadp-Dependent Oxidoreductase                          & Aldo/Keto Reductase Family                                   & 0.927                                                  \\ \hline
			2PDP            & 316                    & 1.1.1.21           & NA                                                                      & Oxidoreductase                          & Nadp-Dependent Oxidoreductase                          & Aldo/Keto Reductase Family                                   & 0.914                                                  \\ \hline
			2PDQ            & 316                    & 1.1.1.21           & NA                                                                      & Oxidoreductase                          & Nadp-Dependent Oxidoreductase                          & Aldo/Keto Reductase Family                                   & 0.904                                                  \\ \hline
			2PDW            & 316                    & 1.1.1.21           & NA                                                                      & Oxidoreductase                          & Nadp-Dependent Oxidoreductase                          & Aldo/Keto Reductase Family                                   & 0.904                                                  \\ \hline
			2PEV            & 316                    & 1.1.1.21           & Tim Beta/Alpha-Barrel                                                   & Oxidoreductase                          & Nadp-Dependent Oxidoreductase                          & Aldo/Keto Reductase Family                                   & 0.903                                                  \\ \hline
			2PGQ            & 304                    & 3.4.21.5           & NA                                                                      & Hydrolase/Hydrolase Inhibitor           & Epsilon-Thrombin, Subunit L                            & Thrombin Light Chain                                         & 0.902                                                  \\ \hline
			2PZN            & 316                    & 1.1.1.21           & Tim Beta/Alpha-Barrel                                                   & Oxidoreductase                          & Nadp-Dependent Oxidoreductase                          & Aldo/Keto Reductase Family                                   & 0.925                                                  \\ \hline
			2Q0N            & 312                    & 2.7.11.1           & NA                                                                      & Transferase                             & Phosphorylase Kinase; Domain 1                         & Protein Kinase Domain                                        & 0.902                                                  \\ \hline
			2QBR            & 299                    & 3.1.3.48           & NA                                                                      & Hydrolase                               & Protein Tyrosine Phosphatase Superfamily               & Protein-Tyrosine Phosphatase                                 & 0.900                                                  \\ \hline
			2R24            & 316                    & 1.1.1.21           & NA                                                                      & Oxidoreductase                          & Nadp-Dependent Oxidoreductase                          & Aldo/Keto Reductase Family                                   & 0.927                                                  \\ \hline
			2RLC            & 328                    & 3.5.1.24           & NA                                                                      & Hydrolase                               & Penicillin V Acylase; Chain A                          & Linear Amide C-N Hydrolases, Choloylglycine Hydrolase Family & 0.910                                                  \\ \hline
			2WOT            & 306                    & 2.7.11.30          & NA                                                                      & Transferase                             & Transferase(Phosphotransferase) Domain 1               & Protein Kinase Domain                                        & 0.901                                                  \\ \hline
			2WOU            & 306                    & 2.7.11.30          & NA                                                                      & Transferase                             & Phosphorylase Kinase; Domain 1                         & Protein Kinase Domain                                        & 0.917                                                  \\ \hline
			3BCJ            & 316                    & 1.1.1.21           & Tim Beta/Alpha-Barrel                                                   & Oxidoreductase                          & Nadp-Dependent Oxidoreductase                          & Aldo/Keto Reductase Family                                   & 0.903                                                  \\ \hline
			3C3U            & 323                    & 1.1.1.149          & Tim Beta/Alpha-Barrel                                                   & Oxidoreductase                          & Nadp-Dependent Oxidoreductase                          & Aldo/Keto Reductase Family                                   & 0.906                                                  \\ \hline
			3D1V            & 289                    & 2.4.2.1            & NA                                                                      & Transferase                             & NA                                                     & Phosphorylase Superfamily                                    & 0.903                                                  \\ \hline
			3D42            & 316                    & 3.1.3.48           & NA                                                                      & Hydrolase                               & Protein Tyrosine Phosphatase Superfamily               & Protein-Tyrosine Phosphatase                                 & 0.930                                                  \\ \hline
			3D9C            & 321                    & 3.1.3.48           & NA                                                                      & Hydrolase                               & Protein Tyrosine Phosphatase Superfamily               & Protein-Tyrosine Phosphatase                                 & 0.914                                                  \\ \hline
			3DN5            & 316                    & 1.1.1.21           & NA                                                                      & Oxidoreductase                          & Nadp-Dependent Oxidoreductase                          & Aldo/Keto Reductase Family                                   & 0.921                                                  \\ \hline
			3FMN            & 372                    & 2.7.11.24          & NA                                                                      & Signaling Protein, Transferase          & Phosphorylase Kinase; Domain 1                         & Protein Kinase Domain                                        & 0.906                                                  \\ \hline
			3G5E            & 319                    & 1.1.1.21           & NA                                                                      & Oxidoreductase                          & Nadp-Dependent Oxidoreductase                          & Aldo/Keto Reductase Family                                   & 0.919                                                  \\ \hline
			3GHR            & 316                    & 1.1.1.21           & NA                                                                      & Oxidoreductase                          & Nadp-Dependent Oxidoreductase                          & Aldo/Keto Reductase Family                                   & 0.901                                                  \\ \hline
			3GHS            & 316                    & 1.1.1.21           & NA                                                                      & Oxidoreductase                          & Nadp-Dependent Oxidoreductase                          & Aldo/Keto Reductase Family                                   & 0.904                                                  \\ \hline
			3GHT            & 316                    & 1.1.1.21           & NA                                                                      & Oxidoreductase                          & Nadp-Dependent Oxidoreductase                          & Aldo/Keto Reductase Family                                   & 0.912                                                  \\ \hline
			3GHU            & 316                    & 1.1.1.21           & NA                                                                      & Oxidoreductase                          & Nadp-Dependent Oxidoreductase                          & Aldo/Keto Reductase Family                                   & 0.915                                                  \\ \hline
			3GUG            & 323                    & 1.1.1.-            & NA                                                                      & Oxidoreductase                          & Nadp-Dependent Oxidoreductase                          & Aldo/Keto Reductase Family                                   & 0.903                                                  \\ \hline
			3HMM            & 303                    & 2.7.11.30          & NA                                                                      & Transferase                             & Transferase(Phosphotransferase) Domain 1               & Protein Kinase Domain                                        & 0.912                                                  \\ \hline
			3HRB            & 359                    & 2.7.11.24          & NA                                                                      & Transferase                             & Phosphorylase Kinase; Domain 1                         & Protein Kinase Domain                                        & 0.915                                                  \\ \hline
			3INY            & 289                    & 2.4.2.1            & NA                                                                      & Transferase                             & NA                                                     & Phosphorylase Superfamily                                    & 0.924                                                  \\ \hline
			3LEN            & 316                    & 1.1.1.21           & NA                                                                      & Oxidoreductase/Oxidoreductase Inhibitor & Nadp-Dependent Oxidoreductase                          & Aldo/Keto Reductase Family                                   & 0.916                                                  \\ \hline
			3M0I            & 316                    & 1.1.1.21           & NA                                                                      & Oxidoreductase/Oxidoreductase Inhibitor & Nadp-Dependent Oxidoreductase                          & Aldo/Keto Reductase Family                                   & 0.910                                                  \\ \hline
			3M4H            & 316                    & 1.1.1.21           & NA                                                                      & Oxidoreductase/Oxidoreductase Inhibitor & Nadp-Dependent Oxidoreductase                          & Aldo/Keto Reductase Family                                   & 0.907                                                  \\ \hline
			3M64            & 316                    & 1.1.1.21           & NA                                                                      & Oxidoreductase/Oxidoreductase Inhibitor & Nadp-Dependent Oxidoreductase                          & Aldo/Keto Reductase Family                                   & 0.909                                                  \\ \hline
			3MB9            & 316                    & 1.1.1.21           & NA                                                                      & Oxidoreductase/Oxidoreductase Inhibitor & Nadp-Dependent Oxidoreductase                          & Aldo/Keto Reductase Family                                   & 0.919                                                  \\ \hline
			3MC5            & 316                    & 1.1.1.21           & NA                                                                      & Oxidoreductase/Oxidoreductase Inhibitor & Nadp-Dependent Oxidoreductase                          & Aldo/Keto Reductase Family                                   & 0.915                                                  \\ \hline
			3MFR            & 351                    & 2.7.11.1           & NA                                                                      & Transferase                             & Phosphorylase Kinase; Domain 1                         & Protein Kinase Domain                                        & 0.911                                                  \\ \hline
			3MFS            & 351                    & 2.7.11.1           & NA                                                                      & Transferase                             & Phosphorylase Kinase; Domain 1                         & Protein Kinase Domain                                        & 0.912                                                  \\ \hline
			3MFT            & 351                    & 2.7.11.1           & NA                                                                      & Transferase                             & Transferase(Phosphotransferase) Domain 1               & Protein Kinase Domain                                        & 0.903                                                  \\ \hline
			3MFU            & 351                    & 2.7.11.1           & NA                                                                      & Transferase                             & Phosphorylase Kinase; Domain 1                         & Protein Kinase Domain                                        & 0.917                                                  \\ \hline
			3P2V            & 316                    & 1.1.1.21           & NA                                                                      & Oxidoreductase/Oxidoreductase Inhibitor & Nadp-Dependent Oxidoreductase                          & Aldo/Keto Reductase Family                                   & 0.921                                                  \\ \hline
			3QKP            & 321                    & 3.1.3.48           & NA                                                                      & Hydrolase                               & Protein Tyrosine Phosphatase Superfamily               & Protein-Tyrosine Phosphatase                                 & 0.902                                                  \\ \hline
	\end{tabular}}
\end{table}

\begin{table}[h]
	\resizebox{\textwidth}{!}{%
		\begin{tabular}{|l|l|l|l|l|l|l|r|}
			\hline
			\textbf{PDB ID} & \textbf{Residue count} & \textbf{EC number} & \textbf{SCOPE fold}                                                     & \textbf{Classification}                 & \textbf{CATH description}                              & \textbf{Protein Family Annotation}                           & \multicolumn{1}{l|}{\textbf{Mean persistent similary}} \\ \hline
			3R43            & 331                    & 1.-.-.-            & NA                                                                      & Oxidoreductase/Oxidoreductase Inhibitor & Nadp-Dependent Oxidoreductase                          & Aldo/Keto Reductase Family                                   & 0.907                                                  \\ \hline
			3R58            & 331                    & 1.-.-.-            & NA                                                                      & Oxidoreductase/Oxidoreductase Inhibitor & Nadp-Dependent Oxidoreductase                          & Aldo/Keto Reductase Family                                   & 0.911                                                  \\ \hline
			3R6I            & 331                    & 1.-.-.-            & NA                                                                      & Oxidoreductase/Oxidoreductase Inhibitor & Nadp-Dependent Oxidoreductase                          & Aldo/Keto Reductase Family                                   & 0.903                                                  \\ \hline
			3R7M            & 331                    & 1.1.1.213          & NA                                                                      & Oxidoreductase/Oxidoreductase Inhibitor & Nadp-Dependent Oxidoreductase                          & Aldo/Keto Reductase Family                                   & 0.926                                                  \\ \hline
			3R8G            & 331                    & 1.-.-.-            & NA                                                                      & Oxidoreductase/Oxidoreductase Inhibitor & Nadp-Dependent Oxidoreductase                          & Aldo/Keto Reductase Family                                   & 0.931                                                  \\ \hline
			3RX2            & 336                    & 1.1.1.21           & NA                                                                      & Oxidoreductase                          & Nadp-Dependent Oxidoreductase                          & Aldo/Keto Reductase Family                                   & 0.907                                                  \\ \hline
			3RX3            & 336                    & 1.1.1.21           & NA                                                                      & Oxidoreductase                          & Nadp-Dependent Oxidoreductase                          & Aldo/Keto Reductase Family                                   & 0.914                                                  \\ \hline
			3RX4            & 336                    & 1.1.1.21           & NA                                                                      & Oxidoreductase                          & Nadp-Dependent Oxidoreductase                          & Aldo/Keto Reductase Family                                   & 0.924                                                  \\ \hline
			3S3G            & 336                    & 1.1.1.21           & NA                                                                      & Oxidoreductase                          & Nadp-Dependent Oxidoreductase                          & Aldo/Keto Reductase Family                                   & 0.914                                                  \\ \hline
			3T42            & 319                    & 1.1.1.21           & NA                                                                      & Oxidoreductase/Oxidoreductase Inhibitor & Nadp-Dependent Oxidoreductase                          & Aldo/Keto Reductase Family                                   & 0.905                                                  \\ \hline
			3U2C            & 316                    & 1.1.1.21           & NA                                                                      & Oxidoreductase/Oxidoreductase Inhibitor & Nadp-Dependent Oxidoreductase                          & Aldo/Keto Reductase Family                                   & 0.910                                                  \\ \hline
			3UFY            & 331                    & 1.1.1.213          & NA                                                                      & Oxidoreductase                          & Nadp-Dependent Oxidoreductase                          & Aldo/Keto Reductase Family                                   & 0.924                                                  \\ \hline
			3UG8            & 331                    & 1.1.1.213          & NA                                                                      & Oxidoreductase                          & Nadp-Dependent Oxidoreductase                          & Aldo/Keto Reductase Family                                   & 0.913                                                  \\ \hline
			3UGR            & 331                    & 1.1.1.213          & NA                                                                      & Oxidoreductase                          & Nadp-Dependent Oxidoreductase                          & Aldo/Keto Reductase Family                                   & 0.922                                                  \\ \hline
			3UWE            & 331                    & 1.1.1.213          & NA                                                                      & Oxidoreductase                          & Nadp-Dependent Oxidoreductase                          & Aldo/Keto Reductase Family                                   & 0.901                                                  \\ \hline
			3V35            & 336                    & 1.1.1.21           & NA                                                                      & Oxidoreductase                          & Nadp-Dependent Oxidoreductase                          & Aldo/Keto Reductase Family                                   & 0.917                                                  \\ \hline
			3V36            & 336                    & 1.1.1.21           & NA                                                                      & Oxidoreductase                          & Nadp-Dependent Oxidoreductase                          & Aldo/Keto Reductase Family                                   & 0.902                                                  \\ \hline
			3VXF            & 315                    & 3.4.21.5           & NA                                                                      & Hydrolase/Hydrolase Inhibitor           & NA                                                     & Trypsin                                                      & 0.907                                                  \\ \hline
			4ANP            & 324                    & 1.14.16.1          & NA                                                                      & Oxidoreductase                          & Phenylalanine Hydroxylase                              & Biopterin-Dependent Aromatic Amino Acid Hydroxylase          & 0.901                                                  \\ \hline
			4AX9            & 296                    & 3.4.21.5           & NA                                                                      & Hydrolase/Hydrolase Inhibitor           & Trypsin-Like Serine Proteases                          & Trypsin                                                      & 0.901                                                  \\ \hline
			4D0R            & 269                    & 1.3.1.9            & NA                                                                      & Oxidoreductase                          & NA                                                     & Enoyl-(Acyl Carrier Protein) Reductase                       & 0.906                                                  \\ \hline
			4DZ5            & 331                    & 1.-.-.-            & NA                                                                      & Oxidoreductase                          & Nadp-Dependent Oxidoreductase                          & Aldo/Keto Reductase Family                                   & 0.908                                                  \\ \hline
			4E05            & 356                    & 3.4.21.5           & NA                                                                      & Hydrolase/Hydrolase Inhibitor           & Trypsin-Like Serine Proteases                          & Trypsin                                                      & 0.916                                                  \\ \hline
			4E97            & 374                    & 3.2.1.17           & NA                                                                      & Hydrolase                               & NA                                                     & Phage Lysozyme                                               & 0.901                                                  \\ \hline
			4EKP            & 374                    & 3.2.1.17           & NA                                                                      & Hydrolase                               & NA                                                     & Phage Lysozyme                                               & 0.901                                                  \\ \hline
			4FA3            & 331                    & 1.-.-.-            & NA                                                                      & Oxidoreductase/Oxidoreductase Inhibitor & Nadp-Dependent Oxidoreductase                          & Aldo/Keto Reductase Family                                   & 0.925                                                  \\ \hline
			4FAL            & 331                    & 1.1.1.213          & NA                                                                      & Oxidoreductase/Oxidoreductase Inhibitor & Nadp-Dependent Oxidoreductase                          & Aldo/Keto Reductase Family                                   & 0.907                                                  \\ \hline
			4FV0            & 360                    & 2.7.11.24          & NA                                                                      & Transferase                             & Phosphorylase Kinase; Domain 1                         & Protein Kinase Domain                                        & 0.908                                                  \\ \hline
			4FV9            & 360                    & 2.7.11.24          & NA                                                                      & Transferase                             & Phosphorylase Kinase; Domain 1                         & Protein Kinase Domain                                        & 0.908                                                  \\ \hline
			4G6N            & 360                    & 2.7.11.24          & NA                                                                      & Transferase                             & Transferase(Phosphotransferase) Domain 1               & Protein Kinase Domain                                        & 0.902                                                  \\ \hline
			4GCA            & 315                    & 1.1.1.21           & NA                                                                      & Oxidoreductase/Oxidoreductase Inhibitor & NA                                                     & Aldo/Keto Reductase Family                                   & 0.906                                                  \\ \hline
			4H7C            & 331                    & 1.-.-.-            & NA                                                                      & Oxidoreductase/Oxidoreductase Inhibitor & Nadp-Dependent Oxidoreductase                          & Aldo/Keto Reductase Family                                   & 0.908                                                  \\ \hline
			4I7J            & 374                    & 3.2.1.17           & NA                                                                      & Hydrolase                               & NA                                                     & Phage Lysozyme                                               & 0.902                                                  \\ \hline
			4I7L            & 374                    & 3.2.1.17           & NA                                                                      & Hydrolase                               & NA                                                     & Phage Lysozyme                                               & 0.903                                                  \\ \hline
			4I7O            & 374                    & 3.2.1.17           & NA                                                                      & Hydrolase                               & NA                                                     & Phage Lysozyme                                               & 0.901                                                  \\ \hline
			4I7R            & 374                    & 3.2.1.17           & NA                                                                      & Hydrolase                               & NA                                                     & Phage Lysozyme                                               & 0.903                                                  \\ \hline
			4I7S            & 374                    & 3.2.1.17           & NA                                                                      & Hydrolase                               & NA                                                     & Phage Lysozyme                                               & 0.903                                                  \\ \hline
			4IGS            & 316                    & 1.1.1.21           & NA                                                                      & Oxidoreductase/Oxidoreductase Inhibitor & NA                                                     & Aldo/Keto Reductase Family                                   & 0.913                                                  \\ \hline
			4JII            & 318                    & 1.1.1.-            & NA                                                                      & Oxidoreductase/Oxidoreductase Inhibitor & NA                                                     & Aldo/Keto Reductase Family                                   & 0.927                                                  \\ \hline
			4JIR            & 316                    & 1.1.1.21           & NA                                                                      & Oxidoreductase/Oxidoreductase Inhibitor & NA                                                     & Aldo/Keto Reductase Family                                   & 0.928                                                  \\ \hline
			4LAU            & 316                    & 1.1.1.21           & NA                                                                      & Oxidoreductase                          & NA                                                     & Aldo/Keto Reductase Family                                   & 0.905                                                  \\ \hline
			4LAZ            & 316                    & 1.1.1.21           & NA                                                                      & Oxidoreductase                          & NA                                                     & Aldo/Keto Reductase Family                                   & 0.904                                                  \\ \hline
			4LB3            & 316                    & 1.1.1.21           & NA                                                                      & Oxidoreductase                          & NA                                                     & Aldo/Keto Reductase Family                                   & 0.905                                                  \\ \hline
			4LB4            & 316                    & 1.1.1.21           & NA                                                                      & Oxidoreductase                          & NA                                                     & Aldo/Keto Reductase Family                                   & 0.904                                                  \\ \hline
			4LBR            & 316                    & 1.1.1.21           & NA                                                                      & Oxidoreductase                          & NA                                                     & Aldo/Keto Reductase Family                                   & 0.901                                                  \\ \hline
			4LBS            & 316                    & 1.1.1.21           & NA                                                                      & Oxidoreductase                          & NA                                                     & Aldo/Keto Reductase Family                                   & 0.902                                                  \\ \hline
			4NKC            & 315                    & 1.1.1.21           & NA                                                                      & Oxidoreductase/Oxidoreductase Inhibitor & NA                                                     & Aldo/Keto Reductase Family                                   & 0.915                                                  \\ \hline
			4O6E            & 368                    & 2.7.11.24          & NA                                                                      & Transferase/Transferase Inhibitor       & NA                                                     & Protein Kinase Domain                                        & 0.903                                                  \\ \hline
			4PR4            & 315                    & 1.1.1.21           & NA                                                                      & Oxidoreductase/Oxidoreductase Inhibitor & NA                                                     & Aldo/Keto Reductase Family                                   & 0.917                                                  \\ \hline
			4PRR            & 315                    & 1.1.1.21           & NA                                                                      & Oxidoreductase/Oxidoreductase Inhibitor & NA                                                     & Aldo/Keto Reductase Family                                   & 0.920                                                  \\ \hline
			4PRT            & 316                    & 1.1.1.21           & NA                                                                      & Oxidoreductase/Oxidoreductase Inhibitor & NA                                                     & Aldo/Keto Reductase Family                                   & 0.911                                                  \\ \hline
			4PUU            & 316                    & 1.1.1.21           & NA                                                                      & Oxidoreductase/Oxidoreductase Inhibitor & NA                                                     & Aldo/Keto Reductase Family                                   & 0.911                                                  \\ \hline
			4PUW            & 316                    & 1.1.1.21           & NA                                                                      & Oxidoreductase/Oxidoreductase Inhibitor & NA                                                     & Aldo/Keto Reductase Family                                   & 0.914                                                  \\ \hline
			4Q7B            & 315                    & 1.1.1.21           & NA                                                                      & Oxidoreductase/Oxidoreductase Inhibitor & NA                                                     & Aldo/Keto Reductase Family                                   & 0.913                                                  \\ \hline
			4QAH            & 299                    & 3.1.3.48           & NA                                                                      & Hydrolase                               & NA                                                     & Protein-Tyrosine Phosphatase                                 & 0.914                                                  \\ \hline
			4QAP            & 299                    & 3.1.3.48           & NA                                                                      & Hydrolase                               & NA                                                     & Protein-Tyrosine Phosphatase                                 & 0.908                                                  \\ \hline
			4QBE            & 298                    & 3.1.3.48           & NA                                                                      & Hydrolase                               & NA                                                     & Protein-Tyrosine Phosphatase                                 & 0.905                                                  \\ \hline
			4QBW            & 299                    & 3.1.3.48           & NA                                                                      & Hydrolase                               & NA                                                     & Protein-Tyrosine Phosphatase                                 & 0.910                                                  \\ \hline
			4QBX            & 316                    & 1.1.1.21           & NA                                                                      & Oxidoreductase/Oxidoreductase Inhibitor & NA                                                     & Aldo/Keto Reductase Family                                   & 0.912                                                  \\ \hline
			4QX4            & 316                    & 1.1.1.21           & NA                                                                      & Oxidoreductase/Oxidoreductase Inhibitor & NA                                                     & Aldo/Keto Reductase Family                                   & 0.910                                                  \\ \hline
			4RPQ            & 315                    & 1.1.1.21           & NA                                                                      & Oxidoreductase/Oxidoreductase Inhibitor & NA                                                     & Aldo/Keto Reductase Family                                   & 0.916                                                  \\ \hline
			4WRH            & 331                    & 1.-.-.-            & NA                                                                      & Oxidoreductase/Oxidoreductase Inhibitor & NA                                                     & Aldo/Keto Reductase Family                                   & 0.909                                                  \\ \hline
			4X0M            & 305                    & 2.7.11.30          & NA                                                                      & Transferase                             & NA                                                     & Protein Kinase Domain                                        & 0.914                                                  \\ \hline
			4X2F            & 305                    & 2.7.11.30          & NA                                                                      & Transferase/Transferase Inhibitor       & NA                                                     & Protein Kinase Domain                                        & 0.915                                                  \\ \hline
	\end{tabular}}
\end{table}

\begin{table}[h]
	\resizebox{\textwidth}{!}{%
		\begin{tabular}{|l|l|l|l|l|l|l|r|}
			\hline
			\textbf{PDB ID} & \textbf{Residue count} & \textbf{EC number} & \textbf{SCOPE fold}                                                     & \textbf{Classification}                 & \textbf{CATH description}                              & \textbf{Protein Family Annotation}                           & \multicolumn{1}{l|}{\textbf{Mean persistent similary}} \\ \hline
			4X2G            & 305                    & 2.7.11.30          & NA                                                                      & Transferase/Transferase Inhibitor       & NA                                                     & Protein Kinase Domain                                        & 0.909                                                  \\ \hline
			4X2J            & 305                    & 2.7.11.30          & NA                                                                      & Transferase                             & NA                                                     & Protein Kinase Domain                                        & 0.916                                                  \\ \hline
			4X2K            & 305                    & 2.7.11.30          & NA                                                                      & Transferase                             & NA                                                     & Protein Kinase Domain                                        & 0.916                                                  \\ \hline
			4X2N            & 305                    & 2.7.11.30          & NA                                                                      & Transferase                             & NA                                                     & Protein Kinase Domain                                        & 0.920                                                  \\ \hline
			4XZI            & 316                    & 1.1.1.21           & NA                                                                      & Oxidoreductase                          & NA                                                     & Aldo/Keto Reductase Family                                   & 0.905                                                  \\ \hline
			4YS1            & 316                    & 1.1.1.21           & NA                                                                      & Oxidoreductase                          & NA                                                     & Aldo/Keto Reductase Family                                   & 0.908                                                  \\ \hline
			4YU1            & 316                    & 1.1.1.21           & NA                                                                      & Oxidoreductase                          & NA                                                     & Aldo/Keto Reductase Family                                   & 0.924                                                  \\ \hline
			4ZRT            & 309                    & 3.1.3.48           & NA                                                                      & Hydrolase                               & NA                                                     & Protein-Tyrosine Phosphatase                                 & 0.906                                                  \\ \hline
			4ZZN            & 350                    & 2.7.11.24          & NA                                                                      & Transferase                             & NA                                                     & Protein Kinase Domain                                        & 0.906                                                  \\ \hline
			5E8Z            & 307                    & 2.7.11.30          & NA                                                                      & Transferase/Transferase Inhibitor       & NA                                                     & Protein Kinase Domain                                        & 0.908                                                  \\ \hline
			5GDS            & 321                    & 3.4.21.5           & NA                                                                      & Hydrolase/Hydrolase Inhibitor           & Trypsin-Like Serine Proteases                          & Trypsin                                                      & 0.909                                                  \\ \hline
			5GIM            & 325                    & 3.4.21.5           & NA                                                                      & Hydrolase/Hydrolase Inhibitor           & NA                                                     & Thrombin Light Chain                                         & 0.905                                                  \\ \hline
			5JFD            & 307                    & 3.4.21.5           & NA                                                                      & Hydrolase                               & NA                                                     & Trypsin                                                      & 0.903                                                  \\ \hline
			5KAA            & 289                    & 3.1.3.48           & NA                                                                      & Hydrolase                               & NA                                                     & Protein-Tyrosine Phosphatase                                 & 0.909                                                  \\ \hline
			5LUC            & 3224                   & 2.6.1.51           & NA                                                                      & Transferase                             & NA                                                     & Aminotransferase Class-V                                     & 0.918                                                  \\ \hline
			5NHH            & 381                    & 2.7.11.24          & NA                                                                      & Transferase                             & NA                                                     & Protein Kinase Domain                                        & 0.901                                                  \\ \hline
			5QIM            & 306                    & 2.7.11.30          & NA                                                                      & Transferase/Transferase Inhibitor       & NA                                                     & Protein Kinase Domain                                        & 0.908                                                  \\ \hline
			5TC6            & 297                    & 2.4.2.28           & NA                                                                      & Transferase/Transferase Inhibitor       & NA                                                     & Phosphorylase Superfamily                                    & 0.900                                                  \\ \hline
			5TC8            & 297                    & 2.4.2.28           & NA                                                                      & Transferase/Transferase Inhibitor       & NA                                                     & Phosphorylase Superfamily                                    & 0.904                                                  \\ \hline
			5TE0            & 347                    & 2.7.11.1           & NA                                                                      & Transferase/Transferase Inhibitor       & NA                                                     & Protein Kinase Domain                                        & 0.904                                                  \\ \hline
			5USQ            & 299                    & 2.7.11.30          & NA                                                                      & Transferase/Transferase Inhibitor       & NA                                                     & Protein Kinase Domain                                        & 0.910                                                  \\ \hline
			5Y7N            & 316                    & 1.1.1.-            & NA                                                                      & Oxidoreductase                          & NA                                                     & Aldo/Keto Reductase Family                                   & 0.912                                                  \\ \hline
			6B8T            & 321                    & 3.1.3.48           & NA                                                                      & Signaling Protein                       & NA                                                     & Protein-Tyrosine Phosphatase                                 & 0.903                                                  \\ \hline
			6B8X            & 321                    & 3.1.3.48           & NA                                                                      & Signaling Protein                       & NA                                                     & Protein-Tyrosine Phosphatase                                 & 0.902                                                  \\ \hline
			6B8Y            & 307                    & 2.7.11.30          & NA                                                                      & Transferase/Transferase Inhibitor       & NA                                                     & Protein Kinase Domain                                        & 0.907                                                  \\ \hline
			6F7R            & 316                    & 1.1.1.21           & NA                                                                      & Oxidoreductase                          & NA                                                     & Aldo/Keto Reductase Family                                   & 0.900                                                  \\ \hline
			6F81            & 316                    & 1.1.1.21           & NA                                                                      & Oxidoreductase                          & NA                                                     & Aldo/Keto Reductase Family                                   & 0.904                                                  \\ \hline
			6F82            & 316                    & 1.1.1.21           & NA                                                                      & Oxidoreductase                          & NA                                                     & Aldo/Keto Reductase Family                                   & 0.913                                                  \\ \hline
			6F84            & 316                    & 1.1.1.21           & NA                                                                      & Oxidoreductase                          & NA                                                     & Aldo/Keto Reductase Family                                   & 0.916                                                  \\ \hline
			6F8O            & 317                    & 1.1.1.21           & NA                                                                      & Oxidoreductase                          & NA                                                     & Aldo/Keto Reductase Family                                   & 0.905                                                  \\ \hline
			6G6J            & 354                    & NA                 & NA                                                                      & Apoptosis                               & NA                                                     & Helix-Loop-Helix Dna-Binding Domain                          & 0.905                                                  \\ \hline
			6G8X            & 368                    & 2.7.11.24          & NA                                                                      & Signaling Protein                       & NA                                                     & Protein Kinase Domain                                        & 0.906                                                  \\ \hline
			6G91            & 368                    & 2.7.11.24          & NA                                                                      & Signaling Protein                       & NA                                                     & Protein Kinase Domain                                        & 0.911                                                  \\ \hline
			6G9A            & 368                    & 2.7.11.24          & NA                                                                      & Signaling Protein                       & NA                                                     & Protein Kinase Domain                                        & 0.920                                                  \\ \hline
			6G9K            & 368                    & 2.7.11.24          & NA                                                                      & Signaling Protein                       & NA                                                     & Protein Kinase Domain                                        & 0.901                                                  \\ \hline
			6G9M            & 368                    & 2.7.11.24          & NA                                                                      & Signaling Protein                       & NA                                                     & Protein Kinase Domain                                        & 0.910                                                  \\ \hline
			6NBS            & 367                    & 2.7.11.24          & NA                                                                      & Transferase/Transferase Inhibitor       & NA                                                     & Protein Kinase Domain                                        & 0.908                                                  \\ \hline
			6OMY            & 297                    & 3.1.3.48           & NA                                                                      & Hydrolase                               & NA                                                     & Protein-Tyrosine Phosphatase                                 & 0.902                                                  \\ \hline
			6OPG            & 354                    & 2.7.11.24          & NA                                                                      & Transferase                             & NA                                                     & Protein Kinase Domain                                        & 0.906                                                  \\ \hline
			6OPI            & 354                    & 2.7.11.24          & NA                                                                      & Transferase                             & NA                                                     & Protein Kinase Domain                                        & 0.907                                                  \\ \hline
			6PFW            & 297                    & 3.1.3.48           & NA                                                                      & Hydrolase                               & NA                                                     & Protein-Tyrosine Phosphatase                                 & 0.909                                                  \\ \hline
			6PG0            & 297                    & 3.1.3.48           & NA                                                                      & Hydrolase                               & NA                                                     & Protein-Tyrosine Phosphatase                                 & 0.901                                                  \\ \hline
			6PHA            & 297                    & 3.1.3.48           & NA                                                                      & Hydrolase                               & NA                                                     & Protein-Tyrosine Phosphatase                                 & 0.904                                                  \\ \hline
			6PHS            & 297                    & 3.1.3.48           & NA                                                                      & Hydrolase                               & NA                                                     & Protein-Tyrosine Phosphatase                                 & 0.908                                                  \\ \hline
			6Q7S            & 368                    & 2.7.11.24          & NA                                                                      & Signaling Protein                       & NA                                                     & Protein Kinase Domain                                        & 0.905                                                  \\ \hline
			6Q7T            & 368                    & 2.7.11.24          & NA                                                                      & Signaling Protein                       & NA                                                     & Protein Kinase Domain                                        & 0.911                                                  \\ \hline
			6QA1            & 368                    & 2.7.11.24          & NA                                                                      & Signaling Protein                       & NA                                                     & Protein Kinase Domain                                        & 0.921                                                  \\ \hline
			6QA4            & 368                    & 2.7.11.24          & NA                                                                      & Signaling Protein                       & NA                                                     & Protein Kinase Domain                                        & 0.909                                                  \\ \hline
			6QAL            & 368                    & 2.7.11.24          & NA                                                                      & Signaling Protein                       & NA                                                     & Protein Kinase Domain                                        & 0.924                                                  \\ \hline
			6QAW            & 368                    & 2.7.11.24          & NA                                                                      & Signaling Protein                       & NA                                                     & Protein Kinase Domain                                        & 0.902                                                  \\ \hline
			6SLG            & 386                    & 2.7.11.24          & NA                                                                      & Transferase                             & NA                                                     & Protein Kinase Domain                                        & 0.904                                                  \\ \hline
	\end{tabular}}
\end{table}


\begin{table}[h]
	\resizebox{\textwidth}{!}{%
		\begin{tabular}{|l|l|l|l|l|l|l|r|}
			\hline
			\textbf{PDB ID} & \textbf{Residue count} & \textbf{EC number} & \textbf{SCOPE fold}                                    & \textbf{Classification}                 & \textbf{CATH description}                                                   & \textbf{Protein Family Annotation}                                    & \multicolumn{1}{l|}{\textbf{Mean persistent similary}} \\ \hline
			1NP0            & 978                    & NA                 & Tim Beta/Alpha-Barrel                                  & Hydrolase                               & Chitobiase. Domain 2                                                        & NA                                                                    & 0.915                                                  \\ \hline
			1OGS            & 994                    & 3.2.1.45           & Glycosyl Hydrolase Domain                              & Hydrolase                               & Glycosidases                                                                & Glycosyl Hydrolase Family 30 Beta Sandwich Domain                     & 0.907                                                  \\ \hline
			1OGU            & 1124                   & 2.7.1.37           & Protein Kinase-Like (Pk-Like)                          & Transferase                             & Transferase(Phosphotransferase) Domain 1                                    & Protein Kinase Domain                                                 & 0.924                                                  \\ \hline
			1OI9            & 1124                   & 2.7.1.37           & Protein Kinase-Like (Pk-Like)                          & Kinase                                  & Transferase(Phosphotransferase) Domain 1                                    & Protein Kinase Domain                                                 & 0.926                                                  \\ \hline
			1OIU            & 1124                   & 2.7.1.37           & Protein Kinase-Like (Pk-Like)                          & Kinase                                  & Phosphorylase Kinase; Domain 1                                              & Protein Kinase Domain                                                 & 0.930                                                  \\ \hline
			1OIY            & 1124                   & 2.7.1.37           & Protein Kinase-Like (Pk-Like)                          & Kinase                                  & Transferase(Phosphotransferase) Domain 1                                    & Protein Kinase Domain                                                 & 0.926                                                  \\ \hline
			1OJ9            & 1040                   & 1.4.3.4            & Fad/Nad(P)-Binding Domain                              & Oxidoreductase                          & Guanine Nucleotide Dissociation Inhibitor. Domain 1                         & Flavin Containing Amine Oxidoreductase                                & 0.917                                                  \\ \hline
			1OJC            & 1040                   & 1.4.3.4            & Fad/Nad(P)-Binding Domain                              & Oxidoreductase                          & Guanine Nucleotide Dissociation Inhibitor. Domain 1                         & Flavin Containing Amine Oxidoreductase                                & 0.914                                                  \\ \hline
			1OKV            & 1128                   & 2.7.1.37           & Protein Kinase-Like (Pk-Like)                          & Transferase/Transferase Inhibitor       & Phosphorylase Kinase; Domain 1                                              & Protein Kinase Domain                                                 & 0.937                                                  \\ \hline
			1OS2            & 990                    & 3.4.24.65          & Zincin-Like                                            & Hydrolase                               & Collagenase (Catalytic Domain)                                              & Matrixin                                                              & 0.915                                                  \\ \hline
			1OS9            & 990                    & 3.4.24.65          & Zincin-Like                                            & Hydrolase                               & Collagenase (Catalytic Domain)                                              & Matrixin                                                              & 0.913                                                  \\ \hline
			1OZF            & 1132                   & 4.1.3.18           & Dhs-Like Nad/Fad-Binding Domain                        & Lyase                                   & Tpp-Binding Domain                                                          & Thiamine Pyrophosphate Enzyme. N-Terminal Tpp Binding Domain          & 0.910                                                  \\ \hline
			1OZG            & 1132                   & 4.1.3.18           & Dhs-Like Nad/Fad-Binding Domain                        & Lyase                                   & Tpp-Binding Domain                                                          & Thiamine Pyrophosphate Enzyme. N-Terminal Tpp Binding Domain          & 0.917                                                  \\ \hline
			1P5E            & 1114                   & 2.7.1.-            & Protein Kinase-Like (Pk-Like)                          & Cell Cycle                              & Transferase(Phosphotransferase) Domain 1                                    & Protein Kinase Domain                                                 & 0.931                                                  \\ \hline
			1PKD            & 1110                   & 2.7.1.-            & Protein Kinase-Like (Pk-Like)                          & Transferase/Cell Cycle                  & Transferase(Phosphotransferase) Domain 1                                    & Protein Kinase Domain                                                 & 0.931                                                  \\ \hline
			1QMZ            & 1130                   & 2.7.1.-            & Protein Kinase-Like (Pk-Like)                          & Cell Cycle                              & Transferase(Phosphotransferase) Domain 1                                    & Protein Kinase Domain                                                 & 0.920                                                  \\ \hline
			1QR6            & 1168                   & 1.1.1.39           & Nad(P)-Binding Rossmann-Fold Domains                   & Oxidoreductase                          & Aminoacid Dehydrogenase-Like. N-Terminal Domain. Chain A                    & Malic Enzyme. Nad Binding Domain                                      & 0.906                                                  \\ \hline
			1S2Q            & 1040                   & 1.4.3.4            & Fad/Nad(P)-Binding Domain                              & Oxidoreductase                          & Guanine Nucleotide Dissociation Inhibitor. Domain 1                         & Flavin Containing Amine Oxidoreductase                                & 0.912                                                  \\ \hline
			1S3B            & 1040                   & 1.4.3.4            & Fad/Nad(P)-Binding Domain                              & Oxidoreductase                          & Guanine Nucleotide Dissociation Inhibitor. Domain 1                         & Flavin Containing Amine Oxidoreductase                                & 0.901                                                  \\ \hline
			1S3E            & 1040                   & 1.4.3.4            & Fad/Nad(P)-Binding Domain                              & Oxidoreductase                          & Guanine Nucleotide Dissociation Inhibitor. Domain 1                         & Flavin Containing Amine Oxidoreductase                                & 0.916                                                  \\ \hline
			1URC            & 1128                   & 2.7.1.37           & Protein Kinase-Like (Pk-Like)                          & Transferase/Inhibitor                   & Phosphorylase Kinase; Domain 1                                              & Protein Kinase Domain                                                 & 0.916                                                  \\ \hline
			1VYW            & 1148                   & 2.7.1.37           & Protein Kinase-Like (Pk-Like)                          & Transferase                             & Phosphorylase Kinase; Domain 1                                              & Protein Kinase Domain                                                 & 0.935                                                  \\ \hline
			1X6V            & 1260                   & 2.7.7.4            & Pua Domain-Like                                        & Transferase                             & P-Loop Containing Nucleotide Triphosphate Hydrolases                        & Adenylylsulphate Kinase                                               & 0.910                                                  \\ \hline
			1XJQ            & 1260                   & 2.7.7.4            & Pua Domain-Like                                        & Transferase                             & Hups                                                                        & Atp-Sulfurylase                                                       & 0.901                                                  \\ \hline
			1XMN            & 1180                   & 3.4.21.5           & Trypsin-Like Serine Proteases                          & Hydrolase/Hydrolase Inhibitor           & NA                                                                          & Thrombin Light Chain                                                  & 0.916                                                  \\ \hline
			1XNJ            & 1260                   & 2.7.7.4            & Pua Domain-Like                                        & Transferase                             & P-Loop Containing Nucleotide Triphosphate Hydrolases                        & Adenylylsulphate Kinase                                               & 0.902                                                  \\ \hline
			1Y7V            & 994                    & 3.2.1.45           & Glycosyl Hydrolase Domain                              & Hydrolase                               & Glycosidases                                                                & Glycosyl Hydrolase Family 30 Tim-Barrel Domain                        & 0.902                                                  \\ \hline
			1YXU            & 1172                   & 2.7.1.37           & NA                                                     & Transferase                             & Phosphorylase Kinase; Domain 1                                              & Protein Kinase Domain                                                 & 0.946                                                  \\ \hline
			2B5T            & 1048                   & NA                 & NA                                                     & Blood Clotting                          & Epsilon-Thrombin. Subunit L                                                 & Thrombin Light Chain                                                  & 0.907                                                  \\ \hline
			2BK3            & 1040                   & 1.4.3.4            & Fad/Nad(P)-Binding Domain                              & Oxidoreductase                          & Guanine Nucleotide Dissociation Inhibitor. Domain 1                         & Flavin Containing Amine Oxidoreductase                                & 0.916                                                  \\ \hline
			2BK4            & 1040                   & 1.4.3.4            & Fad/Nad(P)-Binding Domain                              & Oxidoreductase                          & Guanine Nucleotide Dissociation Inhibitor. Domain 1                         & Flavin Containing Amine Oxidoreductase                                & 0.913                                                  \\ \hline
			2BKZ            & 1148                   & 2.7.1.37           & Protein Kinase-Like (Pk-Like)                          & Transferase                             & Phosphorylase Kinase; Domain 1                                              & Protein Kinase Domain                                                 & 0.931                                                  \\ \hline
			2BPM            & 1148                   & 2.7.1.37           & Protein Kinase-Like (Pk-Like)                          & Transferase                             & Phosphorylase Kinase; Domain 1                                              & Protein Kinase Domain                                                 & 0.933                                                  \\ \hline
			2BYB            & 1040                   & 1.4.3.4            & Fad/Nad(P)-Binding Domain                              & Oxidoreductase                          & Guanine Nucleotide Dissociation Inhibitor. Domain 1                         & Flavin Containing Amine Oxidoreductase                                & 0.913                                                  \\ \hline
			2C4G            & 1148                   & 2.7.1.37           & Protein Kinase-Like (Pk-Like)                          & Transferase                             & Transferase(Phosphotransferase) Domain 1                                    & Protein Kinase Domain                                                 & 0.914                                                  \\ \hline
			2C5N            & 1114                   & 2.7.1.37           & Protein Kinase-Like (Pk-Like)                          & Transferase                             & Phosphorylase Kinase; Domain 1                                              & Protein Kinase Domain                                                 & 0.923                                                  \\ \hline
			2C5O            & 1116                   & 2.7.1.37           & Protein Kinase-Like (Pk-Like)                          & Transferase                             & Transferase(Phosphotransferase) Domain 1                                    & Protein Kinase Domain                                                 & 0.922                                                  \\ \hline
			2C5V            & 1132                   & 2.7.1.37           & Protein Kinase-Like (Pk-Like)                          & Cell Cycle                              & Transferase(Phosphotransferase) Domain 1                                    & Protein Kinase Domain                                                 & 0.901                                                  \\ \hline
			2C5X            & 1114                   & 2.7.1.37           & Protein Kinase-Like (Pk-Like)                          & Transferase/Inhibitor                   & Phosphorylase Kinase; Domain 1                                              & Protein Kinase Domain                                                 & 0.920                                                  \\ \hline
			2C64            & 1040                   & 1.4.3.4            & Fad/Nad(P)-Binding Domain                              & Oxidoreductase                          & Guanine Nucleotide Dissociation Inhibitor. Domain 1                         & Flavin Containing Amine Oxidoreductase                                & 0.918                                                  \\ \hline
			2C66            & 1040                   & 1.4.3.4            & Fad/Nad(P)-Binding Domain                              & Oxidoreductase                          & Guanine Nucleotide Dissociation Inhibitor. Domain 1                         & Flavin Containing Amine Oxidoreductase                                & 0.901                                                  \\ \hline
			2C67            & 1040                   & 1.4.3.4            & Fad/Nad(P)-Binding Domain                              & Oxidoreductase                          & Guanine Nucleotide Dissociation Inhibitor. Domain 1                         & Flavin Containing Amine Oxidoreductase                                & 0.913                                                  \\ \hline
			2C6F            & 1224                   & 3.4.15.1           & NA                                                     & Hydrolase                               & NA                                                                          & Angiotensin-Converting Enzyme                                         & 0.909                                                  \\ \hline
			2C6N            & 1224                   & 3.4.15.1           & NA                                                     & Hydrolase/Hydrolase Inhibitor           & NA                                                                          & Angiotensin-Converting Enzyme                                         & 0.908                                                  \\ \hline
			2C6T            & 1112                   & 2.7.1.37           & Protein Kinase-Like (Pk-Like)                          & Cell Cycle                              & Transferase(Phosphotransferase) Domain 1                                    & Protein Kinase Domain                                                 & 0.905                                                  \\ \hline
			2C70            & 1040                   & 1.4.3.4            & Fad/Nad(P)-Binding Domain                              & Oxidoreductase                          & Guanine Nucleotide Dissociation Inhibitor. Domain 1                         & Flavin Containing Amine Oxidoreductase                                & 0.915                                                  \\ \hline
			2C73            & 1040                   & 1.4.3.4            & Fad/Nad(P)-Binding Domain                              & Oxidoreductase                          & Guanine Nucleotide Dissociation Inhibitor. Domain 1                         & Flavin Containing Amine Oxidoreductase                                & 0.907                                                  \\ \hline
			2C75            & 1040                   & 1.4.3.4            & Fad/Nad(P)-Binding Domain                              & Oxidoreductase                          & Guanine Nucleotide Dissociation Inhibitor. Domain 1                         & Flavin Containing Amine Oxidoreductase                                & 0.901                                                  \\ \hline
			2C76            & 1040                   & 1.4.3.4            & Fad/Nad(P)-Binding Domain                              & Oxidoreductase                          & Guanine Nucleotide Dissociation Inhibitor. Domain 1                         & Flavin Containing Amine Oxidoreductase                                & 0.919                                                  \\ \hline
			2CCH            & 1142                   & 2.7.1.-            & Protein Kinase-Like (Pk-Like)                          & Cell Cycle                              & Phosphorylase Kinase; Domain 1                                              & Protein Kinase Domain                                                 & 0.926                                                  \\ \hline
			2CCI            & 1174                   & 2.7.11.22          & Protein Kinase-Like (Pk-Like)                          & Cell Cycle                              & Transferase(Phosphotransferase) Domain 1                                    & Protein Kinase Domain                                                 & 0.912                                                  \\ \hline
			2CJM            & 1112                   & 2.7.1.37           & Protein Kinase-Like (Pk-Like)                          & Cell Cycle                              & Phosphorylase Kinase; Domain 1                                              & Protein Kinase Domain                                                 & 0.926                                                  \\ \hline
			2F61            & 994                    & 3.2.1.45           & Glycosyl Hydrolase Domain                              & Hydrolase                               & Glycosidases                                                                & Glycosyl Hydrolase Family 30 Beta Sandwich Domain                     & 0.908                                                  \\ \hline
			2G1T            & 1200                   & 2.7.1.112          & NA                                                     & Transferase                             & Phosphorylase Kinase; Domain 1                                              & Protein Tyrosine Kinase                                               & 0.902                                                  \\ \hline
			2G9X            & 1122                   & 2.7.1.37           & Protein Kinase-Like (Pk-Like)                          & Transferase/Cell Cycle                  & Transferase(Phosphotransferase) Domain 1                                    & Protein Kinase Domain                                                 & 0.903                                                  \\ \hline
			2I40            & 1116                   & 2.7.11.22          & Protein Kinase-Like (Pk-Like)                          & Transferase/Cell Cycle                  & Phosphorylase Kinase; Domain 1                                              & Protein Kinase Domain                                                 & 0.940                                                  \\ \hline
			2IW6            & 1124                   & 2.7.1.37           & Protein Kinase-Like (Pk-Like)                          & Cell Cycle                              & Phosphorylase Kinase; Domain 1                                              & Protein Kinase Domain                                                 & 0.931                                                  \\ \hline
			2IW8            & 1124                   & 2.7.1.37           & Protein Kinase-Like (Pk-Like)                          & Cell Cycle                              & Transferase(Phosphotransferase) Domain 1                                    & Protein Kinase Domain                                                 & 0.922                                                  \\ \hline
			2IW9            & 1124                   & 2.7.1.37           & Protein Kinase-Like (Pk-Like)                          & Cell Cycle                              & Phosphorylase Kinase; Domain 1                                              & Protein Kinase Domain                                                 & 0.918                                                  \\ \hline
			2J25            & 994                    & 3.2.1.45           & Glycosyl Hydrolase Domain                              & Hydrolase                               & Golgi Alpha-Mannosidase Ii                                                  & Glycosyl Hydrolase Family 30 Tim-Barrel Domain                        & 0.908                                                  \\ \hline
			2PM8            & 1148                   & 3.1.1.8            & Alpha/Beta-Hydrolases                                  & Hydrolase                               & NA                                                                          & Carboxylesterase Family                                               & 0.927                                                  \\ \hline
			2PVY            & 1296                   & 2.7.10.1           & NA                                                     & Transferase                             & Transferase(Phosphotransferase) Domain 1                                    & Protein Tyrosine Kinase                                               & 0.902                                                  \\ \hline
			2RD0            & 1375                   & 2.7.1.153          & NA                                                     & Transferase/Oncoprotein                 & Phosphatidylinositol 3-Kinase Catalytic Subunit; Chain A. Domain 5          & Pi3-Kinase Family. P85-Binding Domain                                 & 0.909                                                  \\ \hline
			2UUE            & 1124                   & 2.7.11.1           & Protein Kinase-Like (Pk-Like)                          & Transferase/Inhibitor                   & Phosphorylase Kinase; Domain 1                                              & Protein Kinase Domain                                                 & 0.924                                                  \\ \hline
			2UZB            & 1112                   & 2.7.1.37           & NA                                                     & Transferase                             & Phosphorylase Kinase; Domain 1                                              & Protein Kinase Domain                                                 & 0.911                                                  \\ \hline
			2UZD            & 1112                   & 2.7.11.22          & NA                                                     & Transferase                             & Phosphorylase Kinase; Domain 1                                              & Protein Kinase Domain                                                 & 0.921                                                  \\ \hline
			2UZE            & 1112                   & 2.7.11.22          & NA                                                     & Transferase                             & Transferase(Phosphotransferase) Domain 1                                    & Protein Kinase Domain                                                 & 0.922                                                  \\ \hline
			2UZL            & 1112                   & 2.7.11.22          & NA                                                     & Transferase                             & Phosphorylase Kinase; Domain 1                                              & Protein Kinase Domain                                                 & 0.931                                                  \\ \hline
			2V22            & 1114                   & 2.7.1.37           & NA                                                     & Transferase                             & Phosphorylase Kinase; Domain 1                                              & Protein Kinase Domain                                                 & 0.932                                                  \\ \hline
			2V3D            & 1010                   & 3.2.1.45           & Glycosyl Hydrolase Domain                              & Hydrolase                               & Golgi Alpha-Mannosidase Ii                                                  & Glycosyl Hydrolase Family 30 Beta Sandwich Domain                     & 0.917                                                  \\ \hline
			2V3E            & 1010                   & 3.2.1.45           & Glycosyl Hydrolase Domain                              & Hydrolase                               & Glycosidases                                                                & Glycosyl Hydrolase Family 30 Tim-Barrel Domain                        & 0.907                                                  \\ \hline
			2V3F            & 1010                   & 3.2.1.45           & Glycosyl Hydrolase Domain                              & Hydrolase                               & Glycosidases                                                                & Glycosyl Hydrolase Family 30 Beta Sandwich Domain                     & 0.921                                                  \\ \hline
			2V55            & 1212                   & 2.7.11.1           & NA                                                     & Transferase                             & Transferase(Phosphotransferase) Domain 1                                    & Protein Kinase Domain                                                 & 0.902                                                  \\ \hline
			2V5Z            & 1040                   & 1.4.3.4            & Fad/Nad(P)-Binding Domain                              & Oxidoreductase                          & Guanine Nucleotide Dissociation Inhibitor. Domain 1                         & Flavin Containing Amine Oxidoreductase                                & 0.915                                                  \\ \hline
			2V60            & 1040                   & 1.4.3.4            & Fad/Nad(P)-Binding Domain                              & Oxidoreductase                          & Guanine Nucleotide Dissociation Inhibitor. Domain 1                         & Flavin Containing Amine Oxidoreductase                                & 0.914                                                  \\ \hline
			2V61            & 1040                   & 1.4.3.4            & Fad/Nad(P)-Binding Domain                              & Oxidoreductase                          & Guanine Nucleotide Dissociation Inhibitor. Domain 1                         & Flavin Containing Amine Oxidoreductase                                & 0.916                                                  \\ \hline
			2VRL            & 1040                   & 1.4.3.4            & Fad/Nad(P)-Binding Domain                              & Oxidoreductase                          & Guanine Nucleotide Dissociation Inhibitor. Domain 1                         & Flavin Containing Amine Oxidoreductase                                & 0.915                                                  \\ \hline
			2VRM            & 1040                   & 1.4.3.4            & Fad/Nad(P)-Binding Domain                              & Oxidoreductase                          & Guanine Nucleotide Dissociation Inhibitor. Domain 1                         & Flavin Containing Amine Oxidoreductase                                & 0.913                                                  \\ \hline
			2VT0            & 1010                   & 3.2.1.45           & Glycosyl Hydrolase Domain                              & Hydrolase                               & Glycosidases                                                                & Glycosyl Hydrolase Family 30 Beta Sandwich Domain                     & 0.919                                                  \\ \hline
			2VZ2            & 1040                   & 1.4.3.4            & NA                                                     & Oxidoreductase                          & Guanine Nucleotide Dissociation Inhibitor. Domain 1                         & Flavin Containing Amine Oxidoreductase                                & 0.909                                                  \\ \hline
			2WCG            & 1010                   & 3.2.1.45           & NA                                                     & Hydrolase                               & Glycosidases                                                                & Glycosyl Hydrolase Family 30 Beta Sandwich Domain                     & 0.928                                                  \\ \hline
			2WEV            & 1128                   & 2.7.1.37           & NA                                                     & Transferase                             & Transferase(Phosphotransferase) Domain 1                                    & Protein Kinase Domain                                                 & 0.902                                                  \\ \hline
			2WFY            & 1128                   & 2.7.1.37           & NA                                                     & Transferase                             & Transferase(Phosphotransferase) Domain 1                                    & Protein Kinase Domain                                                 & 0.912                                                  \\ \hline
			2WIH            & 1148                   & 2.7.1.37           & NA                                                     & Transferase                             & Phosphorylase Kinase; Domain 1                                              & Protein Kinase Domain                                                 & 0.938                                                  \\ \hline
			2WIL            & 1058                   & 3.1.1.8            & NA                                                     & Hydrolase                               & NA                                                                          & Carboxylesterase Family                                               & 0.925                                                  \\ \hline
			2WIP            & 1148                   & 2.7.1.37           & NA                                                     & Transferase                             & Phosphorylase Kinase; Domain 1                                              & Protein Kinase Domain                                                 & 0.931                                                  \\ \hline
			2WKL            & 994                    & 3.2.1.45           & NA                                                     & Hydrolase                               & Golgi Alpha-Mannosidase Ii                                                  & Glycosyl Hydrolase Family 30 Tim-Barrel Domain                        & 0.926                                                  \\ \hline
			2WMA            & 1129                   & 2.7.11.22          & NA                                                     & Cell Cycle                              & Phosphorylase Kinase; Domain 1                                              & Protein Kinase Domain                                                 & 0.921                                                  \\ \hline
			2WMB            & 1129                   & 2.7.11.22          & NA                                                     & Cell Cycle                              & Phosphorylase Kinase; Domain 1                                              & Protein Kinase Domain                                                 & 0.921                                                  \\ \hline
			2WPA            & 1148                   & 2.7.1.37           & NA                                                     & Cell Cycle                              & Transferase(Phosphotransferase) Domain 1                                    & Protein Kinase Domain                                                 & 0.930                                                  \\ \hline
			2WXV            & 1148                   & 2.7.1.37           & NA                                                     & Transferase                             & Phosphorylase Kinase; Domain 1                                              & Protein Kinase Domain                                                 & 0.927                                                  \\ \hline
			2XCG            & 1040                   & 1.4.3.4            & NA                                                     & Oxidoreductase                          & Guanine Nucleotide Dissociation Inhibitor. Domain 1                         & Flavin Containing Amine Oxidoreductase                                & 0.912                                                  \\ \hline
	\end{tabular}}
\end{table}


\begin{table}[h]
	\resizebox{\textwidth}{!}{%
		\begin{tabular}{|l|l|l|l|l|l|l|r|}
			\hline
			\textbf{PDB ID} & \textbf{Residue count} & \textbf{EC number} & \textbf{SCOPE fold}                                    & \textbf{Classification}                 & \textbf{CATH description}                                                   & \textbf{Protein Family Annotation}                                    & \multicolumn{1}{l|}{\textbf{Mean persistent similary}} \\ \hline
			
			2XFN            & 1040                   & 1.4.3.4            & NA                                                     & Oxidoreductase                          & Guanine Nucleotide Dissociation Inhibitor. Domain 1                         & Flavin Containing Amine Oxidoreductase                                & 0.916                                                  \\ \hline
			2XFO            & 1040                   & 1.4.3.4            & NA                                                     & Oxidoreductase                          & Guanine Nucleotide Dissociation Inhibitor. Domain 1                         & Flavin Containing Amine Oxidoreductase                                & 0.918                                                  \\ \hline
			2XFP            & 1040                   & 1.4.3.4            & NA                                                     & Oxidoreductase                          & Guanine Nucleotide Dissociation Inhibitor. Domain 1                         & Flavin Containing Amine Oxidoreductase                                & 0.907                                                  \\ \hline
			2XFQ            & 1040                   & 1.4.3.4            & NA                                                     & Oxidoreductase                          & Guanine Nucleotide Dissociation Inhibitor. Domain 1                         & Flavin Containing Amine Oxidoreductase                                & 0.914                                                  \\ \hline
			2XFU            & 1038                   & 1.4.3.4            & NA                                                     & Oxidoreductase                          & Guanine Nucleotide Dissociation Inhibitor. Domain 1                         & Flavin Containing Amine Oxidoreductase                                & 0.913                                                  \\ \hline
			2XWD            & 1010                   & 3.2.1.45           & NA                                                     & Hydrolase                               & Glycosidases                                                                & Glycosyl Hydrolase Family 30 Tim-Barrel Domain                        & 0.930                                                  \\ \hline
			2XWE            & 1010                   & 3.2.1.45           & NA                                                     & Hydrolase                               & Glycosidases                                                                & Glycosyl Hydrolase Family 30 Beta Sandwich Domain                     & 0.925                                                  \\ \hline
			2ZC4            & 1356                   & NA                 & NA                                                     & Biosynthetic Protein                    & NA                                                                          & Penicillin-Binding Protein Dimerisation Domain                        & 0.914                                                  \\ \hline
			3BHT            & 1124                   & 2.7.11.22          & Protein Kinase-Like (Pk-Like)                          & Transferase                             & Phosphorylase Kinase; Domain 1                                              & Protein Kinase Domain                                                 & 0.921                                                  \\ \hline
			3BHU            & 1124                   & 2.7.11.22          & NA                                                     & Transferase                             & Transferase(Phosphotransferase) Domain 1                                    & Protein Kinase Domain                                                 & 0.923                                                  \\ \hline
			3BHV            & 1124                   & 2.7.11.22          & NA                                                     & Transferase                             & Phosphorylase Kinase; Domain 1                                              & Protein Kinase Domain                                                 & 0.922                                                  \\ \hline
			3C4E            & 1092                   & 2.7.11.1           & NA                                                     & Transferase                             & Transferase(Phosphotransferase) Domain 1                                    & Protein Kinase Domain                                                 & 0.937                                                  \\ \hline
			3CDG            & 1250                   & NA                 & Immunoglobulin-Like Beta-Sandwich                      & Immune System                           & Murine Class I Major Histocompatibility Complex. H2-Db. Subunit A. Domain 1 & Immunoglobulin C1-Set Domain                                          & 0.908                                                  \\ \hline
			3DAK            & 1160                   & 2.7.11.1           & NA                                                     & Transferase                             & Phosphorylase Kinase; Domain 1                                              & Protein Kinase Domain                                                 & 0.924                                                  \\ \hline
			3DDQ            & 1136                   & 2.7.11.22          & NA                                                     & Transferase/Cell Cycle                  & Transferase(Phosphotransferase) Domain 1                                    & Protein Kinase Domain                                                 & 0.928                                                  \\ \hline
			3DG8            & 1216                   & 1.5.1.3            & NA                                                     & Oxidoreductase. Transferase             & Dihydrofolate Reductase. Subunit A                                          & Dihydrofolate Reductase                                               & 0.902                                                  \\ \hline
			3DGA            & 1216                   & 1.5.1.3            & NA                                                     & Oxidoreductase. Transferase             & Dihydrofolate Reductase. Subunit A                                          & Dihydrofolate Reductase                                               & 0.907                                                  \\ \hline
			3DOG            & 1126                   & 2.7.11.22          & NA                                                     & Transferase. Cell Cycle                 & Phosphorylase Kinase; Domain 1                                              & Protein Kinase Domain                                                 & 0.932                                                  \\ \hline
			3DS6            & 1464                   & 2.7.11.24          & Protein Kinase-Like (Pk-Like)                          & Transferase                             & Transferase(Phosphotransferase) Domain 1                                    & Protein Kinase Domain                                                 & 0.923                                                  \\ \hline
			3EID            & 1116                   & 2.7.11.22          & NA                                                     & Transferase/Cell Cycle                  & Phosphorylase Kinase; Domain 1                                              & Protein Kinase Domain                                                 & 0.931                                                  \\ \hline
			3EJ1            & 1116                   & 2.7.11.22          & NA                                                     & Transferase/Cell Cycle                  & Phosphorylase Kinase; Domain 1                                              & Protein Kinase Domain                                                 & 0.929                                                  \\ \hline
			3EJL            & 1252                   & 2.1.1.45           & NA                                                     & Transferase                             & Thymidylate Synthase. Chain A                                               & Thymidylate Synthase                                                  & 0.911                                                  \\ \hline
			3ENM            & 1264                   & 2.7.12.2           & NA                                                     & Transferase                             & NA                                                                          & Protein Kinase Domain                                                 & 0.903                                                  \\ \hline
			3F3Y            & 1140                   & 2.8.2.14           & NA                                                     & Transferase                             & P-Loop Containing Nucleotide Triphosphate Hydrolases                        & Sulfotransferase Domain                                               & 0.904                                                  \\ \hline
			3F5X            & 1108                   & 2.7.11.22          & NA                                                     & Transferase/Cell Cycle                  & Phosphorylase Kinase; Domain 1                                              & Protein Kinase Domain                                                 & 0.932                                                  \\ \hline
			3F9P            & 1162                   & 1.11.1.7           & NA                                                     & Oxidoreductase                          & NA                                                                          & Animal Haem Peroxidase                                                & 0.905                                                  \\ \hline
			3FGA            & 1354                   & NA                 & NA                                                     & Hydrolase/Hydrolase Inhibitor           & Leucine-Rich Repeat Variant                                                 & Heat Repeats                                                          & 0.903                                                  \\ \hline
			3GG5            & 1252                   & 2.1.1.45           & NA                                                     & Transferase                             & Thymidylate Synthase. Chain A                                               & Thymidylate Synthase                                                  & 0.910                                                  \\ \hline
			3IYP            & 1241                   & NA                 & NA                                                     & Virus                                   & NA                                                                          & Picornavirus Capsid Protein                                           & 0.903                                                  \\ \hline
			3KE0            & 994                    & 3.2.1.45           & NA                                                     & Hydrolase                               & Glycosidases                                                                & Glycosyl Hydrolase Family 30 Tim-Barrel Domain                        & 0.911                                                  \\ \hline
			3KEH            & 994                    & 3.2.1.45           & NA                                                     & Hydrolase                               & Glycosidases                                                                & Glycosyl Hydrolase Family 30 Beta Sandwich Domain                     & 0.908                                                  \\ \hline
			3L4T            & 875                    & 3.2.1.20           & NA                                                     & Hydrolase                               & NA                                                                          & N-Terminal Barrel Of Ntmgam And Ctmgam. Maltase-Glucoamylase          & 0.905                                                  \\ \hline
			3L4V            & 875                    & 3.2.1.20           & NA                                                     & Hydrolase                               & NA                                                                          & N-Terminal Barrel Of Ntmgam And Ctmgam. Maltase-Glucoamylase          & 0.906                                                  \\ \hline
			3L4W            & 875                    & 3.2.1.20           & NA                                                     & Hydrolase                               & NA                                                                          & N-Terminal Barrel Of Ntmgam And Ctmgam. Maltase-Glucoamylase          & 0.912                                                  \\ \hline
			3L4X            & 875                    & 3.2.1.20           & NA                                                     & Hydrolase                               & NA                                                                          & N-Terminal Barrel Of Ntmgam And Ctmgam. Maltase-Glucoamylase          & 0.901                                                  \\ \hline
			3L4Z            & 875                    & 3.2.1.20           & NA                                                     & Hydrolase                               & NA                                                                          & N-Terminal Barrel Of Ntmgam And Ctmgam. Maltase-Glucoamylase          & 0.913                                                  \\ \hline
			3LII            & 1080                   & 3.1.1.7            & NA                                                     & Hydrolase                               & NA                                                                          & Carboxylesterase Family                                               & 0.907                                                  \\ \hline
			3LMY            & 1112                   & 3.2.1.52           & NA                                                     & Hydrolase                               & Glycosidases                                                                & Beta-Acetyl Hexosaminidase Like                                       & 0.913                                                  \\ \hline
			3MY5            & 1124                   & 2.7.11.22          & NA                                                     & Transferase/Protein Binding/Inhibitor   & Phosphorylase Kinase; Domain 1                                              & Protein Kinase Domain                                                 & 0.926                                                  \\ \hline
			3O9M            & 1148                   & 3.1.1.8            & NA                                                     & Hydrolase                               & NA                                                                          & Carboxylesterase Family                                               & 0.920                                                  \\ \hline
			3ORI            & 1244                   & NA                 & NA                                                     & Transferase                             & Phosphorylase Kinase; Domain 1                                              & Protein Kinase Domain                                                 & 0.904                                                  \\ \hline
			3P1M            & 1056                   & NA                 & NA                                                     & Electron Transport                      & NA                                                                          & 2fe-2s Iron-Sulfur Cluster Binding Domain                             & 0.913                                                  \\ \hline
			3P70            & 1464                   & 3.4.21.5           & NA                                                     & Hydrolase                               & NA                                                                          & Thrombin Light Chain                                                  & 0.920                                                  \\ \hline
			3PO7            & 1040                   & 1.4.3.4            & NA                                                     & Oxidoreductase/Oxidoreductase Inhibitor & Guanine Nucleotide Dissociation Inhibitor. Domain 1                         & Flavin Containing Amine Oxidoreductase                                & 0.914                                                  \\ \hline
			3QHR            & 1158                   & 2.7.11.22          & NA                                                     & Transferase/Protein Binding             & Phosphorylase Kinase; Domain 1                                              & Protein Kinase Domain                                                 & 0.901                                                  \\ \hline
			3TNW            & 1124                   & 2.7.11.22          & NA                                                     & Transferase/Transferase Inhibitor       & Transferase(Phosphotransferase) Domain 1                                    & Protein Kinase Domain                                                 & 0.922                                                  \\ \hline
			3UW6            & 1170                   & 5.1.1.1            & NA                                                     & Isomerase                               & Lyase. Ornithine Decarboxylase; Chain A. Domain 1                           & Alanine Racemase. N-Terminal Domain                                   & 0.906                                                  \\ \hline
			3WJA            & 1160                   & 1.1.1.40           & NA                                                     & Oxidoreductase                          & NA                                                                          & Malic Enzyme. Nad Binding Domain                                      & 0.920                                                  \\ \hline
			3ZC6            & 1152                   & 2.7.10.2           & NA                                                     & Transferase                             & NA                                                                          & Protein Tyrosine Kinase                                               & 0.925                                                  \\ \hline
			3ZEP            & 1152                   & 2.7.10.2           & NA                                                     & Transferase                             & NA                                                                          & Protein Tyrosine Kinase                                               & 0.916                                                  \\ \hline
			3ZHP            & 1268                   & NA                 & NA                                                     & Cell Cycle                              & Leucine-Rich Repeat Variant                                                 & Mo25-Like                                                             & 0.913                                                  \\ \hline
			3ZLK            & 1212                   & 2.7.7.74           & NA                                                     & Transferase                             & Spore Coat Polysaccharide Biosynthesis Protein Spsa; Chain A                & Nucleotidyl Transferase                                               & 0.912                                                  \\ \hline
			3ZS0            & 1150                   & 1.11.2.2           & NA                                                     & Oxidoreductase                          & NA                                                                          & Animal Haem Peroxidase                                                & 0.917                                                  \\ \hline
			3ZS1            & 1162                   & 1.11.2.2           & NA                                                     & Oxidoreductase                          & NA                                                                          & Animal Haem Peroxidase                                                & 0.913                                                  \\ \hline
			4A55            & 1375                   & 2.7.1.153          & NA                                                     & Transferase                             & NA                                                                          & Pi3-Kinase Family. Ras-Binding Domain                                 & 0.911                                                  \\ \hline
			4A69            & 940                    & 3.5.1.98           & NA                                                     & Transcription                           & NA                                                                          & Histone Deacetylase Domain                                            & 0.914                                                  \\ \hline
			4A79            & 1040                   & 1.4.3.4            & NA                                                     & Oxidoreductase                          & Guanine Nucleotide Dissociation Inhibitor. Domain 1                         & Flavin Containing Amine Oxidoreductase                                & 0.914                                                  \\ \hline
			4A7A            & 1040                   & 1.4.3.4            & NA                                                     & Oxidoreductase                          & Guanine Nucleotide Dissociation Inhibitor. Domain 1                         & Flavin Containing Amine Oxidoreductase                                & 0.917                                                  \\ \hline
			4AQD            & 1062                   & 3.1.1.8            & NA                                                     & Hydrolase                               & NA                                                                          & Carboxylesterase Family                                               & 0.911                                                  \\ \hline
			4ARW            & 1208                   & 2.7.7.74           & NA                                                     & Transferase                             & Spore Coat Polysaccharide Biosynthesis Protein Spsa; Chain A                & Nucleotidyl Transferase                                               & 0.908                                                  \\ \hline
			4ASJ            & 1172                   & 2.7.7.74           & NA                                                     & Transferase                             & Spore Coat Polysaccharide Biosynthesis Protein Spsa; Chain A                & Nucleotidyl Transferase                                               & 0.907                                                  \\ \hline
			4B2W            & 1212                   & 2.7.7.74           & NA                                                     & Transferase                             & NA                                                                          & Nucleotidyl Transferase                                               & 0.901                                                  \\ \hline
			4B42            & 1212                   & 2.7.7.74           & NA                                                     & Transferase                             & Spore Coat Polysaccharide Biosynthesis Protein Spsa; Chain A                & Nucleotidyl Transferase                                               & 0.903                                                  \\ \hline
			4B4G            & 1212                   & 2.7.7.74           & NA                                                     & Transferase                             & Spore Coat Polysaccharide Biosynthesis Protein Spsa; Chain A                & Nucleotidyl Transferase                                               & 0.911                                                  \\ \hline
			4B4M            & 1212                   & 2.7.7.74           & NA                                                     & Transferase                             & Spore Coat Polysaccharide Biosynthesis Protein Spsa; Chain A                & Nucleotidyl Transferase                                               & 0.908                                                  \\ \hline
			4BBE            & 1192                   & 2.7.10.2           & NA                                                     & Transferase                             & Transferase(Phosphotransferase) Domain 1                                    & Protein Tyrosine Kinase                                               & 0.910                                                  \\ \hline
			4BBF            & 1192                   & 2.7.10.2           & NA                                                     & Transferase                             & Transferase(Phosphotransferase) Domain 1                                    & Protein Tyrosine Kinase                                               & 0.905                                                  \\ \hline
			4BCM            & 1126                   & 2.7.11.22          & NA                                                     & Transferase/Cell Cycle                  & Transferase(Phosphotransferase) Domain 1                                    & Protein Kinase Domain                                                 & 0.923                                                  \\ \hline
			4BCN            & 1124                   & 2.7.11.22          & NA                                                     & Transferase/Cell Cycle                  & Transferase(Phosphotransferase) Domain 1                                    & Protein Kinase Domain                                                 & 0.929                                                  \\ \hline
			4BCO            & 1124                   & 2.7.11.22          & NA                                                     & Transferase/Cell Cycle                  & Transferase(Phosphotransferase) Domain 1                                    & Protein Kinase Domain                                                 & 0.929                                                  \\ \hline
			4BCP            & 1124                   & 2.7.11.22          & NA                                                     & Transferase/Cell Cycle                  & NA                                                                          & Protein Kinase Domain                                                 & 0.923                                                  \\ \hline
			4BXK            & 1258                   & 3.2.1.-            & NA                                                     & Hydrolase                               & NA                                                                          & Angiotensin-Converting Enzyme                                         & 0.908                                                  \\ \hline
			4C1M            & 1150                   & 1.11.2.2           & NA                                                     & Oxidoreductase                          & NA                                                                          & Animal Haem Peroxidase                                                & 0.908                                                  \\ \hline
			4CFM            & 1122                   & 2.7.11.22          & NA                                                     & Cell Cycle                              & NA                                                                          & Protein Kinase Domain                                                 & 0.925                                                  \\ \hline
			4CFN            & 1120                   & 2.7.11.22          & NA                                                     & Cell Cycle                              & NA                                                                          & Protein Kinase Domain                                                 & 0.934                                                  \\ \hline
			4CFU            & 1130                   & 2.7.11.22          & NA                                                     & Transferase                             & NA                                                                          & Protein Kinase Domain                                                 & 0.930                                                  \\ \hline
			4CFV            & 1130                   & 2.7.11.22          & NA                                                     & Transferase                             & NA                                                                          & Protein Kinase Domain                                                 & 0.932                                                  \\ \hline
			4CFW            & 1122                   & 2.7.11.22          & NA                                                     & Cell Cycle                              & NA                                                                          & Protein Kinase Domain                                                 & 0.915                                                  \\ \hline
			4CH8            & 1236                   & 3.4.21.5           & NA                                                     & Hydrolase/Peptide                       & NA                                                                          & Thrombin Light Chain                                                  & 0.906                                                  \\ \hline
			4COO            & 1126                   & 4.2.1.22           & NA                                                     & Lyase                                   & NA                                                                          & Cbs Domain                                                            & 0.913                                                  \\ \hline
			4CRT            & 1040                   & 1.4.3.4            & NA                                                     & Oxidoreductase                          & NA                                                                          & Flavin Containing Amine Oxidoreductase                                & 0.913                                                  \\ \hline
			4E4M            & 1208                   & 2.7.10.2           & NA                                                     & Transferase/Transferase Inhibitor       & Phosphorylase Kinase; Domain 1                                              & Protein Tyrosine Kinase                                               & 0.919                                                  \\ \hline
			4EOI            & 1114                   & 2.7.11.22          & NA                                                     & Transferase/Transferase Inhibitor       & Phosphorylase Kinase; Domain 1                                              & Protein Kinase Domain                                                 & 0.926                                                  \\ \hline
			4EOJ            & 1120                   & 2.7.11.22          & NA                                                     & Transferase. Cell Cycle                 & Phosphorylase Kinase; Domain 1                                              & Protein Kinase Domain                                                 & 0.918                                                  \\ \hline
			4EOK            & 1116                   & 2.7.11.22          & NA                                                     & Transferase/Transferase Inhibitor       & Phosphorylase Kinase; Domain 1                                              & Protein Kinase Domain                                                 & 0.922                                                  \\ \hline
			4EOL            & 1116                   & 2.7.11.22          & NA                                                     & Transferase/Transferase Inhibitor       & Phosphorylase Kinase; Domain 1                                              & Protein Kinase Domain                                                 & 0.926                                                  \\ \hline
			4EOM            & 1118                   & 2.7.11.22          & NA                                                     & Transferase. Cell Cycle                 & Phosphorylase Kinase; Domain 1                                              & Protein Kinase Domain                                                 & 0.921                                                  \\ \hline
			4EON            & 1116                   & 2.7.11.22          & NA                                                     & Transferase/Transferase Inhibitor       & Phosphorylase Kinase; Domain 1                                              & Protein Kinase Domain                                                 & 0.929                                                  \\ \hline
			4EOO            & 1114                   & 2.7.11.22          & NA                                                     & Transferase. Cell Cycle                 & Transferase(Phosphotransferase) Domain 1                                    & Protein Kinase Domain                                                 & 0.910                                                  \\ \hline
			4EOP            & 1116                   & 2.7.11.22          & NA                                                     & Transferase/Transferase Inhibitor       & Transferase(Phosphotransferase) Domain 1                                    & Protein Kinase Domain                                                 & 0.922                                                  \\ \hline
			4EOQ            & 1118                   & 2.7.11.22          & NA                                                     & Transferase. Cell Cycle                 & Transferase(Phosphotransferase) Domain 1                                    & Protein Kinase Domain                                                 & 0.926                                                  \\ \hline
			4EOR            & 1112                   & 2.7.11.22          & NA                                                     & Transferase/Transferase Inhibitor       & Transferase(Phosphotransferase) Domain 1                                    & Protein Kinase Domain                                                 & 0.918                                                  \\ \hline
			4EOS            & 1116                   & 2.7.11.22          & NA                                                     & Transferase/Transferase Inhibitor       & Transferase(Phosphotransferase) Domain 1                                    & Protein Kinase Domain                                                 & 0.915                                                  \\ \hline
			4EXM            & 1388                   & 3.2.1.17           & NA                                                     & Toxin. Hydrolase                        & NA                                                                          & Phage Lysozyme                                                        & 0.908                                                  \\ \hline
			4EY4            & 1084                   & 3.1.1.7            & NA                                                     & Hydrolase                               & NA                                                                          & Carboxylesterase Family                                               & 0.909                                                  \\ \hline
			4FX3            & 1112                   & 2.7.11.22          & NA                                                     & Transferase/Transferase Inhibitor       & NA                                                                          & Protein Kinase Domain                                                 & 0.927                                                  \\ \hline
			4H1I            & 1272                   & 2.1.1.45           & NA                                                     & Transferase                             & NA                                                                          & Thymidylate Synthase                                                  & 0.910                                                  \\ \hline
	\end{tabular}}
\end{table}


\begin{table}[h]
	\resizebox{\textwidth}{!}{%
		\begin{tabular}{|l|l|l|l|l|l|l|r|}
			\hline
			\textbf{PDB ID} & \textbf{Residue count} & \textbf{EC number} & \textbf{SCOPE fold}                                    & \textbf{Classification}                 & \textbf{CATH description}                                                   & \textbf{Protein Family Annotation}                                    & \multicolumn{1}{l|}{\textbf{Mean persistent similary}} \\ \hline
			4HZS            & 1364                   & 2.7.10.2           & NA                                                     & Transferase                             & NA                                                                          & Variant Sh3 Domain                                                    & 0.902                                                  \\ \hline
			4I3Z            & 1106                   & 2.7.11.22          & NA                                                     & Transferase/Cell Cycle                  & Phosphorylase Kinase; Domain 1                                              & Protein Kinase Domain                                                 & 0.919                                                  \\ \hline
			4II5            & 1112                   & 2.7.11.22          & NA                                                     & Transferase/Cell Cycle                  & Phosphorylase Kinase; Domain 1                                              & Protein Kinase Domain                                                 & 0.925                                                  \\ \hline
			4ILS            & 1170                   & NA                 & NA                                                     & Structural Genomics. Unknown Function   & Alanine Racemase                                                            & Alanine Racemase. C-Terminal Domain                                   & 0.938                                                  \\ \hline
			4IQR            & 1484                   & NA                 & NA                                                     & Transcription/Dna                       & NA                                                                          & Zinc Finger. C4 Type (Two Domains)                                    & 0.905                                                  \\ \hline
			4JWU            & 1056                   & 1.14.15.1          & NA                                                     & Oxidoreductase/Electron Transport       & NA                                                                          & Cytochrome P450                                                       & 0.922                                                  \\ \hline
			4O1X            & 1300                   & 2.1.1.45           & NA                                                     & Transferase                             & NA                                                                          & Thymidylate Synthase                                                  & 0.905                                                  \\ \hline
			4RIW            & 1342                   & 2.7.10.1           & NA                                                     & Transferase                             & NA                                                                          & Protein Tyrosine Kinase                                               & 0.923                                                  \\ \hline
			4RIX            & 1342                   & 2.7.10.1           & NA                                                     & Transferase                             & NA                                                                          & Protein Tyrosine Kinase                                               & 0.923                                                  \\ \hline
			4RIY            & 1342                   & 2.7.10.1           & NA                                                     & Transferase                             & NA                                                                          & Protein Tyrosine Kinase                                               & 0.915                                                  \\ \hline
			4TPK            & 1204                   & 3.1.1.8            & NA                                                     & Hydrolase                               & NA                                                                          & Carboxylesterase Family                                               & 0.915                                                  \\ \hline
			4UP1            & 1252                   & 2.1.1.45           & NA                                                     & Transferase                             & NA                                                                          & Thymidylate Synthase                                                  & 0.905                                                  \\ \hline
			4XII            & 1088                   & 3.1.1.8            & NA                                                     & Hydrolase                               & NA                                                                          & Carboxylesterase Family                                               & 0.923                                                  \\ \hline
			4YKN            & 1383                   & 2.7.1.153          & NA                                                     & Transferase/Transferase Inhibitor       & NA                                                                          & Phosphatidylinositol 3-Kinase Regulatory Subunit P85 Inter-Sh2 Domain & 0.918                                                  \\ \hline
			4YZ9            & 1215                   & 2.7.11.1           & NA                                                     & Transferase/Transferase Inhibitor       & NA                                                                          & Protein Kinase Domain                                                 & 0.914                                                  \\ \hline
			4YZD            & 1215                   & 2.7.11.1           & NA                                                     & Transferase                             & NA                                                                          & Protein Kinase Domain                                                 & 0.942                                                  \\ \hline
			4Z16            & 1264                   & 2.7.10.2           & NA                                                     & Transferase/Transferase Inhibitor       & NA                                                                          & Protein Tyrosine Kinase                                               & 0.915                                                  \\ \hline
			5CYI            & 1126                   & 2.7.11.22          & NA                                                     & Transferase                             & NA                                                                          & Protein Kinase Domain                                                 & 0.919                                                  \\ \hline
			5D6R            & 1158                   & 2.2.1.6            & NA                                                     & Transferase                             & NA                                                                          & Thiamine Pyrophosphate Enzyme. N-Terminal Tpp Binding Domain          & 0.912                                                  \\ \hline
			5DX6            & 1158                   & 2.2.1.6            & NA                                                     & Transferase                             & NA                                                                          & Thiamine Pyrophosphate Enzyme. N-Terminal Tpp Binding Domain          & 0.922                                                  \\ \hline
			5DYT            & 1060                   & 3.1.1.8            & NA                                                     & Hydrolase                               & NA                                                                          & Carboxylesterase Family                                               & 0.914                                                  \\ \hline
			5DYW            & 1060                   & 3.1.1.8            & NA                                                     & Hydrolase                               & NA                                                                          & Carboxylesterase Family                                               & 0.909                                                  \\ \hline
			5DYY            & 1060                   & 3.1.1.8            & NA                                                     & Hydrolase                               & NA                                                                          & Carboxylesterase Family                                               & 0.915                                                  \\ \hline
			5F19            & 1104                   & 1.14.99.1          & NA                                                     & Oxidoreductase/Inhibitor                & NA                                                                          & Egf-Like Domain                                                       & 0.904                                                  \\ \hline
			5F1A            & 1106                   & 1.14.99.1          & NA                                                     & Oxidoreductase/Inhibitor                & NA                                                                          & Animal Haem Peroxidase                                                & 0.913                                                  \\ \hline
			5FBH            & 1136                   & NA                 & NA                                                     & Signaling Protein                       & NA                                                                          & Receptor Family Ligand Binding Region                                 & 0.909                                                  \\ \hline
			5FBK            & 1136                   & NA                 & NA                                                     & Signaling Protein                       & NA                                                                          & Receptor Family Ligand Binding Region                                 & 0.922                                                  \\ \hline
			5FIW            & 1142                   & 1.11.2.2           & NA                                                     & Oxidoreductase                          & NA                                                                          & Animal Haem Peroxidase                                                & 0.920                                                  \\ \hline
			5FO8            & 1812                   & 3.4.21.47          & NA                                                     & Lipid Binding                           & NA                                                                          & Mg2 Domain                                                            & 0.925                                                  \\ \hline
			5FOQ            & 1096                   & 3.1.1.7            & NA                                                     & Hydrolase                               & NA                                                                          & Carboxylesterase Family                                               & 0.915                                                  \\ \hline
			5FPQ            & 1084                   & 3.1.1.7            & NA                                                     & Hydrolase                               & NA                                                                          & Carboxylesterase Family                                               & 0.914                                                  \\ \hline
			5FTS            & 1212                   & 2.7.7.24           & NA                                                     & Transferase                             & NA                                                                          & Nucleotidyl Transferase                                               & 0.905                                                  \\ \hline
			5FTV            & 1212                   & 2.7.7.24           & NA                                                     & Transferase                             & NA                                                                          & Nucleotidyl Transferase                                               & 0.906                                                  \\ \hline
			5FU0            & 1212                   & 2.7.7.24           & NA                                                     & Transferase                             & NA                                                                          & Nucleotidyl Transferase                                               & 0.903                                                  \\ \hline
			5FU8            & 1212                   & 2.7.7.24           & NA                                                     & Transferase                             & NA                                                                          & Nucleotidyl Transferase                                               & 0.904                                                  \\ \hline
			5FUH            & 1212                   & 2.7.7.24           & NA                                                     & Transferase                             & NA                                                                          & Nucleotidyl Transferase                                               & 0.901                                                  \\ \hline
			5FYE            & 1212                   & 2.7.7.24           & NA                                                     & Transferase                             & NA                                                                          & Nucleotidyl Transferase                                               & 0.907                                                  \\ \hline
			5HF6            & 1084                   & 3.1.1.7            & NA                                                     & Hydrolase                               & NA                                                                          & Carboxylesterase Family                                               & 0.923                                                  \\ \hline
			5HF8            & 1084                   & 3.1.1.7            & NA                                                     & Hydrolase                               & NA                                                                          & Carboxylesterase Family                                               & 0.915                                                  \\ \hline
			5HF9            & 1084                   & 3.1.1.7            & NA                                                     & Hydrolase                               & NA                                                                          & Carboxylesterase Family                                               & 0.912                                                  \\ \hline
			5HIE            & 1208                   & 2.7.11.1           & NA                                                     & Transferase/Transferase Inhibitor       & NA                                                                          & Protein Tyrosine Kinase                                               & 0.929                                                  \\ \hline
			5IF1            & 1126                   & 2.7.11.22          & NA                                                     & Transferase                             & NA                                                                          & Protein Kinase Domain                                                 & 0.924                                                  \\ \hline
			5IKQ            & 1102                   & 1.14.99.1          & NA                                                     & Oxidoreductase                          & NA                                                                          & Animal Haem Peroxidase                                                & 0.910                                                  \\ \hline
			5IKR            & 1102                   & 1.14.99.1          & NA                                                     & Oxidoreductase                          & NA                                                                          & Animal Haem Peroxidase                                                & 0.913                                                  \\ \hline
			5IKT            & 1102                   & 1.14.99.1          & NA                                                     & Oxidoreductase                          & NA                                                                          & Animal Haem Peroxidase                                                & 0.915                                                  \\ \hline
			5IKV            & 1102                   & 1.14.99.1          & NA                                                     & Oxidoreductase                          & NA                                                                          & Egf-Like Domain                                                       & 0.912                                                  \\ \hline
			5IQ8            & 1052                   & 3.5.2.6            & NA                                                     & Hydrolase                               & NA                                                                          & Beta-Lactamase Enzyme Family                                          & 0.900                                                  \\ \hline
			5JG8            & 1172                   & 3.1.4.12           & NA                                                     & Hydrolase                               & NA                                                                          & Calcineurin-Like Phosphoesterase                                      & 0.924                                                  \\ \hline
			5K5E            & 1058                   & 3.1.1.8            & NA                                                     & Hydrolase                               & NA                                                                          & Carboxylesterase Family                                               & 0.927                                                  \\ \hline
			5K5S            & 1230                   & NA                 & NA                                                     & Signaling Protein                       & NA                                                                          & Receptor Family Ligand Binding Region                                 & 0.919                                                  \\ \hline
			5KIR            & 1102                   & 1.14.99.1          & NA                                                     & Oxidoreductase                          & NA                                                                          & Animal Haem Peroxidase                                                & 0.907                                                  \\ \hline
			5LKR            & 1148                   & 3.1.1.8            & NA                                                     & Hydrolase                               & NA                                                                          & Carboxylesterase Family                                               & 0.920                                                  \\ \hline
			5LMK            & 1112                   & 2.7.11.22          & NA                                                     & Transferase                             & NA                                                                          & Protein Kinase Domain                                                 & 0.920                                                  \\ \hline
			5LVP            & 1304                   & 2.7.11.1           & NA                                                     & Transferase                             & NA                                                                          & Protein Kinase Domain                                                 & 0.909                                                  \\ \hline
			5MRL            & 1040                   & 1.4.3.4            & NA                                                     & Oxidoreductase                          & NA                                                                          & Flavin Containing Amine Oxidoreductase                                & 0.920                                                  \\ \hline
			5NEV            & 1126                   & 2.7.11.22          & NA                                                     & Transferase                             & NA                                                                          & Protein Kinase Domain                                                 & 0.918                                                  \\ \hline
			5OY6            & 1204                   & 2.7.11.30          & NA                                                     & Signaling Protein                       & NA                                                                          & Protein Tyrosine Kinase                                               & 0.905                                                  \\ \hline
			5QQQ            & 938                    & 2.3.1.37           & NA                                                     & Transferase                             & NA                                                                          & Aminotransferase Class I And Ii                                       & 0.911                                                  \\ \hline
			5QQR            & 938                    & 2.3.1.37           & NA                                                     & Transferase                             & NA                                                                          & Aminotransferase Class I And Ii                                       & 0.909                                                  \\ \hline
			5QQS            & 938                    & 2.3.1.37           & NA                                                     & Transferase                             & NA                                                                          & Aminotransferase Class I And Ii                                       & 0.907                                                  \\ \hline
			5QQT            & 938                    & 2.3.1.37           & NA                                                     & Transferase                             & NA                                                                          & Aminotransferase Class I And Ii                                       & 0.910                                                  \\ \hline
			5QQU            & 938                    & 2.3.1.37           & NA                                                     & Transferase                             & NA                                                                          & Aminotransferase Class I And Ii                                       & 0.907                                                  \\ \hline
			5QQV            & 938                    & 2.3.1.37           & NA                                                     & Transferase                             & NA                                                                          & Aminotransferase Class I And Ii                                       & 0.903                                                  \\ \hline
			5QQW            & 938                    & 2.3.1.37           & NA                                                     & Transferase                             & NA                                                                          & Aminotransferase Class I And Ii                                       & 0.909                                                  \\ \hline
			5QQX            & 938                    & 2.3.1.37           & NA                                                     & Transferase                             & NA                                                                          & Aminotransferase Class I And Ii                                       & 0.908                                                  \\ \hline
			5QQY            & 938                    & 2.3.1.37           & NA                                                     & Transferase                             & NA                                                                          & Aminotransferase Class I And Ii                                       & 0.911                                                  \\ \hline
			5QQZ            & 938                    & 2.3.1.37           & NA                                                     & Transferase                             & NA                                                                          & Aminotransferase Class I And Ii                                       & 0.910                                                  \\ \hline
			5QR0            & 938                    & 2.3.1.37           & NA                                                     & Transferase                             & NA                                                                          & Aminotransferase Class I And Ii                                       & 0.905                                                  \\ \hline
			
	\end{tabular}}
\end{table}


\begin{table}[h]
	\resizebox{\textwidth}{!}{%
		\begin{tabular}{|l|l|l|l|l|l|l|r|}
			\hline
			\textbf{PDB ID} & \textbf{Residue count} & \textbf{EC number} & \textbf{SCOPE fold}                                    & \textbf{Classification}                 & \textbf{CATH description}                                                   & \textbf{Protein Family Annotation}                                    & \multicolumn{1}{l|}{\textbf{Mean persistent similary}} \\ \hline
			5QR1            & 938                    & 2.3.1.37           & NA                                                     & Transferase                             & NA                                                                          & Aminotransferase Class I And Ii                                       & 0.909                                                  \\ \hline
			5QR2            & 938                    & 2.3.1.37           & NA                                                     & Transferase                             & NA                                                                          & Aminotransferase Class I And Ii                                       & 0.907                                                  \\ \hline
			5QR3            & 938                    & 2.3.1.37           & NA                                                     & Transferase                             & NA                                                                          & Aminotransferase Class I And Ii                                       & 0.908                                                  \\ \hline
			5QR4            & 938                    & 2.3.1.37           & NA                                                     & Transferase                             & NA                                                                          & Aminotransferase Class I And Ii                                       & 0.910                                                  \\ \hline
			5QR5            & 938                    & 2.3.1.37           & NA                                                     & Transferase                             & NA                                                                          & Aminotransferase Class I And Ii                                       & 0.910                                                  \\ \hline
			5QR6            & 938                    & 2.3.1.37           & NA                                                     & Transferase                             & NA                                                                          & Aminotransferase Class I And Ii                                       & 0.907                                                  \\ \hline
			5QR7            & 938                    & 2.3.1.37           & NA                                                     & Transferase                             & NA                                                                          & Aminotransferase Class I And Ii                                       & 0.909                                                  \\ \hline
			5QR8            & 938                    & 2.3.1.37           & NA                                                     & Transferase                             & NA                                                                          & Aminotransferase Class I And Ii                                       & 0.913                                                  \\ \hline
			5QR9            & 938                    & 2.3.1.37           & NA                                                     & Transferase                             & NA                                                                          & Aminotransferase Class I And Ii                                       & 0.909                                                  \\ \hline
			5QRA            & 938                    & 2.3.1.37           & NA                                                     & Transferase                             & NA                                                                          & Aminotransferase Class I And Ii                                       & 0.909                                                  \\ \hline
			5QRB            & 938                    & 2.3.1.37           & NA                                                     & Transferase                             & NA                                                                          & Aminotransferase Class I And Ii                                       & 0.910                                                  \\ \hline
			5QRC            & 938                    & 2.3.1.37           & NA                                                     & Transferase                             & NA                                                                          & Aminotransferase Class I And Ii                                       & 0.910                                                  \\ \hline
			5QRD            & 938                    & 2.3.1.37           & NA                                                     & Transferase                             & NA                                                                          & Aminotransferase Class I And Ii                                       & 0.900                                                  \\ \hline
			5QRE            & 938                    & 2.3.1.37           & NA                                                     & Transferase                             & NA                                                                          & Aminotransferase Class I And Ii                                       & 0.908                                                  \\ \hline
			5QT3            & 938                    & 2.3.1.37           & NA                                                     & Transferase                             & NA                                                                          & Aminotransferase Class I And Ii                                       & 0.910                                                  \\ \hline
			5SW8            & 1375                   & 2.7.1.153          & NA                                                     & Transferase/Transferase Inhibitor       & NA                                                                          & Pi3-Kinase Family. Ras-Binding Domain                                 & 0.905                                                  \\ \hline
			5SXF            & 1375                   & 2.7.1.153          & NA                                                     & Transferase/Transferase Inhibitor       & NA                                                                          & Phosphoinositide 3-Kinase C2                                          & 0.912                                                  \\ \hline
			5VA9            & 1032                   & 3.2.1.1            & NA                                                     & Hydrolase/Hydrolase Inhibitor           & NA                                                                          & Alpha Amylase. Catalytic Domain                                       & 0.908                                                  \\ \hline
			5VBN            & 1344                   & 2.7.7.7            & NA                                                     & Transferase                             & NA                                                                          & Dna Polymerase Alpha/Epsilon Subunit B                                & 0.923                                                  \\ \hline
			5VK0            & 1188                   & 2.3.2.27           & NA                                                     & Ligase/Ligase Inhibitor                 & NA                                                                          & Swib/Mdm2 Domain                                                      & 0.900                                                  \\ \hline
			5VL7            & 1142                   & 3.4.21.-           & NA                                                     & Hydrolase                               & NA                                                                          & Peptidase Inhibitor I9                                                & 0.907                                                  \\ \hline
			5WDG            & 1158                   & 2.2.1.6            & NA                                                     & Transferase                             & NA                                                                          & Thiamine Pyrophosphate Enzyme. N-Terminal Tpp Binding Domain          & 0.904                                                  \\ \hline
			5X3V            & 992                    & 2.1.2.1            & NA                                                     & Transferase                             & NA                                                                          & Serine Hydroxymethyltransferase                                       & 0.900                                                  \\ \hline
			5YT3            & 1400                   & NA                 & NA                                                     & Transferase                             & NA                                                                          & Protein Kinase Domain                                                 & 0.916                                                  \\ \hline
			6B2N            & 1052                   & 3.5.2.6            & NA                                                     & Hydrolase                               & NA                                                                          & Beta-Lactamase Enzyme Family                                          & 0.904                                                  \\ \hline
			6B5J            & 1244                   & 2.7.11.1           & NA                                                     & Transferase/Transferase Inhibitor       & NA                                                                          & Protein Tyrosine Kinase                                               & 0.911                                                  \\ \hline
			6CD6            & 1160                   & 2.7.11.17          & NA                                                     & Transferase/Transferase Inhibitor       & NA                                                                          & Protein Kinase Domain                                                 & 0.923                                                  \\ \hline
			6CQU            & 1084                   & 3.1.1.7            & NA                                                     & Hydrolase                               & NA                                                                          & Carboxylesterase Family                                               & 0.917                                                  \\ \hline
			6CQV            & 1084                   & 3.1.1.7            & NA                                                     & Hydrolase                               & NA                                                                          & Carboxylesterase Family                                               & 0.918                                                  \\ \hline
			6CQW            & 1084                   & 3.1.1.7            & NA                                                     & Hydrolase                               & NA                                                                          & Carboxylesterase Family                                               & 0.911                                                  \\ \hline
			6CQX            & 1084                   & 3.1.1.7            & NA                                                     & Hydrolase                               & NA                                                                          & Carboxylesterase Family                                               & 0.926                                                  \\ \hline
			6CQY            & 1084                   & 3.1.1.7            & NA                                                     & Hydrolase                               & NA                                                                          & Carboxylesterase Family                                               & 0.906                                                  \\ \hline
			6CQZ            & 1084                   & 3.1.1.7            & NA                                                     & Hydrolase                               & NA                                                                          & Carboxylesterase Family                                               & 0.907                                                  \\ \hline
			6DF6            & 1120                   & NA                 & NA                                                     & Nuclear Protein                         & NA                                                                          & Ligand-Binding Domain Of Nuclear Hormone Receptor                     & 0.915                                                  \\ \hline
			6E69            & 872                    & 3.4.21.37          & NA                                                     & Hydrolase/Hydrolase Inhibitor           & NA                                                                          & Trypsin                                                               & 0.904                                                  \\ \hline
			6EMI            & 1064                   & 3.1.1.8            & NA                                                     & Hydrolase                               & NA                                                                          & Carboxylesterase Family                                               & 0.915                                                  \\ \hline
			6ESJ            & 1058                   & 3.1.1.8            & NA                                                     & Hydrolase                               & NA                                                                          & Carboxylesterase Family                                               & 0.912                                                  \\ \hline
			6ESY            & 1058                   & 3.1.1.8            & NA                                                     & Hydrolase                               & NA                                                                          & Carboxylesterase Family                                               & 0.925                                                  \\ \hline
			6EZ2            & 1054                   & 3.1.1.8            & NA                                                     & Hydrolase                               & NA                                                                          & Carboxylesterase Family                                               & 0.921                                                  \\ \hline
			6F25            & 1078                   & 3.1.1.7            & NA                                                     & Hydrolase                               & NA                                                                          & Carboxylesterase Family                                               & 0.916                                                  \\ \hline
			6F7Q            & 1058                   & 3.1.1.8            & NA                                                     & Hydrolase                               & NA                                                                          & Carboxylesterase Family                                               & 0.924                                                  \\ \hline
			6F9V            & 1258                   & 3.2.1.-            & NA                                                     & Hydrolase                               & NA                                                                          & Angiotensin-Converting Enzyme                                         & 0.910                                                  \\ \hline
			6FVZ            & 1040                   & 1.4.3.4            & NA                                                     & Flavoprotein                            & NA                                                                          & Flavin Containing Amine Oxidoreductase                                & 0.917                                                  \\ \hline
			6FW0            & 1040                   & 1.4.3.4            & NA                                                     & Flavoprotein                            & NA                                                                          & Flavin Containing Amine Oxidoreductase                                & 0.913                                                  \\ \hline
			6FWC            & 1040                   & 1.4.3.4            & NA                                                     & Flavoprotein                            & NA                                                                          & Flavin Containing Amine Oxidoreductase                                & 0.912                                                  \\ \hline
			6GQ3            & 1122                   & 6.3.5.4            & NA                                                     & Biosynthetic Protein                    & NA                                                                          & Asparagine Synthase                                                   & 0.927                                                  \\ \hline
			6GUB            & 1140                   & 2.7.11.22          & NA                                                     & Cell Cycle                              & NA                                                                          & Protein Kinase Domain                                                 & 0.910                                                  \\ \hline
			6GUC            & 1140                   & 2.7.11.22          & NA                                                     & Cell Cycle                              & NA                                                                          & Protein Kinase Domain                                                 & 0.922                                                  \\ \hline
			6GUE            & 1140                   & 2.7.11.22          & NA                                                     & Cell Cycle                              & NA                                                                          & Protein Kinase Domain                                                 & 0.923                                                  \\ \hline
			6GUF            & 1140                   & 2.7.11.22          & NA                                                     & Cell Cycle                              & NA                                                                          & Protein Kinase Domain                                                 & 0.913                                                  \\ \hline
			6H5X            & 1258                   & 3.2.1.-            & NA                                                     & Hydrolase                               & NA                                                                          & Angiotensin-Converting Enzyme                                         & 0.901                                                  \\ \hline
			6HRH            & 938                    & 2.3.1.37           & NA                                                     & Oxidoreductase                          & NA                                                                          & Aminotransferase Class I And Ii                                       & 0.911                                                  \\ \hline
			6HXF            & 1208                   & 2.7.11.1           & NA                                                     & Transferase                             & NA                                                                          & Protein Kinase Domain                                                 & 0.943                                                  \\ \hline
			6ILZ            & 1380                   & 2.7.11.13          & NA                                                     & Transferase                             & NA                                                                          & Protein Kinase Domain                                                 & 0.910                                                  \\ \hline
			6MBW            & 1144                   & NA                 & NA                                                     & Transcription Activator                 & NA                                                                          & Stat Protein. All-Alpha Domain                                        & 0.908                                                  \\ \hline
			6MOZ            & 994                    & 3.2.1.45           & NA                                                     & Hydrolase                               & NA                                                                          & Glycosyl Hydrolase Family 30 Tim-Barrel Domain                        & 0.922                                                  \\ \hline
			6NBL            & 1054                   & 1.14.15.1          & NA                                                     & Oxidoreductase                          & NA                                                                          & Cytochrome P450                                                       & 0.907                                                  \\ \hline
			6O50            & 1100                   & 3.1.1.7            & NA                                                     & Hydrolase                               & NA                                                                          & Carboxylesterase Family                                               & 0.902                                                  \\ \hline
			6O52            & 1100                   & 3.1.1.7            & NA                                                     & Hydrolase                               & NA                                                                          & Carboxylesterase Family                                               & 0.910                                                  \\ \hline
			6O5R            & 1100                   & 3.1.1.7            & NA                                                     & Hydrolase                               & NA                                                                          & Carboxylesterase Family                                               & 0.908                                                  \\ \hline
			6O5S            & 1100                   & 3.1.1.7            & NA                                                     & Hydrolase                               & NA                                                                          & Carboxylesterase Family                                               & 0.910                                                  \\ \hline
			6P3W            & 1124                   & 2.7.11.22          & NA                                                     & Cell Cycle                              & NA                                                                          & Protein Kinase Domain                                                 & 0.901                                                  \\ \hline
			6Q6K            & 994                    & 3.2.1.45           & NA                                                     & Hydrolase                               & NA                                                                          & Glycosyl Hydrolase Family 30 Beta Sandwich Domain                     & 0.918                                                  \\ \hline
			6Q6L            & 994                    & 3.2.1.45           & NA                                                     & Hydrolase                               & NA                                                                          & Glycosyl Hydrolase Family 30 Tim-Barrel Domain                        & 0.915                                                  \\ \hline
			6Q6N            & 994                    & 3.2.1.45           & NA                                                     & Hydrolase                               & NA                                                                          & Glycosyl Hydrolase Family 30 Tim-Barrel Domain                        & 0.914                                                  \\ \hline
			6QVL            & 1008                   & 2.1.2.1            & NA                                                     & Transferase                             & NA                                                                          & Serine Hydroxymethyltransferase                                       & 0.903                                                  \\ \hline
			6S1F            & 1268                   & 2.7.11.1           & NA                                                     & Signaling Protein                       & NA                                                                          & Protein Tyrosine Kinase                                               & 0.907                                                  \\ \hline
			6S8L            & 1058                   & NA                 & NA                                                     & Structural Protein                      & NA                                                                          & Tubulin/Ftsz Family. Gtpase Domain                                    & 0.913                                                  \\ \hline
			6T6D            & 1204                   & 2.7.11.30          & NA                                                     & Signaling Protein                       & NA                                                                          & Protein Tyrosine Kinase                                               & 0.908                                                  \\ \hline
	\end{tabular}}
	\caption{Proteins targeted by Drugbank FDA-approved medications showing average persistent similarity measures higher than 0.9 with 6M71.}
	\label{Table_6M71_similary_e_table3}
\end{table}

\begin{table} 
	\begin{tabular}{ccccccc}
		\tiny{\textbf{Drug name}}                  & \tiny{\textbf{Drug ID}}    & \tiny{\textbf{DS1 PC}}                    & \tiny{\textbf{DS2 PC}}                          & \tiny{\textbf{DS3 PC}}                    & \tiny{\textbf{Autodock LE }} & \tiny{\textbf{Autodock cluster}} \\
		\hline
		\textbf{Danazol}                     & DB01406              & NA                                     & \cellcolor[HTML]{E06666}NA                   & NA                                     & -8.31                 & 149                        \\
		\textbf{Bazedoxifene}                & DB06401              & -0.0215722028                          & \cellcolor[HTML]{E06666}-0.02560255855       & \cellcolor[HTML]{E06666}-0.01968259763 & -8.3                  & 132                        \\
		\textbf{Trilostane}                  & DB01108              & NA                                     & NA                                           & NA                                     & -8.28                 & 150                        \\
		\textbf{Estradiol benzoate}          & DB13953              & NA                                     & NA                                           & NA                                     & -8.26                 & 79                         \\
		\multicolumn{1}{l}{\textbf{}}        & \multicolumn{1}{l}{} & \multicolumn{1}{l}{}                   & \multicolumn{1}{l}{\cellcolor[HTML]{E06666}} & \multicolumn{1}{l}{}                   & \multicolumn{1}{l}{}  & \multicolumn{1}{l}{}       \\
		\textbf{Alpelisib}                   & DB12015              & -0.02748757587                         & \cellcolor[HTML]{E06666}-0.03637858041       & -0.02711652859                         & -8.04                 & 136                        \\
		\textbf{Norgestimate}                & DB00957              & NA                                     & NA                                           & NA                                     & -7.78                 & 82                         \\
		\textbf{Meloxicam}                   & DB00814              & NA                                     & NA                                           & NA                                     & -7.77                 & 111                        \\
		\textbf{Etonogestrel}                & DB00294              & NA                                     & NA                                           & NA                                     & -7.57                 & 51                         \\
		\textbf{Tibolone}                    & DB09070              & NA                                     & \cellcolor[HTML]{E06666}NA                   & NA                                     & -7.56                 & 128                        \\
		\textbf{Regorafenib}                 & DB08896              & -0.02240332949                         & -0.03581579405                               & -0.02348317089                         & -7.5                  & 47                         \\
		\textbf{Estradiol acetate}           & DB13952              & NA                                     & NA                                           & NA                                     & -7.45                 & 123                        \\
		\textbf{Lornoxicam}                  & DB06725              & NA                                     & NA                                           & NA                                     & -7.43                 & 122                        \\
		\textbf{Tenoxicam}                   & DB00469              & NA                                     & \cellcolor[HTML]{E06666}NA                   & NA                                     & -7.38                 & 87                         \\
		\textbf{Sorafenib}                   & DB00398              & \cellcolor[HTML]{E06666}-0.1139503326  & \cellcolor[HTML]{E06666}-0.1488412632        & -0.0528631983                          & -7.34                 & 18                         \\
		\textbf{Parecoxib}                   & DB08439              & \cellcolor[gray]{0.9}-0.02956392566    & -0.09595335133                               & -0.04444581116                         & -7.33                 & 8                          \\
		\textbf{Norethynodrel}               & DB09371              & NA                                     & \cellcolor[HTML]{E06666}NA                   & NA                                     & -7.32                 & 150                        \\
		\textbf{Acemetacin}                  & DB13783              & -0.04903803014                         & -0.03113981002                               & -0.0295586911                          & -7.32                 & 15                         \\
		\textbf{Piroxicam}                   & DB00554              & NA                                     & NA                                           & NA                                     & -7.31                 & 79                         \\
		\textbf{Pyridoxal phosphate}         & DB00114              & NA                                     & NA                                           & NA                                     & -7.25                 & 18                         \\
		\textbf{Sulindac}                    & DB00605              & -0.06768358761                         & -0.1193287796                                & -0.06631246593                         & -7.23                 & 32                         \\
		\textbf{Gestrinone}                  & DB11619              & -0.02317537043                         & -0.0289833741                                & -0.01718246109                         & -7.22                 & 81                         \\
		\textbf{Levonorgestrel}              & DB00367              & -0.08286521718                         & \cellcolor[HTML]{E06666}-0.1387530571        & -0.07915695554                         & -7.21                 & 89                         \\
		\textbf{Zofenopril}                  & DB13166              & \cellcolor[HTML]{E06666}-0.02675101496 & \cellcolor[HTML]{E06666}-0.028950874         & -0.02815095671                         & -7.15                 & 3                          \\
		\textbf{Prasterone}                  & DB01708              & NA                                     & \cellcolor[HTML]{E06666}NA                   & NA                                     & -7.13                 & 129                        \\
		\textbf{Naloxone}                    & DB01183              & -0.05572216872                         & \cellcolor[HTML]{E06666}-0.1159793987        & -0.08947993744                         & -7.08                 & 1                          \\
		\textbf{Raloxifene}                  & DB00481              & \cellcolor[HTML]{E06666}-0.1278104657  & \cellcolor[HTML]{E06666}-0.1700041351        & -0.0726603481                          & -7.05                 & 1                          \\
		\textbf{Phenolphthalein}             & DB04824              & \cellcolor[HTML]{E06666}-0.1299268982  & -0.09894230167                               & -0.03725859228                         & -6.99                 & 46                         \\
	\end{tabular}
\end{table}


\begin{table} 
	\begin{tabular}{ccccccc}
		\tiny{\textbf{Drug name}}                  & \tiny{\textbf{Drug ID}}    & \tiny{\textbf{DS1 PC}}                    & \tiny{\textbf{DS2 PC}}                          & \tiny{\textbf{DS3 PC}}                    & \tiny{\textbf{Autodock LE }} & \tiny{\textbf{Autodock cluster}} \\
		\hline
		\textbf{Carprofen}                   & DB00821              & \cellcolor[HTML]{E06666}-0.07383721985 & \cellcolor[HTML]{E06666}-0.08740776905       & -0.06570999705                         & -6.97                 & 106                        \\
		\textbf{Cocarboxylase}               & DB01987              & NA                                     & \cellcolor[HTML]{E06666}NA                   & NA                                     & -6.88                 & 8                          \\
		\textbf{Lasofoxifene}                & DB06202              & NA                                     & NA                                           & NA                                     & -6.84                 & 9                          \\
		\textbf{Hexachlorophene}             & DB00756              & \cellcolor[HTML]{E06666}-0.1205069314  & -0.02762659079                               & -0.021927507                           & -6.83                 & 69                         \\
		\textbf{Benazepril}                  & DB00542              & NA                                     & NA                                           & NA                                     & -6.8                  & 7                          \\
		\textbf{Etoricoxib}                  & DB01628              & -0.04561993738                         & -0.09469646296                               & -0.02849270576                         & -6.8                  & 25                         \\
		\textbf{Indomethacin}                & DB00328              & -0.06872835755                         & \cellcolor[HTML]{E06666}-0.1234924169        & -0.05359016853                         & -6.73                 & 19                         \\
		\textbf{Homosalate}                  & DB11064              & NA                                     & NA                                           & NA                                     & -6.68                 & 8                          \\
		\textbf{Mitotane}                    & DB00648              & -0.07788038982                         & \cellcolor[HTML]{E06666}-0.1279216274        & -0.0534352127                          & -6.64                 & 37                         \\
		\textbf{Proguanil}                   & DB01131              & -0.05906985523                         & -0.0986410706                                & -0.06488844299                         & -6.64                 & 41                         \\
		\textbf{Imatinib}                    & DB00619              & \cellcolor[HTML]{E06666}-0.1275296881  & \cellcolor[HTML]{E06666}-0.1406454315        & -0.05471119522                         & -6.61                 & 10                         \\
		\textbf{Valdecoxib}                  & DB00580              & \cellcolor[HTML]{E06666}-0.1174180274  & \cellcolor[HTML]{E06666}-0.139154822         & -0.05737104159                         & -6.57                 & 131                        \\
		\textbf{Baricitinib}                 & DB11817              & -0.02509236501                         & -0.03395915629                               & -0.02316989406                         & -6.57                 & 21                         \\
		\textbf{Benzylpenicillin}            & DB01053              & -0.05151804782                         & \cellcolor[HTML]{E06666}-0.1205224642        & -0.04497655044                         & -6.54                 & 46                         \\
		\textbf{Ruxolitinib}                 & DB08877              & \cellcolor[HTML]{E06666}-0.103105195   & \cellcolor[HTML]{E06666}-0.1131754173        & -0.08494928103                         & -6.49                 & 38                         \\
		\textbf{Rofecoxib}                   & DB00533              & -0.06532970378                         & \cellcolor[HTML]{E06666}-0.1390964269        & -0.06670270062                         & -6.48                 & 63                         \\
		\textbf{Netarsudil}                  & DB13931              & NA                                     & NA                                           & NA                                     & -6.46                 & 12                         \\
		\textbf{Zonisamide}                  & DB00909              & NA                                     & NA                                           & NA                                     & -6.45                 & 16                         \\
		\textbf{Pomalidomide}                & DB08910              & -0.01624233519                         & -0.02789451725                               & -0.02620193498                         & -6.45                 & 54                         \\
		\textbf{Arzoxifene}                  & DB06249              & NA                                     & NA                                           & NA                                     & -6.41                 & 2                          \\
		\textbf{Lenalidomide}                & DB00480              & -0.06385406488                         & \cellcolor[HTML]{E06666}-0.1404006454        & -0.08674137477                         & -6.4                  & 25                         \\
		\textbf{Vandetanib}                  & DB05294              & -0.02622700096                         & -0.0392738498                                & -0.02858052382                         & -6.39                 & 64                         \\
		\textbf{Camphor}                     & DB01744              & NA                                     & NA                                           & NA                                     & -6.35                 & 73                         \\
		\textbf{Donepezil}                   & DB00843              & -0.07815528694                         & -0.08555866665                               & -0.04839647863                         & -6.33                 & 42                         \\
		\textbf{Lenvatinib}                  & DB09078              & -0.02085713306                         & -0.03670757124                               & -0.03819902793                         & -6.33                 & 32                         \\
		\textbf{Galantamine}                 & DB00674              & -0.04982630031                         & \cellcolor[HTML]{E06666}-0.1281839865        & -0.06054166546                         & -6.32                 & 56                         \\
		\textbf{Thalidomide}                 & DB01041              & -0.08657364237                         & \cellcolor[HTML]{E06666}-0.1593972746        & -0.08730739799                         & -6.27                 & 15                         \\
	\end{tabular}
\end{table}


\begin{table} 
	\begin{tabular}{ccccccc}
		\tiny{\textbf{Drug name}}                  & \tiny{\textbf{Drug ID}}    & \tiny{\textbf{DS1 PC}}                    & \tiny{\textbf{DS2 PC}}                          & \tiny{\textbf{DS3 PC}}                    & \tiny{\textbf{Autodock LE }} & \tiny{\textbf{Autodock cluster}} \\
		\hline
		\textbf{Oxaprozin}                   & DB00991              & -0.0783222472                          & \cellcolor[HTML]{E06666}-0.1521492916        & -0.09516869794                         & -6.24                 & 70                         \\
		\textbf{Desipramine}                 & DB01151              & -0.0626465238                          & \cellcolor[HTML]{E06666}-0.1244359823        & -0.06518023426                         & -6.2                  & 49                         \\
		\textbf{Pioglitazone}                & DB01132              & -0.08437085738                         & \cellcolor[HTML]{E06666}-0.1610229985        & -0.08492279365                         & -6.19                 & 16                         \\
		\textbf{Permethrin}                  & DB04930              & NA                                     & NA                                           & NA                                     & -6.19                 & 12                         \\
		\textbf{Meclofenamic acid}           & DB00939              & -0.0711683043                          & \cellcolor[HTML]{E06666}-0.1137762251        & -0.07724600644                         & -6.03                 & 23                         \\
		\textbf{Dasatinib}                   & DB01254              & -0.03959075682                         & \cellcolor[HTML]{E06666}-0.1464677954        & -0.09185735897                         & -6.03                 & 18                         \\
		\textbf{Chlorpromazine}              & DB00477              & -0.09631391962                         & \cellcolor[HTML]{E06666}-0.1572395409        & -0.06452754988                         & -6.02                 & 84                         \\
		\textbf{Etodolac}                    & DB00749              & -0.03718207416                         & \cellcolor[HTML]{E06666}-0.1263476927        & -0.08220971901                         & -6.01                 & 23                         \\
		\textbf{Bendazac}                    & DB13501              & NA                                     & NA                                           & NA                                     & -5.88                 & 27                         \\
		\textbf{Nomifensine}                 & DB04821              & -0.03876006779                         & \cellcolor[HTML]{E06666}-0.1043832671        & -0.08165269248                         & -5.87                 & 130                        \\
		\textbf{Cefprozil}                   & DB01150              & NA                                     & NA                                           & NA                                     & -5.83                 & 31                         \\
		\textbf{Enzacamene}                  & DB11219              & NA                                     & NA                                           & NA                                     & -5.82                 & 118                        \\
		\textbf{Dobutamine}                  & DB00841              & -0.08435685642                         & \cellcolor[HTML]{E06666}-0.1260907777        & -0.06239967631                         & -5.81                 & 16                         \\
		\textbf{Isocarboxazid}               & DB01247              & -0.04975326092                         & \cellcolor[HTML]{E06666}-0.1163862569        & -0.06504677419                         & -5.81                 & 9                          \\
		\textbf{Diclofenac}                  & DB00586              & -0.06267402209                         & \cellcolor[HTML]{E06666}-0.1425241791        & -0.08212780643                         & -5.8                  & 67                         \\
		\textbf{Celecoxib}                   & DB00482              & -0.09092385036                         & \cellcolor[HTML]{E06666}-0.1448463125        & -0.07540573835                         & -5.78                 & 12                         \\
		\textbf{Phenylbutazone}              & DB00812              & -0.03669629969                         & \cellcolor[HTML]{E06666}-0.2123980944        & -0.09277102578                         & -5.78                 & 25                         \\
		\textbf{Ketamine}                    & DB01221              & NA                                     & NA                                           & NA                                     & -5.75                 & 86                         \\
		\textbf{Spirapril}                   & DB01348              & NA                                     & NA                                           & NA                                     & -5.69                 & 2                          \\
		\textbf{Ketorolac}                   & DB00465              & -0.06601382618                         & \cellcolor[HTML]{E06666}-0.1489144421        & -0.07699282352                         & -5.68                 & 92                         \\
		\textbf{Minaprine}                   & DB00805              & -0.02485426552                         & \cellcolor[HTML]{E06666}-0.1302259838        & -0.07751564536                         & -5.68                 & 27                         \\
		\textbf{Zimelidine}                  & DB04832              & NA                                     & NA                                           & NA                                     & -5.67                 & 24                         \\
		\textbf{Bromfenac}                   & DB00963              & -0.03038903046                         & -0.07734959514                               & -0.06200072483                         & -5.66                 & 7                          \\
		\textbf{Physostigmine}               & DB00981              & -0.05175476108                         & \cellcolor[HTML]{E06666}-0.1478856324        & -0.07026511377                         & -5.66                 & 19                         \\
		\textbf{Ramipril}                    & DB00178              & -0.07548091718                         & \cellcolor[HTML]{E06666}-0.1278868792        & -0.07810335242                         & -5.64                 & 6                          \\
		\textbf{Sulfasalazine}               & DB00795              & NA                                     & NA                                           & NA                                     & -5.64                 & 25                         \\
		\textbf{Tiaprofenic acid}            & DB01600              & -0.04855219047                         & -0.05210586323                               & -0.07681435882                         & -5.64                 & 34                         \\
		\textbf{Menthyl salicylate}          & DB11201              & NA                                     & NA                                           & NA                                     & -5.61                 & 30                         \\
		\textbf{Nimesulide}                  & DB04743              & -0.05493930538                         & \cellcolor[HTML]{E06666}-0.1138073474        & -0.06126457811                         & -5.59                 & 6                          \\
		\textbf{Metyrapone}                  & DB01011              & -0.03354450516                         & \cellcolor[HTML]{E06666}-0.1500441948        & -0.08878627781                         & -5.58                 & 10                         \\
		\textbf{Afatinib}                    & DB08916              & -0.05469023142                         & \cellcolor[HTML]{E06666}-0.1569087453        & -0.0476744751                          & -5.58                 & 5                          \\
		\textbf{Tofacitinib}                 & DB08895              & -0.03848190173                         & -0.09969335877                               & -0.08081765762                         & -5.54                 & 30                         \\
	\end{tabular}
\end{table}


\begin{table} 
	\begin{tabular}{ccccccc}
		\tiny{\textbf{Drug name}}                  & \tiny{\textbf{Drug ID}}    & \tiny{\textbf{DS1 PC}}                    & \tiny{\textbf{DS2 PC}}                          & \tiny{\textbf{DS3 PC}}                    & \tiny{\textbf{Autodock LE }} & \tiny{\textbf{Autodock cluster}} \\
		\hline
		\textbf{Tolmetin}                    & DB00500              & -0.0828485655                          & \cellcolor[HTML]{E06666}-0.1572255765        & -0.07010605108                         & -5.53                 & 11                         \\
		\textbf{Loxoprofen}                  & DB09212              & -0.05426943458                         & \cellcolor[HTML]{E06666}-0.1141684645        & -0.05005096196                         & -5.46                 & 102                        \\
		\textbf{Menadione}                   & DB00170              & \cellcolor[HTML]{E06666}-0.1453822115  & \cellcolor[HTML]{E06666}-0.1355622276        & -0.07575705865                         & -5.45                 & 28                         \\
		\textbf{Lumiracoxib}                 & DB01283              & NA                                     & NA                                           & NA                                     & -5.45                 & 35                         \\
		\textbf{Dexketoprofen}               & DB09214              & NA                                     & NA                                           & NA                                     & -5.45                 & 2                          \\
		\textbf{Ketoprofen}                  & DB01009              & -0.06965267839                         & \cellcolor[HTML]{E06666}-0.1522945923        & -0.0876240037                          & -5.44                 & 13                         \\
		\textbf{Enalapril}                   & DB00584              & NA                                     & NA                                           & NA                                     & -5.43                 & 3                          \\
		\textbf{Naproxen}                    & DB00788              & -0.02031065294                         & -0.05251558703                               & -0.06314355619                         & -5.43                 & 21                         \\
		\textbf{Gemcitabine}                 & DB00441              & -0.1197856961                          & \cellcolor[HTML]{E06666}-0.144233304         & -0.05538734049                         & -5.41                 & 5                          \\
		\textbf{Flurbiprofen}                & DB00712              & -0.04757602254                         & -0.04423595102                               & -0.06243437665                         & -5.39                 & 144                        \\
		\textbf{Rasagiline}                  & DB01367              & -0.01971289372                         & -0.03802722786                               & -0.01953619295                         & -5.36                 & 1                          \\
		\textbf{Enalaprilat}                 & DB09477              & -0.06440736764                         & -0.0891707389                                & -0.07534522909                         & -5.36                 & 1                          \\
		\textbf{Nepafenac}                   & DB06802              & -0.01789915777                         & -0.03172058721                               & -0.02354260654                         & -5.32                 & 15                         \\
		\textbf{Suprofen}                    & DB00870              & -0.01875661461                         & -0.03681705366                               & -0.01692008136                         & -5.31                 & 44                         \\
		\textbf{Cilazapril}                  & DB01340              & NA                                     & NA                                           & NA                                     & -5.31                 & 2                          \\
		\textbf{Dipyrithione}                & DB11327              & NA                                     & NA                                           & NA                                     & -5.24                 & 19                         \\
		\textbf{Tacrine}                     & DB00382              & -0.09287031672                         & -0.08302414823                               & -0.06630365667                         & -5.21                 & 1                          \\
		\textbf{Ranitidine}                  & DB00863              & -0.06662630567                         & \cellcolor[HTML]{E06666}-0.1474593113        & -0.05935072968                         & -5.21                 & 11                         \\
		\textbf{Aceclofenac}                 & DB06736              & -0.03724291835                         & -0.04663686721                               & 0.003666648941                         & -5.2                  & 1                          \\
		\textbf{Tolfenamic acid}             & DB09216              & -0.03298036562                         & -0.03208419733                               & -0.02504916606                         & -5.19                 & 79                         \\
		\textbf{Cefdinir}                    & DB00535              & -0.0258255418                          & -0.02941001403                               & -0.02565040918                         & -5.17                 & 11                         \\
		\textbf{Erlotinib}                   & DB00530              & -0.09381046692                         & -0.1442473956                                & -0.07040092013                         & -5.16                 & 8                          \\
		\textbf{Cladribine}                  & DB00242              & -0.1176725341                          & -0.1384668748                                & -0.0553976742                          & -5.15                 & 9                          \\
		\textbf{Lindane}                     & DB00431              & NA                                     & NA                                           & NA                                     & -5.13                 & 117                        \\
		\textbf{Melatonin}                   & DB01065              & -0.05332669635                         & \cellcolor[HTML]{E06666}-0.1452299399        & -0.08659236386                         & -5.13                 & 33                         \\
		\textbf{Proflavine}                  & DB01123              & NA                                     & NA                                           & NA                                     & -5.13                 & 53                         \\
		\textbf{Mefenamic acid}              & DB00784              & -0.08053264085                         & \cellcolor[HTML]{E06666}-0.1610880628        & -0.09040675467                         & -5.11                 & 78                         \\
		\textbf{Nialamide}                   & DB04820              & -0.04823406067                         & \cellcolor[HTML]{E06666}-0.1353793456        & -0.06789379013                         & -5.08                 & 23                         \\
		\textbf{Diflunisal}                  & DB00861              & -0.05325602118                         & \cellcolor[HTML]{E06666}-0.1474645017        & -0.04859592628                         & -5.06                 & 149                        \\
		\textbf{Balsalazide}                 & DB01014              & NA                                     & NA                                           & NA                                     & -5.06                 & 2                          \\
		\textbf{Diethylstilbestrol}          & DB00255              & NA                                     & NA                                           & NA                                     & -5.05                 & 3                          \\
		\textbf{Raltitrexed}                 & DB00293              & -0.08206102395                         & \cellcolor[HTML]{E06666}-0.1586436186        & -0.08207151651                         & -5.05                 & 3                          \\
		\textbf{Capecitabine}                & DB01101              & -0.04501451453                         & \cellcolor[HTML]{E06666}-0.1586436186        & -0.06742698378                         & -5.05                 & 48                         \\
	\end{tabular}
\end{table}

\begin{table} 
	\begin{tabular}{ccccccc}
		\tiny{\textbf{Drug name}}                  & \tiny{\textbf{Drug ID}}    & \tiny{\textbf{DS1 PC}}                    & \tiny{\textbf{DS2 PC}}                          & \tiny{\textbf{DS3 PC}}                    & \tiny{\textbf{Autodock LE }} & \tiny{\textbf{Autodock cluster}} \\
		\hline
		\textbf{Nabumetone}                  & DB00461              & -0.03081962528                         & \cellcolor[HTML]{E06666}-0.1586436186        & -0.07669459855                         & -5.03                 & 64                         \\
		\textbf{Fenoprofen}                  & DB00573              & NA                                     & NA                                           & NA                                     & -5.02                 & 4                          \\
		\textbf{Dienestrol}                  & DB00890              & -0.0602286817                          & \cellcolor[HTML]{E06666}-0.1899624664        & -0.07632484338                         & -5.02                 & 5                          \\
		\textbf{Moclobemide}                 & DB01171              & -0.08176735304                         & \cellcolor[HTML]{E06666}-0.1085182704        & -0.04853535362                         & -5.02                 & 3                          \\
		\textbf{Trifluridine}                & DB00432              & -0.05545399283                         & \cellcolor[HTML]{E06666}-0.1136605124        & -0.0562147341                          & -4.99                 & 9                          \\
		\textbf{Floxuridine}                 & DB00322              & -0.09416751706                         & -0.08941499712                               & -0.03464425628                         & -4.98                 & 11                         \\
		\textbf{Fluorouracil}                & DB00544              & -0.07334066692                         & \cellcolor[HTML]{E06666}-0.1090989338        & -0.07021383781                         & -4.98                 & 102                        \\
		\textbf{Salsalate}                   & DB01399              & -0.02229614783                         & -0.03075313934                               & -0.02406440909                         & -4.98                 & 64                         \\
		\textbf{Chloramphenicol}             & DB00446              & -0.004486549446                        & -0.08476272265                               & -0.03044854044                         & -4.9                  & 12                         \\
		\textbf{Dacomitinib}                 & DB11963              & -0.03310816615                         & -0.03038494182                               & -0.02443712107                         & -4.89                 & 12                         \\
		\textbf{Tegafur}                     & DB09256              & NA                                     & NA                                           & NA                                     & -4.83                 & 85                         \\
		\textbf{Pyrimethamine}               & DB00205              & -0.07835576333                         & \cellcolor[HTML]{E06666}-0.1466342633        & -0.07482209246                         & -4.81                 & 27                         \\
		\textbf{Isoprenaline}                & DB01064              & NA                                     & NA                                           & NA                                     & -4.81                 & 1                          \\
		\textbf{Oxybenzone}                  & DB01428              & -0.05085103307                         & \cellcolor[HTML]{E06666}-0.1425623805        & -0.08471895184                         & -4.79                 & 5                          \\
		\textbf{Vorinostat}                  & DB02546              & -0.1589620803                          & \cellcolor[HTML]{E06666}-0.1799903936        & -0.09706307605                         & -4.79                 & 44                         \\
		\textbf{Trandolapril}                & DB00519              & NA                                     & NA                                           & NA                                     & -4.77                 & 2                          \\
		\textbf{Osimertinib}                 & DB09330              & -0.02506710417                         & -0.04465094636                               & -0.03109529258                         & -4.76                 & 3                          \\
		\textbf{Flufenamic acid}             & DB02266              & -0.03794344247                         & \cellcolor[HTML]{E06666}-0.1482318394        & -0.0330936669                          & -4.68                 & 45                         \\
		\textbf{Neostigmine}                 & DB01400              & -0.05841227851                         & \cellcolor[HTML]{E06666}-0.1346627898        & -0.05182911851                         & -4.67                 & 46                         \\
		\textbf{Phenyl salicylate}           & DB11071              & NA                                     & NA                                           & NA                                     & -4.65                 & 11                         \\
		\textbf{Mesalazine}                  & DB00244              & NA                                     & NA                                           & NA                                     & -4.64                 & 5                          \\
		\textbf{Tegafur-uracil}              & DB09327              & NA                                     & NA                                           & NA                                     & -4.64                 & 94                         \\
		\textbf{Calcium Phosphate}           & DB11348              & NA                                     & NA                                           & NA                                     & -4.63                 & 16                         \\
		\textbf{Phenol}                      & DB03255              & NA                                     & NA                                           & NA                                     & -4.61                 & 149                        \\
		\textbf{Acetaminophen}               & DB00316              & -0.0407834655                          & \cellcolor[HTML]{E06666}-0.1210933814        & -0.04252458414                         & -4.58                 & 6                          \\
		\textbf{Ibuprofen}                   & DB01050              & -0.06653703289                         & \cellcolor[HTML]{E06666}-0.1530301568        & -0.06000440304                         & -4.57                 & 14                         \\
		\textbf{Antipyrine}                  & DB01435              & -0.06423609069                         & \cellcolor[HTML]{E06666}-0.163852781         & -0.09369368933                         & -4.57                 & 2                          \\
		\textbf{Resveratrol}                 & DB02709              & -0.07453453575                         & \cellcolor[HTML]{E06666}-0.1569588619        & -0.08585819831                         & -4.54                 & 5                          \\
		\textbf{Dexibuprofen}                & DB09213              & -0.04237383773                         & \cellcolor[HTML]{E06666}-0.1315091813        & -0.05557828985                         & -4.54                 & 13                         \\
	\end{tabular}
\end{table}


\begin{table}
	\begin{tabular}{ccccccc}
		\tiny{\textbf{Drug name}}                  & \tiny{\textbf{Drug ID}}    & \tiny{\textbf{DS1 PC}}                    & \tiny{\textbf{DS2 PC}}                          & \tiny{\textbf{DS3 PC}}                    & \tiny{\textbf{Autodock LE }} & \tiny{\textbf{Autodock cluster}} \\
		\hline
		\textbf{Aminosalicylic acid}         & DB00233              & -0.02288280655                         & \cellcolor[HTML]{E06666}-0.1064705647        & -0.04682085856                         & -4.5                  & 19                         \\
		\textbf{Alclofenac}                  & DB13167              & NA                                     & NA                                           & NA                                     & -4.5                  & 83                         \\
		\textbf{Caffeine}                    & DB00201              & -0.07396416979                         & \cellcolor[HTML]{E06666}-0.1449457802        & -0.08165567669                         & -4.49                 & 147                        \\
		\textbf{Lidocaine}                   & DB00281              & -0.0528568396                          & \cellcolor[HTML]{E06666}-0.12199959          & -0.07073725187                         & -4.49                 & 25                         \\
		\textbf{Quinapril}                   & DB00881              & NA                                     & NA                                           & NA                                     & -4.49                 & 1                          \\
		\textbf{Salicylic acid}              & DB00936              & NA                                     & NA                                           & NA                                     & -4.49                 & 43                         \\
		\textbf{Timolol}                     & DB00373              & -0.06960236247                         & \cellcolor[HTML]{E06666}-0.1682405832        & -0.08729867794                         & -4.47                 & 1                          \\
		\textbf{Safinamide}                  & DB06654              & -0.02830858562                         & -0.03012863409                               & -0.02532369029                         & -4.46                 & 20                         \\
		\textbf{Gefitinib}                   & DB00317              & -0.07722806756                         & \cellcolor[HTML]{E06666}-0.1528584167        & -0.08818786305                         & -4.42                 & 5                          \\
		\textbf{Amlodipine}                  & DB00381              & -0.09589179185                         & \cellcolor[HTML]{E06666}-0.1279609055        & -0.05497065618                         & -4.4                  & 4                          \\
		\textbf{Sulfadoxine}                 & DB01299              & -0.0164610665                          & -0.07173518613                               & -0.07017371301                         & -4.4                  & 7                          \\
		\textbf{Tranylcypromine}             & DB00752              & NA                                     & NA                                           & NA                                     & -4.38                 & 141                        \\
		\textbf{Captopril}                   & DB01197              & -0.07362021                            & \cellcolor[HTML]{E06666}-0.1151497512        & -0.07366461938                         & -4.37                 & 37                         \\
		\textbf{Edrophonium}                 & DB01010              & -0.05870860654                         & -0.07766297865                               & -0.04997515091                         & -4.3                  & 4                          \\
		\textbf{Metamfetamine}               & DB01577              & NA                                     & NA                                           & NA                                     & -4.29                 & 3                          \\
		\textbf{Acetohydroxamic acid}        & DB00551              & NA                                     & NA                                           & NA                                     & -4.24                 & 50                         \\
		\textbf{Erdafitinib}                 & DB12147              & NA                                     & NA                                           & NA                                     & -4.23                 & 3                          \\
		\textbf{Pralidoxime}                 & DB00733              & NA                                     & NA                                           & NA                                     & -4.21                 & 11                         \\
		\textbf{Selegiline}                  & DB01037              & NA                                     & NA                                           & NA                                     & -4.19                 & 1                          \\
		\textbf{Pidolic acid}                & DB03088              & NA                                     & NA                                           & NA                                     & -4.17                 & 109                        \\
		\textbf{Phentermine}                 & DB00191              & -0.05959242774                         & -0.1754224209                                & -0.0609105017                          & -4.11                 & 2                          \\
		\textbf{Eugenol}                     & DB09086              & -0.06666871845                         & -0.09662148661                               & -0.05256826742                         & -4.09                 & 33                         \\
	\end{tabular}

\end{table}


\begin{table}
	\begin{tabular}{p{3.5cm}cccccc}
		\tiny{\textbf{Drug name}}                  & \tiny{\textbf{Drug id}}    & \tiny{\textbf{DS1 PC}}                    & \tiny{\textbf{DS2 PC}}                          & \tiny{\textbf{DS3 PC}}                    & \tiny{\textbf{Autodock LE }} & \tiny{\textbf{Autodock cluster}} \\
		\hline
		\textbf{Perindopril}                 & DB00790              & -0.04672058301                         & \cellcolor[HTML]{E06666}-0.1156423864        & -0.08355714744                         & -3.94                 & 3                          \\
		\textbf{Amphetamine}                 & DB00182              & NA                                     & NA                                           & NA                                     & -3.91                 & 115                        \\
		\textbf{Pyridostigmine}              & DB00545              & -0.01605146411                         & \cellcolor[HTML]{E06666}-0.1446496333        & -0.07263672947                         & -3.91                 & 23                         \\
		\textbf{Ephedrine}                   & DB01364              & NA                                     & NA                                           & NA                                     & -3.9                  & 108                        \\
[truncated: 107,417 more chars]
