# Supplementary material for: A COVID-19 Drug Repurposing Strategy through Quantitative Homological Similarities Using a Topological Data Analysis-Based Framework
Source: Pharmaceutics. 2021 Apr 2;13(4):488. doi: 10.3390/pharmaceutics13040488 (PMC8066156; doi:10.3390/pharmaceutics13040488)
Supplement: Supplementary file 1 [file pharmaceutics-13-00488-s001.zip › SupplementaryFile5_repurposing_drugs_20180907.txt]

!Source	The Drug Repurposing Hub, Broad Institute
!URL	http://www.broadinstitute.org/repurposing
!File_date	9/7/2018
!Table_name	drug information
!API_available	We suggest using the available data API and/or custom web export function for additional annotation fields and database source information.
!Disclaimer	For research use only. Do not use the Repurposing Hub to make clinical treatment decisions. BROAD DOES NOT GUARANTEE OR WARRANT THE ACCURACY OF THE DATA WITHIN THE REPURPOSING HUB. RELIANCE ON THE REPURPOSING HUB IS AT THE USER'S SOLE RISK.
!Restrictions	The Drug Repurposing Hub data is provided for non-commercial use only.
!Citation	Please cite usage as: Corsello SM, et al. Nature Medicine. 2017 Apr 7;23(4):405-408. doi: 10.1038/nm.4306.
!Contact	repurposing@broadinstitute.org
pert_iname	clinical_phase	moa	target	disease_area	indication
[sar9,met(o2)11]-substance-p	Preclinical	tachykinin antagonist	TACR1
A-1070722	Preclinical	glycogen synthase kinase inhibitor	GSK3A|GSK3B
A-1120	Preclinical	retinoid receptor ligand	RBP4
A-317491	Preclinical	purinergic receptor antagonist	P2RX3
A-33903	Phase 2
A-366	Preclinical	histone lysine methyltransferase inhibitor	EHMT1|EHMT2
A-412997	Preclinical	dopamine receptor agonist	DRD4
A-438079	Preclinical	purinergic receptor antagonist	P2RX7
A-582941	Preclinical	nicotinic receptor agonist	CHRNA7
A-61603	Preclinical	adrenergic receptor agonist	ADRA1A|ADRA1B|ADRA1D
A-674563	Preclinical	AKT inhibitor	AKT1|PKIA|PRKACA
A-7	Preclinical	calmodulin antagonist
A-769662	Preclinical	AMPK activator
A-784168	Preclinical	transient receptor potential channel antagonist	TRPV1
A-803467	Preclinical	sodium channel blocker	SCN10A
A-804598	Preclinical	purinergic receptor antagonist	P2RX7
A-839977	Preclinical	purinergic receptor antagonist	P2RX7
A-867744	Preclinical	acetylcholine receptor allosteric modulator	CHRNA3|CHRNA4|CHRNA7
A-887826	Preclinical	sodium channel blocker	SCN10A
A-922500	Preclinical	diacylglycerol O acyltransferase inhibitor	DGAT1
A-939572	Preclinical	stearoyl-CoA desaturase inhibitor	SCD
A-967079	Preclinical	transient receptor potential channel antagonist	TRPA1
A-987306	Preclinical	histamine receptor antagonist	ADORA1|AVPR1A|CCR1|CHRM1|CHRM2|CHRM3|CHRM4|DRD3|HTR1A|HTR1B|HTR2A|HTR2B|HTR3A|TACR2
AA-29504	Preclinical	GABA receptor positive allosteric modulator	GABRA1|GABRA4|GABRB3
abacavir	Launched	nucleoside reverse transcriptase inhibitor		infectious disease	human immunodeficiency virus (HIV-1)
abafungin	Phase 3	sterol methyltransferase inhibitor
abamectin	Launched	benzodiazepine receptor agonist	GABBR1|GABBR2	infectious disease	gastrointestinal parasites
abametapir	Phase 3	metalloproteinase inhibitor	MMP9
ABC-294640	Phase 1/Phase 2	sphingosine kinase inhibitor	SPHK2
abemaciclib	Launched	CDK inhibitor	CDK4|CDK6	oncology	breast cancer
abiraterone	Launched	androgen biosynthesis inhibitor	CYP11B1|CYP17A1	oncology	prostate cancer
abiraterone-acetate	Launched	androgen biosynthesis inhibitor	CYP17A1	oncology	prostate cancer
ABT-202	Phase 1	acetylcholine receptor agonist
ABT-239	Phase 1	histamine receptor antagonist	HRH1|HRH2|HRH3
ABT-491	Phase 1	platelet activating factor receptor antagonist	PTAFR
ABT-639	Phase 2	calcium channel blocker	CACNA1G|CACNA1H|CACNA1I
ABT-702	Preclinical	adenosine kinase inhibitor	ADK
ABT-724	Phase 2	dopamine receptor agonist	DRD4
ABT-737	Phase 1/Phase 2	BCL inhibitor	BCL2|BCL2L1|BCL2L2
ABT-751	Phase 2	tubulin polymerization inhibitor	TUBB
AC-186	Preclinical	estrogen receptor agonist	ESR2
AC-261066	Preclinical	retinoid receptor agonist	RARB
AC-264613	Preclinical	PAR agonist	F2RL1
AC-55541	Preclinical	PARP inhibitor	PARP2
AC-55649	Preclinical	retinoid receptor agonist	RARA|RARB
AC-710	Preclinical	PDGFR tyrosine kinase receptor inhibitor	CSF1R|FLT3|KIT|PDGFRA|PDGFRB
AC-7954-(+/-)	Preclinical	urotensin receptor agonist	UTS2R
acadesine	Phase 3	AMPK activator
acalabrutinib	Phase 3	Bruton's tyrosine kinase (BTK) inhibitor	BTK
acalisib	Phase 1	PI3K inhibitor	PIK3CB|PIK3CD
acamprosate	Launched	glutamate receptor antagonist	GABRA1|GABRA2|GABRA3|GABRA4|GABRA5|GABRA6|GABRB1|GABRB2|GABRB3|GABRD|GABRE|GABRG1|GABRG2|GABRG3|GABRP|GABRQ|GRIN1|GRIN2A|GRIN2B|GRIN2C|GRIN2D|GRIN3A|GRIN3B|GRM5	neurology/psychiatry	abstinence from alcohol
acarbose	Launched	glucosidase inhibitor	AMY2A|GAA|MGAM|SI	endocrinology	diabetes mellitus
ACDPP	Preclinical	glutamate receptor antagonist	GRM5
acebutolol	Launched	adrenergic receptor antagonist	ADRB1|ADRB2	cardiology	hypertension|ventricular arrhythmias
acecainide	Phase 3	polarization inhibitor	SCN5A
aceclidine	Launched	acetylcholine receptor agonist	CHRM1|CHRM2|CHRM3|CHRM4|CHRM5	ophthalmology	glaucoma
aceclofenac	Launched	prostanoid receptor antagonist	PTGS2	rheumatology	rheumatoid arthritis|ankylosing spondylitis|osteoarthritis|periarthritis|lumbago|ischiadynia
acedapsone	Launched			infectious disease	leprosy
acedoben	Phase 2
acefylline	Launched	adenosine receptor agonist	ADORA1	pulmonary	asthma
aceglutamide	Launched			gastroenterology	peptic ulcer disease (PUD)
acemetacin	Launched	cyclooxygenase inhibitor	PTGS1|PTGS2	rheumatology	osteoarthritis
aceneuramic-acid	Phase 3		AZGP1|CES1|MBL2|REG1A|SELE|SELP|SIGLEC1
acenocoumarol	Launched	vitamin K antagonist	VKORC1	hematology	deep vein thrombosis (DVT)
acepromazine	Launched	dopamine receptor antagonist	ADRA1A|ADRA1B|DRD1|DRD2|HTR1A|HTR2A	neurology/psychiatry	sedative
acesulfame-potassium	Phase 3
acetanilide	Preclinical	hydrogen peroxide decomposition inhibitor
acetarsol	Launched			gastroenterology	diarrhea
acetazolamide	Launched	carbonic anhydrase inhibitor	AQP1|CA1|CA12|CA14|CA2|CA3|CA4|CA7	ophthalmology	glaucoma
acetohexamide	Launched	ATP channel blocker	ABCC8|KCNJ1|KCNJ10|KCNJ11	endocrinology	diabetes mellitus
acetohydroxamic-acid	Launched	urease inhibitor	MMP12	infectious disease	urinary tract infections
acetophenazine	Launched	dopamine receptor antagonist	DRD1|DRD2	neurology/psychiatry	psychosis
acetriazoic-acid	Preclinical
acetyl-farnesyl-cysteine	Launched	methyltransferase inhibitor	PPARG	dermatology	acne vulgaris (AV)
acetyl-l-leucine	Launched			neurology/psychiatry	vertigo
acetyl-11-keto-beta-boswellic-acid	Phase 2	lipoxygenase inhibitor	HSD11B1|HSD11B2
acetylcholine	Launched	acetylcholine receptor agonist	ACHE|CHRM1|CHRM2|CHRM3|CHRM4|CHRM5|CHRNA2	neurology/psychiatry|gastroenterology|pulmonary	drowsiness|fatigue|headache|indigestion|chest congestion
acetylcysteine	Launched	mucolytic agent	ACY1|CHUK|GRIN1|GRIN2A|GRIN2B|GRIN2D|GRIN3A|GSS|IKBKB|RELA|SLC7A11	gastroenterology	acetaminophen overdose|hepatic injury
acetylsalicylsalicylic-acid	Preclinical	cyclooxygenase inhibitor
acexamic-acid	Launched	5 alpha reductase inhibitor	GAST	dermatology	wound healing
acifran	Phase 3	cholesterol inhibitor	HCAR2|HCAR3
acipimox	Launched	cholesterol inhibitor	HCAR2	endocrinology	hyperlipidemia
acitazanolast	Launched	mediator release inhibitor		allergy	allergic rhinitis
acitretin	Launched	retinoid receptor agonist	RARA|RARB|RARG|RBP1|RXRA|RXRB|RXRG|STAT3	dermatology	psoriasis
acivicin	Phase 2	gamma glutamyltransferase Inhibitors	CTPS1
aclarubicin	Launched	topoisomerase inhibitor	TOP1|TOP2A	hematologic malignancy	acute myeloid leukemia (AML)
aclidinium	Launched	acetylcholine receptor antagonist	CHRM1|CHRM2|CHRM3|CHRM4|CHRM5	pulmonary	bronchitis|emphysema|chronic obstructive pulmonary disease (COPD)
ACPC	Phase 1	glutamate receptor antagonist
acriflavine	Launched	hypoxia inducible factor inhibitor	HIF1A	infectious disease	fungal infection
acriflavinium	Launched	hypoxia inducible factor inhibitor	HIF1A	infectious disease	fungal infection
acrisorcin	Launched	other antifungal		infectious disease	fungal infection
acrivastine	Launched	histamine receptor antagonist	HRH1	allergy	allergic rhinitis
acrylate	Phase 3	mucus protecting agent
ACT-132577	Launched	endothelin receptor antagonist	EDNRA|EDNRB	pulmonary	pulmonary arterial hypertension (PAH)
ACT-462206	Phase 1	orexin receptor antagonist	HCRTR1|HCRTR2
actarit	Launched	interleukin receptor agonist		rheumatology	rheumatoid arthritis
ACTB-1003	Phase 1	FGFR inhibitor|VEGFR inhibitor	KDR|TEK
actinomycin-d	Launched	RNA polymerase inhibitor		oncology	Wilm's tumor|Ewing's sarcoma|rhabdomyosarcoma|testicular carcinoma
actinoquinol	Preclinical
ACY-1215	Phase 1/Phase 2	HDAC inhibitor	HDAC1|HDAC2|HDAC3|HDAC6|HDAC8
acyclovir	Launched	DNA polymerase inhibitor	PNP	infectious disease	genitial herpes|shingles|chicken pox
AC1NDSS5	Phase 1
AD-5467	Phase 2	aldose reductase inhibitor	AKR1B1
adapalene	Launched	retinoid receptor agonist	RARA|RARB|RARG|RXRA|RXRB|RXRG	dermatology	acne vulgaris (AV)
adaprev	Phase 3	TGF beta receptor inhibitor	IGF2R|M6PR
adaptavir	Phase 2	CC chemokine receptor antagonist	CCR5
adarotene	Phase 1	retinoid receptor agonist	RARB|RARG
adatanserin	Phase 2	serotonin receptor agonist|serotonin receptor antagonist	HTR1A|HTR2A
ADD-233089	Phase 1	benzodiazepine receptor agonist
adefovir	Launched	DNA polymerase inhibitor		infectious disease	hepatitis B
adefovir-dipivoxil	Launched	DNA polymerase inhibitor		infectious disease	hepatitis B
adelmidrol	Phase 2/Phase 3	anti-inflammatory agent
ademetionine	Launched	methyltransferase stimulant|phosphodiesterase inhibitor	AMD1|CBS|COMT|GNMT|MAT1A|MAT2A	neurology/psychiatry	depression|attention-deficit/hyperactivity disorder (ADHD)
adenine	Preclinical	protein synthesis stimulant	ACACB|ACP1|APRT|MTAP|PECR|SRPK2
adenosine	Launched	adenosine receptor agonist	ADORA1|ADORA2A|ADORA2B|ADORA3|PI4K2A|PI4K2B|TRPM4	cardiology	Wolff-Parkinson-White Syndrome (WPW)
adenosine-phosphate	Launched	adenosine receptor agonist	ACSL1|ACSS1|ACSS2|ADCY1|ADK|CREB1|FBP1|HINT1|PDE4B|PDE4D|PIM1|PRKAA1|PRKAB1|PRKAB2|PYGL|TRPM4
adenosine-triphosphate	Phase 2	adenosine receptor agonist	ABCA1|ABCB1|ABCB11|ABCC2|ABCC8|ABCC9|ABCG1|ABL1|ABL2|ACSL1|ACSS1|ACSS2|ACVR1|ACVR1B|ACVRL1|ADCY1|ADRBK1|ADRBK2|AFG3L2|AKT1|ALK|AMHR2|APAF1|ARAF|ASNA1|ASNS|ASS1|CDK15|GPR17|ITPR1|NAE1|NT5C2|P2RY1|P2RY11|P2RY13|P2RY2|P2RY4|PRKAA1|RYR1|RYR2|RYR3|SLC25A4|TNK2|TRPM4|TRPM7
adiphenine	Launched	acetylcholine receptor antagonist	CHRNA1	neurology/psychiatry	spasms
adipic-acid	Preclinical	solute carrier family member inhibitor	SLC22A6
adiporon	Preclinical	adiponectin receptor agonist	ADIPOR1|ADIPOR2
ADL5859	Phase 2	opioid receptor agonist	OPRD1
adoprazine	Phase 2	dopamine receptor antagonist|serotonin receptor agonist	DRD2|HTR1A
adrafinil	Launched	adrenergic receptor agonist		neurology/psychiatry	fatigue
adrenalone	Launched	adrenergic receptor agonist	ADRA1A	hematology	hemorrhage
adrenosterone	Preclinical	11-beta hydroxysteroid dehydrogenase inhibitor	HSD11B1|HSD11B2
ADX-10059	Phase 2	glutamate receptor negative allosteric modulator	GRM5
ADX-47273	Preclinical	glutamate receptor modulator	GRM5
AEE788	Phase 1/Phase 2	EGFR inhibitor|VEGFR inhibitor	EGFR|ERBB2|ERBB4|FGFR2|FGFR3|KDR
AEG3482	Preclinical	HSP inducer
afalanine	Phase 3	dopamine receptor agonist	DRD2
afatinib	Launched	EGFR inhibitor	EGFR|ERBB2|ERBB4	oncology	non-small cell lung cancer (NSCLC)
afimoxifene	Phase 2	estrogen receptor antagonist	ESR1|ESR2|ESRRG|PLD1|PRKCD|PRKCE|PRKCQ|PRKCZ
afloqualone	Launched	acetylcholine receptor antagonist		neurology/psychiatry	sedative
AFN-1252	Phase 2	FABI inhibitor
afobazole	Launched	anxiolytic		neurology/psychiatry	anxiety
AF38469	Preclinical	sortilin inhibitor	SORT1
AG-1024	Preclinical	insulin growth factor receptor inhibitor	IGF1R
AG-14361	Preclinical	PARP inhibitor	PARP1
AG-490	Preclinical	EGFR inhibitor|JAK inhibitor	EGFR|JAK2|JAK3
AG-555	Preclinical	tyrosine kinase inhibitor	CDK2
AG-556	Preclinical	tyrosine kinase inhibitor
AGI-5198	Preclinical	isocitrate dehydrogenase inhibitor	IDH1
AGI-6780	Preclinical	isocitrate dehydrogenase inhibitor	IDH2
AGM-1470	Phase 2	cell cycle inhibitor	METAP2
agmatine	Phase 3	nitric oxide synthase inhibitor	ADRA2C|ASIC3|CACNA1B|CHRNA1|GRIN1|KCNJ1|NISCH
AGN-192403	Preclinical	imidazoline receptor ligand	NISCH
AGN-194310	Phase 3	retinoid receptor antagonist	RXRA|RXRB|RXRG
AGN-195183	Phase 1/Phase 2	retinoid receptor agonist	RARA
agomelatine	Launched	melatonin receptor agonist|serotonin receptor antagonist	HTR2A|HTR2B|HTR2C|MTNR1A|MTNR1B	neurology/psychiatry	depression
AGP-103	Launched	membrane permeability inhibitor
AH-7614	Preclinical	free fatty acid receptor antagonist	FFAR4
AH11110	Preclinical	adrenergic receptor ligand	ADRA1B
AH6809	Preclinical	prostanoid receptor antagonist	PTGDR|PTGER1|PTGER2|PTGER3
AI-10-49	Preclinical	core binding factor inhibitor	CBFB
AIM-100	Preclinical	tyrosine kinase inhibitor	TNK2
ajmaline	Launched	sodium channel blocker	SCN5A	cardiology	Wolff-Parkinson-White Syndrome (WPW)
AJ76-(+)	Preclinical	dopamine receptor antagonist	DRD2|DRD3|DRD4
AK-7	Preclinical	SIRT inhibitor	SIRT2
AKBA	Phase 3	lipoxygenase inhibitor	ALOX5
aklomide	Launched			infectious disease	coccidiosis
AL-8697	Preclinical	p38 MAPK inhibitor	MAPK14
alacepril	Launched	angiotensin converting enzyme inhibitor	ACE	cardiology	hypertension
alafosfalin	Phase 1	bacterial cell wall synthesis inhibitor
alagebrium	Phase 2/Phase 3	glycosylation inhibitor
alanine	Launched		AARS|AARS2|ABAT|AGXT|AGXT2|GPRC6A|GPT|GPT2|KYNU|NFS1|PHYKPL|SLC1A4|SLC36A1|SLC7A8
alantolactone	Preclinical	apoptosis stimulant|STAT inhibitor	STAT3
alaproclate	Phase 2	serotonin receptor antagonist	SLC6A4
alarelin	Launched	gonadotropin releasing factor hormone receptor antagonist	GNRH1
albendazole	Launched	tubulin polymerization inhibitor	TUBA1A|TUBB|TUBB4B	infectious disease	cystic hydatid disease|parenchymal neurocysticercosis
albendazole-oxide	Launched	anthelmintic agent		infectious disease	cystic hydatid disease|parenchymal neurocysticercosis
albuterol	Launched	adrenergic receptor agonist	ADRB1|ADRB2	pulmonary	asthma
alcaftadine	Launched	histamine receptor antagonist	HRH1	allergy	allergic conjunctivitis
alclofenac	Launched	cyclooxygenase inhibitor	PTGS1	rheumatology	rheumatoid arthritis
alclometasone-dipropionate	Launched	glucocorticoid receptor agonist	CYP3A4|NR3C1|SERPINA6	dermatology	corticosteroid-responsive dermatoses
alcuronium	Launched	muscle relaxant	CHRM1|CHRM2|CHRM3|CHRM4|CHRNA7	neurology/psychiatry	muscle relaxant
alda-1	Preclinical	aldehyde dehydrogenase activator	ALDH2
aldoxorubicin	Phase 3	topoisomerase inhibitor	TOP2A
alectinib	Launched	ALK tyrosine kinase receptor inhibitor	ALK|MET	oncology	non-small cell lung cancer (NSCLC)
alendronate	Launched	bone resorption inhibitor	ATP6V1A|FDPS|PTPN4|PTPRE|PTPRS	orthopedics	osteoporosis
alexidine	Preclinical	phosphatidylglycerophosphatase inhibitor	PTPMT1
alfacalcidol	Launched	vitamin D receptor agonist	CYP27B1|VDR	endocrinology	vitamin D deficiency
alfadolone-acetate	Phase 2	benzodiazepine receptor agonist
alfaxalone	Launched	chloride channel agonist|benzodiazepine receptor agonist	GABBR1	neurology/psychiatry	general anaesthetic
alfuzosin	Launched	adrenergic receptor antagonist	ADRA1A|ADRA1B|ADRA1D|KCNH2	urology	benign prostatic hyperplasia (BPH)
algestone-acetophenide	Launched			endocrinology	contraceptive
alibendol	Launched	antispasmodic		gastroenterology	bile stimulation
alimemazine	Launched	histamine receptor agonist	HRH1	neurology/psychiatry	sedative
alisertib	Phase 3	Aurora kinase inhibitor	AURKA
aliskiren-hemifumarate	Launched	renin inhibitor	REN	cardiology	hypertension
alizapride	Launched	dopamine receptor antagonist	DRD2	gastroenterology	nausea
alizarin	Preclinical
allantoin	Launched	cosmetic		dermatology	skin protectant
allicin	Phase 2	cytokine production inhibitor	TRPA1|TRPV1
allopregnanolone	Phase 2	GABA receptor positive allosteric modulator	GABRA1|GABRA2|GABRA3|GABRA4|GABRA5|GABRA6|GABRB2|GABRG2
allopurinol	Launched	xanthine oxidase inhibitor	XDH	rheumatology|urology	gout|kidney stones
allopurinol-riboside	Phase 2	anti-leishmanial agent
allylestrenol	Launched	steroidal progestin	ESR1|PGR|SLC6A9	obstetrics/gynecology	premature labor
allylisothiocyanate	Preclinical	TRPV agonist	TRPA1
allylthiourea	Preclinical	nitrification inhibitor
almitrine	Launched	neurotransmitter agonist	ATP1A1	pulmonary	chronic obstructive pulmonary disease (COPD)
almorexant	Phase 3	orexin receptor antagonist	HCRTR1|HCRTR2
almotriptan	Launched	serotonin receptor agonist	HTR1B|HTR1D	neurology/psychiatry	migraine headache
aloe-emodin	Preclinical	anticancer agent	CASP8
alogliptin	Launched	dipeptidyl peptidase inhibitor	DPP4	endocrinology	diabetes mellitus
aloin	Preclinical	angiogenesis inhibitor
aloperine	Preclinical
alosetron	Withdrawn	serotonin receptor antagonist	HTR3A
aloxistatin	Phase 3	protease inhibitor	CTSG
alpelisib	Phase 3	PI3K inhibitor	PIK3CA|PIK3CB|PIK3CD|PIK3CG
alpha-Asarone	Preclinical	cytochrome P450 inhibitor|HMGCR inhibitor	HMGCR
alpha-D-glucopyranose	Preclinical
alpha-linolenic-acid	Phase 3	omega 3 fatty acid stimulant	ELOVL4|FADS1|FADS2|FFAR1|FFAR4|PTGS2|SLC8A1|TRPV1
alpha-methylhistamine-dihydrobromide-(R)-(-)	Preclinical	histamine receptor agonist	HRH3
alpha-methylhistamine-dihydrobromide-(S)-(+)	Preclinical	histamine receptor agonist	HRH3
alpha-methylserotonin	Preclinical	serotonin receptor agonist	HTR1D|HTR1E|HTR1F|HTR2A|HTR2B|HTR2C|HTR4
alpha-tochopherol	Launched	antioxidant		endocrinology	vitamin E deficiency
alpha-tochopheryl-acetate	Launched	antioxidant		endocrinology	vitamin E deficiency
alpidem	Withdrawn	benzodiazepine receptor agonist	GABRA1
alprenolol	Launched	adrenergic receptor antagonist	ADRB1|ADRB2|HTR1A	cardiology	angina pectoris
alprostadil	Launched	prostanoid receptor agonist	CATSPER1|CATSPER2|CATSPER3|CATSPER4|PTGDR|PTGER1|PTGER2|PTGER4|PTGIR	cardiology	congenital heart defects
alrestatin	Preclinical	aldose reductase inhibitor	AKR1B1
ALS-8176	Phase 1	RNA polymerase inhibitor
altanserin	Phase 2	serotonin receptor antagonist	HTR2A
althiazide	Launched	diuretic		cardiology	hypertension
altinicline	Phase 2	nicotinic receptor agonist	CHRNA4|CHRNB2
altiratinib	Phase 1	VEGFR inhibitor|MET inhibitor	KDR|MET|TEK
altrenogest	Launched	progestogen hormone	PGR	endocrinology	estrus
altretamine	Launched	DNA synthesis inhibitor		oncology	ovarian cancer
alverine	Launched	muscle relaxant	HTR1A	gastroenterology	irritable bowel syndrome|diverticular disease
alvespimycin	Phase 2	HSP inhibitor	HSP90AA1
alvimopan	Launched	opioid receptor antagonist	OPRD1|OPRK1|OPRM1	gastroenterology	postoperative ileus
alvocidib	Phase 2	CDK inhibitor	CDK1|CDK2|CDK4|CDK5|CDK6|CDK7|CDK8|CDK9|EGFR|PYGM
ALX-5407	Phase 1	Glycine transporter 1 inhibitor	SLC6A9
AM-1241	Preclinical	cannabinoid receptor agonist	CNR1|CNR2
AM-24	Phase 2	lipoxygenase inhibitor	ALOX5
AM-251	Preclinical	cannabinoid receptor antagonist	CNR1|GPR18|GPR55
AM-281	Preclinical	cannabinoid receptor antagonist	CNR1|CNR2|GPR55
AM-404	Preclinical	cyclooxygenase inhibitor|FAAH inhibitor|TRPV antagonist	CNR1|CNR2|FAAH|TRPV1
AM-580	Preclinical	retinoid receptor agonist	RARA
AM-630	Preclinical	cannabinoid receptor antagonist	CNR1|CNR2
AM-92016	Preclinical	potassium channel blocker	GRIN1
amantadine	Launched	glutamate receptor antagonist	DRD2|GRIN2A|GRIN2B|GRIN2C|GRIN2D|GRIN3A	infectious disease|neurology/psychiatry	influenza A virus infection|Parkinson's Disease
ambazone	Phase 1	DNA damage inducer
ambenonium	Launched	cholinesterase inhibitor	ACHE	neurology/psychiatry	myasthenia gravis
ambrisentan	Launched	endothelin receptor antagonist	EDNRA|EDNRB	pulmonary	pulmonary arterial hypertension (PAH)
ambroxol	Launched	sodium channel blocker	CYP3A4	pulmonary	bronchitis
amcinonide	Launched	glucocorticoid receptor agonist	ANXA1|NR3C1	dermatology	corticosteroid-responsive dermatoses
AMD-3465	Preclinical	CC chemokine receptor antagonist	CXCR4
amdinocillin	Launched	bacterial cell wall synthesis inhibitor		infectious disease	urinary tract infections|gram-negative bacterial infections
AMD11070	Phase 1/Phase 2	CC chemokine receptor antagonist	CXCR4
ameltolide	Preclinical	anticonvulsant
amezinium	Launched	adrenergic receptor agonist	ADRB2
amfenac	Launched	cyclooxygenase inhibitor	PTGS1|PTGS2	neurology/psychiatry	pain relief
amfepramone	Launched	adrenergic receptor agonist	SLC6A2|SLC6A3	endocrinology	obesity
amflutizole	Phase 2	xanthine oxidase inhibitor	XDH
AMG-PERK-44	Preclinical	PERK inhibitor	EIF2AK4
AMG-208	Phase 1	tyrosine kinase inhibitor	MET
AMG-232	Phase 1/Phase 2	MDM inhibitor	MDM2
AMG-319	Phase 2	PI3K inhibitor	PIK3CD
AMG-337	Phase 2	MET inhibitor	MET
AMG-487	Phase 2	CC chemokine receptor antagonist
AMG-487-(+/-)	Phase 2	CC chemokine receptor antagonist	CXCR3
AMG-517	Phase 1	TRPV antagonist	TRPV1
AMG-548	Phase 1	MAP kinase inhibitor	MAPK11|MAPK12|MAPK13|MAPK14
AMG-837	Phase 1	free fatty acid receptor agonist	FFAR1
AMG-925	Phase 1	CDK inhibitor|FLT3 inhibitor	CDK4|CDK6|FLT3
AMG-9810	Preclinical	TRPV antagonist	TRPV1
AMG319	Phase 2	PI3K inhibitor	PIK3CD
AMG458	Preclinical	MET inhibitor	MET
AMG900	Phase 1	Aurora kinase inhibitor	AURKA|AURKB|AURKC
AMI-1	Preclinical	protein arginine N-methyltransferase inhibitor	PRMT1
amibegron	Phase 3	adrenergic receptor agonist	ADRB3
amidopyrine	Launched	analgesic agent		dermatology	dermatitis herpetiformis (DH)
amifampridine	Launched	potassium channel blocker		neurology/psychiatry	Lambert-Eaton myasthenic syndrome (LEMS)
amiflamine	Phase 1	monoamine oxidase inhibitor	MAOA|SLC6A2
amifostine	Launched	reducing agent	ALPPL2|ENPP1	nephrology	renal toxicity
amikacin	Launched	bacterial 30S ribosomal subunit inhibitor		infectious disease	gram-negative bacterial infections
amiloride	Launched	sodium channel blocker	AOC1|ASIC1|ASIC2|ASIC3|PKD2|PKD2L1|PLAU|SCNN1A|SCNN1B|SCNN1D|SCNN1G|SLC9A1|TRPC7|TRPV2	cardiology	hypertension|congestive heart failure
amineptine	Withdrawn	dopamine receptor agonist	SLC6A2|SLC6A4
aminocaproic-acid	Launched	plasminogen activator inhibitor	LPA|PLAT|PLG	hematology	fibrinolytic bleeding
aminoglutethimide	Launched	glucocorticoid receptor antagonist	CYP11A1|CYP19A1	endocrinology|oncology	Cushing's syndrome|breast cancer
aminoguanidine	Phase 3	nitric oxide synthase inhibitor	NOS2
aminohydroxybutyric-acid	Launched			neurology/psychiatry	epilepsy
aminolevulinic-acid-benzyl-ester	Phase 1
aminomethyltransferase	Preclinical	nitric oxide synthase inhibitor	NOS2
aminopentamide	Launched	acetylcholine receptor antagonist	CHRM1	gastroenterology	acute abdominal visceral spasm|hypertrophic gastritis (GHG)|nausea
aminophylline	Launched	adenosine receptor antagonist	ADORA1|ADORA2A|ADORA2B|ADORA3|HDAC2|PDE3A|PDE3B|PDE4A|PDE4B|PDE4C|PDE4D	pulmonary	asthma|bronchitis|emphysema
aminopterin	Phase 3	dihydrofolate reductase inhibitor	DHFR|SLC46A1
aminopurvalanol-a	Preclinical	CDK inhibitor|tyrosine kinase inhibitor	CDK1|CDK2|CDK5|CDK6
aminosalicylate	Launched	cyclooxygenase inhibitor	ALOX5|CHUK|PLA2G2E|PTGS1|PTGS2	gastroenterology	inflammatory bowel disease|ulcerative colitis
aminothiadiazole	Phase 2	inosine monophosphate dehydrogenase inhibitor	ADORA3|IMPDH1
aminothiazole	Preclinical	cyclin D inhibitor	NOS2
amiodarone	Launched	potassium channel blocker	ADRB1|CACNA1H|CACNA2D2|KCNA7|KCNH2	cardiology	ventricular arrhythmias
amiprilose	Phase 3	CD antagonist
amisulpride	Launched	dopamine receptor antagonist	DRD2|DRD3|HTR2A|HTR7	neurology/psychiatry	psychosis|bipolar disorder|schizophrenia
amitifadine	Phase 3	serotonin transporter (SERT) inhibitor	SLC6A2|SLC6A3|SLC6A4
amitraz	Launched	adrenergic receptor agonist	ADRA1A|ADRA2A	infectious disease	generalized demodicosis
amitriptyline	Launched	norepinephrine inhibitor|norepinephrine reuptake inhibitor|serotonin receptor antagonist|serotonin�norepinephrine reuptake inhibitor (SNRI)	ADRA1A|ADRA1B|ADRA1D|ADRA2A|ADRB1|ADRB2|ADRB3|CHRM1|CHRM2|CHRM3|CHRM4|CHRM5|HRH1|HRH2|HRH4|HTR1A|HTR1B|HTR1D|HTR2A|HTR2C|HTR6|HTR7|KCNA1|KCND2|KCND3|KCNQ2|KCNQ3|NTRK1|NTRK2|OPRD1|OPRK1|OPRM1|SIGMAR1|SLC6A2|SLC6A4	neurology/psychiatry	depression
amlexanox	Launched	histamine receptor modulator	FGF1|IL3|PDE4A|PDE4B|PDE4C|PDE4D|S100A12|S100A13	dental|pulmonary|ophthalmology|allergy	aphthous ulcers|asthma|conjunctivitis|allergic rhinitis
amlodipine	Launched	calcium channel blocker	CA1|CACNA1B|CACNA1C|CACNA1D|CACNA1F|CACNA1S|CACNA2D1|CACNA2D3|CACNB1|CACNB2|SMPD1	cardiology	hypertension|chronic stable angina|vasospastic angina|coronary artery disease (CAD)
ammonium-glycyrrhizinate	Launched	thrombin inhibitor	HSD11B1|HSD11B2|SLCO1B1|SLCO1B3	dermatology	cosmetic
ammonium-lactate	Launched		HCAR1	dermatology	xerosis cutis|ichthyosis vulgaris
ammonium-perfluorocaprylate	Phase 1	Pim kinase inhibitor	PIM1
AMN-082	Preclinical	glutamate receptor modulator	GRM7
amodiaquine	Launched	histamine receptor agonist	HNMT	infectious disease	malaria
amonafide	Phase 3	topoisomerase inhibitor	TOP2A|TOP2B
amorolfine	Launched	membrane integrity inhibitor		infectious disease	onychomycosis
amoxapine	Launched	norepinephrine reputake inhibitor	ADRA1A|ADRA1B|ADRA1D|ADRA2A|ADRA2B|ADRA2C|CHRM1|CHRM2|CHRM3|CHRM4|CHRM5|DRD1|DRD2|DRD3|DRD4|DRD5|GABRA1|GABRA2|GABRA3|GABRA4|GABRA5|GABRA6|GABRB1|GABRB2|GABRB3|GABRD|GABRE|GABRG1|GABRG2|GABRG3|GABRP|GABRQ|HRH1|HRH4|HTR1A|HTR1B|HTR2A|HTR2B|HTR2C|HTR3A|HTR6|HTR7|SLC6A2|SLC6A3|SLC6A4	neurology/psychiatry	depression
amoxicillin	Launched	penicillin binding protein inhibitor	CYP2C19|SLC15A1|SLC15A2|SLC22A6	infectious disease|gastroenterology	skin infections|duodenal ulcer disease|gonorrhea|ear infections|throat infections|genitourinary tract infections|respiratory tract infections
AMPA-(RS)	Preclinical	glutamate receptor agonist	GRIN1
AMPA-(S)	Preclinical	glutamate receptor agonist	GRIN1
ampalex	Phase 2	glutamate receptor agonist	GRIA1|GRIA2|GRIA3|GRIA4
amperozide	Launched	dopamine receptor antagonist	FAAH|HTR2A	neurology/psychiatry	psychosis
amphotericin-b	Launched	membrane permeability enhancer		infectious disease	fungal infection
ampicillin	Launched	bacterial cell wall synthesis inhibitor		infectious disease	respiratory tract infections|meningitis|bacterial septicemia|endocarditis|urinary tract infections|gastrointestinal infections
ampiroxicam	Launched	cyclooxygenase inhibitor	PTGS1|PTGS2	neurology/psychiatry	pain relief
amprenavir	Launched	HIV protease inhibitor		infectious disease	human immunodeficiency virus (HIV-1)
amprolium	Launched	thiamine uptake blocker		infectious disease	coccidiosis
ampyrone	Preclinical	cyclooxygenase inhibitor
amrinone	Launched	phosphodiesterase inhibitor	PDE3A|PDE3B|PDE4B|TNF	cardiology	congestive heart failure
amrubicin	Launched	topoisomerase inhibitor	TOP2A|TOP2B	oncology	small cell lung cancer|small cell lung cancer
amsacrine	Launched	topoisomerase inhibitor	KCNH2|TOP2A	hematologic malignancy	acute lymphoblastic leukemia (ALL)|acute lymphoblastic leukemia (ALL)
amthamine	Preclinical	histamine receptor agonist	HRH2
amtolmetin-guacil	Launched	cyclooxygenase inhibitor	PTGS1|PTGS2	rheumatology	rheumatoid arthritis|osteoarthritis
amuvatinib	Phase 2	FLT3 inhibitor|KIT inhibitor|PDGFR tyrosine kinase receptor inhibitor|RAD51 inhibitor|RET tyrosine kinase inhibitor	KIT|MET
amygdalin	Phase 2	caspase activator	CASP3
amyl-nitrite	Preclinical	atrial natriuretic peptide receptor agonist	NPR1
amyleine	Preclinical	local anesthetic
amylene-hydrate	Preclinical	local anesthetic
AMZ30	Preclinical	protein phosphatase inhibitor
AM679	Preclinical	cannabinoid receptor agonist|lipoxygenase inhibitor	ALOX5AP|CNR1|CNR2
ANA-12	Preclinical	tropomyosin receptor kinase inhibitor	NTRK2
anabasine	Preclinical	acetylcholine receptor agonist
anacetrapib	Phase 3	cholesteryl ester transfer protein inhibitor	CETP
anagliptin	Launched	dipeptidyl peptidase inhibitor	DPP4	endocrinology	diabetes mellitus
anagrelide	Launched	phosphodiesterase inhibitor	PDE3A	hematology|hematologic malignancy	thrombocythemia|myeloproliferative neoplasms
anamorelin	Phase 3	growth hormone secretagogue receptor agonist	GHSR
anandamide	Phase 2	cannabinoid receptor agonist	CACNA1G|CACNA1H|CACNA1I|CNR1|CNR2|GLRA1|GPR18|GPR55|KCNA2|KCNK3|KCNK9|TRPM8|TRPV1
anastrozole	Launched	aromatase inhibitor	CYP19A1	oncology	breast cancer
andarine	Phase 1	androgen receptor modulator	AR
andrographolide	Phase 2	tumor necrosis factor production inhibitor	NFKB1
androstenone	Preclinical	steroid
androsterone	Preclinical	androgen receptor agonist
anecortave-acetate	Launched	angiogenesis inhibitor		ophthalmology	macular degeneration
anethole	Launched	glutathione transferase stimulant
anethole-trithione	Launched	glutathione transferase stimulant
anguidine	Phase 2	protein synthesis inhibitor	SLC5A1
anidulafungin	Launched	fungal 1,3-beta-D-glucan synthase inhibitor		infectious disease	candidemia|fungal infection|esophageal candidiasis
aniracetam	Launched	glutamate receptor agonist	DRD2|GRIA1|GRIA2|GRIA3|GRIA4|HTR2A
anisindione	Launched	vitamin K antagonist	GGCX	hematology	deep vein thrombosis (DVT)
anisodamine	Phase 3	lipid peroxidase inhibitor	ADRA1A
anisomycin	Preclinical	DNA synthesis inhibitor	NHP2L1|RPL10L|RPL11|RPL13A|RPL15|RPL19|RPL23|RPL23A|RPL26L1|RPL3|RPL37|RPL8|RSL24D1
anisotropine	Launched	acetylcholine receptor antagonist	CHRM1|CHRM2|CHRM3	gastroenterology	peptic ulcer disease (PUD)
anlotinib	Phase 2/Phase 3	VEGFR inhibitor|PDGFR tyrosine kinase receptor inhibitor	KDR|PDGFRB
anpirtoline	Phase 1	serotonin receptor agonist	HTR1B
ANR-94	Preclinical	A1 adenosine receptor antagonist	ADORA2A
ansamitocin-p-3	Preclinical	apoptosis stimulant
antagonist-g	Phase 1	neuropeptide receptor antagonist	MAPK8
antalarmin	Preclinical	corticosteroid releasing factor receptor antagonist	CRHR1
antazoline	Launched	antihistamine	HRH1	ophthalmology|otolaryngology	conjunctivitis|nasal congestion
anthralin	Launched	DNA synthesis inhibitor		dermatology	psoriasis
anthranilic-acid	Preclinical
anthraquinone	Preclinical	CDC inhibitor	CDC25B
antimony-potassium	Phase 2
antimonyl	Phase 1
antimycin-a	Preclinical	ATP synthase inhibitor	CYCS
antioxine	Launched
AN2718	Phase 1	leucyl-tRNA synthetase inhibitor
AP-18	Preclinical	transient receptor potential channel antagonist	TRPA1
apabetalone	Phase 3	apolipoprotein expression enhancer	BRD3
apafant	Phase 3	platelet activating factor receptor antagonist	PTAFR
apalutamide	Launched	androgen receptor antagonist		oncology	prostate cancer
apatinib	Phase 3	RET tyrosine kinase inhibitor	CSK|KDR|KIT|RET
APC-100	Phase 1/Phase 2	anti-inflammatory agent|androgen receptor antagonist	AR
APcK-110	Preclinical	KIT inhibitor	KIT|STAT3
APD597	Phase 1	glucose dependent insulinotropic receptor agonist	GPR119
APD668	Phase 1	glucose dependent insulinotropic receptor agonist	GPR119
aphidicolin	Phase 1	RNA synthesis inhibitor
API-001	Phase 2	sigma receptor antagonist	SIGMAR1
API-1	Preclinical	AKT inhibitor	AKT1|AKT2|AKT3
apigenin	Preclinical	casein kinase inhibitor|cell proliferation inhibitor	AKR1B1|AR|CDK6|CFTR|CYP19A1|CYP1B1|HSD17B1
apixaban	Launched	coagulation factor inhibitor	F10	neurology/psychiatry|hematology|cardiology	stroke|systemic embolism|pulmonary embolism (PE)|atrial fibrillation (AF)|deep vein thrombosis (DVT)
apocynin	Phase 1	NADPH oxidase inhibitor	NOX4
apoptosis-activator-II	Preclinical	carboxylesterase inhibitor	BCHE|CES1
APR-246	Phase 1/Phase 2	p53 activator	TP53
apraclonidine	Launched	adrenergic receptor agonist	ADRA1A|ADRA2A|ADRA2B|ADRA2C	ophthalmology	glaucoma|intraocular pressure
apramycin	Launched	bacterial 30S ribosomal subunit inhibitor		infectious disease	gram-negative bacterial infections
apratastat	Phase 2	matrix metalloprotease inhibitor|tumor necrosis factor production inhibitor	ADAM17|MMP1|MMP13|MMP9
apremilast	Launched	phosphodiesterase inhibitor	PDE4A|PDE4B|PDE4C|PDE4D	dermatology|rheumatology	psoriasis|psoriatic arthritis
aprepitant	Launched	tachykinin antagonist	TACR1	gastroenterology	nausea|vomiting
apricitabine	Phase 3	nucleoside reverse transcriptase inhibitor
aprindine	Launched	voltage-gated sodium channel blocker	CALM1|SCN5A	cardiology	cardiac arrythmia
aptiganel	Phase 3	glutamate receptor antagonist	GRIN1
APTO-253	Phase 1	kr�ppel-like factor expression enhancer	KLF4
APY-29	Preclinical	serine/threonine kinase inhibitor	ERN1
APY0201	Preclinical	phosphoinositide dependent kinase inhibitor	IL12A|IL12B|PIKFYVE
AP1903	Phase 1/Phase 2
AP26113	Phase 2	ALK tyrosine kinase receptor inhibitor	ALK|EGFR
AQ-RA741	Preclinical	acetylcholine receptor antagonist	CHRM2
AR-A014418	Preclinical	glycogen synthase kinase inhibitor	GSK3B
AR-C155858	Preclinical	monocarboxylate transporter inhibitor	SLC16A1|SLC16A7
AR-12	Phase 1	phosphoinositide dependent kinase inhibitor	PDPK1
AR-42	Phase 1	HDAC inhibitor	HDAC1
arachidonic-acid	Phase 1	cytochrome P450 inhibitor	CLCN2|KCNJ4|KCNK10|KCNK18|KCNK2|PRKCZ|PTGS1|TRPC6|TRPM2
arbidol	Launched	cytochrome P450 inhibitor	CYP3A4	infectious disease	influenza A virus infection
arbutin	Phase 2/Phase 3	melanin inhibitor	TYR
ARC-239	Preclinical	adrenergic receptor antagonist	ADRA2A|ADRA2B|ADRA2C
arctigenin	Preclinical	MEK inhibitor	CHUK|MAP2K1
arcyriaflavin-a	Preclinical	CDK inhibitor	CCND1|CDK4
ardeparin	Withdrawn	thrombin inhibitor	SERPINC1|SERPIND1
arecaidine-but-2-ynyl-ester	Preclinical	acetylcholine receptor agonist	CHRM2
arecaidine-propargyl-ester	Preclinical	acetylcholine receptor agonist	CHRM1|CHRM2|CHRM3|CHRM4
arecoline	Phase 1	acetylcholine receptor agonist	CHRM1|CHRM2|CHRM3|CHRM4
argatroban	Launched	thrombin inhibitor	F2	hematology	heparin-induced thrombocytopenia (HIT)
arglabin	Launched	farnesyltransferase inhibitor	FNTA|NFKB1
aripiprazole	Launched	serotonin receptor agonist|serotonin receptor antagonist	ADRA1A|ADRA1B|ADRA2A|ADRA2B|ADRA2C|CHRM1|CHRM2|CHRM3|CHRM4|CHRM5|DRD1|DRD2|DRD3|DRD4|DRD5|HRH1|HTR1A|HTR1B|HTR1D|HTR1E|HTR2A|HTR2C|HTR3A|HTR6|HTR7	neurology/psychiatry	depression|schizophrenia|bipolar disorder
armodafinil	Launched	adrenergic receptor agonist	SLC6A3	pulmonary|neurology/psychiatry	obstructive sleep apnea|narcolepsy|shift work disorder (SWD)
arofylline	Phase 3	phosphodiesterase inhibitor	PDE4A
arotinolol	Launched	adrenergic receptor antagonist	ADRB3	cardiology|neurology/psychiatry	hypertension|tremors
ARQ-092	Phase 1	AKT inhibitor	AKT2
ARQ-621	Phase 1	kinesin-like spindle protein inhibitor	KIF11
ARRY-334543	Phase 2	EGFR inhibitor	ERBB2
arsanilic-acid	Phase 1		LYZ
arsenic-trioxide	Launched	apoptosis stimulant	AKT1|CCND1|IKBKB|JUN|MAPK1|MAPK3|TXNRD1	gastroenterology	diarrhea
artemether	Launched	antimalarial agent	ATP1A1	infectious disease	malaria
artemisinin	Launched	DNA synthesis inhibitor	CYP2B6	infectious disease	malaria
artemotil	Launched			infectious disease	malaria
artesunate	Launched	DNA synthesis inhibitor		infectious disease	malaria
articaine	Launched	local anesthetic		neurology/psychiatry	local anesthetic
arundic-acid	Phase 2/Phase 3	astrocyte modulating agent	PTGS2|S100B
ARV-825	Preclinical	bromodomain inhibitor	BRD4
AS-1269574	Preclinical	glucose dependent insulinotropic receptor agonist	GPR119
AS-1892802	Preclinical	rho associated kinase inhibitor	ROCK1
AS-1949490	Preclinical	SHIP2 phosphatase inhibitor	INPP5D
AS-2034178	Preclinical	free fatty acid receptor agonist	FFAR1
AS-2444697	Preclinical	interleukin inhibitor	IRAK4
AS-252424	Preclinical	PI3K inhibitor	PIK3CG
AS-604850	Preclinical	PI3K inhibitor	PIK3CA|PIK3CG
AS-703026	Phase 2	MEK inhibitor	MAP2K1|MAP2K2
AS-77	Preclinical	potassium channel blocker	KCNA3|KCNA5|KCNN4
ASA-404	Phase 3	angiogenesis inhibitor
asaraldehyde	Preclinical	cyclooxygenase inhibitor	PTGS2
ASC-J9	Phase 2	androgen receptor enhancer	AR
ascomycin	Preclinical	calcineurin inhibitor	FKBP1A
ascorbic-acid	Launched	antioxidant	ALKBH2|ALKBH3|BBOX1|DBH|EGLN1|EGLN2|EGLN3|KDM5D|LCT|OGFOD1|OGFOD2|P3H1|P3H2|P3H3|P4HA1|P4HTM|PAM|PHYH|PLOD1|PLOD2|PLOD3|SLC23A1|SLC23A2|TMLHE	endocrinology	scurvy
asenapine	Launched	dopamine receptor antagonist|serotonin receptor antagonist	ADRA1A|ADRA2A|ADRA2B|ADRA2C|ADRB1|ADRB2|DRD1|DRD2|DRD3|DRD4|HRH1|HRH2|HTR1A|HTR1B|HTR1D|HTR1E|HTR2A|HTR2B|HTR2C|HTR5A|HTR6|HTR7	neurology/psychiatry	schizophrenia|bipolar disorder
asiatic-acid	Preclinical	apoptosis stimulant	PYGM
ASP-2535	Phase 1	glycine transporter inhibitor	SLC6A9
aspartame	Launched		TAS1R2|TRPV1
aspirin	Launched	cyclooxygenase inhibitor	AKR1C1|ASIC3|EDNRA|HSPA5|IKBKB|NFKB1|NFKB2|NFKBIA|PRKAA1|PRKAA2|PRKAB1|PRKAB2|PRKAG1|PRKAG2|PRKAG3|PTGS1|PTGS2|RPS6KA3|TP53	neurology/psychiatry|endocrinology|dental	headache|fever|toothache|muscle pain
ASP3026	Phase 1	ALK tyrosine kinase receptor inhibitor	ALK
AST-1306	Phase 1	EGFR inhibitor	EGFR|ERBB2
astaxanthin	Launched	antioxidant
astemizole	Withdrawn	histamine receptor antagonist	HRH1|KCNH1|KCNH2
astragaloside-a	Preclinical	antiinflammatory agent
asunaprevir	Phase 3	HCV inhibitor
asymmetrical-dimethylarginine	Phase 1	nitric oxide synthase inhibitor	NOS2|NOS3
AT-1015	Preclinical	serotonin receptor antagonist	HTR2A
AT-7519	Phase 2	CDK inhibitor	CDK1|CDK2|CDK4|CDK5|CDK6|CDK9
AT-9283	Phase 2	Aurora kinase inhibitor|JAK inhibitor	AURKA|AURKB|JAK2|JAK3|RPS6KA6|STK17A
ataluren	Launched	CFTR channel agonist|dystrophin stimulant	DMD	genetics|pulmonary	duchenne muscular dystrophy (DMD)|cystic fibrosis
atazanavir	Launched	HIV protease inhibitor		infectious disease	human immunodeficiency virus (HIV-1)
ATB-346	Phase 2	cyclooxygenase inhibitor	PTGER2
atenolol-(+)	Preclinical	adrenergic receptor antagonist
atenolol-(+/-)	Launched	adrenergic receptor antagonist	ADRB1|ADRB2	cardiology	hypertension|angina pectoris
atenolol-(-)	Phase 2	adrenergic receptor antagonist
atglistatin	Preclinical	adipose triglyceride lipase inhibitor
atipamezole	Launched	adrenergic receptor antagonist		neurology/psychiatry	reverse sedative
atiprimod	Phase 2	JAK inhibitor|STAT inhibitor	JAK2|STAT3
atizoram	Phase 2	phosphodiesterase inhibitor	PDE4A|PDE4B|PDE4C|PDE4D
ATN-161	Phase 2	integrin antagonist	ITGA5|ITGAV|ITGB1|ITGB3
atomoxetine	Launched	norepinephrine transporter inhibitor	GRIN1|GRIN2A|GRIN2B|GRIN2C|GRIN2D|GRIN3A|GRIN3B|SLC6A2|SLC6A3|SLC6A4	neurology/psychiatry	attention-deficit/hyperactivity disorder (ADHD)
atorvastatin	Launched	HMGCR inhibitor	AHR|DPP4|HMGCR	neurology/psychiatry|cardiology	stroke|heart attack
atosiban	Launched	oxytocin receptor antagonist	AVPR1A|AVPR1B|AVPR2|OXTR	neurology/psychiatry|cardiology|endocrinology	stroke|angina pectoris|myocardial infarction|hyperlipidemia
atovaquone	Launched	mitochondrial electron transport inhibitor	DHODH	infectious disease	pneumonia
ATPA	Preclinical	glutamate receptor agonist	GRIA2|GRIK1
atracurium	Launched	acetylcholine receptor antagonist	CHRNA2	critical care|neurology/psychiatry	endotracheal intubation|muscle relaxant
atrasentan	Phase 3	endothelin receptor antagonist	EDNRA
atropine	Launched	acetylcholine receptor antagonist	CHRM1|CHRM2|CHRM3|CHRM4|CHRM5	ophthalmology	cycloplegia|mydriasis|amblyopia
atropine-oxide	Preclinical	acetylcholine receptor antagonist
AT13148	Phase 1	protein kinase inhibitor	AKT1|AKT2|AKT3|ROCK1|ROCK2|SGK3
AT13387	Phase 2	HSP antagonist	HSP90AA1
AT7867	Preclinical	AKT inhibitor	AKT2|GSK3B|PKIA|PRKACA
auranofin	Launched	NFkB pathway inhibitor	IKBKB|PRDX5|TRPA1	rheumatology	rheumatoid arthritis
aurora-a-inhibitor-i	Preclinical	Aurora kinase inhibitor	AURKA
aurothioglucose	Launched	PKC inhibitor	PRKCI	rheumatology	rheumatoid arthritis
autotaxin-modulator-1	Preclinical	autotaxin inhibitor	ENPP2
AV-412	Phase 1	protein tyrosine kinase inhibitor	EGFR|ERBB2
AV-608	Phase 2	tachykinin antagonist	TACR1
avagacestat	Phase 2	gamma secretase inhibitor	PSEN1
avanafil	Launched	phosphodiesterase inhibitor	PDE5A	urology	erectile dysfunction
avasimibe	Phase 3	ACAT inhibitor	CES1
avatrombopag	Launched	thrombopoietin receptor agonist	MPL	hematology	thrombocytopenia
AVE-0991	Preclinical	angiotensin receptor agonist	MRGPRX1
avibactam	Launched	beta lactamase inhibitor		infectious disease	intra-abdominal infections|urinary tract infections|pyelonephritis|intra-abdominal infections|urinary tract infections|pyelonephritis|intra-abdominal infections|urinary tract infections|pyelonephritis
AVL-292	Phase 2	Bruton's tyrosine kinase (BTK) inhibitor	BTK|YES1
AVN-944	Phase 2	inosine monophosphate dehydrogenase inhibitor	IMPDH1|IMPDH2
avobenzone	Launched	UV blocker	TYR	dermatology	cosmetic|sunscreen lotion
avridine	Preclinical	immunostimulant
axitinib	Launched	PDGFR tyrosine kinase receptor inhibitor|VEGFR inhibitor	CSF1|FLT1|FLT4|KDR|PLK4	oncology	renal cell carcinoma (RCC)
AY-9944	Preclinical	hedgehog pathway modulator
AZ-10417808	Preclinical	caspase inhibitor	CASP3
AZ-10606120	Preclinical	purinergic receptor antagonist	P2RX7
AZ-12080282	Preclinical	hedgehog pathway inhibitor	DHH
AZ-628	Preclinical	RAF inhibitor	BRAF|RAF1
azacitidine	Launched	DNA methyltransferase inhibitor	DNMT1|DNMT3A	hematologic malignancy|hematology	myelodysplastic diseases (MDS)|anemia|chronic myelomonocytic leukemia (CMMoL)
azacyclonol	Preclinical	histamine receptor antagonist	HRH1
azaguanine-8	Preclinical	purine antagonist	PNP
azalomycin-b	Preclinical	bacterial 50S ribosomal subunit inhibitor
azaperone	Launched	dopamine receptor antagonist	DRD2|DRD3	neurology/psychiatry	sedative
azapropazone	Withdrawn	cyclooxygenase inhibitor	PTGS2
azaserine	Preclinical	purine antagonist
azasetron	Launched	serotonin receptor antagonist	HTR3A|HTR3B	infectious disease	genitial herpes
azatadine	Launched	histamine receptor antagonist	HRH1	allergy	allergic rhinitis
azathioprine	Launched	dehydrogenase inhibitor	HPRT1|IMPDH1|PPAT	transplant|rheumatology	renal homotransplantation|rheumatoid arthritis
AZD1080	Phase 1	glycogen synthase kinase inhibitor	GSK3A|GSK3B
AZD1208	Phase 1	Pim kinase inhibitor	PIM1|PIM2|PIM3
AZD1283	Preclinical	purinergic receptor antagonist	P2RY12
AZD1446	Phase 2	acetylcholine receptor agonist	CHRNA4|CHRNB2
AZD1480	Phase 1	JAK inhibitor	JAK1|JAK2|JAK3
AZD1981	Phase 2	CRTH receptor antagonist	PTGDR2
AZD2014	Phase 2	mTOR inhibitor	MTOR
AZD2461	Phase 1	PARP inhibitor
AZD2858	Preclinical	glycogen synthase kinase inhibitor	GSK3B
AZD3264	Preclinical	IKK inhibitor	IKBKB
AZD3463	Preclinical	ALK tyrosine kinase receptor inhibitor|insulin growth factor receptor inhibitor	ALK|IGF1R
AZD3514	Phase 1	androgen receptor modulator	AR
AZD3759	Phase 1	EGFR inhibitor	EGFR
AZD3839	Phase 1	beta-secretase inhibitor	BACE1
AZD3965	Phase 1	monocarboxylate transporter inhibitor	SLC16A1
AZD3988	Preclinical	diacylglycerol kinase inhibitor	DGAT1
AZD4282	Phase 1	glutamate receptor antagonist	AGXT|AGXT2|ALAS1|ALAS2|BAAT|GARS|GATM|GCAT|GCSH|GLDC|GLRA1|GLRA2|GLRA3|GLRB|GLYAT|GLYATL1|GLYATL2|GNMT|GPR18|GPRC6A|GRIN1|GRIN2A|GRIN2B|GRIN2C|GRIN2D|GRIN3B|GSS|PIPOX|SHMT1|SHMT2|SLC32A1|SLC36A1|SLC6A5|SLC6A9
AZD4547	Phase 2/Phase 3	FGFR inhibitor	FGFR1|FGFR2|FGFR3|FGFR4|IGF1R|KDR
AZD5069	Phase 2	CC chemokine receptor antagonist	CXCR2
AZD5363	Phase 2	AKT inhibitor	AKT1|AKT2|AKT3
AZD5438	Phase 1	CDK inhibitor	KCNH2
AZD5582	Preclinical	XIAP inhibitor	BIRC2|BIRC3|XIAP
AZD6482	Phase 1	PI3K inhibitor	PIK3CA|PIK3CB|PIK3CD|PIK3CG
AZD6738	Phase 1/Phase 2	ATR kinase inhibitor	ATR
AZD6765	Phase 2	glutamate receptor antagonist	GRIN1
AZD7545	Phase 1	pyruvate dehydrogenase kinase inhibitor	PDK1
AZD7687	Phase 1	diacylglycerol O acyltransferase inhibitor	DGAT1
AZD7762	Phase 1	CHK inhibitor	CHEK1|CHEK2
AZD8055	Phase 1	mTOR inhibitor	MTOR
AZD8186	Phase 1	PI3K inhibitor	PIK3CB|PIK3CD
AZD8330	Phase 1	MEK inhibitor
AZD8835	Phase 1	PI3K inhibitor	PIK3CA|PIK3CD
AZD8931	Phase 2	EGFR inhibitor	EGFR|ERBB2|ERBB3
AZD9272	Preclinical	glutamate receptor antagonist	GRM5
AZD9496	Phase 1	estrogen receptor agonist	ESR1
AZD9668	Phase 2	elastase inhibitor	ELANE
azelaic-acid	Launched	tyrosinase inhibitor	AKR1D1|SRD5A2|TYR	dermatology	rosacea
azelastine	Launched	histamine receptor antagonist	HRH1	ophthalmology	conjunctivitis
azeliragon	Phase 3	RAGE receptor antagonist	AGER
azelnidipine	Launched	calcium channel blocker	CACNA1C	cardiology	hypertension
azilsartan	Launched	angiotensin receptor antagonist	AGTR1|AGTR2	cardiology	hypertension
azilsartan-medoxomil	Launched	angiotensin receptor antagonist	AGTR1|AGTR2	cardiology	hypertension
azimilide	Phase 3	potassium channel blocker	KCNA5|KCNE1|KCNH2|KCNQ1
azithromycin	Launched	bacterial 50S ribosomal subunit inhibitor	MLNR	infectious disease	pelvic inflammatory disease|pneumonia
azlocillin	Launched	bacterial cell wall synthesis inhibitor		infectious disease	gram-positive bacterial infections|gram-negative bacterial infections
AZM-475271	Preclinical	src inhibitor	SRC
azodicarbonamide	Phase 2	DNA synthesis inhibitor
azomycin-(2-nitroimidazole)	Preclinical	protein synthesis inhibitor
azosemide	Launched	electrolyte reabsorption inhibitor	SLC12A1|SLC12A2	cardiology	edema
aztreonam	Launched	bacterial cell wall synthesis inhibitor		infectious disease	urinary tract infections|respiratory tract infections|bacterial septicemia|skin infections|intra-abdominal infections|gynecologic infections
AZ191	Preclinical	DYRK inhibitor	DYRK1B
AZ20	Preclinical	ATR kinase inhibitor	ATR|MTOR
AZ3146	Preclinical	monopolar spindle 1 kinase inhibitor
AZ505	Preclinical	histone lysine methyltransferase inhibitor	SMYD2
AZ5104	Preclinical	EGFR inhibitor	EGFR
AZ960	Preclinical	JAK inhibitor	JAK2
A0001	Phase 2
A12B4C3	Preclinical	polynucleotide kinase/phosphatase inhibitor	PNKP
A205804	Preclinical	ICAM1 expression inhibitor	ICAM1|SELE
A61603	Preclinical	adrenergic receptor agonist	ADRA1A
A66	Preclinical	PI3K inhibitor	PIK3CA
A740003	Preclinical	purinergic receptor antagonist	P2RX7
A77636	Preclinical	dopamine receptor agonist	CALY
A922500	Preclinical	diacylglycerol O acyltransferase inhibitor	DGAT1
bacampicillin	Launched	bacterial cell wall synthesis inhibitor		infectious disease	gram-positive bacterial infections|gram-negative bacterial infections
bacitracin	Launched	bacterial cell wall synthesis inhibitor	A2M|IDE	infectious disease	first-aid antibiotic
bacitracin-zinc	Launched	bacterial cell wall synthesis inhibitor		infectious disease	first-aid antibiotic
baclofen	Launched	benzodiazepine receptor agonist	GABBR1|GABBR2|KCTD12|KCTD16|KCTD8	neurology/psychiatry	multiple sclerosis|spasms
baclofen-(R)	Preclinical	benzodiazepine receptor agonist	GABBR1|GABBR2
BADGE	Preclinical	PPAR receptor antagonist	PPARG
bafetinib	Phase 2	Bcr-Abl kinase inhibitor|LYN tyrosine kinase inhibitor	ABL1|BCR|LYN
BAG-956	Preclinical	phosphoinositide dependent kinase inhibitor	PIK3CG
baicalein	Preclinical	lipoxygenase inhibitor	ALOX5|GLO1|PREP|SELL|SELP|TNF|XDH
baicalin	Launched	beta glucuronidase inhibitor	PREP
bakuchiol	Phase 2	DNA polymerase inhibitor	HIF1A
balaglitazone	Phase 3	insulin sensitizer|PPAR receptor partial agonist	PPARG
balapiravir	Phase 2	RNA polymerase inhibitor
balicatib	Phase 2	cathepsin inhibitor	CTSK
balofloxacin	Launched	bacterial DNA gyrase inhibitor		infectious disease	gram-negative bacterial infections
balsalazide	Launched	cyclooxygenase inhibitor	ALOX5|PPARG|PTGS1|PTGS2	gastroenterology	ulcerative colitis
bambuterol	Launched	adrenergic receptor agonist	ADRB2|BCHE	pulmonary	asthma
BAM7	Preclinical	BAX activator	BAX
BAN-ORL-24	Preclinical	nociceptin/orphanin FQ receptor antagonist	OPRL1
barasertib	Phase 2/Phase 3	Aurora kinase inhibitor	AURKA|AURKB
barasertib-HQPA	Phase 2/Phase 3	Aurora kinase inhibitor	AURKB
barbital	Launched	sedative	CHRNA4|CHRNA7|GABRA1|GABRA2|GABRA3|GABRA4|GABRA5|GABRA6|GRIA2|GRIK2	neurology/psychiatry	sedative|seizures
bardoxolone	Phase 1	nuclear factor erythroid derived|like (NRF2) activator	NOS2|PPARG
bardoxolone-methyl	Phase 3	nuclear factor erythroid derived|like (NRF2) activator	PPARG|STAT3
baricitinib	Phase 3	JAK inhibitor	JAK1|JAK2
barium-6-O-phosphonato-D-glucose	Preclinical		GPI
barnidipine	Launched	calcium channel blocker		cardiology	hypertension
basic-fuchsin	Preclinical
basimglurant	Phase 2	glutamate receptor antagonist	GRM5
batimastat	Phase 3	matrix metalloprotease inhibitor	ADAM28|ADAMTS5|MMP12|MMP16|MMP2|MMP8
bavisant	Phase 2	histamine receptor antagonist	HRH3
BAX-channel-blocker	Preclinical	cytochrome C release inhibitor	BAX
BAY-K-8644-(+/-)	Preclinical	L-type calcium channel activator
BAY-K-8644-(s)-(-)	Preclinical	L-type calcium channel activator	CACNA1C
bay-w-9798	Phase 2	antioxidant
BAY-11-7082	Preclinical	NFkB pathway inhibitor	RELA
BAY-11-7085	Preclinical	NFkB pathway inhibitor	NFKBIA
BAY-41-2272	Preclinical	guanylyl cyclase activator	GUCY1A3|GUCY1B3
BAY-60-6583	Preclinical	adenosine receptor agonist	ADORA1|ADORA2A|ADORA2B|ADORA3
bay-60-7550	Preclinical	phosphodiesterase inhibitor	PDE2A
BAY-61-3606	Preclinical	syk inhibitor	SYK
BAY-85-8050	Phase 1
BAY-87-2243	Phase 1	hypoxia inducible factor inhibitor	HIF1A
bazedoxifene	Launched	selective estrogen receptor modulator (SERM)	ESR1|ESR2	orthopedics|endocrinology	osteoporosis|menopause
BAZ2-ICR	Preclinical	bromodomain inhibitor	ZNF215
BC-11	Preclinical	urokinase inhibitor	PLAU
BCI-540	Phase 2	glutamate receptor agonist
BCTC	Preclinical	TRPV antagonist	TRPV1
BCX-1470	Phase 1	serine protease inhibitor|complement inhibitor	CFD
BD-1008	Preclinical	sigma receptor antagonist
BD-1047	Preclinical	adrenergic receptor antagonist	SIGMAR1
BD-1063	Preclinical	sigma receptor antagonist	SIGMAR1
BE-2254	Phase 2	adrenergic receptor antagonist	ADRA1A
beclamide	Launched	anticonvulsant		neurology/psychiatry	sedative|seizures
beclomethasone	Launched	glucocorticoid receptor agonist	NR3C1|SERPINA6	allergy	allergic rhinitis
beclomethasone-dipropionate	Launched	glucocorticoid receptor agonist	GPR97|NR3C1	allergy	allergic rhinitis
bedaquiline	Launched	ATPase inhibitor		infectious disease	tuberculosis
befuraline	Phase 2
begacestat	Phase 1	gamma secretase inhibitor	PSEN1
bekanamycin	Launched	bacterial 30S ribosomal subunit inhibitor		infectious disease	gram-negative bacterial infections
belinostat	Launched	HDAC inhibitor	HDAC1|HDAC10|HDAC11|HDAC2|HDAC3|HDAC4|HDAC5|HDAC6|HDAC7|HDAC8|HDAC9	hematologic malignancy	peripheral T-cell lymphoma (PTCL)
bemegride	Launched	chemoreceptor agonist	GABRA1	critical care	poison antidote
bemesetron	Phase 3	serotonin receptor antagonist	HTR3A|HTR3B
bemotrizinol	Launched			dermatology	sunscreen lotion
benaxibine	Phase 1
benazepril	Launched	angiotensin converting enzyme inhibitor	ACE	cardiology	hypertension
bendamustine	Launched	DNA inhibitor		hematologic malignancy	chronic lymphocytic leukemia (CLL)|non-Hodgkin lymphoma (NHL)
bendazac	Launched	cyclooxygenase inhibitor	PTGS1|PTGS2	neurology/psychiatry|rheumatology	muscle pain|joint pain
bendroflumethiazide	Launched	sodium/potassium/chloride transporter inhibitor	CA1|CA2|CA4|KCNMA1|SLC12A1|SLC12A3	cardiology	hypertension
benethamine	Preclinical
benfluorex	Withdrawn	gluconeogenesis inhibitor	HMGCR
benfluralin	Phase 3		CYP1A1|CYP1A2|CYP2B6|CYP3A4|ESR1|MMP1|SULT2A1|UGT1A1
benfotiamine	Launched	antioxidant	AGER	rheumatology	lumbago
benidipine	Launched	calcium channel blocker	CACNA1C|CACNA1G	cardiology	hypertension
benperidol	Launched	dopamine receptor antagonist	DRD2	neurology/psychiatry	schizophrenia
benproperine	Launched	antitussive	SCN5A	pulmonary	cough suppressant
benserazide	Launched	DOPA decarboxylase inhibitor	DDC	neurology/psychiatry	Parkinson's Disease
bentazepam	Launched	benzodiazepine receptor agonist		neurology/psychiatry	anxiety|sedative|muscle relaxant
bentiromide	Launched		HPN	gastroenterology	pancreas diagnostic agent
benurestat	Phase 1	urease inhibitor
benzalkonium	Launched	Cationic surfactant		dermatology	abrasions|superficial cuts
benzamil	Phase 2	sodium channel blocker	ASIC1|PKD2L1|SCNN1A|SCNN1B|SCNN1D|SCNN1G|SLC8A1
benzbromarone	Launched	chloride channel blocker	ABCC1	rheumatology	gout
benzenemethanol,-2,5-dimethyl-[[(1-methylethyl)amino]methyl]	Preclinical
benzethonium	Launched	sodium channel blocker	SCN10A	infectious disease	first-aid antiseptic
benznidazole	Launched	DNA synthesis inhibitor		infectious disease	Chagas disease
benzo[d]thiazole-2(3h)-thione	Phase 1
benzocaine	Launched	sodium channel blocker	SCN10A	infectious disease	first-aid antiseptic
benzoclidine	Preclinical
benzofenac	Phase 1
benzoic-acid	Launched	food preservative	DAO|HRSP12|PRDX5|RAB9A	infectious disease	tinea pedis
benzoin	Preclinical		CES1
benzonatate	Launched	local anesthetic	SCN5A	pulmonary	cough suppressant
benzoquinonium-dibromide	Preclinical	cholinergic receptor antagonist	CHRNA1
benzotript	Phase 1	CCK receptor antagonist	CCKAR|CCKBR
benzoxiquine	Preclinical	antiinfective drug
benzoyl-peroxide	Launched	oxidizing agent		dermatology	acne vulgaris (AV)
benzoylpas	Preclinical
benzthiazide	Launched	carbonic anhydrase inhibitor	CA1|CA12|CA2|CA4|CA9|SLC12A3	cardiology	hypertension|edema
benztropine-mesylate	Launched	acetylcholine receptor antagonist	CHRM1|HRH1|SLC6A3	neurology/psychiatry	extrapyramidal symptoms (EPS)|Parkinson's Disease
benzydamine	Launched	prostanoid receptor antagonist		dental|otolaryngology	mouth inflammation|throat inflammation
benzyl-alcohol	Launched	local anesthetic		infectious disease	virus herpes simplex (HSV)
benzyl-benzoate	Launched	lipase inhibitor	LIPE	allergy	sweet itch
benzyl-isothiocyanate	Preclinical	methylazoxymethanol acetate inhibitor
benzyldimethylhexadecylammonium	Preclinical	cationic surfactant
benzyldimethyloctylammonium	Preclinical
benzylpenicillin	Launched	penicillin binding protein inhibitor		infectious disease	celluitis|meningitis|endocarditis|syphilis|pneumonia|bacterial septicemia
bephenium-hydroxynaphthoate	Launched	anthelmintic agent		infectious disease	ascariasis
bepotastine	Launched	histamine receptor antagonist	HRH1	ophthalmology	conjunctivitis
bepridil	Launched	calcium channel blocker	ATP1A1|CACNA1A|CACNA1H|CACNA2D2|CALM1|KCNQ1|KCNQ4|PDE1A|PDE1B|TNNC1	cardiology	angina pectoris
berberine	Phase 2/Phase 3	LDL receptor activator	LDLR
bergapten	Preclinical
bergenin	Preclinical	interleukin inhibitor	IL1B|TNF
besifloxacin	Launched	bacterial DNA gyrase inhibitor		ophthalmology	conjunctivitis
BET-BAY-002	Preclinical	bromodomain inhibitor
beta-amyloid-synthesis-inhibitor	Preclinical	beta amyloid synthesis inhibitor	APP
beta-carotene	Launched
beta-CCB	Launched	benzodiazepine receptor ligand	GABRA1|GABRG2
beta-elemene	Launched	apoptosis stimulant	MMP2|MMP9
beta-funaltrexamine	Preclinical	opioid receptor antagonist	OPRD1|OPRK1|OPRM1
beta-glycerophosphoric-acid	Preclinical
beta-hydroxy-beta-methylbutyrate	Phase 2/Phase 3	protein synthesis stimulant	MTOR
beta-Hydroxybutyrate	Phase 1		HCAR2
beta-lapachone	Phase 2	topoisomerase inhibitor	TOP1
beta-naphthol	Preclinical
betahistine	Launched	histamine receptor agonist|histamine receptor antagonist	HRH1|HRH3	neurology/psychiatry	Meniere's disease
betaine	Launched	nitric oxide donor		metabolism	homocystinuria
betamethasone	Launched	glucocorticoid receptor agonist	NR3C1	dermatology	corticosteroid-responsive dermatoses
betamethasone-acetate	Launched	glucocorticoid receptor agonist	NR3C1	dermatology	corticosteroid-responsive dermatoses
betamethasone-dipropionate	Launched	anti-inflammatory agent		dermatology	corticosteroid-responsive dermatoses
betamethasone-valerate	Launched	glucocorticoid receptor agonist	NR3C1	dermatology	corticosteroid-responsive dermatoses
betamipron	Launched	panipenem uptake inhibitor		nephrology	renal toxicity
betaxolol	Launched	adrenergic receptor antagonist	ADRB1|ADRB2	ophthalmology	intraocular pressure|glaucoma|ocular hypertension
betazole	Launched	histamine receptor agonist	HRH2	gastroenterology	gastric hypersecretion diagnostic
bethanechol	Launched	acetylcholine receptor agonist	CHRM1|CHRM2|CHRM3|CHRM4	urology	urinary retention
BETP	Preclinical	glucagon-like peptide receptor positive allosteric modulator	GLP1R
betrixaban	Launched	coagulation factor inhibitor	KCNH2	hematology	deep vein thrombosis (DVT)
betulinic-acid	Phase 1/Phase 2	apoptosis stimulant|NFkB pathway inhibitor	GPBAR1
bevantolol	Launched	adrenergic receptor antagonist	ADRA1A|ADRB1|ADRB2	cardiology	angina pectoris|hypertension
bevirimat-dimeglumine	Phase 2	HIV capsid assembly inhibitor
bexarotene	Launched	retinoid receptor agonist	RXRA|RXRB|RXRG	hematologic malignancy	cutaneous T-cell lymphoma (CTCL)
bezafibrate	Launched	PPAR receptor agonist	PPARA|PPARD|PPARG	cardiology	cholesterol
BF2.649	Phase 3	histamine receptor antagonist	HRH3
BGT226	Phase 1/Phase 2	PI3K inhibitor	MTOR|PIK3CA|PIK3CB|PIK3CG
BHQ	Preclinical	ATPase inhibitor	ATP2A1
BI-D1870	Preclinical	ribosomal protein inhibitor	RPS6KA1|RPS6KA2|RPS6KA3|RPS6KA6
BI-224436	Phase 1	HIV integrase inhibitor
BI-2536	Phase 2	PLK inhibitor	BRD4|PLK1|PLK2|PLK3
BI-78D3	Preclinical	JNK inhibitor	MAPK8
BI-847325	Phase 1	MEK inhibitor|Aurora kinase inhibitor	AURKA|AURKB|AURKC|MAP2K1|MAP2K2
biapenem	Launched	bacterial cell wall synthesis inhibitor		infectious disease	bacterial septicemia|pneumonia|urinary tract infections
BIBN4096	Phase 2	calcitonin antagonist	CALCA|CALCRL|RAMP1
BIBR-1532	Preclinical	telomerase inhibitor	TERT
BIBU-1361	Preclinical	EGFR inhibitor	EGFR
BIBX-1382	Phase 1	EGFR inhibitor	EGFR|ERBB2
bicalutamide	Launched	androgen receptor antagonist	AR	oncology	prostate cancer
bicifadine	Phase 3	serotonin receptor antagonist|dopamine reuptake inhibitor	DRD2|SLC6A2|SLC6A4
bicuculline-(+)	Preclinical	GABA receptor antagonist	GABRA1|GABRA2|GABRA3|GABRA4|GABRA5|GABRA6|KCNN1
bicuculline-methochloride-(-)	Preclinical	GABA receptor antagonist
bicyclol	Launched	NFkB pathway inhibitor	HSPA1A|HSPB1
bifemelane	Launched	acetylcholine release enhancer	MAOA|MAOB	ophthalmology|neurology/psychiatry	glaucoma|senile dementia
bifendate	Launched
bifonazole	Launched	sterol demethylase inhibitor	CYP2B6	infectious disease	tinea pedis|tinea cruris
BIIB021	Phase 2	HSP inhibitor	HSP90AA1
bilastine	Launched	histamine receptor antagonist	HRH1	ophthalmology	conjunctivitis
bilobalide	Preclinical	GABA receptor modulator	GLRA1|GLRA2|GLRB|HTR3A|HTR3B
bimatoprost	Launched	prostanoid receptor agonist	AKR1C3|PTGER1|PTGER3|PTGFR	ophthalmology	intraocular pressure|glaucoma|ocular hypertension
BIMU-8	Preclinical	serotonin receptor agonist	HTR4
BINA	Preclinical	glutamate receptor positive allosteric modulator	GRM2
bindarit	Phase 2	NFkB pathway inhibitor	CCL2|CCL7|CCL8
BIO-1211	Phase 2	integrin antagonist	ITGA4|ITGB1
BIO-5192	Preclinical	integrin inhibitor	ITGA4|ITGB1
biotin	Launched	vitamin B	ACACA|ACACB|HLCS|MCCC1|MCCC2|PC|PCCA|PCCB|SLC5A6
bipenamol	Phase 2	dipeptidyl peptidase inhibitor	CTSC
biperiden	Launched	acetylcholine receptor antagonist	CHRM1|CHRM2|CHRM3|CHRM4|CHRM5|CHRNA2	neurology/psychiatry	Parkinson's Disease
birinapant	Phase 2	XIAP inhibitor	BIRC2|XIAP
BIRT-377	Preclinical	lymphocyte function-associated antigen negative modulator	ICAM1
bis(maltolato)oxovanadium(IV)	Phase 2	tyrosine phosphatase inhibitor	PTPN1
bisacodyl	Launched	laxative		gastroenterology	constipation
bisindolylmaleimide-ix	Preclinical	PKC inhibitor	AKT1|GSK3B|LCK|MAPK1|MAPK11|MAPK12|MAPK14|MAPK8|PRKCA|ROCK1|RPS6KB1|SIRT1
bismuth(iii)-trifluoromethanesulfonate	Preclinical	direct substitution catalyst
bismuth-oxalate	Preclinical
bismuth-subcitrate-potassium	Launched			gastroenterology	duodenal ulcer disease
bismuth-subgallate	Launched	nitric oxide synthase inhibitor	NOS1
bismuth-subsalicylate	Launched	antacid		gastroenterology	diarrhea
bisoctrizole	Phase 2
bisoprolol	Launched	adrenergic receptor antagonist	ADRB1|ADRB2	cardiology	hypertension
bisphenol-a	Phase 1	synthetic estrogen	AR|ESR1|ESR2|ESRRG|PPARG
bithionol	Withdrawn	autotaxin inhibitor	ESR1|ESR2|MCL1
bitopertin	Phase 3	glycine transporter inhibitor|GlyT-1 inhibitor	SLC6A5|SLC6A9
bitoscanate	Preclinical	anthelmintic agent
bivalirudin	Launched	thrombin inhibitor	F2	cardiology	angina pectoris
BIX-01294	Preclinical	histone lysine methyltransferase inhibitor	EHMT1|EHMT2
BIX-02188	Preclinical	MEK inhibitor	MAP2K5
BIX-02189	Preclinical	MEK inhibitor	MAP2K5|MAPK7
BL-5583	Preclinical	hypercalcaemic agent
blebbistatin-(+/-)	Preclinical	ATPase inhibitor	MYH2
blebbistatin-(-)	Preclinical	ATPase inhibitor
bleomycetin	Phase 2	EGFR expression inhibitor
bleomycin	Launched	DNA synthesis inhibitor	LIG1|LIG3	hematologic malignancy|pulmonary|oncology	non-Hodgkin lymphoma (NHL)|Hodgkin's lymphoma|pleural effusion|testicular carcinoma|squamous cell carcinoma
blonanserin	Launched	dopamine receptor antagonist|serotonin receptor antagonist	DRD2|HTR2A	neurology/psychiatry	schizophrenia
BLU9931	Preclinical	FGFR inhibitor	FGFR4
BML-190	Preclinical	cannabinoid receptor inverse agonist	CNR2
BML-284	Preclinical	WNT agonist
BMS-CCR2-22	Preclinical	CC chemokine receptor antagonist	CCR2
BMS-182874	Phase 2	endothelin receptor antagonist	EDNRA
BMS-191011	Preclinical	potassium channel activator	KCNMA1
BMS-191095	Phase 1	KATP activator|potassium channel agonist
BMS-265246	Preclinical	CDK inhibitor	CDK1|CDK2
BMS-299897	Phase 1	gamma secretase inhibitor
BMS-309403	Preclinical	fatty acid binding protein inhibitor	FABP4
BMS-345541	Preclinical	IKK inhibitor	CHUK|IKBKB
BMS-387032	Phase 1	CDK inhibitor|cell cycle inhibitor|MCL1 inhibitor	CDK2|CDK7|CDK9
BMS-470539	Preclinical	melanocortin receptor agonist	MC1R
BMS-536924	Preclinical	IGF-1 inhibitor	AKT1|CCNE1|CDK2|CYP3A4|ERBB2|IGF1R|KDR|LCK|MAPK1|MET|PDGFRA|PDGFRB
BMS-566419	Preclinical	inosine monophosphate dehydrogenase inhibitor	IMPDH1|IMPDH2
BMS-587101	Phase 2	integrin antagonist	ITGAL|ITGB2
BMS-599626	Phase 1	EGFR inhibitor|protein tyrosine kinase inhibitor	EGFR|ERBB2|ERBB4
BMS-626529	Phase 3	HIV attachment inhibitor
BMS-649	Preclinical	retinoid receptor agonist	RXRA
BMS-688521	Preclinical	leukocyte function-associated antigen receptor antagonist|ICAM1 antagonist	ICAM1
BMS-690514	Phase 2	EGFR inhibitor|VEGFR inhibitor	EGFR|ERBB2|FLT3|KDR
BMS-707035	Phase 2	HIV integrase inhibitor
BMS-754807	Phase 2	IGF-1 inhibitor	AKT1|IGF1R
BMS-777607	Phase 1/Phase 2	AXL kinase inhibitor|c-Met inhibitor|FLT3 inhibitor|hepatocyte growth factor receptor inhibitor|macrophage migration inhibiting factor inhibitor|tyrosine kinase inhibitor	AXL|MERTK|MET|MST1R|TYRO3
BMS-806	Phase 1	HIV attachment inhibitor
BMS-817378	Phase 1	c-Met inhibitor|VEGFR inhibitor	KDR|MET
BMS-833923	Phase 2	smoothened receptor antagonist	SMO
BMS-863233	Phase 1/Phase 2	CDC inhibitor	CDC7|PIM1
BMS-927711	Phase 2	calcitonin antagonist	CALCA
BMS-983970	Phase 1	notch signaling inhibitor
BMS-986020	Phase 2	lysophosphatidic acid receptor antagonist	LPAR1
BMY-14802	Phase 2	sigma receptor antagonist	HTR1A
BMY-45778	Preclinical	IP1 prostacyclin receptor agonist	PTGIR
BMY-7378	Preclinical	adrenergic receptor antagonist|serotonin receptor antagonist	ADRA1A|ADRA1B|ADRA1D|HTR1A
BNC105	Phase 2	tubulin polymerization inhibitor
BNTX	Preclinical	opioid receptor antagonist	OPRD1|OPRK1|OPRM1
boceprevir	Launched	HCV inhibitor	CMA1|CTSA|CTSF|CTSK|CTSL|CTSS	infectious disease	hepatitis C
bonaphthone	Phase 3
bopindolol	Launched	adrenergic receptor antagonist	ADRB1|ADRB2|ADRB3|HTR1A|HTR1B	cardiology	hypertension|coronary artery disease (CAD)
bornyl-acetate	Preclinical
boronophenylalanine	Phase 2
bortezomib	Launched	NFkB pathway inhibitor|proteasome inhibitor	PSMA1|PSMA2|PSMA3|PSMA4|PSMA5|PSMA6|PSMA7|PSMA8|PSMB1|PSMB10|PSMB11|PSMB2|PSMB3|PSMB4|PSMB5|PSMB6|PSMB7|PSMB8|PSMB9|PSMD1|PSMD2|RELA	hematologic malignancy	multiple myeloma|mantle cell lymphoma (MCL)
bosentan	Launched	endothelin receptor antagonist	EDNRA|EDNRB	pulmonary	pulmonary arterial hypertension (PAH)
bosutinib	Launched	Abl kinase inhibitor|Bcr-Abl kinase inhibitor|src inhibitor	ABL1|BCR|CAMK1D|CAMK2G|CDK2|FRK|FYN|HCK|LYN|MAP2K1|MAP2K2|MAP3K2|MAP4K5|SRC|STK10|STK24|STK4|TNK2|TXK	hematologic malignancy	chronic myeloid leukemia (CML)
BP-554	Preclinical	serotonin receptor agonist	HTR1A
BP-897	Phase 2	dopamine receptor agonist	ADRA1A|ADRA1D|ADRA2A|DRD1|DRD2|DRD3|DRD4|HTR1A|HTR2B
BQ-123	Phase 2	endothelin receptor antagonist	EDNRA
BQ-788	Phase 1	endothelin receptor antagonist	EDNRB
BQU57	Preclinical	Ras GTPase inhibitor	RALA|RALB
BRD-7389	Preclinical	ribosomal protein inhibitor	RPS6KA1|RPS6KA2|RPS6KA3
BRD-9876	Preclinical	kinesin inhibitor	KIF11
BRD4770	Preclinical	histone lysine methyltransferase inhibitor	EHMT2
brefeldin-a	Preclinical	protein synthesis inhibitor	ARF1|CYTH2
bremelanotide	Phase 3	melanocortin receptor agonist	MC1R|MC2R|MC3R|MC4R|MC5R
brequinar	Phase 2	dihydroorotate dehydrogenase inhibitor	DHODH
bretazenil	Phase 2	GABA benzodiazepine site receptor partial agonist	GABRA1|GABRA2|GABRA3|GABRA4|GABRA5|GABRA6
bretylium	Launched	norepinephrine inhibitor	ATP1A1	cardiology	ventricular arrhythmias|ventricular fibrillation (VF)|ventricular tachycardia (VT)
brexpiprazole	Launched	dopamine receptor partial agonist	DRD2	neurology/psychiatry	depression|schizophrenia
briciclib	Phase 1	cyclin D inhibitor	CCND1
brigatinib	Launched	ALK tyrosine kinase receptor inhibitor|EGFR inhibitor	ALK|EGFR	oncology	non-small cell lung cancer (NSCLC)
brilliant-green	Launched
brimonidine	Launched	adrenergic receptor agonist	ADRA2A|ADRA2B|ADRA2C	ophthalmology	intraocular pressure|glaucoma|ocular hypertension
brinzolamide	Launched	carbonic anhydrase inhibitor	CA1|CA12|CA14|CA2|CA4|CA5A|CA7	ophthalmology	intraocular pressure|glaucoma|ocular hypertension
brivanib	Phase 3	FGFR inhibitor|VEGFR inhibitor	CYP3A4|FGFR1|FLT1|KCNH2|KDR
brivanib-alaninate	Phase 3	FGFR inhibitor|VEGFR inhibitor	FGFR3
brivaracetam	Launched	voltage-gated sodium channel blocker	SV2A	neurology/psychiatry	seizures
brivudine	Launched	DNA directed DNA polymerase inhibitor		infectious disease	shingles
BRL-15572	Preclinical	serotonin receptor antagonist	HTR1A|HTR1B|HTR1D|HTR1E|HTR1F|HTR2A|HTR2B|HTR2C|HTR6
BRL-26314	Phase 1	cholesterol inhibitor	LPL
BRL-37344	Phase 2	adrenergic receptor agonist	ADRB1|ADRB2|ADRB3
BRL-44408	Preclinical	adrenergic receptor antagonist	ADRA2A|ADRA2B|ADRA2C
BRL-50481	Preclinical	phosphodiesterase inhibitor	PDE7A|PDE7B
BRL-52537	Preclinical	opioid receptor agonist	OPRK1
BRL-54443	Preclinical	serotonin receptor agonist	HTR1E|HTR1F
brolitene	Launched	muscle relaxant	RYR1
bromantan	Launched	dopamine reuptake inhibitor|serotonin reuptake inhibitor		neurology/psychiatry	neurasthenia
bromebric-acid	Preclinical	purine antagonist|DNA synthesis inhibitor
bromfenac	Withdrawn	cyclooxygenase inhibitor	PTGS1|PTGS2
bromhexine	Launched	mucolytic agent		pulmonary	chest congestion
bromindione	Phase 2	anticoagulant
bromocriptine	Launched	dopamine receptor agonist	ADRA1A|ADRA1B|ADRA1D|ADRA2A|ADRA2B|ADRA2C|DRD1|DRD2|DRD3|DRD4|DRD5|HTR1A|HTR1B|HTR1D|HTR2A|HTR2B|HTR2C|HTR6|HTR7	endocrinology|neurology/psychiatry	hyperprolactinemia|Parkinson's Disease|acromegaly
bromopride	Launched	dopamine receptor antagonist	DRD2	gastroenterology	nausea|vomiting|gastroesophageal reflux disease (GERD)
bromosporine	Preclinical	bromodomain inhibitor
bromperidol	Launched	dopamine receptor antagonist	DRD2	neurology/psychiatry	schizophrenia
brompheniramine	Launched	histamine receptor antagonist	CHRM1|CHRM2|CHRM3|CHRM4|CHRM5|HRH1	allergy|otolaryngology	allergic rhinitis|common cold
bronopol	Launched
bropirimine	Phase 3	interferon inducer
broxaldine	Preclinical
broxaterol	Phase 3	adrenergic receptor agonist	ADRB2
broxuridine	Phase 2	antimetabolite
broxyquinoline	Phase 1	antiprotozoal agent
bruceantin	Phase 2	protein synthesis inhibitor
brucine	Preclinical	glycine receptor antagonist	CHRM1|CHRM2|CHRM3|CHRM4|CHRM5
bryostatin-1	Phase 2	protein kinase C inhibitor	PRKCE
BS-181	Preclinical	CDK inhibitor	CDK7
BTB06584	Preclinical	ATPase inhibitor	ATP5F1
BTB1	Preclinical	mitotic kinesin inhibitor	KIF18A
BTS	Preclinical
BTS-54505	Withdrawn	dopamine reuptake inhibitor	SLC6A2|SLC6A3|SLC6A4
BTS-72664	Phase 1	GABA receptor antagonist	GABBR1
BTT-3033	Preclinical	integrin inhibitor	ITGA2|ITGB1
BTZ043-racemate	Preclinical	DPRE1 inhibitor
BU-224	Preclinical	imidazoline receptor ligand	MAOA|MAOB
BU-239	Preclinical	imidazoline receptor ligand|imidazoline receptor agonist
bucetin	Withdrawn	analgesic agent
bucillamine	Launched	immunosuppressant		rheumatology	rheumatoid arthritis
bucladesine	Launched	adenosine receptor agonist|cAMP stimulant	PRKACA	dermatology	skin ulcer
buclizine	Launched	histamine receptor antagonist	CHRM1|HRH1	neurology/psychiatry	migraine headache
budesonide	Launched	glucocorticoid receptor agonist	NR3C1	gastroenterology	Crohn's disease
budipine	Launched	glutamate receptor antagonist	GRIN1	neurology/psychiatry	Parkinson's Disease
bufexamac	Withdrawn	cyclooxygenase inhibitor	HDAC10|HDAC6
buflomedil	Launched	adrenergic receptor antagonist|calcium channel blocker	ADRA1A	cardiology	peripheral artery disease (PAD)
bumetanide	Launched	solute carrier family member inhibitor	CFTR|GPR35|SLC12A1|SLC12A2|SLC12A4|SLC12A5	cardiology	edema|congestive heart failure
bunazosin	Launched	adrenergic receptor antagonist	ADRA1A	ophthalmology	glaucoma|intraocular pressure
buparlisib	Phase 3	PI3K inhibitor	PIK3CA|PIK3CG
buparvaquone	Launched	antiprotozoal agent
buphenine	Launched	adrenergic receptor agonist	ADRB2	rheumatology	Raynaud's disease
bupicomide	Phase 1	adrenergic receptor antagonist	ADRB1
bupivacaine	Launched	sodium channel blocker	KCNA5|PTGER1|SCN10A|SCN4A	neurology/psychiatry	peripheral nerve block|caudal epidural block|lumbar epidural block
bupranolol	Launched	adrenergic receptor antagonist	ADRB1|ADRB2|ADRB3	cardiology|ophthalmology	hypertension|glaucoma
bupropion	Launched	dopamine uptake inhibitor	CHRNA3|SLC6A2|SLC6A3	neurology/psychiatry	depression
buramate	Preclinical	antiepileptic
buspirone	Launched	serotonin receptor agonist	DRD2|HTR1A	neurology/psychiatry	generalized anxiety disorder (GAD)
busulfan	Launched	DNA inhibitor		hematologic malignancy	chronic myeloid leukemia (CML)
butabindide	Preclinical	tripeptidyl peptidase inhibitor	TPP2
butacaine	Launched	local anesthetic		neurology/psychiatry	local anesthetic
butaclamol	Phase 2	dopamine receptor antagonist	DRD1|DRD2|DRD3|DRD4|DRD5|HTR1A|HTR2A
butalbital	Launched	GABA receptor antagonist	CHRNA4|CHRNA7|GABRA1|GABRA2|GABRA3|GABRA4|GABRA5|GABRA6|GABRB1|GABRB2|GABRB3|GABRD|GABRE|GABRG1|GABRG2|GABRG3|GABRP|GABRQ|GRIA2|GRIK2	neurology/psychiatry	headache|muscle relaxant
butamben	Withdrawn	sodium channel blocker
butein	Preclinical	EGFR inhibitor|src inhibitor	ACE
butenafine	Launched	fungal squalene epoxidase inhibitor	SQLE	infectious disease	tinea pedis|tinea cruris|tinea corporis
buthionine-sulfoximine	Phase 1	glutathione transferase inhibitor	GCLM
butibufen	Withdrawn	cyclooxygenase inhibitor
butoconazole	Launched	bacterial cell wall synthesis inhibitor		infectious disease	vulvovaginal candidiasis
butofilolol	Phase 2	adrenergic receptor antagonist
butorphanol-(+)-tartrate	Launched	opioid receptor agonist|opioid receptor antagonist	OPRD1|OPRK1|OPRM1	neurology/psychiatry|gastroenterology	muscle pain|headache|abdominal pain
butyl-paraben	Preclinical	DNA synthesis inhibitor
butylated-hydroxyanisole	Preclinical	antioxidant
butylated-hydroxytoluene	Phase 1	carbonic anhydrase inhibitor	CA2
butylphthalide	Launched	potassium channel antagonist	KCNK2	neurology/psychiatry	stroke
butylscopolamine-bromide	Launched	cholinergic receptor antagonist		gastroenterology	abdominal pain
BU226	Preclinical	imidazoline receptor ligand
BVD-523	Phase 1/Phase 2	MAP kinase inhibitor
BVT-2733	Preclinical	11-beta hydroxysteroid dehydrogenase inhibitor	HSD17B1
BVT-948	Preclinical	tyrosine phosphatase inhibitor	PTPN1|PTPN11|PTPN2
BW-A4C	Phase 1	lipoxygenase inhibitor	ALOX5
BW-B70C	Preclinical	lipoxygenase inhibitor	ALOX5
BW-180C	Phase 2	opioid receptor agonist	OPRD1|OPRM1
BW-373U86	Preclinical	opioid receptor agonist	OPRD1
BW-616U	Preclinical	monoamine oxidase inhibitor	MAOA
BW-723C86	Preclinical	serotonin receptor agonist	HTR2A|HTR2B|HTR2C
BX-795	Preclinical	IKK inhibitor	CDK2|CHEK1|GSK3B|KDR|PDK1|PDPK1
BX-912	Preclinical	pyruvate dehydrogenase kinase inhibitor	CDK2|CHEK1|GSK3B|KDR|PDK1|PDPK1
BYK-204165	Preclinical	PARP inhibitor	PARP1
C-021	Preclinical	CC chemokine receptor antagonist	CCR4
C-1	Preclinical	protein kinase inhibitor	PRKCA
C-751	Preclinical
cabagin	Launched			gastroenterology	dyspepsia
cabaletta	Phase 2	pharmacological chaperone
cabazitaxel	Launched	microtubule inhibitor	TUBA4A|TUBB|TUBB1	oncology	prostate cancer
cabergoline	Launched	dopamine receptor agonist	ADRA1A|ADRA1B|ADRA1D|ADRA2A|ADRA2B|ADRA2C|ADRB1|ADRB2|DRD1|DRD2|DRD3|DRD4|DRD5|HTR1A|HTR1B|HTR1D|HTR2A|HTR2B|HTR2C|HTR7	endocrinology	hyperprolactinemia
cabotegravir	Phase 2/Phase 3	HIV integrase inhibitor
cabozantinib	Launched	RET tyrosine kinase inhibitor|VEGFR inhibitor	KDR|MET	oncology	medullary thyroid cancer (MTC)
CaCCinh-A01	Preclinical	calcium-activated chloride channel inhibitor	CLCA1
cadralazine	Launched	adrenergic receptor antagonist		cardiology	hypertension
cafestol	Launched	pregnane X receptor agonist
caffeic-acid	Preclinical	HIV integrase inhibitor|lipoxygenase inhibitor|nitric oxide production inhibitor|tumor necrosis factor production inhibitor	ALOX5|MIF
caffeic-acid-phenethyl-ester	Preclinical	HIV integrase inhibitor	RELA
caffeine	Launched	adenosine receptor antagonist|phosphodiesterase inhibitor	ADORA1|ADORA2A|ADORA2B|ADORA3|ATM|ITPR1|ITPR2|ITPR3|PDE10A|PDE11A|PDE1A|PDE1B|PDE1C|PDE2A|PDE3A|PDE3B|PDE4A|PDE4B|PDE4C|PDE4D|PDE5A|PDE6A|PDE6B|PDE6C|PDE7A|PDE7B|PDE8A|PDE8B|PDE9A|PIK3CA|PIK3CB|PIK3CD|PRKDC|RYR1|RYR2|RYR3	neurology/psychiatry	fatigue|drowsiness|fatigue|drowsiness
calcifediol	Launched	vitamin D receptor agonist	VDR
calcipotriol	Launched	vitamin D receptor agonist	VDR	dermatology	psoriasis
calcitriol	Launched	vitamin D receptor agonist	VDR	endocrinology|orthopedics	hypocalcemia|hypoparathyroidism|osteoporosis
calcium-gluceptate	Launched
calcium-levofolinate	Launched
Calhex-231	Preclinical	calcium sensing receptor negative allosteric modulator	CASR
calpeptin	Preclinical	calpain inhibitor
camicinal	Phase 2	motilin receptor agonist	MLNR
CaMKII-IN-1	Preclinical	calcium/calmodulin dependent protein kinase inhibitor	AKT1|CAMK2A|CAMK4|MYLK
camostat-mesilate	Launched	protease inhibitor	PRSS1	gastroenterology	pancreatitis
camphor-(+)	Phase 2		TRPV1
camphor-(1r)	Phase 1	TRPV activator
camptothecin	Phase 3	topoisomerase inhibitor	TOP1
camylofine-chlorhydrate	Launched			gastroenterology	abdominal pain
canagliflozin	Launched	sodium/glucose cotransporter inhibitor	SLC5A1|SLC5A2	endocrinology	diabetes mellitus
candesartan	Launched	angiotensin receptor antagonist	AGTR1	cardiology	hypertension|congestive heart failure
candesartan-cilextil	Launched	angiotensin receptor antagonist	AGTR1|AGTR2	cardiology	hypertension|congestive heart failure
candicidin	Launched	fungal ergosterol inhibitor		infectious disease	vulvovaginal candidiasis
canertinib	Phase 3	EGFR inhibitor	AKT1|EGFR|ERBB2|ERBB4
canrenone	Withdrawn	mineralocorticoid receptor antagonist	NR3C2
cantharidin	Launched	protein phosphatase inhibitor		dermatology	blisters
capadenoson	Phase 2	adenosine receptor agonist	ADORA1
capecitabine	Launched	DNA synthesis inhibitor|thymidylate synthase inhibitor	TYMS	oncology	breast cancer|colorectal cancer
capobenic-acid	Preclinical
capreomycin	Launched	protein synthesis inhibitor		infectious disease	tuberculosis
caprylic-acid	Launched
capsaicin	Launched	TRPV agonist	CFTR|TRPV1	neurology/psychiatry|rheumatology	muscle pain|rheumatoid arthritis
capsazepine	Preclinical	TRPV agonist	TRPV1|TRPV4
captamine	Preclinical
captan	Phase 1
captopril	Launched	angiotensin converting enzyme inhibitor	ACE|LTA4H|MMP2|MMP9	cardiology|endocrinology|nephrology	hypertension|congestive heart failure|myocardial infarction|diabetes mellitus|diabetic nephropathy
caracemide	Phase 2	ribonucleotide reductase inhibitor	RRM1
caramiphen	Launched	cholinergic receptor antagonist	CHRM1|CHRM2	neurology/psychiatry	Parkinson's Disease
carazolol	Launched	adrenergic receptor antagonist	ADRB1|ADRB2|ADRB3	cardiology	angina pectoris|cardiac arrythmia|hypertension|myocardial infarction
carbachol	Launched	cholinergic receptor agonist	CHRM1|CHRM2|CHRM3|CHRM4|CHRM5|CHRNA2	ophthalmology	intraocular pressure
carbadox	Launched	other antibiotic		infectious disease|gastroenterology	dysentry|enteritis
carbamazepine	Launched	carboxamide antiepileptic	SCN10A|SCN11A|SCN1A|SCN2A|SCN3A|SCN4A|SCN5A|SCN7A|SCN8A|SCN9A	neurology/psychiatry	seizures
carbaril	Launched	acetylcholinesterase inhibitor
carbarsone	Launched	antiprotozoal agent		infectious disease	amebiasis
carbazochrome	Launched			hematology	hemorrhage
carbendazim	Launched	microtubule inhibitor|tubulin polymerization inhibitor	TP53|TUBB	infectious disease	fungicide
carbenicillin	Launched	bacterial cell wall synthesis inhibitor		infectious disease	gram-negative bacterial infections
carbenoxolone	Launched	11-beta hydroxysteroid dehydrogenase inhibitor	GJA1|GJA10|GJA3|GJA4|GJA5|GJA8|GJA9|GJB1|GJB2|GJB3|GJB4|GJB5|GJB6|GJB7|GJC1|GJC2|GJC3|GJD2|GJD3|GJD4|GJE1|HSD11B1|PANX1|PANX2|PANX3	gastroenterology|dental	peptic ulcer disease (PUD)|mouth inflammation
carbetapentane	Launched	acetylcholine receptor antagonist	CHRM2	otolaryngology|pulmonary	common cold|nasal congestion|bronchitis
carbetocin	Launched	oxytocin receptor agonist	OXTR	hematology	hemorrhage
carbidopa	Launched	aromatic L-amino acid decarboxylase inhibitor	DDC	neurology/psychiatry	Parkinson's Disease
carbimazole	Launched	antithyroid agent	TPO	endocrinology	hyperthyroidism
carbinoxamine	Launched	histamine receptor antagonist	HRH1	allergy|ophthalmology|otolaryngology|dermatology	allergic rhinitis|conjunctivitis|vasomotor rhinitis|dermatographism
carboplatin	Launched	DNA alkylating agent|DNA inhibitor		oncology	ovarian cancer
carboxyamidotriazole	Phase 3	calcium channel blocker	CXCL8
carboxylosartan	Phase 1	angiotensin antagonist	AGTR1
carboxypyridine-disulfide	Phase 2
cardiogenol-c	Preclinical	cardiomyogenesis inducer
cardionogen-1	Preclinical	WNT signaling inhibitor	CTNNB1
carebastine	Phase 1	histamine receptor antagonist	HRH1
carfilzomib	Launched	proteasome inhibitor	PSMA1|PSMA2|PSMA3|PSMA4|PSMA5|PSMA6|PSMA7|PSMA8|PSMB1|PSMB10|PSMB11|PSMB2|PSMB3|PSMB4|PSMB5|PSMB6|PSMB7|PSMB8|PSMB9	hematologic malignancy	multiple myeloma
carglumic-acid	Launched	carbamoyl phosphate synthase activator	CPS1	metabolism	hyperammonemia
caricotamide	Phase 2	NADPH quinone oxidoreductase inhibitor	NQO2
cariporide	Phase 3	sodium/hydrogen exchanger inhibitor	SLC9A1
cariprazine	Launched	dopamine receptor antagonist	DRD2|DRD3	neurology/psychiatry	schizophrenia
carisoprodol	Launched	acetylcholine receptor antagonist	CYP2C19	neurology/psychiatry	muscle relaxant
carmofur	Launched	thymidylate synthase inhibitor	TYMS	oncology	breast cancer|colorectal cancer
carmoterol	Phase 2	adrenergic receptor agonist	ADRB2
carmoxirole	Phase 2	dopamine receptor agonist	DRD2
carmustine	Launched	DNA alkylating agent|DNA inhibitor	GSR	hematologic malignancy|oncology	non-Hodgkin lymphoma (NHL)|Hodgkin's lymphoma|multiple myeloma|glioblastoma|brainstem glioma|medulloblastoma|astrocytoma|ependymoma
carnitine-(D/L)	Phase 3
carnosine	Phase 2	antiglycating agent
caroverine	Launched	glutamate receptor antagonist|calcium channel blocker		neurology/psychiatry	tinnitus
caroxazone	Withdrawn	monoamine oxidase inhibitor	MAOA|MAOB
carprofen	Launched	cyclooxygenase inhibitor	PTGS1|PTGS2	rheumatology	osteoarthritis
carsalam	Preclinical	analgesic agent
carteolol	Launched	adrenergic receptor antagonist	ADRB1|ADRB2	ophthalmology	intraocular pressure|glaucoma|ocular hypertension
carumonam	Launched	bacterial cell wall synthesis inhibitor		infectious disease	urinary tract infections|gram-negative bacterial infections
carvedilol	Launched	adrenergic receptor antagonist	ADRA1A|ADRA1B|ADRA1D|ADRA2A|ADRA2B|ADRA2C|ADRB1|ADRB2|ADRB3|GJA1|HIF1A|KCNH2|NDUFC2|NPPB|SELE|VCAM1|VEGFA	cardiology	myocardial infarction|hypertension
carzenide	Preclinical		CA1|CA12|CA14|CA2|CA6|CA9
casanthranol-variant	Launched
casin	Preclinical	GTPase inhibitor	CDC42
caspofungin	Launched	fungal 1,3-beta-D-glucan synthase inhibitor|bacterial cell wall synthesis inhibitor		infectious disease	candidemia|esophageal candidiasis|aspergillosis|fungal infection
caspofungin-acetate	Launched	fungal 1,3-beta-D-glucan synthase inhibitor		infectious disease	candidemia|esophageal candidiasis|aspergillosis|peritonitis
castanospermine	Phase 2	glucosidase inhibitor	GAA|GBA
catharanthine	Preclinical	tubulin polymerization inhibitor
cathepsin-inhibitor-1	Preclinical	cathepsin inhibitor	CTSB|CTSL|CTSV
CAY10505	Preclinical	PI3K inhibitor	PIK3CG
CB-03-01	Phase 3	androgen receptor antagonist	AR
CB-10-277	Phase 1	DNA synthesis inhibitor
CB-5083	Phase 1	valosin-containing protein inhibitor	VCP
CB-839	Phase 1/Phase 2	glutaminase inhibitor	GLS
CBiPES	Preclinical	glutamate receptor positive allosteric modulator	GRM2
CBS,-N-Cyclohexyl-2-benzothiazolesulfenamide	Preclinical
CBS-1114	Phase 1	lipoxygenase inhibitor	ALOX5
CC-115	Phase 1	mTOR inhibitor|DNA protein kinase inhibitor	MTOR
CC-223	Phase 1/Phase 2	mTOR inhibitor	MTOR
CC-401	Phase 1	JNK inhibitor	MAPK8
CC-930	Phase 2	JNK inhibitor
CCG-1423	Preclinical	apoptosis stimulant	RHOC|SRF
CCG-50014	Preclinical	G protein signaling inhibitor	RGS4|RGS8
CCG-63802	Preclinical	G protein signaling inhibitor	RGS4
CCG-63808	Preclinical	G protein signaling inhibitor	RGS4
CCMI	Preclinical	acetylcholine receptor allosteric modulator	CHRNA7
CCMQ	Preclinical	homoquinolinic acid binding inhibitor
CCT-031374	Preclinical	WNT signaling inhibitor	CTNNB1
CCT018159	Preclinical	HSP inhibitor	HSP90AA1|HSP90AB1
CCT128930	Preclinical	AKT inhibitor	PKIA|PRKACA
CCT129202	Preclinical	Aurora kinase inhibitor	AURKA|AURKB|AURKC
CCT137690	Preclinical	Aurora kinase inhibitor	AURKA|AURKB|AURKC
CC4	Preclinical	nicotinic receptor agonist	CHRNB2
CD-1530	Preclinical	retinoid receptor agonist	RARG
CD-437	Preclinical	retinoid receptor agonist	RARG
CDBA	Phase 3
CDK1-5-inhibitor	Preclinical	CDK inhibitor|glycogen synthase kinase inhibitor	CDK1|CDK5|GSK3B
CDK9-IN-6	Preclinical	CDK inhibitor	CDK9
CDPPB	Preclinical	glutamate receptor positive allosteric modulator	GRM5
cebranopadol	Phase 3	opioid receptor agonist	OPRL1|OPRM1
cediranib	Phase 3	KIT inhibitor|VEGFR inhibitor	CSF1R|FLT1|FLT3|FLT4|KDR|KIT|PDGFRA|PDGFRB
cedrol	Phase 2
cedrol-(+)	Phase 2	sedative
cefaclor	Launched	bacterial cell wall synthesis inhibitor		infectious disease|otolaryngology	pneumonia|skin infections|urinary tract infections|respiratory tract infections|tonsillitis|pharyngitis
cefadroxil	Launched	bacterial cell wall synthesis inhibitor	SLC15A1|SLC15A2|SLC22A6|SLC22A8	infectious disease|otolaryngology	urinary tract infections|skin infections|tonsillitis|pharyngitis
cefalonium	Launched	bacterial cell wall synthesis inhibitor		infectious disease	gram-positive bacterial infections
cefamandole	Launched	bacterial cell wall synthesis inhibitor		infectious disease	skin infections|urinary tract infections|respiratory tract infections
cefamandole-nafate	Launched	bacterial cell wall synthesis inhibitor		infectious disease	skin infections|urinary tract infections|respiratory tract infections
cefathiamidine	Launched	bacterial cell wall synthesis inhibitor		infectious disease	gram-positive bacterial infections
cefazolin	Launched	bacterial cell wall synthesis inhibitor	PON1	infectious disease	urinary tract infections|skin infections|bacterial septicemia|endocarditis|surgical prophylaxis|bone and joint infections
cefcapene-pivoxil	Launched	bacterial cell wall synthesis inhibitor		infectious disease	skin infections|pneumonia|urinary tract infections
cefdinir	Launched	bacterial cell wall synthesis inhibitor	MPO	infectious disease|otolaryngology|pulmonary	pneumonia|tonsillitis|pharyngitis|bronchitis|skin infections|otitis|sinusitis
cefditoren-pivoxil	Launched	bacterial cell wall synthesis inhibitor		infectious disease|pulmonary|otolaryngology	pneumonia|bronchitis|skin infections|tonsillitis|pharyngitis
cefepime	Launched	bacterial cell wall synthesis inhibitor		infectious disease	pneumonia|urinary tract infections|skin infections|intra-abdominal infections
cefetamet	Launched	bacterial cell wall synthesis inhibitor		infectious disease|otolaryngology|pulmonary	ear infections|pneumonia|otitis|sinusitis|bronchitis|urinary tract infections
cefetamet-pivoxil	Launched	bacterial cell wall synthesis inhibitor		infectious disease	gram-positive bacterial infections
cefixime	Launched	bacterial cell wall synthesis inhibitor		infectious disease|otolaryngology|pulmonary	urinary tract infections|otitis|pharyngitis|tonsillitis|gonorrhea|bronchitis
cefmenoxime	Launched	bacterial cell wall synthesis inhibitor		infectious disease	gram-negative bacterial infections
cefmetazole	Launched	bacterial cell wall synthesis inhibitor		infectious disease	urinary tract infections|skin infections
cefminox	Launched	bacterial cell wall synthesis inhibitor		infectious disease	gram-negative bacterial infections
cefodizime	Launched	bacterial cell wall synthesis inhibitor		infectious disease	respiratory tract infections|skin infections|gonorrhea
cefonicid	Launched	bacterial cell wall synthesis inhibitor		infectious disease	gram-positive bacterial infections
cefoperazone	Launched	bacterial cell wall synthesis inhibitor		infectious disease	gram-negative bacterial infections
ceforanide	Launched	penicillin binding protein inhibitor		infectious disease	gram-negative bacterial infections
cefoselis	Launched	bacterial cell wall synthesis inhibitor
cefotaxime	Launched	bacterial cell wall synthesis inhibitor		infectious disease	respiratory tract infections|bone and joint infections|pelvic inflammatory disease|intra-abdominal infections|skin infections|bone and joint infections|meningitis|urinary tract infections|bacterial septicemia|gynecologic infections
cefotetan	Launched	bacterial cell wall synthesis inhibitor		infectious disease	urinary tract infections|respiratory tract infections|skin infections|gynecologic infections|chlamydia|intra-abdominal infections|bone and joint infections|surgical prophylaxis
cefotiam	Launched	bacterial cell wall synthesis inhibitor		infectious disease	bacterial septicemia|bone and joint infections|respiratory tract infections|skin infections|urinary tract infections
cefotiam-cilexetil	Launched	bacterial cell wall synthesis inhibitor
cefoxitin	Launched	bacterial cell wall synthesis inhibitor		infectious disease	respiratory tract infections|urinary tract infections|intra-abdominal infections|gynecologic infections|bacterial septicemia|bone and joint infections|skin infections
cefozopran	Launched	bacterial cell wall synthesis inhibitor
cefpiramide	Launched	bacterial cell wall synthesis inhibitor		infectious disease	gram-negative bacterial infections
cefpirome	Launched	bacterial cell wall synthesis inhibitor		infectious disease	gram-negative bacterial infections
cefpodoxime	Launched	bacterial cell wall synthesis inhibitor		otolaryngology|infectious disease|pulmonary	pharyngitis|pneumonia|bronchitis|gonorrhea|skin infections|urinary tract infections|sinusitis|tonsillitis
cefprozil	Launched	bacterial cell wall synthesis inhibitor		otolaryngology|infectious disease|pulmonary	pharyngitis|tonsillitis|otitis|sinusitis|respiratory tract infections|skin infections|bronchitis
cefradine	Launched	bacterial cell wall synthesis inhibitor	CYP3A4	infectious disease|otolaryngology	respiratory tract infections|otitis|skin infections|urinary tract infections|tonsillitis|pharyngitis|pneumonia
cefsulodin	Launched	bacterial cell wall synthesis inhibitor		infectious disease	gram-negative bacterial infections
ceftaroline-fosamil	Launched	bacterial cell wall synthesis inhibitor		infectious disease	skin infections|pneumonia
ceftazidime	Launched	bacterial cell wall synthesis inhibitor		infectious disease	respiratory tract infections|skin infections|bacterial septicemia|bone and joint infections|gynecologic infections|intra-abdominal infections|meningitis
ceftibuten	Launched	bacterial cell wall synthesis inhibitor		pulmonary|otolaryngology	bronchitis|otitis|pharyngitis|tonsillitis
ceftiofur	Launched	bacterial cell wall synthesis inhibitor		infectious disease	pneumonia|respiratory tract infections
ceftizoxim	Launched	bacterial cell wall synthesis inhibitor		infectious disease	respiratory tract infections|urinary tract infections|gonorrhea|pelvic inflammatory disease|intra-abdominal infections|bacterial septicemia|skin infections|bone and joint infections|meningitis
ceftriaxone	Launched	bacterial cell wall synthesis inhibitor		infectious disease|otolaryngology	gonorrhea|pneumonia|otitis|skin infections|urinary tract infections|pelvic inflammatory disease|bacterial septicemia|bone and joint infections|intra-abdominal infections|meningitis|surgical prophylaxis
cefuroxime	Launched	bacterial cell wall synthesis inhibitor		infectious disease	gram-negative bacterial infections
cefuroxime-axetil	Launched	bacterial cell wall synthesis inhibitor		otolaryngology	pharyngitis|tonsillitis|otitis|sinusitis
celecoxib	Launched	cyclooxygenase inhibitor	CA12|PDPK1|PTGS2	rheumatology|endocrinology	osteoarthritis|rheumatoid arthritis|ankylosing spondylitis|primary dysmenorrhea (PD)
celiprolol	Launched	adrenergic receptor antagonist	ADRA2A|ADRB1|ADRB2	genetics	Ehlers-Danlos syndrome (EDS)
centazolone	Phase 1	monoamine oxidase inhibitor
centpropazine	Phase 3	inositol monophosphatase inhibitor
CEP-32496	Phase 1/Phase 2	RAF inhibitor	BRAF|RAF1
CEP-33779	Preclinical	JAK inhibitor	JAK2
CEP-37440	Phase 1	ALK tyrosine kinase receptor inhibitor	ALK
cephalexin	Launched	bacterial cell wall synthesis inhibitor		infectious disease|otolaryngology	respiratory tract infections|otitis|skin infections|bone and joint infections|genitourinary tract infections
cephalomannine	Preclinical	DNA polymerase inhibitor
cephalosporin-c-zn	Preclinical	bacterial cell wall synthesis inhibitor
cephalothin	Launched	bacterial cell wall synthesis inhibitor		infectious disease	skin infections|surgical prophylaxis
cephapirin	Launched	bacterial cell wall synthesis inhibitor		obstetrics/gynecology	mastitis
cepharanthine	Phase 2	NFkB pathway inhibitor
cephradine	Launched	bacterial cell wall synthesis inhibitor		infectious disease	skin infections|respiratory tract infections|urinary tract infections
ceramide	Launched	phosphoenolpyruvate carboxylase activator|serine/threonine protein phosphatase activator		dermatology	cosmetic
ceritinib	Launched	ALK tyrosine kinase receptor inhibitor	ALK|FLT3|IGF1R|INSR|TSSK1B	oncology	non-small cell lung cancer (NSCLC)
cerulenin	Launched	fatty acid synthase inhibitor	FASN	infectious disease	fungal infection
cetaben	Phase 2	cholesterol inhibitor|ACAT inhibitor	PPARA
cetilistat	Phase 3	triacylglycerol lipase inhibitor	PNLIP
cetirizine	Launched	histamine receptor antagonist	HRH1	allergy	allergic rhinitis
cetrimonium	Launched			dermatology	cosmetic
cetrorelix	Launched	gonadotropin releasing factor hormone receptor antagonist	GNRHR|LHCGR	endocrinology	premature luteinizing hormone surges
cetylpyridinium	Launched			dental	gingivitis|mouth inflammation
cevimeline	Launched	acetylcholine receptor agonist	CHRM1|CHRM3	rheumatology	sjogren's syndrome
cevipabulin	Phase 1	microtubule stimulant|tubulin polymerization inhibitor	TUBB
CE3F4	Preclinical	rap guanine nucleotide exchange factor inhibitor	RAPGEF3
CFM-1571	Preclinical	guanylate cyclase activator
CFM-2	Preclinical	glutamate receptor antagonist
CFTRinh-172	Preclinical	chloride channel blocker	CFTR
CF102	Phase 2	adenosine receptor agonist	ADORA1|ADORA2A|ADORA2B|ADORA3
CG-400549	Phase 2	FABI inhibitor
CGH2466	Preclinical	adenosine receptor antagonist	ADORA1|ADORA2B|ADORA3
CGK-733	Preclinical	ATM kinase inhibitor|ATR kinase inhibitor	ATM|ATR
CGM097	Phase 1	MDM inhibitor	MDM2
CGP-12177	Phase 1	adrenergic receptor agonist	ADRB1|ADRB2|ADRB3
CGP-13501	Preclinical	GABA receptor modulator	GABBR1
CGP-20712A	Preclinical	adrenergic receptor antagonist	ADRB1|ADRB3
CGP-37157	Preclinical	mitochondrial Na+/Ca2+ exchanger antagonist|sodium/calcium exchange inhibitor	SLC8A1
CGP-37849	Phase 1	glutamate receptor antagonist	GRIN2A|GRIN2B|GRIN2C|GRIN2D
CGP-52411	Preclinical	EGFR inhibitor	EGFR
CGP-53353	Preclinical	EGFR inhibitor|PKC inhibitor	EGFR|PRKCB
CGP-54626	Preclinical	GABA receptor antagonist	GABBR1|GABBR2|KCTD12|KCTD16|KCTD8
CGP-55845	Preclinical	GABA receptor antagonist	GABBR1|GABBR2|KCTD12|KCTD16|KCTD8
CGP-57380	Preclinical	MAP kinase inhibitor	AURKB|LCK|MKNK1|MKNK2|SGK1
CGP-60474	Preclinical	CDK inhibitor	CDK1|CDK2
CGP-71683	Preclinical	neuropeptide receptor antagonist	NPY5R
CGP-74514	Preclinical	CDK inhibitor	CDK1
CGP-78608	Preclinical	glutamate receptor antagonist
CGP-7930	Preclinical	GABA receptor modulator	GABBR1
CGS-15943	Preclinical	adenosine receptor antagonist	ADORA1|ADORA2A|ADORA2B|ADORA3
CGS-20625	Phase 1	benzodiazepine receptor agonist|GABA benzodiazepine site receptor partial agonist	GABRA1|GABRA2|GABRA3|GABRA4|GABRA5|GABRA6
CGS-21680	Preclinical	adenosine receptor agonist	ADORA1|ADORA2A|ADORA2B|ADORA3
CGS-9896	Preclinical	GABA receptor antagonist	GABRA1|GABRB2|GABRG2
CH-170	Phase 1
CH-5183284	Phase 1	fibroblast growth factor inhibitor	FGFR1|FGFR2|FGFR3
CHC	Preclinical	monocarboxylate transporter inhibitor	SLC16A1
chenodeoxycholic-acid	Launched	11-beta hydroxysteroid dehydrogenase inhibitor|FXR agonist	HSD11B1|NR1H4	cardiology|gastroenterology	cerebral cholesterosis|gallstones
CHF5074	Phase 2	gamma secretase modulator	PSEN1
chicago-sky-blue-6b	Preclinical	glutamate inhibitor|macrophage migration inhibiting factor inhibitor	MIF
chidamide	Launched	HDAC inhibitor	HDAC10|HDAC3
chiniofon	Launched	antiprotozoal agent		infectious disease	amebiasis
CHIR-124	Preclinical	CHK inhibitor	CHEK1
CHIR-98014	Preclinical	glycogen synthase kinase inhibitor	GSK3A|GSK3B
CHIR-99021	Preclinical	glycogen synthase kinase inhibitor	CDK1|GSK3A|GSK3B|MAPK1
chloralose	Preclinical
chlorambucil	Launched	DNA inhibitor		hematologic malignancy	chronic lymphocytic leukemia (CLL)|Hodgkin's lymphoma
chloramine-t	Launched			infectious disease	bacterial gill disease
chloramphenicol	Launched	bacterial 50S ribosomal subunit inhibitor	CD55	infectious disease|endocrinology	meningitis|fever|cholera
chloramphenicol-palmitate	Launched	protein synthesis inhibitor		infectious disease|endocrinology	meningitis|fever|cholera
chloramphenicol-sodium-succinate	Launched	protein synthesis inhibitor		infectious disease	gram-negative bacterial infections
chlorazanil	Preclinical
chlorcyclizine	Launched	histamine receptor antagonist	HRH1	allergy	allergic rhinitis
chlorfenson	Phase 2	other antifungal
chlorhexidine	Launched	membrane integrity inhibitor		dermatology|infectious disease|dental	cosmetic|skin infections|gingivitis
chlorindanol	Preclinical
chlorindione	Preclinical
chlorisondamine-diiodide	Preclinical	acetylcholine receptor antagonist	CHRNA1
chlormadinone-acetate	Launched	5 alpha reductase inhibitor	PGR	endocrinology	hypermenorrhea|amenorrhea|oligomenorrhea|polymenorrhea
chlormezanone	Withdrawn	GABA receptor modulator	GABRA1|TSPO
chlormidazole	Launched	fungal lanosterol demethylase inhibitor		infectious disease	fungal infection
chlorobutanol	Launched			neurology/psychiatry	anesthetic|sedative
chlorocresol	Launched	ryanodine receptor activator		infectious disease	first-aid antiseptic
chlorogenic-acid	Launched	antioxidant	SLC37A4	neurology/psychiatry|pulmonary|allergy	headache|chest congestion|allergic rhinitis
chlorophyllide-cu-complex-na-salt	Preclinical
chlorophyllin	Preclinical			urology	urinary incontinence
chlorophyllin-copper	Phase 1	cytochrome P450 inhibitor
chloroprocaine	Launched	sodium channel blocker	ATP1A1|CHRNA10|GRIN3A|HTR3A|SCN10A|SLC6A3	neurology/psychiatry	local anesthetic
chloropyramine	Launched	histamine receptor antagonist	HRH1	cardiology|ophthalmology|allergy|pulmonary	edema|conjunctivitis|allergic rhinitis|asthma
chloroquine	Launched	antimalarial agent	GSTA2|MRGPRX1|TLR9|TNF	infectious disease	malaria|amebiasis
chlorothiazide	Launched	diuretic	CA1|CA2|CA4|SLC12A3	cardiology	hypertension
chlorothymol	Launched
chlorotrianisene	Launched	estrogenic hormone	ESR1|ESR2	endocrinology|oncology	menopause|prostate cancer
chloroxine	Launched	opioid receptor antagonist	OPRK1	gastroenterology|infectious disease|dermatology	diarrhea|inflammatory bowel disease|giardiasis|dandruff
chloroxoquinoline	Launched
chloroxylenol	Launched	ATP synthase inhibitor		infectious disease	skin infections
chlorphenamine	Launched	histamine receptor antagonist	HRH1|SLC6A2|SLC6A3|SLC6A4	allergy	allergic rhinitis|urticaria
chlorphenesin	Launched	muscle relaxant		neurology/psychiatry	muscle relaxant|sedative
chlorphensin-carbamate	Preclinical	muscle relaxant
chlorproguanil	Launched	dihydrofolate reductase inhibitor	DHFR	infectious disease	malaria
chlorpromazine	Launched	dopamine receptor antagonist	ADRA1A|ADRA1B|ADRA1D|ADRA2A|ADRA2B|ADRA2C|CALM1|CHRM1|CHRM3|DRD1|DRD2|DRD3|DRD4|DRD5|HRH1|HRH4|HTR1A|HTR2A|HTR2B|HTR2C|HTR6|HTR7|KCNH2|ORM1|ORM2|SMPD1|TRPC5	neurology/psychiatry|gastroenterology|hematology|infectious disease	schizophrenia|nausea|vomiting|acute intermittent porphyria (AIP)|tetanus
chlorpropamide	Launched	ATP channel blocker	ABCC8|KCNJ10|KCNJ11	endocrinology	diabetes mellitus
chlorpropham	Phase 1	antiviral
chlorprothixene	Launched	dopamine receptor antagonist	CHRM1|CHRM2|CHRM3|CHRM4|CHRM5|DRD1|DRD2|DRD3|HRH1|HTR2A|HTR2B|HTR2C	neurology/psychiatry	schizophrenia|bipolar disorder
chlorpyrifos	Launched	acetylcholinesterase inhibitor	ACHE
chlorquinaldol	Launched	other antibiotic		infectious disease	fungal infection
chlortetracycline	Launched	protein synthesis inhibitor		ophthalmology	conjunctivitis
chlorthalidone	Launched	carbonic anhydrase inhibitor	CA1|CA12|CA14|CA4|CA7|SLC12A1|SLC12A3	cardiology|gastroenterology|rheumatology|nephrology	hypertension|edema|congestive heart failure|hepatic cirrhosis|nephrotic syndrome|acute glomerulonephritis (AGN)|chronic renal failure
chlorzoxazone	Launched	bacterial 30S ribosomal subunit inhibitor	KCNMA1|KCNN4	neurology/psychiatry	muscle relaxant
cholecalciferol	Launched		VDR	endocrinology	vitamin D deficiency
cholesterol	Preclinical		RORA
cholic-acid	Launched	bile acid	ADH1C|CES1|COX4I1|COX5A|COX5B|COX6A2|COX6B1|COX6C|COX7A1|COX7B|COX7C|COX8A|ESRRG|FABP6|FECH|GPBAR1|MT-CO1|MT-CO2|MT-CO3|PLA2G1B	gastroenterology|neurology/psychiatry|genetics	bile acid synthesis disorders|peroxisomal disorders|Zellweger syndrome
choline	Phase 3	acetylcholine precursor	ACHE|BCHE|CHRNA2|PCYT1A|PCYT1B|PHOSPHO1|PLD1|PLD2
choline-alfoscerate	Launched	acetylcholine precursor	GM2A
CHPG	Preclinical	glutamate receptor agonist	GRM5
CHR-6494	Preclinical	serine/threonine kinase inhibitor	GSG2
chromanol-(+/-)	Preclinical	potassium channel blocker
chromanol-293B-(-)-[3R,4S]	Preclinical	potassium channel blocker
chromocarb	Launched	antispasmodic
chrysin	Phase 1	breast cancer resistance protein inhibitor	AKR1B1|CDK6|CYP19A1|CYP1B1
chrysophanic-acid	Preclinical	EGFR inhibitor	EGFR|MTOR
chuanxiongzine	Phase 2
CH223191	Preclinical	aryl hydrocarbon receptor antagonist	AHR
CH5132799	Phase 1	PI3K inhibitor	MTOR|PIK3CA|PIK3CB|PIK3CD|PIK3CG
CH55	Preclinical	retinoid receptor binder	RARA|RARB
CI-844	Phase 2
CI-923	Phase 1	acetylcholine receptor antagonist
CI-966	Phase 1	GAT inhibitor	SLC6A1
CI-976	Phase 1	ACAT inhibitor	ACAT1|CES1
ciaftalan-zinc	Phase 1	reactive oxygen species stimulant
cianidanol	Withdrawn	fatty acid synthase inhibitor	PTGS1
cibenzoline	Launched	sodium channel blocker
ciclesonide	Launched	glucocorticoid receptor agonist	NR3C1|SERPINA6	allergy	allergic rhinitis
ciclopirox	Launched	membrane integrity inhibitor	ATP1A1	infectious disease	onychomycosis
cicloprofen	Preclinical	cyclooxygenase inhibitor	PTGS1|PTGS2
CID-16020046	Preclinical	G protein-coupled receptor antagonist	GPR55
CID-2011756	Preclinical	protein kinase inhibitor	PKD1
CID-2745687	Preclinical	G protein-coupled receptor antagonist	GPR35
CID-5458317	Preclinical	MAP kinase phosphatase inhibitor	MAPK3
cidofovir	Launched	DNA polymerase inhibitor		infectious disease	acquired immunodeficiency syndrome (AIDS)|cytomegalovirus retinitis
ciglitazone	Phase 2	PPAR receptor agonist	PPARG
cilastatin	Launched	dehydropeptidase inhibitor	DPEP1
cilazapril	Launched	angiotensin converting enzyme inhibitor	ACE	cardiology	hypertension|congestive heart failure
cilengitide	Phase 3	integrin antagonist	ITGAV|ITGB3
cilnidipine	Launched	calcium channel blocker	CACNA1B	cardiology	hypertension
cilomilast	Phase 3	phosphodiesterase inhibitor	PDE4A|PDE4B|PDE4D
cilostamide	Preclinical	phosphodiesterase inhibitor	PDE3A|PDE3B
cilostazol	Launched	phosphodiesterase inhibitor	PDE3A|PDE3B	cardiology	claudication
CIM-0216	Preclinical	transient receptor potential channel agonist	TRPM3
cimaterol	Preclinical	adrenergic receptor agonist	ADRB1|ADRB2|ADRB3
cimetidine	Launched	histamine receptor antagonist	HRH2|SLC29A4|SLC47A1|SLC47A2	gastroenterology|hematologic malignancy|endocrinology	duodenal ulcer disease|peptic ulcer disease (PUD)|gastroesophageal reflux disease (GERD)|aggressive systemic mastocytosis (ASM)|Zollinger-Ellison syndrome|endocrine adenoma
cimetropium	Launched	acetylcholine receptor antagonist	CHRM1	gastroenterology	irritable bowel syndrome
cinacalcet	Launched	calcium channel activator	CASR	endocrinology|nephrology|oncology	hyperparathyroidism|chronic kidney disease (CKD)|parathyroid carcinoma|hypercalcemia
cinaciguat	Phase 2	guanylate cyclase activator	GUCY1A3|GUCY1B3
cinalukast	Phase 2	leukotriene receptor antagonist	CYSLTR1
cinanserin	Preclinical	serotonin receptor antagonist	HTR2A
cinchocaine	Launched	sodium channel blocker	CALM1|SCN10A|SCN5A	neurology/psychiatry	local anesthetic
cinchonidine	Phase 1	P glycoprotein inhibitor
cinchonine	Preclinical	P glycoprotein inhibitor	CYP2D6
cinchophen	Launched	analgesic agent		rheumatology	gout
cinepazet	Launched	vasodilator
cinepazide	Withdrawn	calcium channel activator
cinflumide	Phase 2	muscle relaxant
cinnamaldehyde	Preclinical	aldose reductase inhibitor|TRPV agonist	TRPA1
cinnarazine	Launched	calcium channel blocker		neurology/psychiatry|gastroenterology|ophthalmology	Meniere's disease|nausea|vomiting|Cogan's syndrome
cinoctramide	Preclinical
cinoxacin	Launched	topoisomerase inhibitor		infectious disease	urinary tract infections
cinoxate	Launched			dermatology	sunscreen lotion
CINPA-1	Preclinical	CAR antagonist	NR1H4|NR1I3|PPARG
cinromide	Phase 3
cintriamide	Preclinical
cipemastat	Phase 3	metalloproteinase inhibitor	ADAM17|MMP1|MMP13|MMP2|MMP3|MMP8|MMP9
ciprofibrate	Launched	PPAR receptor agonist	PPARA	endocrinology	hyperlipidemia
ciprofloxacin	Launched	bacterial DNA gyrase inhibitor	TOP2A	otolaryngology	otitis
ciproxifan	Preclinical	histamine receptor antagonist	ADRA2A|ADRA2C|HRH3|HRH4|HTR3A
CIQ	Preclinical	glutamate receptor potentiator	GRIN2C|GRIN2D
cirazoline	Preclinical	adrenergic receptor agonist	ADRA1A
cis-aconitic-acid	Preclinical		ACO2
cis-ACPD	Preclinical	glutamate receptor agonist	GRM2|GRM3|GRM6|GRM7|GRM8
cis-exo-camphanediol-2,3	Phase 1	nitric oxide stimulant	NOS3
cis-urocanic acid	Phase 2	serotonin receptor agonist	HTR2A
cis-urocanic-acid	Phase 2	serotonin receptor agonist	HTR2A
cis-9,trans-11-Conjugated-linoleic-acid	Launched
cisapride	Withdrawn	serotonin receptor agonist	HTR2A|HTR3A|HTR4|KCNH2
cisatracurium	Launched	acetylcholine receptor antagonist	CHRNA2	neurology/psychiatry|critical care	muscle relaxant|endotracheal intubation
cisplatin	Launched	DNA alkylating agent|DNA synthesis inhibitor	XIAP	oncology	testicular carcinoma|ovarian cancer|bladder cancer
citalopram	Launched	selective serotonin reuptake inhibitor (SSRI)	SLC6A2|SLC6A4	neurology/psychiatry	depression
CITCO	Preclinical	constitutive androstane receptor (CAR) agonist	NR1I3
citicoline	Launched	membrane permeability enhancer|glutathione transferase stimulant	ACHE|SLC1A2	neurology/psychiatry|ophthalmology	stroke|Alzheimer's disease|senile dementia|Parkinson's Disease|attention-deficit/hyperactivity disorder (ADHD)|glaucoma
citiolone	Preclinical	lipotropic|mucolytic agent
citric-acid	Preclinical	coagulation factor inhibitor	AKR1B1|ANG|APRT|BHMT|C8G|CA4|CPB1|CS|CTDSP1|GNMT|HGS|HS3ST3A1|IL4I1|ITPA|LSM6|MDH2|MIF|PDE5A|PKD2L1|PLEKHA1|RNASE1|RNASE3|SRC|TNFSF13B|UCK2
CJ-033466	Preclinical	serotonin receptor agonist	HTR4
CK-636	Preclinical	actin related protein inhibitor	ACTR2|ACTR3|ARPC1B|ARPC2|ARPC3|ARPC4|ARPC5
CKD-712	Phase 1	NFkB pathway inhibitor	JAK2|STAT1
CKI-7	Preclinical	casein kinase inhibitor	CSNK1G2
CL-218872	Phase 1	benzodiazepine receptor agonist	GABRA1|GABRA2|GABRA3|GABRA5|GABRB2|GABRG2
CL-225385	Phase 2
cladribine	Launched	adenosine deaminase inhibitor|ribonucleotide reductase inhibitor	ADA|PNP|POLA1|POLE|POLE2|POLE3|POLE4|RRM1|RRM2|RRM2B	hematologic malignancy	hairy cell leukemia
clarithromycin	Launched	bacterial 50S ribosomal subunit inhibitor	CYP3A4	otolaryngology|pulmonary|infectious disease	pharyngitis|tonsillitis|sinusitis|bronchitis|pneumonia|skin infections|otitis
clavulanate	Launched	beta lactamase inhibitor		otolaryngology	otitis
clebopride	Launched	dopamine receptor antagonist	ACHE|DRD2	gastroenterology	nausea
clemastine	Launched	histamine receptor antagonist	HRH1	allergy	allergic rhinitis|urticaria
clemizole	Launched	HCV inhibitor		allergy	allergic rhinitis
clenbuterol	Launched	adrenergic receptor agonist	ADRB1|ADRB2|ADRB3|NGF|TNF	pulmonary	chronic obstructive pulmonary disease (COPD)|asthma
cleviprex	Launched	calcium channel blocker	CACNA1C|CACNA1D|CACNA1F|CACNA1S	cardiology	hypertension
clevudine	Launched	DNA polymerase inhibitor		infectious disease	hepatitis B
clidinium	Launched	acetylcholine receptor antagonist	CHRM1|CHRM3	gastroenterology	peptic ulcer disease (PUD)|irritable bowel syndrome|enterocolitis
climbazole	Launched	enzyme inducer		dermatology	dandruff|eczema
clinafloxacin	Phase 3	bacterial DNA gyrase inhibitor
clindamycin	Launched	protein synthesis inhibitor		infectious disease	respiratory tract infections|pneumonia|skin infections|gynecologic infections|intra-abdominal infections|bacterial septicemia|bone and joint infections
clindamycin-palmitate	Launched	bacterial 50S ribosomal subunit inhibitor		infectious disease	intra-abdominal infections|skin infections|pneumonia|peritonitis|gynecologic infections
clindamycin-phosphate	Launched	protein synthesis inhibitor		obstetrics/gynecology	bacterial vaginosis
clinofibrate	Launched	lipase clearing factor inhibitor	LPL	endocrinology	hypertriglyceridemia
clioquinol	Withdrawn	chelating agent	OPRK1
clobazam	Launched	GABA benzodiazepine site receptor agonist	GABRA1|GABRA2|GABRA3|GABRA4|GABRA5|GABRA6|GABRB1|GABRB2|GABRB3|GABRD|GABRE|GABRG1|GABRG2|GABRG3|GABRP|GABRQ	neurology/psychiatry	seizures
clobenpropit	Preclinical	histamine receptor antagonist	HRH1|HRH2|HRH3|HRH4
clobetasol-propionate	Launched	glucocorticoid receptor agonist	NR3C1|PLA2G1B	dermatology	corticosteroid-responsive dermatoses
clobetasone-butyrate	Launched	corticosteroid agonist	NR3C1	dermatology	eczema|psoriasis|dermatitis
clobutinol	Withdrawn	antitussive
clocortolone-pivalate	Launched	steroid	NR3C1|PLA2G1B	dermatology	corticosteroid-responsive dermatoses
clodronic-acid	Launched	bone resorption inhibitor	SLC25A4|SLC25A5|SLC25A6	orthopedics|endocrinology|hematologic malignancy	osteoporosis|hyperparathyroidism|hypercalcemia|multiple myeloma
clofarabine	Launched	ribonucleotide reductase inhibitor	POLA1|POLD1|POLE|RRM1|RRM2|RRM2B	hematologic malignancy	acute lymphoblastic leukemia (ALL)
clofazimine	Launched	GK0582 inhibitor		infectious disease	leprosy
clofedanol	Launched	histamine receptor antagonist	HRH1	pulmonary	cough suppressant
clofibrate	Launched	PPAR receptor agonist	LPL|PPARA	endocrinology|cardiology	hyperlipidemia|cholesterol
clofibric-acid	Launched	PPAR receptor agonist	PPARA
clofilium	Phase 2	potassium channel blocker	KCNA5|KCNH1
clofoctol	Launched	protein synthesis inhibitor		infectious disease	gram-positive bacterial infections
clomesone	Phase 1	DNA inhibitor
clomethiazole	Launched	GABA receptor antagonist|GABA receptor modulator	GABRA1	neurology/psychiatry	Parkinson's Disease|sedative|muscle relaxant
clomifene	Launched	estrogen receptor antagonist	ESR1	obstetrics/gynecology	infertility
clomipramine	Launched	serotonin transporter (SERT) inhibitor	GSTP1|HTR2A|HTR2B|HTR2C|SLC6A2|SLC6A3|SLC6A4	neurology/psychiatry	obsessive compulsive disorder (OCD)
clonazepam	Launched	GABA benzodiazepine site receptor agonist	GABRA1|GABRA2|GABRA3|GABRA4|GABRA5|GABRA6|GABRB1|GABRB2|GABRB3|GABRD|GABRE|GABRG1|GABRG2|GABRG3|GABRP|GABRQ|TSPO	neurology/psychiatry	seizures|panic disorders
clonidine	Launched	adrenergic receptor agonist	ADRA1A|ADRA1B|ADRA1D|ADRA2A|ADRA2B|ADRA2C	cardiology|neurology/psychiatry	hypertension|attention-deficit/hyperactivity disorder (ADHD)
clonixin-lysinate	Launched	cyclooxygenase inhibitor		neurology/psychiatry	pain relief
clopamide	Launched	sodium/chloride cotransporter inhibitor		cardiology	hypertension
cloperastine	Launched	antitussive		pulmonary	cough suppressant
clopidogrel	Launched	purinergic receptor antagonist	P2RY12	cardiology|neurology/psychiatry	myocardial infarction|stroke|peripheral artery disease (PAD)|acute coronary syndrome (ACS)
clopidol	Launched			infectious disease	coccidiosis
cloprostenol-(+/-)	Launched	prostaglandin receptor agonist	PTGDR|PTGER1|PTGER3|PTGFR|TBXA2R
cloranolol	Launched	adrenergic receptor antagonist	ADRB1|ADRB2|ADRB3
clorgiline	Phase 2	monoamine oxidase inhibitor	MAOA
clorotepine	Launched	dopamine receptor antagonist|adrenergic receptor antagonist	ADRA1A|ADRA1B|ADRA1D|DRD2|HRH1|HTR2C|HTR6	neurology/psychiatry	psychosis
clorprenaline	Launched	adrenergic receptor agonist	ADRB1|ADRB2	pulmonary	asthma
clorsulon	Launched	glycolysis inhibitor		infectious disease	gastrointestinal roundworms|lungworms|liver flukes|lice|mites
closantel	Launched	chitinase inhibitor|NFkB pathway inhibitor		infectious disease	liver flukes
clotiapine	Launched			neurology/psychiatry	psychosis
clotrimazole	Launched	cytochrome P450 inhibitor|imidazoline receptor ligand	CYP3A4|KCNN4|NR1I2|NR1I3|TRPM2|TRPM4|TRPM8	infectious disease	vulvovaginal candidiasis|oropharyngeal candidiasis
cloxacillin	Launched	bacterial cell wall synthesis inhibitor		infectious disease	gram-positive bacterial infections
cloxyquin	Preclinical	potassium channel activator	KCNK18
clozapine	Launched	dopamine receptor antagonist|serotonin receptor antagonist	ADRA1A|ADRA1B|ADRA1D|ADRA2A|ADRA2B|ADRA2C|CALY|CHRM1|CHRM2|CHRM3|CHRM4|CHRM5|DRD1|DRD2|DRD3|DRD4|DRD5|HRH1|HRH4|HTR1A|HTR1B|HTR1D|HTR1E|HTR1F|HTR2A|HTR2B|HTR2C|HTR3A|HTR5A|HTR6|HTR7	neurology/psychiatry	schizophrenia
CL316243	Phase 2	adrenergic receptor agonist	ADRB3|UCP1|UCP2|UCP3
CMPD-1	Preclinical	p38 MAPK inhibitor	GNRHR|MAPK14
CNQX	Phase 1	glutamate receptor antagonist	GRIA1|GRIA2|GRIA3|GRIA4
CNX-2006	Preclinical	EGFR inhibitor	EGFR
CNX-774	Preclinical	Bruton's tyrosine kinase (BTK) inhibitor	BTK
CO-101244	Preclinical	glutamate receptor antagonist	GRIN2B
co-102862	Phase 1		SCN4A|SCN9A
cobicistat	Launched	cytochrome P450 inhibitor	CYP3A4|CYP3A43|CYP3A5|CYP3A7	infectious disease	human immunodeficiency virus (HIV-1)
cobimetinib	Launched	MEK inhibitor		oncology	melanoma
coenzyme-a	Launched		ACAT2|CRAT|CS|DBI|HMGCR|KAT2A|KAT2B|KAT5
coenzyme-i	Phase 2		AASS|ACADS|ADH1A|ADH1B|ADH1C|ADH4|ADH5|ADH7|AKR1B1|AKR1C1|AKR1C2|AKR1C3|AKR1C4|ALDH1A1|ALDH1A2|ALDH1A3|ALDH1B1|ALDH2|ALDH3A1|ALDH3A2|ALDH3B1|ALDH3B2|ALDH4A1|ALDH5A1|ALDH6A1|ALDH7A1|ALDH9A1|AMT|BDH1|BLVRA|BLVRB|CDO1|CYB5R3|CYP17A1|CYP4A11|DHCR7|DHFR|DLAT|DLD|EHHADH|GAPDH|GAPDHS|GLUD1|GLUD2|GPD1|GSR|H6PD|HADH|HADHA|HIBADH|HMGCR|HMOX1|HMOX2|HPGD|HSD11B1|HSD11B2|HSD17B1|HSD17B10|HSD17B2|HSD17B3|HSD17…
coenzyme-q10	Launched
colchicine	Launched	microtubule inhibitor	GLRA1|GLRA2|TUBA1A|TUBA1B|TUBA1C|TUBA3C|TUBA3D|TUBA3E|TUBA4A|TUBB|TUBB1|TUBB2A|TUBB2B|TUBB3|TUBB4A|TUBB4B|TUBB6|TUBB8	rheumatology|endocrinology	gout|fever
colesevalam	Preclinical
colforsin	Phase 2	adenylyl cyclase activator	ADCY2|ADCY5
colforsin-daproate	Launched	adenylyl cyclase activator
colfosceril-palmitate	Launched	pulmonary surfactant		pulmonary	respiratory distress syndrome (RDS)
colistimethate	Launched	bacterial permeability inducer		infectious disease	gram-negative bacterial infections
colistin	Launched	bacterial permeability inducer		infectious disease	gram-negative bacterial infections
colistin-b-sulfate	Launched	bacterial permeability inducer		infectious disease	gram-negative bacterial infections
colistin-sulfate	Launched	bacterial permeability inducer		infectious disease	gram-negative bacterial infections
combretastatin-A-4	Phase 2	tubulin polymerization inhibitor
compound-w	Preclinical	beta-secretase inhibitor	BACE1
compound-401	Preclinical	DNA dependent protein kinase inhibitor	MTOR|PRKDC
compound-58112	Preclinical
conivaptan	Launched	vasopressin receptor antagonist	AVPR1A|AVPR2	endocrinology	hyponatremia
copanlisib	Launched	PI3K inhibitor	PIK3CA|PIK3CB|PIK3CD|PIK3CG	hematologic malignancy	follicular lymphoma
copper-histidine	Phase 3		HAL|HARS|HDC|SLC15A3|SLC15A4|SLC38A3|SLC38A5
COR-170	Preclinical	cannabinoid receptor inverse agonist	CNR2
cordycepin	Phase 1/Phase 2	DNA inhibitor
corosolic-acid	Phase 2	PKC inhibitor|protein tyrosine kinase inhibitor	HSD11B1|PTPN1
corticosterone	Preclinical	mineralocorticoid receptor agonist	HSD11B1|NCOA1|NR3C2
cortisone	Launched	glucocorticoid receptor agonist	NR3C1	gastroenterology|rheumatology|dermatology	ulcerative colitis|rheumatoid arthritis|psoriasis|joint inflammation|eczema
cortisone-acetate	Launched	glucocorticoid receptor agonist	NR3C1	pulmonary|rheumatology|allergy|dermatology|ophthalmology|gastroenterology|infectious disease	asthma|rheumatoid arthritis|urticaria|osteoarthritis|psoriasis|allergic rhinitis|conjunctivitis|ulcerative colitis|meningitis
cortodoxone	Phase 3	androgen receptor antagonist	AR
costunolide	Preclinical	telomerase inhibitor
cot-inhibitor-1	Preclinical	MAPK-interacting kinase inhibitor	MAP3K8
cot-inhibitor-2	Preclinical	MAPK-interacting kinase inhibitor	MAP3K8
cotinine	Phase 2	nicotine metabolite
coumarin	Launched	vitamin K antagonist	CA1|CA12|CA14|CA2|CA4|CA6|CA9|CYP2A6	gastroenterology|pulmonary	ulcerative colitis|asthma|celiac disease
coumophos	Preclinical	cholinesterase inhibitor
CP-316819	Preclinical	glycogen phosphorylase inhibitor	PYGL
CP-339818	Preclinical	potassium channel blocker	KCNA3
CP-376395	Phase 1	corticosteroid releasing factor receptor antagonist	CRHR1
CP-471474	Preclinical	matrix metalloprotease inhibitor	MMP1|MMP13|MMP2|MMP3|MMP9
CP-532623	Phase 1	cholesteryl ester transfer protein inhibitor	CETP
CP-640186	Preclinical	acetyl-CoA carboxylase inhibitor	ACACA|ACACB
CP-673451	Preclinical	PDGFR tyrosine kinase receptor inhibitor	KIT|PDGFRA|PDGFRB
CP-724714	Phase 2	EGFR inhibitor|protein tyrosine kinase inhibitor	ERBB2
CP-775146	Preclinical	PPAR receptor agonist	PPARA
CP-91149	Preclinical	glycogen phosphorylase inhibitor	PYGL
CP-93129	Preclinical	serotonin receptor agonist	HTR1A
CP-94253	Preclinical	serotonin receptor agonist	HTR1B
CP-945,598	Phase 3	cannabinoid receptor antagonist	CNR1
CP-99994	Phase 2	tachykinin antagonist	TACR1
CPA-inhibitor	Preclinical	carboxypeptidase inhibitor	CPA1|CPA2
CPCCOEt	Preclinical	glutamate receptor antagonist	GRM1
CPI-0610	Phase 1	bromodomain inhibitor	BRD4
CPI-1189	Phase 2	tumor necrosis factor release inhibitor	TNF
CPI-169	Preclinical	histone lysine methyltransferase inhibitor	EZH2
CPI-203	Preclinical	bromodomain inhibitor	BRD4
CPI-360	Preclinical	histone lysine methyltransferase inhibitor	EZH2
CPI-613	Phase 2	pyruvate dehydrogenase inhibitor	PDHA1
CPP	Phase 2	glutamate receptor antagonist	GRIN1|GRIN2A|GRIN2B|GRIN2C|GRIN2D
CPSI-1306-(+/-)	Preclinical	macrophage migration inhibiting factor inhibitor	MIF
creatine	Launched		CKB|CKM|CKMT1A|CKMT2|GAMT|SLC6A8
creatinine	Preclinical
creatinol-phosphate	Launched
crenolanib	Phase 2	PDGFR tyrosine kinase receptor inhibitor	CSF1R|FLT3|KIT|PDGFRA|PDGFRB
cresol	Launched
cresopirine	Preclinical
cridanimod	Launched	progesterone receptor agonist	PGR
crisaborole	Phase 3	phosphodiesterase inhibitor	PDE4B
crizotinib	Launched	ALK tyrosine kinase receptor inhibitor	ALK|MET	oncology	non-small cell lung cancer (NSCLC)
crizotinib-(S)	Preclinical	MTH1 inhibitor	NUDT1
croconazole	Launched	bacterial cell wall synthesis inhibitor
cromakalim	Phase 2		KCNJ8
cromoglicic-acid	Launched	immunosuppressant	KCNMA1|S100P	pulmonary|ophthalmology|allergy|gastroenterology	asthma|conjunctivitis|urticaria|ulcerative colitis
crotamiton	Launched	antipruritic		infectious disease	scabies
CRT0044876	Preclinical
cryptotanshinone	Preclinical	acetylcholinesterase inhibitor|STAT inhibitor	STAT3
crystal-violet	Launched	other antibiotic
CR8-(R)	Preclinical	CDK inhibitor	CCNA2
CS-110266	Preclinical	dopamine receptor agonist	SLC6A3
CS-917	Phase 2	fructose biphosphate inhibitor	FBP1
CT-7758	Phase 2	integrin antagonist	ITGA4
CTEP	Preclinical	glutamate receptor antagonist	GRM5
CTS-1027	Phase 2	metalloproteinase inhibitor	MMP1|MMP13|MMP2|MMP3|MMP9
CTS21166	Phase 1	beta-secretase inhibitor	BACE1
CU-CPT-4a	Preclinical	toll-like receptor inhibitor	TLR3
CU-T12-9	Preclinical	toll-like receptor agonist	TLR1|TLR2
CUDC-101	Phase 1	EGFR inhibitor	EGFR|ERBB2
CUDC-427	Phase 1	apoptosis inhibitor	XIAP
CUDC-907	Phase 2	PI3K inhibitor	HDAC2|PIK3R1
CUR-61414	Phase 1	smoothened receptor antagonist	DHH|IHH|SMO
curcumin	Launched	cyclooxygenase inhibitor|histone acetyltransferase inhibitor|lipoxygenase inhibitor|NFkB pathway inhibitor	APP|CA1|CA12|CA14|CA2|CA4|CA6|CA9|CYP3A4|DNMT3B|EP300|MMP13|MMP9|NOS2|PTGS1|PTGS2|XDH
curcumol	Phase 1	JAK inhibitor	JAK1|JAK2|JAK3
cutamesine	Phase 2	sigma receptor agonist	SIGMAR1
CV-1808	Preclinical	adenosine receptor agonist	ADORA2A
CVT-10216	Phase 1	aldehyde dehydrogenase inhibitor	ALDH2
CW-008	Preclinical	PKA activator	PRKACA
CX-4945	Phase 1/Phase 2	casein kinase inhibitor	CSNK2A1|CSNK2A2|DAPK3|HIPK3
CX-516	Phase 2/Phase 3	glutamate receptor modulator
CX-5461	Phase 1	RNA polymerase inhibitor
cyacetacide	Preclinical
cyamemazine	Launched	serotonin receptor antagonist	HTR1A|HTR2A|HTR2C|HTR7	neurology/psychiatry	schizophrenia|anxiety
cyanocobalamin	Launched	methylmalonyl CoA mutase stimulant|vitamin B	MMAA|MMACHC|MTHFR|MTR|MTRR|MUT	hematology|infectious disease|gastroenterology	anemia|fish tapeworm infestation|celiac disease
cyanopindolol	Phase 2	adrenergic receptor antagonist	ADRB1|HTR1A|HTR1D
cyclamic-acid	Preclinical
cyclandelate	Launched	calcium channel blocker	CACNA2D1|CES1	cardiology|rheumatology	claudication|arteriosclerosis|Raynaud's disease
cyclic-AMP	Preclinical		CNGA3|HCN2|PRKAR1A|PRKAR2B|TRPM7
cyclizine	Launched	histamine receptor modulator	HRH1|SULT1E1	gastroenterology|neurology/psychiatry	nausea|vomiting|vertigo|motion sickness
cyclobenzaprine	Launched	adrenergic receptor agonist|serotonin receptor agonist	HTR2A	neurology/psychiatry	spasms
cyclocreatine	Phase 1	creatine kinase substrate
cyclocytidine	Preclinical	DNA synthesis inhibitor|RNA synthesis inhibitor
cycloheximide	Preclinical	protein synthesis inhibitor	RPL3
cyclopenthiazide	Launched	thiazide diuretic		cardiology	hypertension|congestive heart failure
cyclopentolate	Launched	acetylcholine receptor antagonist	CHRM1	ophthalmology	mydriasis|cycloplegia
cyclophosphamide	Launched	DNA alkylating agent	CYP2A6|CYP2B6|CYP2C18|CYP2C19|CYP2C8|CYP2C9|CYP2D6|CYP3A4|CYP3A5|CYP3A7	hematologic malignancy|oncology	Hodgkin's lymphoma|small lymphocytic lymphoma (SLL)|breast cancer|neuroblastoma|Burkitt's lymphoma|multiple myeloma|chronic lymphocytic leukemia (CLL)|acute myeloid leukemia (AML)|acute lymphoblastic leukemia (ALL)|chronic myeloid leukemia (CML)|true histiocytic lymphoma (THL)|retinoblastoma|ovarian cancer
cyclopiazonic-acid	Preclinical	ATPase inhibitor	ATP2A1
cycloserine-(d)	Launched	bacterial cell wall synthesis inhibitor	GRIN1	infectious disease	tuberculosis
cyclosporin-a	Launched	calcineurin inhibitor	PPP3CA	rheumatology|dermatology	rheumatoid arthritis|psoriasis
cyclosporine	Launched	calcineurin inhibitor	ABCB11|CAMLG|FPR1|PPIA|PPIF|PPP3R2|SLC10A1|SLCO1B1|SLCO1B3	transplant|rheumatology|dermatology	organ rejection|rheumatoid arthritis|psoriasis
cyclothiazide	Launched	glutamate receptor modulator	CA1|CA2|CA4|FXYD2|GRIA1|GRIA2|GRIA3|GRIA4|SLC12A3	cardiology	hypertension
cyclovalone	Launched	breast cancer resistance protein inhibitor	ABCG2	gastroenterology	bile stimulation
cyclovirobuxin-d	Preclinical	calcium channel modulator
CYC116	Phase 1	Aurora kinase inhibitor	AURKA|AURKB|KDR
CYM-50260	Preclinical	sphingosine 1 phosphate receptor agonist	S1PR4
CYM-50358	Preclinical	sphingosine 1-phosphate receptor antagonist	S1PR4
CYM-50769	Preclinical	neuropeptide receptor antagonist	NPBWR1
CYM-5442	Preclinical	sphingosine 1 phosphate receptor agonist	S1PR1
CYM-5520	Preclinical	sphingosine 1 phosphate receptor agonist	S1PR2
CYM-5541	Preclinical	sphingosine 1 phosphate receptor agonist	S1PR3
cypermethrin	Launched
cyproheptadine	Launched	histamine receptor antagonist	ADRA1A|ADRA1B|ADRA1D|CHRM1|CHRM2|CHRM3|HRH1|HTR2A|HTR2C|HTR6|HTR7	allergy|otolaryngology|ophthalmology|dermatology	allergic rhinitis|vasomotor rhinitis|conjunctivitis|urticaria|dermatographism
cyproterone	Launched	androgen receptor antagonist	AR	oncology	prostate cancer
cyproterone-acetate	Launched	androgen receptor antagonist	ADORA1|AR	oncology	prostate cancer
cyromazine	Launched
cysteamine	Launched	tissue transglutaminase inhibitor	NPY2R|SST	metabolism	cystinosis
CYT-997	Phase 2	tubulin polymerization inhibitor	TUBB
cytarabine	Launched	ribonucleotide reductase inhibitor	POLA1|POLB|POLD1|POLE	hematologic malignancy	acute lymphoblastic leukemia (ALL)|chronic lymphocytic leukemia (CLL)|acute myeloid leukemia (AML)|non-Hodgkin lymphoma (NHL)
cytisine	Launched	acetylcholine receptor agonist	CHRNA2|CHRNA3|CHRNA4|CHRNA6|CHRNA7|CHRNB2|CHRNB4	neurology/psychiatry	nicotinism
cytochalasin-b	Phase 2	microtubule inhibitor	ACTB
cytochlor	Phase 1
cyt387	Phase 3		JAK1|JAK2|JAK3
CY208-243	Phase 2	dopamine receptor agonist	CALY
CZC-54252	Preclinical	leucine rich repeat kinase inhibitor	LRRK2
CZC24832	Preclinical	PI3K inhibitor	PIK3CG
C106	Phase 3
C11-Acetate	Phase 3		ABAT|ACE|AKR1C3|CA2|CELA1|ESR2|FFAR2|FFAR3|HPRT1|LTA4H|MMP12|NOS1|NOS3|PLA2G1B|PTPN1|SOD1|TXN
C34	Preclinical	toll-like receptor inhibitor	TLR4
C646	Preclinical	histone acetyltransferase inhibitor	EP300
D-(+)-maltose	Preclinical		AMY2B|MGAM
D-alpha-tocopheryl-succinate	Launched
D-delta-Tocopherol	Launched
D-limonene	Phase 1
D-Phenylalanine	Preclinical	enkephalinase inhibitor	CCBL1|CRH|HCAR3
D-Serine	Launched	glutamate receptor agonist	GLRA1|GRIN1|GRIN2A|GRIN2B|GRIN2C|GRIN2D|SERPINB3
D-4476	Preclinical	TGF beta receptor inhibitor	CSNK1A1|CSNK1D|TGFB1
D-64131	Preclinical	microtubule inhibitor	TUBB
D-7193	Phase 2
DAA-1106	Preclinical	benzodiazepine receptor agonist	TSPO
dabigatran	Launched	thrombin inhibitor	F2	neurology/psychiatry|hematology	stroke|systemic embolism|pulmonary embolism (PE)|deep vein thrombosis (DVT)
dabigatran-etexilate	Launched	thrombin inhibitor	F2	neurology/psychiatry|hematology	stroke|systemic embolism|pulmonary embolism (PE)|deep vein thrombosis (DVT)
dabrafenib	Launched	RAF inhibitor	BRAF|LIMK1|NEK11|RAF1|SIK1	oncology	melanoma
dacarbazine	Launched	DNA alkylating agent	PGD|POLA2	oncology|hematologic malignancy	melanoma|Hodgkin's lymphoma
dacinostat	Phase 1	HDAC inhibitor	HDAC1|HDAC2|HDAC3|HDAC4|HDAC5|HDAC6|HDAC7|HDAC8|HDAC9
daclatasvir	Launched	HCV inhibitor		infectious disease	hepatitis C
dacomitinib	Phase 3	EGFR inhibitor	EGFR|ERBB2|ERBB4
dactinomycin	Launched	RNA polymerase inhibitor	POLR2A	oncology	testicular carcinoma|Wilm's tumor|rhabdomyosarcoma|Ewing's sarcoma|gestational trophoblastic disease (GTD)
daidzein	Phase 2	estrogen receptor agonist	ESRRA|ESRRB|ESRRG|TRPC5
dalargin	Phase 2	opioid receptor agonist	OPRM1
dalbavancin	Launched	bacterial cell wall synthesis inhibitor	PNLIP	infectious disease	skin infections
dalcetrapib	Phase 3	cholesteryl ester transfer protein inhibitor	CETP
dalfampridine	Launched	potassium channel blocker	KCNA1|KCNA10|KCNA2|KCNA3|KCNA4|KCNA5|KCNA6|KCNA7|KCNB1|KCNB2|KCNC1|KCNC2|KCNC3|KCNC4|KCND1|KCND2|KCND3|KCNF1|KCNG1|KCNG2|KCNG3|KCNG4|KCNH1|KCNH2|KCNH3|KCNH4|KCNH5|KCNH6|KCNH7|KCNH8|KCNJ13|KCNJ5|KCNQ1|KCNQ2|KCNQ3|KCNQ4|KCNQ5|KCNS1|KCNS2|KCNS3|KCNV1|KCNV2	neurology/psychiatry	multiple sclerosis
daltroban	Phase 3	thromboxane receptor antagonist	TBXA2R
daminozide	Preclinical	KDM2A inhibitor	KDM2A|KDM7A|PHF8
danazol	Launched	estrogen receptor antagonist|progesterone receptor agonist	AR|CCL2|ESR1|GNRHR|GNRHR2|PGR	obstetrics/gynecology|cardiology	endometriosis|angioedema
danegaptide	Phase 2	gap junction modulator
danirixin	Phase 2	CC chemokine receptor antagonist	CXCR2
danofloxacin	Launched	bacterial DNA gyrase inhibitor		pulmonary	bovine respiratory disease (BRD)
danoprevir	Phase 2	HCV inhibitor
dantrolene	Launched	calcium channel blocker	RYR1|RYR3	neurology/psychiatry|endocrinology	spasms|malignant hyperthermia (MH)
dantron	Withdrawn	laxative
danusertib	Phase 2	Aurora kinase inhibitor|growth factor receptor inhibitor	AURKA|AURKB|AURKC|FGFR1|NTRK1|RET|SLK
dapagliflozin	Launched	sodium/glucose cotransporter inhibitor	SLC5A1|SLC5A2	endocrinology	diabetes mellitus
daphnetin	Preclinical	protein kinase inhibitor
dapiprazole	Launched	adrenergic receptor antagonist	ADRA1A|ADRA1B|ADRA1D	ophthalmology	mydriasis
dapivirine	Phase 3	non-nucleoside reverse transcriptase inhibitor	CYP3A4|CYP3A5
dapoxetine	Launched	selective serotonin reuptake inhibitor (SSRI)	HTR1A|HTR1B|HTR2C|SLC6A4	urology	premature ejaculation (PE)
daprodustat	Phase 3	hypoxia inducible factor inhibitor	EGLN1
dapsone	Launched	bacterial antifolate	DHFR	dermatology|infectious disease	dermatitis herpetiformis (DH)|leprosy
DAPT	Preclinical	gamma secretase inhibitor
daptomycin	Launched	bacterial cell wall synthesis inhibitor		infectious disease	skin infections|endocarditis
darapladib	Phase 3	phospholipase inhibitor	PLA2G7
darglitazone	Phase 2	PPAR receptor antagonist	PPARG
darifenacin	Launched	acetylcholine receptor antagonist	CHRM1|CHRM2|CHRM3|CHRM4|CHRM5	urology	urinary incontinence
darunavir	Launched	HIV protease inhibitor	CYP3A4	infectious disease	human immunodeficiency virus (HIV-1)
darusentan	Phase 3	endothelin receptor antagonist	EDNRA
dasabuvir	Launched	HCV inhibitor		infectious disease	hepatitis C
dasatinib	Launched	Bcr-Abl kinase inhibitor|ephrin inhibitor|KIT inhibitor|PDGFR tyrosine kinase receptor inhibitor|src inhibitor|tyrosine kinase inhibitor	ABL1|ABL2|BLK|EPHA2|FGR|FRK|FYN|HCK|KIT|LCK|LYN|PDGFRB|SRC|SRMS|STAT5B|YES1	hematologic malignancy	chronic myeloid leukemia (CML)|acute lymphoblastic leukemia (ALL)
DAU-5884	Preclinical	acetylcholine receptor antagonist	CHRM3
daucosterol	Phase 2	apoptosis stimulant
daunorubicin	Launched	RNA synthesis inhibitor|topoisomerase inhibitor	TOP2A|TOP2B	hematologic malignancy	acute myeloid leukemia (AML)|acute lymphoblastic leukemia (ALL)
dazmegrel	Phase 2	thromboxane synthase inhibitor	TBXAS1
dazoxiben	Phase 2	thromboxane synthase inhibitor	TBXAS1
DBeQ	Preclinical	ATPase inhibitor	CASP3
DBPR108	Phase 1	dipeptidyl peptidase inhibitor	DPP4
DC-260126	Preclinical	free fatty acid receptor antagonist	FFAR1
DCC-2618	Phase 1	PDGFR tyrosine kinase receptor inhibitor|KIT inhibitor	KIT|PDGFRA
DCEBIO	Preclinical	potassium channel activator	KCNN2|KCNN3|KCNN4
DCPIB	Preclinical	chloride channel blocker|gap junction modulator|glutamate inhibitor	SLC1A2
DDR1-IN-1	Preclinical	discoidin domain receptor inhibitor	DDR1|DDR2
debrisoquin	Launched	adrenergic neuron blocker	SLC6A2	cardiology	hypertension
decamethonium	Launched	acetylcholine receptor agonist	ACHE|CHRNA2	neurology/psychiatry	muscle relaxant
decamethoxine	Phase 2	antiseptic
decernotinib	Phase 2/Phase 3	JAK inhibitor	JAK3
decitabine	Launched	DNA methyltransferase inhibitor	DNMT1|DNMT3A	hematologic malignancy|hematology	myelodysplastic diseases (MDS)|anemia|chronic myeloid leukemia (CML)
decoquinate	Launched	antiprotozoal agent		infectious disease	coccidiosis
defactinib	Phase 2	focal adhesion kinase inhibitor	PTK2
deferasirox	Launched	chelating agent	CYP3A4	hematology	transfusional hemosiderosis|thalassemia|iron overload
deferiprone	Launched	chelating agent	UGT1A6	hematology	transfusional hemosiderosis|thalassemia|iron overload
deferoxamine-mesylate	Launched	chelating agent		hematology	acute iron intoxication|iron overload
deflazacort	Launched	glucocorticoid receptor agonist	NR3C1	rheumatology	joint inflammation
deforolimus	Phase 3	mTOR inhibitor	MTOR
degarelix	Launched	gonadotropin releasing factor hormone receptor antagonist	GNRHR	oncology	prostate cancer
dehydroacetic-acid	Preclinical
dehydrocholate	Preclinical
dehydrocholate-acid	Preclinical
dehydrocorydaline	Phase 3	acetylcholinesterase inhibitor	ACHE
dehydroepiandrosterone	Launched	protein synthesis stimulant	ESR1|ESR2|G6PD|GABRA1|GABRA2|GABRA3|GABRA4|GABRA5|GABRA6|GABRB1|GABRB2|GABRB3|GABRD|GABRE|GABRG1|GABRG2|GABRG3|GABRP|GABRQ|GRIN1|GRIN2A|GRIN2B|GRIN2C|GRIN2D|GRIN3A|GRIN3B|HSD17B1|NR1I2|NR1I3|PPARA|SIGMAR1|SULT2A1|SULT2B1
dehydroepiandrosterone-sulfate	Launched	androgen receptor agonist|estrogen receptor agonist	AR|ESR1|ESR2	endocrinology	menopause
delamanid	Launched	bacterial cell wall synthesis inhibitor		infectious disease	tuberculosis
delanzomib	Phase 1/Phase 2	proteasome inhibitor	CMA1|CTSG|CYP3A4|ELANE
delapril	Launched	angiotensin converting enzyme inhibitor	ACE	cardiology	hypertension
delavirdine	Launched	non-nucleoside reverse transcriptase inhibitor	CYP3A4	infectious disease	human immunodeficiency virus (HIV-1)
delivert	Launched	angiotensin receptor agonist	AGTR1|AGTR2
delphinidin	Phase 2	membrane permeability inhibitor	GLO1
delta-Tocotrienol	Phase 1	HMGCR inhibitor	HMGCR
deltarasin	Preclinical	phosphodiesterase inhibitor	KRAS
demecarium	Launched	acetylcholinesterase inhibitor	ACHE|BCHE	ophthalmology	intraocular pressure|glaucoma
demeclocycline	Launched	bacterial 30S ribosomal subunit inhibitor		endocrinology|infectious disease|ophthalmology|urology	fever|respiratory tract infections|psittacosis|trachoma|conjunctivitis|urethritis|chancroid|cholera|syphilis|listeria|anthrax|actinomycosis|tularemia|brucellosis
denatonium-benzoate	Preclinical
denotivir	Launched	antiviral		infectious disease	virus herpes simplex (HSV)|skin infections
deoxyarbutin	Preclinical	tyrosinase inhibitor
deoxycholic-acid	Launched	biliverdin reductase A activator|G protein-coupled receptor agonist	EFTUD1|FPR1|GPBAR1	endocrinology	submental fat
deoxycorticosterone-acetate	Preclinical	progestogen hormone	NR3C2
deoxyepinephrine	Preclinical	adrenergic receptor agonist|dopamine receptor agonist	ADRA1A|DRD1|DRD2
deptropine	Preclinical	histamine receptor antagonist	HRH1
dequalinium	Launched	PKC inhibitor	KCNN1|KCNN3
deracoxib	Launched	cyclooxygenase inhibitor	PTGS2	rheumatology	osteoarthritis
deserpidine	Launched	angiotensin converting enzyme inhibitor	ACE|SLC18A2	cardiology	hypertension
desipramine	Launched	tricyclic antidepressant	ADRA1A|ADRA1B|ADRA1D|ADRA2A|ADRA2B|ADRA2C|ADRB1|ADRB2|CHRM1|CHRM2|CHRM3|CHRM4|CHRM5|DRD2|HRH1|HTR1A|HTR2A|HTR2C|SLC6A2|SLC6A4|SMPD1	neurology/psychiatry	depression
deslanoside	Launched	Na/K-ATPase inhibitor	ATP1A1|ATP1A2|ATP1A3|ATP1A4|ATP1B1|ATP1B2|ATP1B3|FXYD2	cardiology	congestive heart failure|cardiac arrythmia
desloratadine	Launched	histamine receptor antagonist	HRH1	allergy	allergic rhinitis|urticaria
desmethylclozapine	Phase 2	acetylcholine receptor agonist	HTR2C
desmopressin-acetate	Launched	vasopressin receptor agonist	AVPR1A|AVPR1B|AVPR2|OXTR	endocrinology|urology	central diabetes insipidus|nocturnal enuresis
desogestrel	Launched	progesterone receptor agonist	ESR1|PGR	endocrinology	contraceptive
desonide	Launched	glucocorticoid receptor agonist	NR3C1|PLA2G1B	gastroenterology	Crohn's disease
desoximetasone	Launched	glucocorticoid receptor agonist	NR3C1|PLA2G1B	dermatology	corticosteroid-responsive dermatoses
desoxycorticosterone-pivalate	Launched	corticosteroid agonist	NR3C2	endocrinology	Addison's disease
desoxycortone	Preclinical	mineralocorticoid receptor agonist	NR3C1|NR3C2
desoxypeganine	Phase 1	acetylcholinesterase inhibitor|monoamine oxidase inhibitor	ACHE
desvenlafaxine	Launched	serotonin�norepinephrine reuptake inhibitor (SNRI)	SLC6A2|SLC6A3|SLC6A4	neurology/psychiatry	depression
detomidine	Launched	adrenergic receptor agonist	ADRA2A	neurology/psychiatry	sedative
dexamethasone	Launched	glucocorticoid receptor agonist	ANXA1|NOS2|NR0B1|NR3C1|NR3C2	endocrinology|rheumatology|allergy|gastroenterology|hematology|neurology/psychiatry|dermatology	hypercalcemia|rheumatoid arthritis|psoriatic arthritis|osteoarthritis|allergic rhinitis|ulcerative colitis|anemia|multiple sclerosis|enteritis|lupus|dermatitis herpetiformis (DH)|nephrotic syndrome|psoriasis
dexamethasone-acetate	Launched	glucocorticoid receptor agonist		endocrinology|rheumatology|allergy|gastroenterology|hematology|neurology/psychiatry|dermatology	hypercalcemia|rheumatoid arthritis|psoriatic arthritis|osteoarthritis|allergic rhinitis|ulcerative colitis|anemia|multiple sclerosis|enteritis|lupus|dermatitis herpetiformis (DH)|nephrotic syndrome|psoriasis
dexamethasone-sodium-phosphate	Launched	glucocorticoid receptor agonist	NR3C1	endocrinology|rheumatology|allergy|gastroenterology|hematology|neurology/psychiatry|dermatology	hypercalcemia|rheumatoid arthritis|psoriatic arthritis|osteoarthritis|allergic rhinitis|ulcerative colitis|anemia|multiple sclerosis|enteritis|lupus|dermatitis herpetiformis (DH)|nephrotic syndrome|psoriasis
dexchlorpheniramine	Launched	histamine receptor antagonist		allergy|cardiology	allergic conjunctivitis|allergic rhinitis|urticaria|angioedema
dexfenfluramine	Withdrawn	serotonin receptor agonist	HTR2C|SLC6A4
dexfosfoserine	Preclinical	membrane integrity inhibitor	CFTR|GRM4|GRM6|GRM7|GRM8|KCNC4|PDPK1|PIM1|PRKACA|PRKCQ|PYGL|PYGM|REG1A|RHO|SERPINB3|SMAD2|TAOK2
dexlansoprazole	Launched	ATPase inhibitor	ATP4A|ATP4B	gastroenterology	gastroesophageal reflux disease (GERD)|erosive esophagitis (EE)
dexloxiglumide	Phase 3	CCK receptor antagonist	CCKAR
dexmedetomidine	Launched	adrenergic receptor agonist	ADRA2A|ADRA2B|ADRA2C
dexniguldipine	Phase 2	calmodulin antagonist	ADORA3
dexpanthenol	Launched			gastroenterology	paralytic ileus
dexrazoxane	Launched	chelating agent|topoisomerase inhibitor	TOP2A|TOP2B	cardiology	cardiomyopathy
dextran	Launched			hematology|critical care	thrombosis|hypovolemia
dextroamphetamine	Launched	monoamine oxidase inhibitor	ADRA1A|ADRA1B|SLC18A2|SLC6A2|SLC6A3|TAAR1	neurology/psychiatry	attention-deficit/hyperactivity disorder (ADHD)|narcolepsy
dextromethorphan	Launched	glutamate receptor antagonist|sigma receptor agonist	CHRNA2|CHRNA3|CHRNA4|CHRNA7|CHRNB2|CHRNB4|CYBA|CYBB|GRIN3A|NCF1|NCF2|NCF4|OPRD1|OPRK1|OPRM1|PGRMC1|RAC1|RAC2|SIGMAR1|SLC6A2|SLC6A4	pulmonary	cough suppressant
dextrose	Launched			endocrinology	hypoglycemia
DFB	Preclinical	glutamate receptor agonist	GRM5
DG-172	Preclinical	PPAR receptor inverse agonist	PPARD
DH-97	Preclinical	melatonin receptor antagonist	MTNR1B
DHBP	Preclinical	ryanodine receptor blocker
diacerein	Launched	interleukin inhibitor	IL1B	rheumatology	osteoarthritis
diacetamate	Preclinical
diadenosine-tetraphosphate	Phase 1	adenosine kinase inhibitor	P2RY13|P2RY2
dianhydrogalactitol	Phase 1	DNA alkylating agent
diarylpropionitrile	Preclinical	estrogen receptor agonist	ESR2
diatrizoic-acid	Launched			radiology	contrast agent
diaveridine	Launched	dihydrofolate reductase inhibitor
diazepam	Launched	benzodiazepine receptor agonist	ADRA1A|GABRA1|GABRA2|GABRA3|GABRA4|GABRA5|GABRA6|GABRB1|GABRB2|GABRB3|GABRD|GABRE|GABRG1|GABRG2|GABRG3|GABRP|GABRQ|GABRR1|GABRR2|GABRR3|TSPO	neurology/psychiatry	generalized anxiety disorder (GAD)|abstinence from alcohol|hallucinosis|tremors
diazooxonorleucine	Phase 2	glutamate receptor antagonist
diazoxide	Launched	potassium channel activator	ATP1A1|CA1|CA2|KCNJ11|KCNJ8|KCNMA1|SLC12A3	endocrinology	hypoglycemia
dibekacin	Launched	bacterial 30S ribosomal subunit inhibitor		infectious disease	gram-negative bacterial infections
dibenzepine	Preclinical	norepinephrine reputake inhibitor
dibenzothiophene	Preclinical
dibutyl-phthalate	Preclinical		TRPA1
dichlorisone-acetate	Phase 2
dichloroacetate	Phase 3	pyruvate dehydrogenase kinase inhibitor	PDK1
dichlorophen	Launched	anticestodal agent
dichlorvos	Launched	acetylcholinesterase inhibitor
diclazuril	Launched	antiprotozoal agent		infectious disease	equine protozoal myeloencephalitis (EPM)
diclofenac	Launched	cyclooxygenase inhibitor	AKR1C3|ALOX5|ASIC1|ASIC3|KCNQ2|KCNQ3|PLA2G2A|PPARG|PTGS1|PTGS2|SCN4A	rheumatology|neurology/psychiatry	rheumatoid arthritis|osteoarthritis|migraine headache
diclofenamide	Launched	carbonic anhydrase inhibitor	CA1|CA12|CA2|CA4|CA7	ophthalmology|neurology/psychiatry	glaucoma|epilepsy
diclofensine	Phase 3	dopamine reuptake inhibitor	DRD1|MAOA|MAOB
dicloralurea	Preclinical
dicloxacillin	Launched	bacterial cell wall synthesis inhibitor		infectious disease	gram-positive bacterial infections
dicoumarol	Launched	NADPH inhibitor	CRYZ|NQO1|VKORC1	hematology	deep vein thrombosis (DVT)
dicyclohexylamine	Preclinical
dicycloverine	Launched	acetylcholine receptor antagonist	CHRM1|CHRM2|CHRM3	gastroenterology	irritable bowel syndrome
didanosine	Launched	nucleoside reverse transcriptase inhibitor	PNP	infectious disease	human immunodeficiency virus (HIV-1)
dideoxyadenosine	Phase 1	nucleoside reverse transcriptase inhibitor
didox	Launched	ribonucleotide reductase inhibitor	RRM1	oncology	breast cancer
dienestrol	Launched	estrogen receptor agonist	ESR1	endocrinology	menopause
dienogest	Launched	progesterone receptor agonist	PGR	endocrinology|obstetrics/gynecology	contraceptive|endometriosis
diethylcarbamazine	Launched	lipoxygenase inhibitor	ALOX5|PTGS1	infectious disease	filariasis
diethylstilbestrol	Withdrawn	estrogen receptor agonist	ESR1|ESR2|ESRRB|ESRRG
diethyltoluamide	Launched	ionotropic receptor IR40a activator		dermatology	sunscreen lotion
difenpiramide	Launched	cyclooxygenase inhibitor|prostaglandin inhibitor
diflorasone-diacetate	Launched	glucocorticoid receptor agonist	NR3C1	dermatology	corticosteroid-responsive dermatoses
difloxacin	Launched	bacterial DNA gyrase inhibitor		infectious disease	skin infections|urinary tract infections
diflunisal	Launched	prostanoid receptor antagonist	PTGS1|PTGS2	rheumatology	rheumatoid arthritis|osteoarthritis
difluprednate	Launched	glucocorticoid receptor agonist	NR3C1	ophthalmology	endogenous uveitis
diftalone	Launched	cyclooxygenase inhibitor		endocrinology	thyroiditis
digitoxigenin	Preclinical	ATPase inhibitor	ATP1A1
digitoxin	Launched	ATPase inhibitor	ATP1A1
digoxigenin	Preclinical	steroid
digoxin	Launched	ATPase inhibitor	ATP1A1	cardiology	congestive heart failure|atrial fibrillation (AF)
dihomo-gamma-linolenic-acid	Phase 2	prostanoid receptor agonist	PTGS1|PTGS2
dihydrexidine	Phase 2	dopamine receptor agonist	DRD1|DRD2|DRD3|DRD4|DRD5
dihydroartemisinin	Launched	antimalarial agent		infectious disease	malaria
dihydroergocristine	Launched	adrenergic receptor antagonist|prolactin inhibitor	ADRA1A|ADRB1|DRD1|DRD2|DRD3|DRD4|DRD5|HTR1A|HTR2A|HTR3A|HTR4|HTR5A|HTR6|HTR7
dihydroergotamine	Launched	serotonin receptor agonist	ADRA2A|DRD2|HTR1B|HTR1D|HTR1E|HTR1F|HTR2B|HTR7	neurology/psychiatry	migraine headache
dihydromyricetin	Preclinical
dihydrostreptomycin	Withdrawn	bacterial 30S ribosomal subunit inhibitor
dihydrotachysterol	Launched	vitamin analog	VDR	orthopedics|endocrinology	rickets|hypocalcemia|osteomalacia
dihydrotestosterone	Launched	androgen receptor agonist	AR|HSD17B1	neurology/psychiatry|endocrinology	tetany|hypoparathyroidism
dihydroxyacetone	Launched			dermatology	skin protectant
dihydroxyphenylglycine	Preclinical	glutamate receptor agonist	GRM1|GRM5
diiodothyropropionic-acid	Phase 2	thyroid hormone stimulant
dilazep	Launched	adenosine reuptake inhibitor	SLC29A1
diloxanide	Launched	protein synthesis inhibitor		infectious disease	amebiasis
diltiazem	Launched	calcium channel blocker	CACNA1C|CACNA1S|CACNA2D1|CACNG1|HTR3A|KCNA5	cardiology	hypertension|angina pectoris
dimaprit	Preclinical	histamine receptor agonist	HRH2|HRH3|HRH4
dimemorfan	Launched	sigma receptor agonist	SIGMAR1	pulmonary	cough suppressant
dimenhydrinate	Launched	histamine receptor antagonist	HRH1	neurology/psychiatry|gastroenterology	motion sickness|nausea|vomiting
dimercaprol	Launched	chelating agent		neurology/psychiatry	metal toxicity
dimercaptosuccinic-acid	Launched	chelating agent	DNMT1	neurology/psychiatry	metal toxicity
dimesna	Phase 3	tubulin polymerization inhibitor
dimethadione	Preclinical	oxazolidine antiepileptic
dimethicone	Launched			dermatology	cosmetic
dimethindene-(S)-(+)	Preclinical	acetylcholine receptor antagonist	HRH1
dimethisoquin	Launched	local anesthetic		neurology/psychiatry	local anesthetic
dimethyl-fumarate	Launched	nuclear factor erythroid derived|like (NRF2) activator	KEAP1	neurology/psychiatry	multiple sclerosis
dimethyl-isosorbide	Preclinical	cosmetic moisturizer
dimetindene	Launched	histamine receptor antagonist|cholinergic receptor antagonist	CHRM2|HRH1	allergy	allergic rhinitis
dimetridazole	Launched	bacterial DNA inhibitor
diminazene-aceturate	Phase 3	angiotensin converting enzyme activator	AOC1|PRDX5|PRSS1
dimpylate	Launched	acetylcholinesterase inhibitor	ACHE
dinaciclib	Phase 3	CDK inhibitor	CDK1|CDK2|CDK5|CDK9
dinitolmide	Launched			infectious disease	coccidiosis
dinoprost	Launched	prostacyclin analog	PTGDR|PTGDR2|PTGER1|PTGER2|PTGER3|PTGER4|PTGFR|PTGIR|TBXA2R	obstetrics/gynecology	labor induction
dinoprostone	Withdrawn	prostanoid receptor agonist	CATSPER1|CATSPER2|CATSPER3|CATSPER4|PTGDR|PTGDR2|PTGER1|PTGER2|PTGER3|PTGER4|PTGFR|TBXA2R
dioscin	Preclinical	apoptosis stimulant	CXCR3
diosgenin	Preclinical	steroid
diosmetin	Launched	aryl hydrocarbon receptor agonist	CYP1B1	dermatology	cosmetic
diosmin	Launched	aryl hydrocarbon receptor agonist|capillary stabilizing agent	AHR	cardiology|hematology|dermatology	chronic venous insufficiency (CVI)|edema|deep vein thrombosis (DVT)|statis dermatitis|heavy leg syndrome
dioxybenzone	Preclinical	topical sunscreen agent
dipeptamin	Launched
diperodon	Preclinical	local anesthetic
diphemanil	Launched	acetylcholine receptor antagonist	CHRM3	neurology/psychiatry	spasms
diphencyprone	Phase 2	immunostimulant
diphenhydramine	Launched	histamine receptor antagonist	HRH1	neurology/psychiatry	headache
diphenidol	Launched	acetylcholine receptor agonist	CHRM1|CHRM2|CHRM3|CHRM4	neurology/psychiatry	vertigo
diphenyleneiodonium	Preclinical	nitric oxide synthase inhibitor	NOS2|NOS3
diphenylguanidine	Preclinical
diphenylpyraline	Launched	dopamine uptake inhibitor	HRH1|SLC6A3	allergy	allergic rhinitis
dipivefrine	Launched	adrenergic receptor agonist	ACHE|ADRA1A|ADRA2A|ADRB2|BCHE	ophthalmology	glaucoma|intraocular pressure
dipraglurant	Phase 2	glutamate receptor negative allosteric modulator	GRM5
DIPT	Launched	dopamine reuptake inhibitor|serotonin reuptake inhibitor	HTR1A|HTR2A|HTR2C
dipyridamole	Launched	phosphodiesterase inhibitor	ADA|PDE10A|PDE1A|PDE1B|PDE1C|PDE2A|PDE3A|PDE3B|PDE4A|PDE4B|PDE4C|PDE4D|PDE5A|PDE6A|PDE6B|PDE6C|PDE6D|PDE6G|PDE6H|PDE7A|PDE7B|PDE8A|PDE8B|PDE9A|SLC29A1	cardiology	coronary artery disease (CAD)|peripheral artery disease (PAD)|hypertension
dipyrocetyl	Launched	chelating agent		endocrinology|neurology/psychiatry	fever|pain relief
dirithromycin	Launched	bacterial 50S ribosomal subunit inhibitor		pulmonary	bronchitis
diroximel-fumarate	Phase 3	anti-inflammatory agent
disodium sebacate	Phase 1		HBA1|HBB
disopyramide	Launched	sodium channel blocker	CHRM1|CHRM2|CHRM3|KCND2|KCND3|KCNH2|SCN5A	cardiology	ventricular tachycardia (VT)|ventricular arrhythmias
disulfiram	Launched	aldehyde dehydrogenase inhibitor|DNA methyltransferase inhibitor|TRPV agonist	ALDH2|DBH	neurology/psychiatry	abstinence from alcohol
dithranol	Launched	DNA synthesis inhibitor		dermatology	psoriasis
ditiocarb-sodium-trihydrate	Phase 3	immunostimulant	CA1|CA2|CA4
ditolylguanidine	Preclinical	sigma receptor agonist	GRIN1|GRIN2A|GRIN2B|SIGMAR1
divalproex-sodium	Launched	benzodiazepine receptor agonist	ALDH5A1	neurology/psychiatry	epilepsy|seizures
dixanthogen	Preclinical
dizocilpine-(+)	Preclinical	glutamate receptor antagonist	GRIN1|GRIN2A|GRIN2B|GRIN2C|GRIN2D
dizocilpine-(-)	Phase 1	glutamate receptor antagonist
DMAB-anabaseine	Preclinical	adrenergic receptor agonist	CHRNA7
DMeOB	Preclinical		GRM5
DMH1	Preclinical	ALK tyrosine kinase receptor inhibitor	ACVR1
DMH4	Preclinical	VEGFR inhibitor	KDR
DMNB	Preclinical	DNA dependent protein kinase inhibitor
DMP-543	Phase 2	acetylcholine release enhancer
DMP-777	Phase 2	elastase inhibitor	MPO
DMPS	Phase 1	chelating agent
DMSO	Preclinical	control vehicle
DNQX	Preclinical	glutamate receptor antagonist	GRIA1|GRIA2|GRIK1|GRIN1|GRIN2A|GRIN2B
dobutamine	Launched	adrenergic receptor agonist	ADRB1|ADRB2	cardiology	congestive heart failure
docebenone	Phase 2	lipoxygenase inhibitor	ALOX5
docetaxel	Launched	tubulin polymerization inhibitor	BCL2|MAP2|MAP4|MAPT|NR1I2|TUBB|TUBB1	oncology	breast cancer|non-small cell lung cancer (NSCLC)|prostate cancer|gastric adenocarcinoma|head and neck squamous cell carcinoma (HNSCC)
doconexent	Launched	PPAR receptor agonist	FFAR1|PTGS1|PTGS2
doconexent-ethyl-ester	Launched	omega 3 fatty acid stimulant
docosanol	Launched	lipase clearing factor inhibitor	TLR7	dental	cold sore
docusate	Launched	laxative		gastroenterology	constipation
dodecyl-sulfate	Preclinical		LYZ
dofequidar	Phase 3	MRP inhibitor|P glycoprotein inhibitor	ABCB1
dofetilide	Withdrawn	potassium channel blocker	KCNH1|KCNH2|KCNJ12|KCNK2
dolasetron	Launched	serotonin receptor antagonist	HTR3A	gastroenterology	nausea|vomiting
dolastatin-10	Phase 2	tubulin polymerization inhibitor	TUBB
dolutegravir	Launched	HIV integrase inhibitor	CYP3A4|CYP3A5|CYP3A7|POU2F2|UGT1A1	infectious disease	human immunodeficiency virus (HIV-1)
domiphen	Preclinical
domperidone	Launched	dopamine receptor antagonist	DRD2|DRD3	infectious disease	fescue toxicosis
donepezil	Launched	acetylcholinesterase inhibitor	ACHE|HTR2A	neurology/psychiatry	Alzheimer's disease
donitriptan	Phase 2	serotonin receptor agonist	HTR1A|HTR1B|HTR1D|HTR1E|HTR1F|HTR2A|HTR5A|HTR6
dopamine	Launched	dopamine receptor agonist	DBH|DRD1|DRD2|DRD3|DRD4|DRD5|HTR1A|HTR7|SLC6A2|SLC6A3|SLC6A4	cardiology|neurology/psychiatry	ventricular arrhythmias|depression|headache|tremors
doramapimod	Phase 2	p38 MAPK inhibitor	MAPK11|MAPK12|MAPK13|MAPK14
doramectin	Launched			infectious disease	gastrointestinal roundworms
doripenem	Launched	bacterial cell wall synthesis inhibitor	DPEP1	infectious disease	intra-abdominal infections|urinary tract infections|pyelonephritis
dorsomorphin	Preclinical	AMPK inhibitor	ACVR1|BMPR1A|BMPR1B|EPHA2|FKBP1A|FLT1|FLT3|KDR|LCK|MKNK1|PRKAA1|RPS6KA1|SRC
dorzolamide	Launched	carbonic anhydrase inhibitor	CA1|CA12|CA14|CA2|CA4|CA7	ophthalmology	intraocular pressure|glaucoma
dosulepin	Launched	norepinephrine reuptake inhibitor|serotonin�norepinephrine reuptake inhibitor (SNRI)|tricyclic antidepressant	CHRM1|CHRM2|CHRM3|CHRM4|CHRM5|HRH1|SLC6A2|SLC6A4	neurology/psychiatry	depression
dovitinib	Phase 3	EGFR inhibitor|FGFR inhibitor|FLT3 inhibitor|PDGFR tyrosine kinase receptor inhibitor|VEGFR inhibitor	CSF1R|EGFR|FGFR1|FGFR2|FGFR3|FLT1|FLT3|FLT4|INSR|KDR|KIT|PDGFRA|PDGFRB
doxapram	Launched	potassium channel blocker	KCNK3|KCNK9	pulmonary|neurology/psychiatry	respiratory depression|central nervous system depression|acute hypercapnia (AHC)
doxazosin	Launched	adrenergic receptor antagonist	ADRA1A|ADRA1B|ADRA1D|KCNH2|KCNH6|KCNH7	urology|cardiology	benign prostatic hyperplasia (BPH)|hypertension
doxepin	Launched	histamine receptor antagonist	ADRA1A|ADRA1B|ADRA1D|ADRA2A|ADRA2B|ADRA2C|CHRM1|CHRM2|CHRM3|CHRM4|CHRM5|DRD2|HRH1|HRH2|HRH4|HTR1A|HTR2A|HTR2B|HTR2C|HTR6|KCNH2|SLC6A2|SLC6A4	neurology/psychiatry	depression|anxiety
doxercalciferol	Launched	vitamin D receptor agonist	VDR	nephrology|endocrinology	chronic kidney disease (CKD)|hyperparathyroidism
doxifluridine	Launched	thymidylate synthase inhibitor	TYMS	oncology	colorectal cancer
doxofylline	Launched	adenosine receptor antagonist	ADORA1|PDE4A|PDE4B|PDE4C|PDE4D	pulmonary	asthma
doxorubicin	Launched	topoisomerase inhibitor	TOP2A	hematologic malignancy|oncology	acute lymphoblastic leukemia (ALL)|acute myeloid leukemia (AML)|Wilm's tumor|breast cancer|ovarian cancer|Hodgkin's lymphoma|bladder cancer|multiple myeloma
doxycycline	Launched	metalloproteinase inhibitor	MMP8	dental	periodontitis
doxycycline-hyclate	Launched	bacterial 30S ribosomal subunit inhibitor		dental	periodontitis
doxylamine	Launched	histamine receptor antagonist	CHRM1|HRH1	neurology/psychiatry	sedative
DPC-681	Phase 1	HIV protease inhibitor
DPCPX	Phase 1	adenosine receptor antagonist	ADORA1|ADORA2A|ADORA2B|ADORA3
DPI-201106	Phase 2	sodium channel activator	ADRB2
DPO-1	Preclinical	potassium channel blocker	KCNA5
DPPE	Phase 3	histamine receptor antagonist	ABCB1|HRH1
DQP-1105	Preclinical	glutamate receptor antagonist	GRIN2C|GRIN2D
DR-2313	Preclinical	PARP inhibitor	PARP1|PARP3
DR-4485	Preclinical	serotonin receptor antagonist	HTR7
DRF053-(R)	Preclinical	CDK inhibitor	CSNK1A1
drofenine	Launched			neurology/psychiatry	spasms
droloxifene	Phase 3	selective estrogen receptor modulator (SERM)	ESR1
dromostanolone-propionate	Launched	androgen receptor modulator	AR	oncology	breast cancer
dronedarone	Launched	adrenergic receptor antagonist	ADRA1A|ADRA1B|ADRA1D|ADRA2A|ADRA2B|ADRA2C|ADRB1|CACNA1C|CACNA1D|CACNA1F|CACNA1S|CACNB1|CACNB2|CACNB3|CACNB4|KCNA5|KCNH2|KCNK2|SCN1A	cardiology	atrial fibrillation (AF)
droperidol	Launched	dopamine receptor antagonist	ADRA1A|DRD2|DRD3|DRD4|HTR2A	gastroenterology	nausea|vomiting
dropropizine	Launched	antitussive		pulmonary	cough suppressant
drospirenone	Launched	mineralocorticoid receptor antagonist	AR|NR3C2|PGR	endocrinology	contraceptive
drotaverine	Launched	phosphodiesterase inhibitor	CACNA1C|PDE4A	obstetrics/gynecology	labor induction
droxicam	Launched	cyclooxygenase inhibitor	PTGS1	rheumatology	rheumatoid arthritis|osteoarthritis
droxidopa	Launched	norepinephrine precursor	ADRA1A|ADRA1B|ADRA1D|ADRA2A|ADRA2B|ADRA2C|ADRB1|ADRB2|ADRB3|PAH	cardiology|neurology/psychiatry	hypertension|Parkinson's Disease
droxinostat	Preclinical	HDAC inhibitor	HDAC6|HDAC8
DSR-6434	Preclinical	toll-like receptor agonist	TLR7
DS2-(806622)	Preclinical
DU-728	Phase 1	structural glycoprotein antagonist	ITGA2B|ITGB3
duloxetine	Launched	norepinephrine reuptake inhibitor|serotonin�norepinephrine reuptake inhibitor (SNRI)	HTR2A|HTR2C|HTR6|SLC6A2|SLC6A3|SLC6A4	neurology/psychiatry	depression|generalized anxiety disorder (GAD)|muscle pain|peripheral neuropathy
DUP-697	Phase 1	cyclooxygenase inhibitor	PTGS2
dutasteride	Launched	5 alpha reductase inhibitor	SRD5A1|SRD5A2	urology	benign prostatic hyperplasia (BPH)
DVD-111	Phase 2
dyclonine	Launched	sodium channel blocker	SCN10A|SCN5A	neurology/psychiatry	local anesthetic
dydrogesterone	Launched	progesterone receptor agonist	PGR	obstetrics/gynecology	infertility
dynasore	Preclinical	dynamin inhibitor	DNM1|DNM1L|DNM2
dynole-34-2	Preclinical	dynamin inhibitor	DNM1
dyphylline	Launched	adenosine receptor antagonist|phosphodiesterase inhibitor	ADORA1|ADORA2A|PDE3A|PDE4A|PDE4B|PDE4C|PDE4D|PDE7A|PDE7B	pulmonary	asthma|bronchitis|emphysema
DY131	Preclinical	estrogen-related receptor agonist	ESRRB|ESRRG
D609	Preclinical	phospholipase inhibitor
E-2012	Phase 1	gamma secretase modulator	APH1A|APH1B|PSENEN
E-4031	Phase 1	potassium channel blocker	KCNH1|KCNH2
E-64	Preclinical	cysteine protease inhibitor|calpain inhibitor	CTSS
eact	Preclinical	calcium-activated chloride channel inhibitor	ANO1
EB-47	Preclinical	PARP inhibitor	PARP1
ebastine	Launched	histamine receptor antagonist	CYP3A4|HRH1	allergy	allergic rhinitis|urticaria
EBPC	Preclinical	aldose reductase inhibitor	AKR1B1
ebrotidine	Withdrawn	histamine receptor antagonist	HRH2
ebselen	Phase 2/Phase 3	cyclooxygenase inhibitor|glutathione peroxidase agonist|H+/K+-ATPase inhibitor|nitric oxide synthase inhibitor	ALB
EC-144	Preclinical	HSP inhibitor	HSP90AA1|HSP90AB1
EC-23	Preclinical	retinoid receptor agonist	RARA|RARB|RARG
ecabapide	Phase 3
ecabet	Launched	gastrin inhibitor|urease inhibitor	NOXO1	ophthalmology	dry eye syndrome
ecamsule-triethanolamine	Launched			dermatology	skin protectant|sunscreen lotion
echinomycin	Phase 2	DNA intercalating agent
econazole	Launched	lanosterol demethylase inhibitor|sterol demethylase inhibitor	CYP51A1|NPY1R|NPY2R|TRPM2|TRPV5	infectious disease	tinea pedis|tinea cruris|tinea corporis|tinea versicolor|cutaneous candidiasis
ectoine-zwitterion	Preclinical
edaglitazone	Phase 2	PPAR receptor agonist	PPARG
edaravone	Launched	nootropic agent	BCL2	neurology/psychiatry	stroke
edelfosine	Phase 2	phospholipase inhibitor
editol	Preclinical
edoxaban	Launched	coagulation factor inhibitor	F10	neurology/psychiatry|hematology|cardiology	stroke|pulmonary embolism (PE)|systemic embolism|deep vein thrombosis (DVT)|atrial fibrillation (AF)
edoxudine	Launched	DNA directed DNA polymerase inhibitor		infectious disease	virus herpes simplex (HSV)
edrophonium	Launched	acetylcholinesterase inhibitor	ACHE|BCHE	neurology/psychiatry	myasthenia gravis
EDTMP	Preclinical	chelating agent
EED226	Preclinical	polycomb protein inhibitor	EED
efaproxiral	Phase 3	haemoglobin oxygen release stimulant	HBA1|HBB
efaroxan	Phase 2	adrenergic receptor antagonist	ADORA2A
efatutazone	Phase 2	PPAR receptor agonist	PPARG
efavirenz	Launched	HIV protease inhibitor	CYP1A2|CYP2B6|CYP2C19|CYP2C9|CYP2D6|CYP3A4	infectious disease	human immunodeficiency virus (HIV-1)
efinaconazole	Launched	lanosterol demethylase inhibitor	CYP51A1	infectious disease	onychomycosis
eflornithine	Launched	ornithine decarboxylase inhibitor	ARG2|ODC1	dermatology	facial hair reduction
efloxate	Preclinical	vasodilator
efonidipine-monoethanolate	Launched	L-type calcium channel blocker|T-type calcium channel blocker	CACNA1C|CACNA1G
EGF816	Phase 2	EGFR inhibitor	EGFR
eglumetad	Phase 2	glutamate receptor agonist	GRM2|GRM3|GRM6|GRM8
EG00229	Preclinical	neuropilin receptor antagonist	NRP1
EHop-016	Preclinical	Ras GTPase inhibitor	RAC1|RAC3
EIPA	Preclinical	transient receptor potential polycystic inhibitor|sodium/hydrogen exchanger inhibitor	ADRA2A|ASIC1|PKD2L1
EIT-hydrobromide	Preclinical	nitric oxide synthase inhibitor	NOS2|NOS3
EI1	Preclinical	histone lysine methyltransferase inhibitor	EZH2
elacridar	Phase 1	P glycoprotein inhibitor	ABCB1
elactocin	Phase 1	exportin antagonist	XPO1
elafibranor	Phase 3	PPAR receptor agonist	PPARA|PPARD
elagolix	Phase 3	gonadotropin releasing factor hormone receptor antagonist	GNRHR
elbasvir	Launched	HCV inhibitor		infectious disease	hepatitis C
elemene	Phase 2	VEGFR inhibitor
elesclomol	Phase 3	oxidative stress inducer	HSPA1A
eletriptan	Launched	serotonin receptor agonist	HTR1A|HTR1B|HTR1D|HTR1E|HTR1F|HTR2B|HTR7	neurology/psychiatry	migraine headache
eliglustat	Launched	Glycosyl transferase inhibitor	UGCG	hematology	Gaucher disease|Gaucher disease
elinogrel	Phase 2	purinergic receptor antagonist	P2RY12
eliprodil	Phase 3	glutamate receptor antagonist	GRIN1|GRIN2B
ellagic-acid	Phase 2	glutathione transferase inhibitor|non-nucleoside reverse transcriptase inhibitor	CA1|CA12|CA14|CA2|CA3|CA4|CA5A|CA5B|CA6|CA7|CA9|CSNK2A1|GSK3B|PRKACA|PRKCA|PRKCB|SQLE|SYK
ELN-441958	Preclinical	bradykinin receptor antagonist	BDKRB1
eltanolone	Phase 3	membrane integrity inhibitor	GABRA1|GABRB2|GABRG2
eltoprazine	Phase 2	serotonin receptor agonist	HTR1A|HTR1B
eltrombopag	Launched	thrombopoietin receptor agonist	MPL	hematology|infectious disease	anemia|hepatitis C|thrombocytopenia
eluxadoline	Launched	opioid receptor modulator	OPRD1|OPRK1|OPRM1	gastroenterology	irritable bowel syndrome
elvitegravir	Launched	HIV integrase inhibitor		infectious disease	human immunodeficiency virus (HIV-1)
embelin	Preclinical	HCV inhibitor|XIAP inhibitor	XIAP
EMD-1214063	Phase 1	hepatocyte growth factor receptor inhibitor	MET
EMD-386088	Preclinical	serotonin receptor agonist	HTR6
EMD-53998	Phase 1	phosphodiesterase inhibitor	TNNC1
EMD-66684	Preclinical	angiotensin receptor antagonist	AGTR1
emedastine	Launched	histamine receptor antagonist	HRH1	ophthalmology	conjunctivitis
emetine	Phase 2	protein synthesis inhibitor	RPS2
emodin	Preclinical	11-beta hydroxysteroid dehydrogenase inhibitor	CSNK2A1
emorfazone	Launched	antiinflammatory agent|cyclooxygenase inhibitor		dental	mouth inflammation
emoxipin	Phase 2
empagliflozin	Launched	sodium/glucose cotransporter inhibitor	SLC5A1|SLC5A2	endocrinology	diabetes mellitus
emtricitabine	Launched	nucleoside reverse transcriptase inhibitor		infectious disease	human immunodeficiency virus (HIV-1)
enalapril	Launched	angiotensin converting enzyme inhibitor	ACE	cardiology	hypertension|congestive heart failure|left ventricular systolic dysfunction (LVSD)
enalaprilat	Launched	angiotensin converting enzyme inhibitor	ACE	cardiology	hypertension
enasidenib	Launched	isocitrate dehydrogenase inhibitor	IDH1	hematologic malignancy	acute myeloid leukemia (AML)
enbucrilate	Launched			dermatology	skin lacerations|tissue adhesive
enciprazine	Phase 3	GABA receptor modulator	GABRA1
endo-IWR-1	Preclinical	PARP inhibitor	TNKS|TNKS2
endoxifen	Phase 2	estrogen receptor antagonist	ESR1
enflurane	Launched	membrane permeability inhibitor	ATP2C1|ATP5D|GABRA1|GABRA2|GABRA3|GABRA4|GABRA5|GABRA6|GABRB1|GABRB2|GABRB3|GABRD|GABRE|GABRG1|GABRG2|GABRG3|GABRP|GABRQ|GLRA1|GLRB|GRIA1|KCNA1|KCNK10|KCNK18|KCNK2|KCNK3|KCNK9|KCNN4
enilconazole	Launched	sterol demethylase inhibitor	CYP19A1|CYP1A2|CYP2B6|CYP2C9|CYP2J2|CYP3A4|CYP3A5|NR1I2|PPARA|PTGER2	infectious disease	skin infections
eniluracil	Phase 3	dihydropyrimidine dehydrogenase inhibitor	AOX1|DPYD|XDH
enisamium-iodide	Launched
ENMD-2076	Phase 2	Aurora kinase inhibitor|FLT3 inhibitor|VEGFR inhibitor	AURKA|FLT3|KDR|PDGFRA|PTK2|SRC
enocitabine	Launched	DNA synthesis inhibitor	CMPK1|RRM1|TYMS
enoxacin	Launched	topoisomerase inhibitor	TOP2A	infectious disease	urinary tract infections|gonorrhea
enoximone	Launched	phosphodiesterase inhibitor	PDE3A	cardiology	congestive heart failure
enoxolone	Launched	gap junction modulator	HSD11B1	gastroenterology|otolaryngology	peptic ulcer disease (PUD)|common cold
enprofylline	Phase 3	phosphodiesterase inhibitor	ADORA1|ADORA2A|ADORA2B|ADORA3|PDE4A|PDE4B
enrofloxacin	Launched	bacterial DNA gyrase inhibitor		infectious disease	gram-negative bacterial infections|gram-negative bacterial infections
entacapone	Launched	catechol O methyltransferase inhibitor	COMT	neurology/psychiatry	Parkinson's Disease
entecavir	Launched	DNA replication inhibitor|nucleoside reverse transcriptase inhibitor		infectious disease	hepatitis B
entinostat	Phase 3	HDAC inhibitor	HDAC1|HDAC2|HDAC3|HDAC9
entrectinib	Phase 2	ALK tyrosine kinase receptor inhibitor|proto-oncogene tyrosine protein kinase inhibitor	ALK|NTRK1|NTRK2|NTRK3|ROS1
enzalutamide	Launched	androgen receptor antagonist	AR	oncology	prostate cancer
enzastaurin	Phase 3	PKC inhibitor	AKT1|GSK3B|PRKCA|PRKCB|PRKCD|PRKCG
EN460	Preclinical	endoplasmic reticulum oxidation inhibitor	ERO1A
EO-1428	Preclinical	p38 MAPK inhibitor	MAPK11|MAPK14
epacadostat	Phase 3	indoleamine 2,3-dioxygenase inhibitor	IDO1
epalrestat	Launched	aldose reductase inhibitor	AKR1B1	nephrology	diabetic nephropathy
eperezolid	Phase 1	bacterial 30S ribosomal subunit inhibitor
eperisone	Launched	acetylcholine receptor antagonist	CYP2J2	neurology/psychiatry	amyotrophic lateral sclerosis (ALS)|spasms|head injury|spinal injury
ephedrine	Launched	adrenergic receptor agonist	ACHE|ADRA1A|ADRB2|SLC18A2|SLC6A2	cardiology|pulmonary|neurology/psychiatry|endocrinology	hypotension|asthma|narcolepsy|obesity
ephedrine-(racemic)	Launched	adrenergic receptor agonist	ADRA1A|ADRA2A	cardiology|pulmonary|neurology/psychiatry|endocrinology	hypotension|asthma|narcolepsy|obesity
epiandrosterone	Preclinical	steroid	G6PD
epicatechin-gallate-(-)	Phase 2	bacterial DNA gyrase inhibitor	BACE1|FASN
epigallocatechin-gallate-(-)	Phase 2/Phase 3	bacterial DNA gyrase inhibitor	ELANE|EP300|FASN|KAT2B|MMP14|MMP2
epinastine	Launched	histamine receptor antagonist	ADRA1A|ADRA2A|HRH1|HRH2|HTR2A|HTR7	ophthalmology	conjunctivitis
epinephrine	Launched	adrenergic receptor agonist|neurotransmitter	ADRA1A|ADRA1B|ADRA1D|ADRA2A|ADRA2B|ADRA2C|ADRB1|ADRB2|ADRB3|PAH|TNF	cardiology|allergy|pulmonary	cardiac arrest|anaphylactic shock|asthma
epinephrine-(racemic)	Launched	carbonic anhydrase activator		cardiology|allergy|pulmonary	cardiac arrest|anaphylactic shock|asthma
epirizole	Launched	cyclooxygenase inhibitor	PTGS1|PTGS2	neurology/psychiatry	pain relief
epirubicin	Launched	topoisomerase inhibitor	CHD1|TOP2A	oncology	breast cancer
epitiostanol	Launched	androgen receptor agonist	AR
eplerenone	Launched	cytochrome P450 inhibitor	NR3C2	cardiology	congestive heart failure|hypertension
epomediol	Launched	cholesterol inhibitor	CYP7A1
epoprostenol	Launched	prostacyclin analog	P2RY12|PTGER1|PTGER4|PTGIR|PTGIS	cardiology	hypertension
epothilone-a	Preclinical	microtubule stabilizing agent
epothilone-b	Phase 3	microtubule stabilizing agent|tubulin polymerization inhibitor	TUBA1A|TUBA1B|TUBA1C|TUBA3C|TUBA4A|TUBA8|TUBB|TUBB1|TUBB3|TUBB4A|TUBB4B
epothilone-d	Phase 2	microtubule stabilizing agent|tubulin polymerization inhibitor	TUBA1A|TUBA1B|TUBA1C|TUBA3C|TUBA4A|TUBA8|TUBB|TUBB1|TUBB3|TUBB4A|TUBB4B
EPPTB	Preclinical	trace amine associated receptor antagonist	TAAR1
eprazinone	Launched	mucolytic agent		pulmonary	bronchospasm
eprinomectin	Launched	benzodiazepine receptor agonist		infectious disease	gastrointestinal roundworms|lungworms
eprobemide	Launched	monoamine oxidase inhibitor	MAOA	neurology/psychiatry	depression
eprodisate	Phase 3	antiamyloidogenic agent|amyloid protein inhibitor	SAA1
eprosartan	Launched	angiotensin receptor antagonist	AGTR1	cardiology	hypertension
eptifibatide	Launched	platelet aggregation inhibitor	ITGA2B|ITGB3	cardiology	acute coronary syndrome (ACS)|percutaneous coronary intervention (PCI)
EPZ-5676	Phase 1	histone lysine methyltransferase inhibitor	DOT1L
EPZ004777	Preclinical	histone lysine methyltransferase inhibitor	DOT1L
EPZ005687	Preclinical	histone lysine methyltransferase inhibitor	EZH2
EPZ011989	Preclinical	histone lysine methyltransferase inhibitor	EZH2
EPZ015666	Preclinical	protein arginine N-methyltransferase inhibitor	PRMT5
EPZ020411	Preclinical	protein arginine N-methyltransferase inhibitor	PRMT6
equilin	Preclinical	estrogen receptor agonist	HSD17B1
equol	Launched	estrogen receptor agonist	ESR1|ESR2
ER-27319	Preclinical	mediator release inhibitor|SYK inhibitor	SYK
ER-50891	Preclinical	retinoid receptor antagonist	RARA
erastin	Preclinical	ion channel antagonist	VDAC2
erbstatin-analog	Preclinical	EGFR inhibitor|tyrosine kinase inhibitor	EGFR
ercalcitriol	Phase 1	vitamin D receptor agonist	VDR
erdafitinib	Phase 2	FGFR inhibitor	FGFR1|FGFR2|FGFR3|FGFR4
erdosteine	Launched	mucolytic agent		pulmonary|infectious disease	bronchitis|cough suppressant|chronic obstructive pulmonary disease (COPD)|respiratory tract infections
ergocalciferol	Launched	vitamin analog	VDR	endocrinology|orthopedics	hypoparathyroidism|rickets|hypophosphatemia
ergonovine	Launched	adrenergic receptor agonist|serotonin receptor agonist	ADRA1A|HTR1E	hematology	postpartum hemorrhage (PPH)
ergosterol	Preclinical	vitamin D precursor
ergotamine	Launched	adrenergic receptor antagonist	ADRA1A|ADRA1B|ADRA1D|ADRA2A|ADRA2B|DRD1|DRD2|DRD5|HTR1A|HTR1B|HTR1D|HTR1E|HTR1F|HTR2A|HTR2B|HTR2C|HTR5A|HTR6|SLC6A2	neurology/psychiatry	migraine headache
ERK5-IN-1	Preclinical	MAP kinase inhibitor	MAPK7
erlotinib	Launched	EGFR inhibitor	EGFR|NR1I2	oncology	non-small cell lung cancer (NSCLC)|pancreatic cancer
ertapenem	Launched	bacterial cell wall synthesis inhibitor		infectious disease	intra-abdominal infections|skin infections|pneumonia|urinary tract infections|gynecologic infections|postpartum endomyometritis
erteberel	Phase 2	estrogen receptor agonist	ESR1|ESR2
ertugliflozin	Launched	sodium/glucose cotransporter inhibitor	SLC5A2	endocrinology	diabetes mellitus
erythritol	Launched
erythromycin	Launched	NFkB pathway inhibitor	MLNR	infectious disease	listeria|respiratory tract infections|skin infections|syphilis|amebiasis|pelvic inflammatory disease|chlamydia|diphtheria|erythrasma
erythromycin-estolate	Launched	bacterial 50S ribosomal subunit inhibitor	ABCB1|ALB|CYP3A4|CYP51A1|KCNH2|MLNR|SLC47A1	infectious disease	listeria|respiratory tract infections|skin infections|syphilis|amebiasis|pelvic inflammatory disease|chlamydia|diphtheria|erythrasma
erythromycin-ethylsuccinate	Launched	cytochrome P450 inhibitor|protein synthesis inhibitor	ABCB1|ALB|CYP3A4|CYP51A1|KCNH2|MLNR|SLC47A1	infectious disease	listeria|respiratory tract infections|skin infections|syphilis|amebiasis|pelvic inflammatory disease|chlamydia|diphtheria|erythrasma
erythrosine	Preclinical	coloring agent
esaprazole	Phase 2
escin	Launched	nitric oxide synthase stimulant		dermatology	varicose veins
escitalopram	Launched	selective serotonin reuptake inhibitor (SSRI)	ADRA1A|CHRM1|HRH1|SLC6A2|SLC6A3|SLC6A4	neurology/psychiatry	depression|generalized anxiety disorder (GAD)
esculin	Phase 1	antioxidant
[truncated: 4,135 more rows]
