# Supplementary material for: A COVID-19 Drug Repurposing Strategy through Quantitative Homological Similarities Using a Topological Data Analysis-Based Framework
Source: Pharmaceutics. 2021 Apr 2;13(4):488. doi: 10.3390/pharmaceutics13040488 (PMC8066156; doi:10.3390/pharmaceutics13040488)
Supplement: Supplementary file 1 [file pharmaceutics-13-00488-s001.zip › SupplementaryFile6_repurposing_samples_20180907.txt]

!Source	The Drug Repurposing Hub, Broad Institute
!URL	http://www.broadinstitute.org/repurposing
!File_date	9/7/2018
!Table_name	sample information
!API_available	We suggest using the available data API and/or custom web export function for additional annotation fields and database source information.
!Disclaimer	For research use only. Do not use the Repurposing Hub to make clinical treatment decisions. BROAD DOES NOT GUARANTEE OR WARRANT THE ACCURACY OF THE DATA WITHIN THE REPURPOSING HUB. RELIANCE ON THE REPURPOSING HUB IS AT THE USER'S SOLE RISK.
!Restrictions	The Drug Repurposing Hub data is provided for non-commercial use only.
!Citation	Please cite usage as: Corsello SM, et al. Nature Medicine. 2017 Apr 7;23(4):405-408. doi: 10.1038/nm.4306.
!Contact	repurposing@broadinstitute.org
broad_id	pert_iname	qc_incompatible	purity	vendor	catalog_no	vendor_name	expected_mass	smiles	InChIKey	pubchem_cid	deprecated_broad_id
BRD-K89787693-001-01-1	[sar9,met(o2)11]-substance-p	0		Tocris	1178	2-({5-amino-2-[({1-[6-amino-2-({[1-(2-amino-5-{[amino(imino)methyl]amino}pentanoyl)-2-pyrrolidinyl]carbonyl}amino)hexanoyl]-2-pyrrolidinyl}carbonyl)amino]-5-oxopentanoyl}amino)-N~1~-[13-(aminocarbonyl;)-1,4-dibenzyl-10-isobutyl-6-methyl-16,16-dioxido-2,5,	1,392.73	CC(C)C[C@H](NC(=O)CN(C)C(=O)[C@H](Cc1ccccc1)NC(=O)[C@H](Cc1ccccc1)NC(=O)[C@H](CCC(N)=O)NC(=O)[C@H](CCC(N)=O)NC(=O)[C@@H]1CCCN1C(=O)[C@H](CCCCN)NC(=O)[C@@H]1CCCN1C(=O)[C@@H](N)CCCNC(N)=N)C(=O)N[C@@H](CCS(C)(=O)=O)C(N)=O	OUPXSLGGCPUZJJ-SARDKLJWSA-N	163829
BRD-K88956297-003-01-9	1-((Z)-3-Chloroallyl)-1,3,5,7-tetraazaadamantan-1-ium	0	94.41	BidePharm	BD51690	1-((Z)-3-Chloroallyl)-1,3,5,7-tetraazaadamantan-1-ium chloride	215.106	Cl\C=C/C[N+]12CN3CN(CN(C3)C1)C2	LDLCEGCJYSDJLX-UPHRSURJSA-N	5846454
BRD-A86415025-050-01-0	1-(1,2-Diphenylethyl)piperidine-(+/-)	0	98.04	Tocris	360	(?)-1-(1,2-Diphenylethyl)piperidine maleate	265.183	C(C(N1CCCCC1)c1ccccc1)c1ccccc1	JQWJJJYHVHNXJH-UHFFFAOYSA-N	206666
BRD-A95802703-001-01-0	1-(2-chloro-5-methylphenoxy)-3-(isopropylamino)-2-propanol	0	92.38	Enamine	Z1672746675	1-(2-chloro-5-methylphenoxy)-3-(isopropylamino)-2-propanol	257.118	CC(C)NCC(O)COc1cc(C)ccc1Cl	NJEIOWSBPCZKTL-UHFFFAOYSA-N	20497006
BRD-K96055017-003-02-7	1-acetyl-4-methylpiperazine	0	90.28	Tocris	351	1-Acetyl-4-methylpiperazine hydrochloride	142.111	CN1CCN(CC1)C(C)=O	YSDBJKNOEWSFGA-UHFFFAOYSA-N	550758
BRD-K03273112-001-01-8	1-azakenpaullone	0	90.5	Selleck	S7193	1-Azakenpaullone	327.001	Brc1ccc2[nH]c-3c(CC(=O)Nc4cccnc-34)c2c1	NTSBZVCEIVPKBJ-UHFFFAOYSA-N	6538897
BRD-K89665618-003-02-5	1-deoxymannojirimycin	0	100	Tocris	1259	1-Deoxymannojirimycin hydrochloride	163.084	OC[C@H]1NC[C@@H](O)[C@@H](O)[C@@H]1O	LXBIFEVIBLOUGU-KVTDHHQDSA-N	72258
BRD-K70586315-001-02-4	1-EBIO	0	96.95	Tocris	1041	1-EBIO	162.079	CCn1c2ccccc2[nH]c1=O	CXUCKELNYMZTRT-UHFFFAOYSA-N	82320
BRD-K70586315-001-03-2	1-EBIO	0	96.47	Tocris	1041	1-EBIO	162.079	CCn1c2ccccc2[nH]c1=O	CXUCKELNYMZTRT-UHFFFAOYSA-N	82320
BRD-K08288352-001-03-6	1-ethyl-2-pyrrolidone	0	98.42	CombiBlocks	QA-6551	1-Ethyl-2-pyrrolidone	113.084	CCN1CCCC1=O	ZFPGARUNNKGOBB-UHFFFAOYSA-N	17595
BRD-K35114608-001-01-7	1-hexadecanal	0	0	DuPont	A001212276	palmitaldehyde	240.245	CCCCCCCCCCCCCCCC=O	NIOYUNMRJMEDGI-UHFFFAOYSA-N	984
BRD-K37203094-001-02-5	1-hexadecanol	1	0	Selleck	S4173	1-Hexadecanol	242.261	CCCCCCCCCCCCCCCCO	BXWNKGSJHAJOGX-UHFFFAOYSA-N	2682
BRD-K37203094-001-03-3	1-hexadecanol	1	0	Selleck	S4173	1-Hexadecanol	242.261	CCCCCCCCCCCCCCCCO	BXWNKGSJHAJOGX-UHFFFAOYSA-N	2682
BRD-K29542628-001-03-9	1-naphthyl-PP1	0	98.62	Tocris	3063	1-Naphthyl PP1	317.164	CC(C)(C)n1nc(-c2cccc3ccccc23)c2c(N)ncnc12	XSHQBIXMLULFEV-UHFFFAOYSA-N	4877
BRD-K29542628-001-04-7	1-naphthyl-PP1	0	96.3	Tocris	3063	1-Naphthyl PP1	317.164	CC(C)(C)n1nc(-c2cccc3ccccc23)c2c(N)ncnc12	XSHQBIXMLULFEV-UHFFFAOYSA-N	4877
BRD-K03083257-001-01-6	1-octacosanol	0	1.71	Acros	25813	1-Octacosanol, 90+%	410.449	CCCCCCCCCCCCCCCCCCCCCCCCCCCCO	CNNRPFQICPFDPO-UHFFFAOYSA-N	68406
BRD-K09338665-001-08-9	1-octanol	1	0	Enamine	Z104473500	1-octanol	130.136	CCCCCCCCO	KBPLFHHGFOOTCA-UHFFFAOYSA-N	957
BRD-K09338665-001-07-1	1-octanol	1	0	Enamine	Z104473500		130.136	CCCCCCCCO	KBPLFHHGFOOTCA-UHFFFAOYSA-N	957
BRD-K31491153-003-05-9	1-phenylbiguanide	0	95.79	Tocris	969	1-Phenylbiguanide hydrochloride	177.101	NC(=N)NC(=N)Nc1ccccc1	CUQCMXFWIMOWRP-UHFFFAOYSA-N	4780
BRD-K04603573-376-01-3	1,12-Besm	0	96.1	Tocris	500	N~1~,N~4~-bis[3-(ethylamino)propyl]-1,4-butanediamine tetrahydrochloride	258.278	CCNCCCNCCCCNCCCNCC	PGMIWVSHZMWSSI-UHFFFAOYSA-N	4283
BRD-K06817181-001-02-3	1,2,3,4,5,6-hexabromocyclohexane	0	0	Tocris	2291	1,2,3,4,5,6-Hexabromocyclohexane	551.557	BrC1C(Br)C(Br)C(Br)C(Br)C1Br	QFQZKISCBJKVHI-UHFFFAOYSA-N	74603
BRD-K41853443-001-02-9	1,3-dipropyl-8-phenylxanthine	0	97.89	Tocris	486	1,3-Dipropyl-8-phenylxanthine	312.159	CCCn1c2[nH]c(nc2c(=O)n(CCC)c1=O)-c1ccccc1	CLIGSMOZKDCDRZ-UHFFFAOYSA-N	128784
BRD-K22346679-001-06-3	1,4-butanediol	1	0	Sigma	68891	1,4-butanediol	90.068	OCCCCO	WERYXYBDKMZEQL-UHFFFAOYSA-N	8064
BRD-K53083666-001-01-0	1,5-dicaffeoylquinic-acid	0	0	AnalytiCon	NP-000244		516.127	O[C@@H]1C[C@@](C[C@@H](OC(=O)\C=C\c2ccc(O)c(O)c2)[C@@H]1O)(OC(=O)\C=C\c1ccc(O)c(O)c1)C(O)=O	YDDUMTOHNYZQPO-PSEXTPKNSA-N	6474640
BRD-K96631475-001-03-2	10-deacetylbaccatin	0	95.89	MedChemEx	HY-16565	10-Deacetylbaccatin III	544.231	CC(=O)O[C@@]12CO[C@@H]1C[C@H](O)[C@]1(C)[C@@H]2[C@H](OC(=O)c2ccccc2)[C@]2(O)C[C@H](O)C(C)=C([C@@H](O)C1=O)C2(C)C	YWLXLRUDGLRYDR-ZHPRIASZSA-N	154272
BRD-K96631475-001-02-4	10-deacetylbaccatin	0	89.22	Selleck	S2409	10-DAB (10-Deacetylbaccatin)	544.231	CC(=O)O[C@@]12CO[C@@H]1C[C@H](O)[C@]1(C)[C@@H]2[C@H](OC(=O)c2ccccc2)[C@]2(O)C[C@H](O)C(C)=C([C@@H](O)C1=O)C2(C)C	YWLXLRUDGLRYDR-ZHPRIASZSA-N	154272
BRD-K96631475-001-04-0	10-deacetylbaccatin	0	82.54	Selleck	S2409	10-Deacetylbaccatin-III	544.231	CC(=O)O[C@@]12CO[C@@H]1C[C@H](O)[C@]1(C)[C@@H]2[C@H](OC(=O)c2ccccc2)[C@]2(O)C[C@H](O)C(C)=C([C@@H](O)C1=O)C2(C)C	YWLXLRUDGLRYDR-ZHPRIASZSA-N	154272	BRD-K61920224-001-01-8
BRD-K70792160-003-04-6	10-DEBC	0	94.57	Tocris	2558	10-DEBC hydrochloride	344.166	CCN(CC)CCCCN1c2ccccc2Oc2ccc(Cl)cc12	GYBXAGDWMCJZJK-UHFFFAOYSA-N	10521421
BRD-K70792160-003-06-1	10-DEBC	0	87.3	Tocris	2558	10-DEBC hydrochloride	344.166	CCN(CC)CCCCN1c2ccccc2Oc2ccc(Cl)cc12	GYBXAGDWMCJZJK-UHFFFAOYSA-N	10521421
BRD-K63784565-001-05-4	10-hydroxycamptothecin	0	4.36	Selleck	S2423	(S)-10-Hydroxycamptothecin	364.106	CC[C@@]1(O)C(=O)OCc2c1cc1-c3nc4ccc(O)cc4cc3Cn1c2=O	HAWSQZCWOQZXHI-FQEVSTJZSA-N	97226
BRD-K63784565-001-06-2	10-hydroxycamptothecin	0	96.85	Selleck	S2423	10-Hydroxycamptothecin	364.106	CC[C@@]1(O)C(=O)OCc2c1cc1-c3nc4ccc(O)cc4cc3Cn1c2=O	HAWSQZCWOQZXHI-FQEVSTJZSA-N	97226
BRD-K49460120-001-06-6	10058-F4	0	80.51	Tocris	4406	10058-F4	249.028	CCc1ccc(cc1)\C=C1\SC(=S)NC1=O	SVXDHPADAXBMFB-JXMROGBWSA-N	1271002
BRD-K49460120-001-05-8	10058-F4	0	95.6	Selleck	S7153	10058-F4	249.028	CCc1ccc(cc1)\C=C1\SC(=S)NC1=O	SVXDHPADAXBMFB-JXMROGBWSA-N	1271002
BRD-K49460120-001-02-5	10058-F4	0	82.34	Selleck	S7153	10058-F4	249.028	CCc1ccc(cc1)\C=C1\SC(=S)NC1=O	SVXDHPADAXBMFB-JXMROGBWSA-N	1271002
BRD-K68552125-001-05-3	12-O-tetradecanoylphorbol-13-acetate	0	97.9	Enzo	PE160	Phorbol 12 myristate 13 acetate	616.398	CCCCCCCCCCCCCC(=O)O[C@@H]1[C@@H](C)[C@]2(O)[C@@H]3C=C(C)C(=O)[C@@]3(O)CC(CO)=C[C@H]2[C@@H]2C(C)(C)[C@]12OC(C)=O	PHEDXBVPIONUQT-RGYGYFBISA-N	27924
BRD-K30237152-300-02-5	1400W	0	89.27	Tocris	1415	1400W dihydrochloride	177.127	CC(=N)NCc1cccc(CN)c1	RODUKNYOEVZQPR-UHFFFAOYSA-N	1433
BRD-K92301463-001-05-5	16,16-dimethylprostaglandin-e2	0	100	Enzo	PG021	16,16-Dimethyl-prostaglandin E2	380.256	CCCCC(C)(C)[C@H](O)\C=C\[C@H]1[C@H](O)CC(=O)[C@@H]1C\C=C/CCCC(O)=O	QAOBBBBDJSWHMU-WMBBNPMCSA-N	5283066
BRD-K84036904-001-08-8	17-alpha-methyltestosterone	0	81.55	MedChemEx	HY-A0121	17-Methyltestosterone	302.225	C[C@]1(O)CC[C@H]2[C@@H]3CCC4=CC(=O)CC[C@]4(C)[C@H]3CC[C@]12C	GCKMFJBGXUYNAG-HLXURNFRSA-N	6010
BRD-K84036904-001-09-6	17-alpha-methyltestosterone	0	88.24	MedChemEx	HY-A0121	17?-Methyltestosterone	302.225	C[C@]1(O)CC[C@H]2[C@@H]3CCC4=CC(=O)CC[C@]4(C)[C@H]3CC[C@]12C	GCKMFJBGXUYNAG-HLXURNFRSA-N	6010
BRD-A29731977-001-04-5	17-hydroxyprogesterone-caproate	0	97.31	MicroSource	1500343	HYDROXYPROGESTERONE CAPROATE	428.293	CCCCCC(=O)O[C@@]1(CCC2C3CCC4=CC(=O)CC[C@]4(C)C3CC[C@]12C)C(C)=O	DOMWKUIIPQCAJU-JKPPDDDBSA-N	5702072
BRD-K07395323-001-01-0	17-PA	0	0	Tocris	2681	17-PA	350.261	C[C@]12CC[C@H]3[C@@H](CC[C@H]4C[C@H](O)CC[C@]34C)[C@@H]1CC=C2c1ccccc1	SINAMTXBCYKFDL-WBJZGETLSA-N	25068278	BRD-A34299591-001-23-2
BRD-A37752546-001-01-9	1E-1-(2-hydroxy-5-methylphenyl)-1-dodecanone oxime	0	98.35	Sigma	MFCD00900589	(1E)-1-(2-hydroxy-5-methylphenyl)-1-dodecanone oxime	305.235	CCCCCCCCCCCC([N+][O-])c1cc(C)ccc1O	NFONIVRMILHYLH-UHFFFAOYSA-N	54108714
BRD-K27853494-003-04-7	1s,2r-phenylpropanolamine	0	98.2	MicroSource	1500484	1S,2R-PHENYLPROPANOLAMINE HYDROCHLORIDE	151.1	C[C@@H](N)[C@@H](O)c1ccccc1	DLNKOYKMWOXYQA-VXNVDRBHSA-N	26934
BRD-A66788520-001-01-7	2-(3-mercaptopropyl)pentanedioic acid	0	84.2	Tocris	5033	2-(3-mercaptopropyl)pentanedioic acid	206.061	OC(=O)CCC(CCCS)C(O)=O	FNLNSQHJKVQCBP-UHFFFAOYSA-N	10198171
BRD-K46989997-001-01-8	2-(chloromethyl)-5,6,7,8-tetrahydro[1]benzothieno[2,3-d]pyrimidin-4(3H)-one	0	80.5	Enamine	EN300-01894	2-(chloromethyl)-5,6,7,8-tetrahydro[1]benzothieno[2,3-d]pyrimidin-4(3H)-one	254.028	ClC=C1Nc2sc3CCCCc3c2C(=O)N1	UTWSZXBGTLNPOV-UHFFFAOYSA-N
BRD-K91868854-001-03-6	2-[1-(4-piperonyl)piperazinyl]benzothiazole	0	99.23	Tocris	736	2-[1-(4-Piperonyl)piperazinyl]benzothiazole	353.12	C(N1CCN(CC1)c1nc2ccccc2s1)c1ccc2OCOc2c1	BYHKGNWKJMGHGE-UHFFFAOYSA-N	127902
BRD-K32681104-001-11-6	2-aminobenzenesulfonamide	0	99.54	Prestwick	Prestw-913	2-Aminobenzenesulfonamide	172.031	Nc1ccccc1S(N)(=O)=O	YAZSBRQTAHVVGE-UHFFFAOYSA-N	72894
BRD-K13346085-001-04-7	2-APB	0	0	Tocris	1224	2-APB	225.132	NCCOB(c1ccccc1)c1ccccc1	BLZVCIGGICSWIG-UHFFFAOYSA-N	1598
BRD-K22745370-003-02-3	2-BFI	0	97.63	Tocris	348	2-BFI hydrochloride	186.079	C1CN=C(N1)c1cc2ccccc2o1	YTJOHEUHUVBKSB-UHFFFAOYSA-N	3080926
BRD-K70088346-001-02-4	2-chloro-N6-cyclopentyladenosine	0	97.57	Tocris	1705	2-Chloro-N6-cyclopentyladenosine	369.12	OC[C@H]1O[C@H]([C@H](O)[C@@H]1O)n1cnc2c(NC3CCCC3)nc(Cl)nc12	XSMYYYQVWPZWIZ-IDTAVKCVSA-N	123807
BRD-K70088346-001-01-6	2-chloro-N6-cyclopentyladenosine	0	98.41	Tocris	1705	2-Chloro-N6-cyclopentyladenosine	369.12	OC[C@H]1O[C@H]([C@H](O)[C@@H]1O)n1cnc2c(NC3CCCC3)nc(Cl)nc12	XSMYYYQVWPZWIZ-IDTAVKCVSA-N	123807
BRD-K79511609-001-20-0	2-chloroadenosine	0	98.42	Tocris	3136	2-Chloroadenosine	301.058	Nc1nc(Cl)nc2n(cnc12)[C@@H]1O[C@H](CO)[C@@H](O)[C@H]1O	BIXYYZIIJIXVFW-UUOKFMHZSA-N	8974
BRD-K84075000-001-05-5	2-Chloropyrazine	0	94.15	Prestwick	Prestw-1087	2-Chloropyrazine	113.998	Clc1cnccn1	GELVZYOEQVJIRR-UHFFFAOYSA-N	73277
BRD-K92588747-051-02-7	2-CMDO	0	95.69	Tocris	782	2-CMDO	326.119	CN1CCN(CC1)C1=Cc2ccccc2Oc2ccc(Cl)cc12	OTKUTGIVEREJLL-UHFFFAOYSA-N	32224
BRD-K95015809-001-02-8	2-cyanopyrimidine	0	0	Enamine	Z441820390		105.033	N#Cc1ncccn1	IIHQNAXFIODVDU-UHFFFAOYSA-N	2757979
BRD-A55902763-001-01-3	2-Deoxy-2-{[methyl(nitroso)carbamoyl]amino}hexose	0	0	Labotest	LT00452082	2-deoxy-2-{[(1-methyl-2-oxohydrazino)carbonyl]amino}hexose	265.091	CN([N+][O-])C(=O)NC(C=O)C(O)C(O)C(O)CO	AGRCPNMCOXLKFO-UHFFFAOYSA-N	5299
BRD-K97808269-001-02-7	2-deoxyglucose	0	100	Enzo	AC1512	2-Deoxyglucose	164.068	OC[C@H]1O[C@H](O)C[C@@H](O)[C@@H]1O	PMMURAAUARKVCB-ZXXMMSQZSA-N	9062
BRD-K04843302-001-02-5	2-ethoxybenzoic-acid	0	97.32	Enamine	Z111665440	2-ethoxybenzoic acid	166.063	CCOc1ccccc1C(O)=O	XDZMPRGFOOFSBL-UHFFFAOYSA-N	67252
BRD-A55455283-001-02-1	2-ethyl-1,3-hexanediol	1	0	Sigma	MFCD00004578	2-ethyl-1,3-hexanediol	146.131	CCCC(O)C(CC)CO	RWLALWYNXFYRGW-UHFFFAOYSA-N	7211
BRD-A55455283-001-01-3	2-ethyl-1,3-hexanediol	1	0	TCI	E0119		146.131	CCCC(O)C(CC)CO	RWLALWYNXFYRGW-UHFFFAOYSA-N	7211
BRD-A53037300-001-01-0	2-fluoro-2-deoxy-D-galactose	0	100	SantaCruz	sc-220725		182.059	OCC1OC(O)C(F)C(O)C1O	ZCXUVYAZINUVJD-UHFFFAOYSA-N	315411
BRD-A52169337-001-01-9	2-hydroxy-4-((E)-3-(4-hydroxyphenyl)acryloyl)-2-((2R,3R,4S,5S,6R)-3,4,5-trihydroxy-6-(hydroxymethyl)tetrahydro-2H-pyran-2-yl)-6-((2S,3R,4R,5S,6R)-3,4,5-trihydroxy-6-(hydroxymethyl)tetrahydro-2H-pyran-2-yl)cyclohexane-1,3,5-trione	0	72.68	MedChemEx	HY-N0567	2-hydroxy-4-((E)-3-(4-hydroxyphenyl)acryloyl)-2-((2R,3R,4S,5S,6R)-3,4,5-trihydroxy-6-(hydroxymethyl)tetrahydro-2H-pyran-2-yl)-6-((2S,3R,4R,5S,6R)-3,4,5-trihydroxy-6-(hydroxymethyl)tetrahydro-2H-pyran-;2-yl)cyclohexane-1,3,5-trione	612.169	OC[C@H]1O[C@H]([C@H](O)[C@@H](O)[C@@H]1O)C1C(=O)C(C(=O)\C=C\c2ccc(O)cc2)C(=O)C(O)([C@@H]2O[C@H](CO)[C@@H](O)[C@H](O)[C@H]2O)C1=O	DKEZDPGUJMMUCC-MKLAZEEESA-N
BRD-A52169337-001-02-7	2-hydroxy-4-((E)-3-(4-hydroxyphenyl)acryloyl)-2-((2R,3R,4S,5S,6R)-3,4,5-trihydroxy-6-(hydroxymethyl)tetrahydro-2H-pyran-2-yl)-6-((2S,3R,4R,5S,6R)-3,4,5-trihydroxy-6-(hydroxymethyl)tetrahydro-2H-pyran-2-yl)cyclohexane-1,3,5-trione	0	76.37	MedChemEx	HY-N0567	Hydroxysafflor yellow A	612.169	OC[C@H]1O[C@H]([C@H](O)[C@@H](O)[C@@H]1O)C1C(=O)C(C(=O)\C=C\c2ccc(O)cc2)C(=O)C(O)([C@@H]2O[C@H](CO)[C@@H](O)[C@H](O)[C@H]2O)C1=O	DKEZDPGUJMMUCC-MKLAZEEESA-N
BRD-K41866823-001-01-3	2-hydroxyethyl-salicylate	0	97.62	Acros	17410	2-Hydroxyethyl salicylate	182.058	OCCOC(=O)c1ccccc1O	LVYLCBNXHHHPSB-UHFFFAOYSA-N	6880
BRD-K82027074-001-07-5	2-hydroxyflutamide	0	99.33	Enamine	Z1603855929		292.067	CC(C)(O)C(=O)Nc1ccc(c(c1)C(F)(F)F)[N+]([O-])=O	YPQLFJODEKMJEF-UHFFFAOYSA-N	91649
BRD-K82027074-001-08-3	2-hydroxyflutamide	0	97.66	Sigma	MFCD00563126	2-hydroxy-2-methyl-N-[4-nitro-3-(trifluoromethyl)phenyl]propanamide	292.067	CC(C)(O)C(=O)Nc1ccc(c(c1)C(F)(F)F)[N+]([O-])=O	YPQLFJODEKMJEF-UHFFFAOYSA-N	91649
BRD-A27924917-001-03-3	2-hydroxysaclofen	0	95.2	Tocris	245	2-Hydroxysaclofen	265.018	NCC(O)(CS(O)(=O)=O)c1ccc(Cl)cc1	WBSMZVIMANOCNX-UHFFFAOYSA-N	1564
BRD-K07954936-001-01-3	2-iminobiotin	0	90.08	BroadPharm	BP-20532		243.104	OC(=O)CCCC[C@@H]1SC[C@@H]2NC(=N)N[C@H]12	WWVANQJRLPIHNS-ZKWXMUAHSA-N	128878
BRD-K56634222-001-03-0	2-iodohippuric-acid	0	98.84	Enamine	Z85887266		304.955	OC(=O)CNC(=O)c1ccccc1I	CORFWQGVBFFZHF-UHFFFAOYSA-N	8614
BRD-K25649279-001-02-0	2-iodomelatonin	0	89.11	Tocris	737	2-Iodomelatonin	358.018	COc1ccc2[nH]c(I)c(CCNC(C)=O)c2c1	FJDDSMSDZHURBJ-UHFFFAOYSA-N	115348
BRD-K44408410-001-21-8	2-methoxyestradiol	0	90.4	Tocris	1807	2-Methoxyestradiol	302.188	COc1cc2[C@H]3CC[C@]4(C)[C@@H](O)CC[C@H]4[C@@H]3CCc2cc1O	CQOQDQWUFQDJMK-SSTWWWIQSA-N	66414
BRD-K44408410-001-22-6	2-methoxyestradiol	0	91.3	Selleck	S1233	2-Methoxyestradiol (2-MeOE2)	302.188	COc1cc2[C@H]3CC[C@]4(C)[C@@H](O)CC[C@H]4[C@@H]3CCc2cc1O	CQOQDQWUFQDJMK-SSTWWWIQSA-N	66414	BRD-K42136116-001-01-6
BRD-K44408410-001-17-6	2-methoxyestradiol	0	97.09	Tocris	1807	2-Methoxyestradiol	302.188	COc1cc2[C@H]3CC[C@]4(C)[C@@H](O)CC[C@H]4[C@@H]3CCc2cc1O	CQOQDQWUFQDJMK-SSTWWWIQSA-N	66414
BRD-K64137799-003-03-3	2-methyl-5-hydroxytryptamine	0	86.53	Tocris	558	3-(2-aminoethyl)-2-methyl-1H-indol-5-ol hydrochloride	190.111	Cc1[nH]c2ccc(O)cc2c1CCN	WYWNEDARFVJQSG-UHFFFAOYSA-N	1574
BRD-K64137799-003-02-5	2-methyl-5-hydroxytryptamine	0	97.17	Tocris	558	2-Methyl-5-hydroxytryptamine hydrochloride	190.111	Cc1[nH]c2ccc(O)cc2c1CCN	WYWNEDARFVJQSG-UHFFFAOYSA-N	1574
BRD-K22327730-001-01-1	2-methyl-5-nitrophenol	0	0	Enamine	Z415740552		153.043	Cc1ccc(cc1O)[N+]([O-])=O	UMFDLIXUUJMPSI-UHFFFAOYSA-N	93576
BRD-K68534611-001-07-8	2-methylimidazole	0	93.95	Sigma	Y0001320	2-methyl-1H-imidazole	82.053	Cc1ncc[nH]1	LXBGSDVWAMZHDD-UHFFFAOYSA-N	12749
BRD-A51407134-001-02-7	2-octyldodecan-1-ol	1	0	Sigma	MFCD01310428	2-octyl-1-dodecanol	298.324	CCCCCCCCCCC(CO)CCCCCCCC	LEACJMVNYZDSKR-UHFFFAOYSA-N	21414
BRD-A51407134-001-01-9	2-octyldodecan-1-ol	1	0	Bepharm	B77854	2-Octyldodecan-1-ol	298.324	CCCCCCCCCCC(CO)CCCCCCCC	LEACJMVNYZDSKR-UHFFFAOYSA-N	21414
BRD-K77087341-001-02-4	2-Oleoylglycerol	0	94.8	Cayman	16537	2-hydroxy-1-(hydroxymethyl)ethyl (9Z)-9-octadecenoate	356.293	CCCCCCCC\C=C/CCCCCCCC(=O)OC(CO)CO	UPWGQKDVAURUGE-KTKRTIGZSA-N	5319879
BRD-K89712525-001-02-1	2-oxoglutaric-acid	1	0	Enamine	Z57127547		146.022	OC(=O)CCC(=O)C(O)=O	KPGXRSRHYNQIFN-UHFFFAOYSA-N	51
BRD-K86587225-236-02-5	2-oxopropanoate	0	76.6	Sigma	MFCD00002586	sodium 2-oxopropanoate	88.016	CC(=O)C(O)=O	LCTONWCANYUPML-UHFFFAOYSA-N	1060
BRD-K41869275-001-03-6	2-phenylmelatonin	0	97.9	Tocris	680	2-Phenylmelatonin	308.152	COc1ccc2[nH]c(c(CCNC(C)=O)c2c1)-c1ccccc1	OFCLARYYBGKCHN-UHFFFAOYSA-N	4018512
BRD-K41869275-001-02-8	2-phenylmelatonin	0	93.49	Tocris	680	2-Phenylmelatonin	308.152	COc1ccc2[nH]c(c(CCNC(C)=O)c2c1)-c1ccccc1	OFCLARYYBGKCHN-UHFFFAOYSA-N	4018512
BRD-A04661934-001-02-9	2-PMDQ	0	93.6	Tocris	627	2-PMDQ	361.19	O=C1Nc2ccccc2C2=NC(CN3CCN(CC3)c3ccccc3)CN12	ONSOQRPYFKDOEB-UHFFFAOYSA-N	6081682
BRD-K17874705-300-03-2	2-pyridylethylamine	0	90.42	Tocris	2478	2-Pyridylethylamine dihydrochloride	122.084	NCCc1ccccn1	XPQIPUZPSLAZDV-UHFFFAOYSA-N	75919
BRD-K17874705-300-04-0	2-pyridylethylamine	0	97.88	Tocris	2478	2-Pyridylethylamine dihydrochloride	122.084	NCCc1ccccn1	XPQIPUZPSLAZDV-UHFFFAOYSA-N	75919
BRD-K89072800-001-01-8	2-TEDC	0	94.84	Tocris	645	2-TEDC	315.057	Oc1ccc(\C=C(/C#N)C(=O)OCCc2cccs2)cc1O	KCGLTUBCAGZLHP-XYOKQWHBSA-N	6069552
BRD-K58819470-001-04-2	2-thiouracil	0	96.52	Selleck	S3100	2-Thiouracil	128.004	Oc1ccnc(S)n1	ZEMGGZBWXRYJHK-UHFFFAOYSA-N	1269845
BRD-K58819470-001-05-9	2-thiouracil	0	100	MicroSource	1503973	2-THIOURACIL	128.004	Oc1ccnc(S)n1	ZEMGGZBWXRYJHK-UHFFFAOYSA-N	1269845
BRD-K44602126-001-01-3	2,3-cis/exo-camphanediol	0	0	BroadPharm	BP-30021		170.131	CC1(C)[C@@H]2CC[C@@]1(C)[C@H](O)[C@@H]2O	AYEOSGBMQHXVER-DQUBFYRCSA-N	11768995
BRD-A75263867-001-01-1	2,3-cis/exo-pinanediol	0	0	Maybridge	JFD01247		170.131	CC1(C)C2CC1[C@](C)(O)[C@H](O)C2	MOILFCKRQFQVFS-VUMZSGCYSA-N	12518181
BRD-K61734568-003-02-1	2,3-DCPE	0	96.91	Tocris	2137	2,3-DCPE hydrochloride	263.048	OCCNCCCOc1cccc(Cl)c1Cl	QVEIRCZEBQRCTR-UHFFFAOYSA-N	2250975
BRD-K97833335-001-08-2	2,4-dinitrochlorobenzene	0	0	Sigma	C3762	1-chloro-2,4-dinitrobenzene	201.978	[O-][N+](=O)c1ccc(Cl)c(c1)[N+]([O-])=O	VYZAHLCBVHPDDF-UHFFFAOYSA-N	6
BRD-K21910317-001-12-3	2,4-dinitrophenol	0	98.95	MicroSource	330008	2,4-DINITROPHENOL	184.012	Oc1ccc(cc1[N+]([O-])=O)[N+]([O-])=O	UFBJCMHMOXMLKC-UHFFFAOYSA-N	1493
BRD-K29791386-001-01-8	2,5-furandimethanol	0	0	Key	TS-01680	furan-2,5-diyldimethanol	128.047	OCc1ccc(CO)o1	DSLRVRBSNLHVBH-UHFFFAOYSA-N	74663
BRD-A21276153-001-01-1	2,6-dimethylpiperidine	1	0	MicroSource	1301019	NANOFIN	113.12	CC1CCCC(C)N1	SDGKUVSVPIIUCF-UHFFFAOYSA-N	68843
BRD-K78092779-001-01-6	2'-c-methylguanosine	0	99.3	Sigma	MFCD13194756	(2R,3R,4R,5R)-2-(2-amino-6-hydroxy-9H-purin-9-yl)-5-(hydroxymethyl)-3-methyltetrahydrofuran-3,4-diol	297.107	C[C@@]1(O)[C@H](O)[C@@H](CO)O[C@H]1n1cnc2c(O)nc(N)nc12	NVKAMPJSWMHVDK-GITKWUPZSA-N	500901
BRD-K63932022-001-01-5	2'-MeCCPA	0	95.78	Tocris	2281	2'-MeCCPA	383.136	C[C@@]1(O)[C@H](O)[C@@H](CO)O[C@H]1n1cnc2c(NC3CCCC3)nc(Cl)nc12	MMPAUXMIDJWGFO-ROMFRFKVSA-N	10475082
BRD-K63932022-001-02-3	2'-MeCCPA	0	95.36	Tocris	2281	2'-MeCCPA	383.136	C[C@@]1(O)[C@H](O)[C@@H](CO)O[C@H]1n1cnc2c(NC3CCCC3)nc(Cl)nc12	MMPAUXMIDJWGFO-ROMFRFKVSA-N	10475082
BRD-K28343777-001-01-6	20-hydroxyecdysone	0	92.15	Selleck	S2417	20-Hydroxyecdysone	480.309	CC(C)(O)CC[C@@H](O)[C@](C)(O)[C@@H]1CC[C@@]2(O)C3=CC(=O)[C@@H]4C[C@@H](O)[C@@H](O)C[C@]4(C)[C@@H]3CC[C@]12C	NKDFYOWSKOHCCO-HMIIXLFTSA-N	25749233
BRD-A55464252-001-01-2	3-(4-methylbenzylidene)camphor	0	98.91	AlfaAesar	A16566	3-(4-Methylbenzylidene)camphor, 99+%	254.167	Cc1ccc(cc1)\C=C1\C2CCC(C)(C1=O)C2(C)C	HEOCBCNFKCOKBX-KAMYIIQDSA-N	6440721
BRD-A85216385-003-02-4	3-alpha-bis-(4-fluorophenyl)-methoxytropane	0	92.63	Tocris	918	3?-Bis-(4-fluorophenyl) methoxytropane hydrochloride	343.175	CN1C2CCC1CC(C2)OC(c1ccc(F)cc1)c1ccc(F)cc1	MHNSOBBJZCWUGS-UHFFFAOYSA-N	3929516
BRD-A43598550-001-09-4	3-alpha-Hydroxy-5-beta-androstan-17-one	0	100	Prestwick	Prestw-697	3-alpha-Hydroxy-5-beta-androstan-17-one	290.225	C[C@]12CCC3[C@@H](CC[C@@H]4C[C@H](O)CC[C@]34C)[C@@H]1CCC2=O	QGXBDMJGAMFCBF-WRZMNKJASA-N	6420080
BRD-K08703257-001-12-1	3-amino-benzamide	0	96.89	Selleck	S1132	INO-1001	136.064	NC(=O)c1cccc(N)c1	GSCPDZHWVNUUFI-UHFFFAOYSA-N	1645
BRD-K08703257-001-13-9	3-amino-benzamide	0	96.46	Tocris	788	3-Aminobenzamide	136.064	NC(=O)c1cccc(N)c1	GSCPDZHWVNUUFI-UHFFFAOYSA-N	1645
BRD-K49721826-001-02-7	3-anilinopropan-1-ol	0	11.05	Enamine	Z104584292		151.1	OCCCNc1ccccc1	GZYBSURBYCLNSM-UHFFFAOYSA-N	410467
BRD-K38370968-050-01-3	3-AQC	0	78.92	Tocris	666	3-AQC	279.148	C=CCN1CCN(CC1)c1nc2ccccc2nc1C#N	IDOXKFDPDOIUMG-UHFFFAOYSA-N	3073499
BRD-K24689407-001-07-1	3-bromo-7-nitroindazole	0	97.43	Tocris	735	3-Bromo-7-nitroindazole	240.949	[O-][N+](=O)c1cccc2c(Br)n[nH]c12	NFSTZPMYAZRZPC-UHFFFAOYSA-N	1649
BRD-K24689407-001-06-3	3-bromo-7-nitroindazole	0	97.63	Tocris	735	3-Bromo-7-nitroindazole	240.949	[O-][N+](=O)c1cccc2c(Br)n[nH]c12	NFSTZPMYAZRZPC-UHFFFAOYSA-N	1649
BRD-A62841832-001-01-1	3-bromocamphor	0	0	Vitas-M	STK121291		230.031	CC1(C)C2CCC1(C)C(=O)C2Br	NJQADTYRAYFBJN-UHFFFAOYSA-N	6438
BRD-K92980438-001-05-8	3-bromopyruvate	0	0	MedChemEx	HY-19992	3-Bromopyruvic acid	165.927	OC(=O)C(=O)CBr	PRRZDZJYSJLDBS-UHFFFAOYSA-N	70684
BRD-K92980438-001-04-1	3-bromopyruvate	1	0	MedChemEx	HY-19992	3-Bromopyruvic acid	165.927	OC(=O)C(=O)CBr	PRRZDZJYSJLDBS-UHFFFAOYSA-N	70684
BRD-K92980438-001-03-3	3-bromopyruvate	1	0	Enamine	EN300-67360		165.927	OC(=O)C(=O)CBr	PRRZDZJYSJLDBS-UHFFFAOYSA-N	70684
BRD-K76592088-001-02-1	3-carboxy-4-hydroxyphenylglycine-(R)	0	85.96	Tocris	328	(R)-3-Carboxy-4-hydroxyphenylglycine	211.048	N[C@@H](C(O)=O)c1ccc(O)c(c1)C(O)=O	CHZBCZTXSTWCIG-SSDOTTSWSA-N	6604713
BRD-K61585876-001-01-0	3-carboxy-4-hydroxyphenylglycine-(S)	0	87.81	Tocris	329	(S)-3-Carboxy-4-hydroxyphenylglycine	211.048	N[C@H](C(O)=O)c1ccc(O)c(c1)C(O)=O	CHZBCZTXSTWCIG-ZETCQYMHSA-N	5311460
BRD-A51713165-003-02-6	3-CPMT	0	97.29	Tocris	917	3-CPMT	341.155	CN1C2CCC1CC(C2)OC(c1ccccc1)c1ccc(Cl)cc1	OCAXFDULERPAJM-UHFFFAOYSA-N	1687
BRD-A79431551-001-01-1	3-deazaadenosine	0	100	Enzo	AC992	3-Deazaadenosine	266.102	Nc1nccc2n(cnc12)[C@@H]1O[C@H](CO)C(O)C1O	DBZQFUNLCALWDY-JXACCQRMSA-N	44386188
BRD-K77791657-001-01-1	3-deazaneplanocin-A	0	85.44	Selleck	S7120	3-Deazaneplanocin A (DZNeP)	262.107	Nc1nccc2n(cnc12)[C@@H]1C=C(CO)[C@@H](O)[C@H]1O	OMKHWTRUYNAGFG-IEBDPFPHSA-N	73087	BRD-K55942458-001-01-7
BRD-K77791657-003-01-7	3-deazaneplanocin-A	0	97.43	Selleck	S7120	3-deazaneplanocin A (DZNeP) HCl	262.107	Nc1nccc2n(cnc12)[C@@H]1C=C(CO)[C@@H](O)[C@H]1O	OMKHWTRUYNAGFG-IEBDPFPHSA-N	73087
BRD-A26105646-001-06-1	3-deazauridine	0	99.3	AMS	A001578548	1-(3,4-dihydroxy-5-(hydroxymethyl)tetrahydrofuran-2-yl)pyridine-2,4(1H,3H)-dione	243.074	OCC1OC(C(O)C1O)N1C=CC(=O)CC1=O	WIRVQQCUKDPURA-UHFFFAOYSA-N	277822
BRD-A66143912-001-01-1	3-hydroxy-3-phenylpentanamide	0	96.14	Enamine	Z2327510224	3-hydroxy-3-phenylpentanamide	193.11	CCC(O)(CC(N)=O)c1ccccc1	MOHYRCCDARWQRM-UHFFFAOYSA-N	64814
BRD-K43187796-001-02-3	3-indolebutyric-acid	0	97.58	Selleck	S2253	3-Indolebutyric acid (IBA)	203.095	OC(=O)CCCc1c[nH]c2ccccc12	JTEDVYBZBROSJT-UHFFFAOYSA-N	8617
BRD-A87125127-001-02-2	3-MATIDA	0	0	Tocris	2196	3-MATIDA	215.025	Cc1cc(sc1C(N)C(O)=O)C(O)=O	KOMWRBFEDDEWEP-UHFFFAOYSA-N	10398360
BRD-A62890442-077-01-0	3-methyl-GABA	0	71.72	Tocris	386	3-Methyl-GABA	117.079	CC(CN)CC(O)=O	CZGLBWZXGIAIBU-UHFFFAOYSA-N	3539719	BRD-M64651705-077-02-0
BRD-K81647657-001-04-3	3-methyladenine	0	86.92	Selleck	S2767	3-Methyladenine	149.07	Cn1cnc(=N)c2nc[nH]c12	ZPBYVFQJHWLTFB-UHFFFAOYSA-N
BRD-K81647657-001-05-0	3-methyladenine	0	63.4	Selleck	S2767	3-Methyladenine (3-MA)	149.07	Cn1cnc(=N)c2nc[nH]c12	ZPBYVFQJHWLTFB-UHFFFAOYSA-N
BRD-K62581435-001-03-8	3-MPPI	0	86.55	Tocris	581	3-MPPI	419.196	COc1ccccc1N1CCN(CCn2c(=O)[nH]c3c4ccccc4[nH]c3c2=O)CC1	AQASGOHUMGAWJJ-UHFFFAOYSA-N	4013695
BRD-K82903013-001-01-4	3,3'-dichlorobenzaldazine	0	96.54	Tocris	1952	DCB	276.022	Clc1cccc(c1)\C=N\N=C\c1cccc(Cl)c1	XMOVWXSCYLINBJ-BEQMOXJMSA-N	6861557	BRD-K50339813-001-01-1
BRD-K37846922-001-09-4	3,3'-diindolylmethane	0	87.7	Enzo	GR207	Diindolylmethane	246.116	C(c1c[nH]c2ccccc12)c1c[nH]c2ccccc12	VFTRKSBEFQDZKX-UHFFFAOYSA-N	3071
BRD-A49947412-001-02-0	3,4-DCPG-(+/-)	0	0	Tocris	1394	(RS)-3,4-DCPG	239.043	NC(C(O)=O)c1ccc(C(O)=O)c(c1)C(O)=O	IJVMOGKBEVRBPP-UHFFFAOYSA-N	3313698
BRD-K06204668-001-02-6	3,4-DCPG-(R)	0	0	Tocris	1395	(R)-3,4-DCPG	239.043	N[C@@H](C(O)=O)c1ccc(C(O)=O)c(c1)C(O)=O	IJVMOGKBEVRBPP-SSDOTTSWSA-N	6604849
BRD-K86305586-001-02-3	3,4-DCPG-(S)	0	0	Tocris	1302	(S)-3,4-DCPG	239.043	N[C@H](C(O)=O)c1ccc(C(O)=O)c(c1)C(O)=O	IJVMOGKBEVRBPP-ZETCQYMHSA-N	16062593
BRD-K57796080-001-03-7	3,5-DHPG-(S)	0	0	Tocris	805	(S)-3,5-DHPG	183.053	N[C@H](C(O)=O)c1cc(O)cc(O)c1	HOOWCUZPEFNHDT-ZETCQYMHSA-N	443586
BRD-K45662124-050-02-3	3'-fluorobenzylspiperone	0	93.86	Tocris	701	3'-Fluorobenzylspiperone maleate	503.238	Fc1ccc(cc1)C(=O)CCCN1CCC2(CC1)N(CN(Cc1cccc(F)c1)C2=O)c1ccccc1	DXZKTRNEOISOCA-UHFFFAOYSA-N	3248000
BRD-K45662124-050-01-5	3'-fluorobenzylspiperone	0	93.65	Tocris	701	3'-Fluorobenzylspiperone maleate	503.238	Fc1ccc(cc1)C(=O)CCCN1CCC2(CC1)N(CN(Cc1cccc(F)c1)C2=O)c1ccccc1	DXZKTRNEOISOCA-UHFFFAOYSA-N	3248000
BRD-K58413118-001-01-8	3PO	0	92.61	MedChemEx	HY-19824	3PO	210.079	O=C(\C=C\c1cccnc1)c1ccncc1	UOWGYMNWMDNSTL-ONEGZZNKSA-N	5720233
BRD-K47337578-034-03-3	4-(4-fluorobenzoyl)-1-(4-phenylbutyl)-piperidine	0	93.98	Tocris	523	4F 4PP oxalate	339.2	Fc1ccc(cc1)C(=O)C1CCN(CCCCc2ccccc2)CC1	FTJXZACAQRDRNT-UHFFFAOYSA-N	5234410
BRD-K47337578-034-02-5	4-(4-fluorobenzoyl)-1-(4-phenylbutyl)-piperidine	0	97.38	Tocris	523	4F 4PP oxalate	339.2	Fc1ccc(cc1)C(=O)C1CCN(CCCCc2ccccc2)CC1	FTJXZACAQRDRNT-UHFFFAOYSA-N	5234410
BRD-K97019106-005-02-9	4-acetyl-1,1-dimethylpiperazinium	0	87.43	Tocris	352	4-Acetyl-1,1-dimethylpiperazinium iodide	157.134	CC(=O)N1CC[N+](C)(C)CC1	MSBLMBWXUVQCDY-UHFFFAOYSA-N	4392675
BRD-K65544384-001-15-8	4-aminohippuric-acid	0	100	MicroSource	1503069	AMINOHIPPURIC ACID	194.069	Nc1ccc(cc1)C(=O)NCC(O)=O	HSMNQINEKMPTIC-UHFFFAOYSA-N	2148
BRD-K65544384-236-01-0	4-aminohippuric-acid	0	83.36	Selleck	S4414	Sodium 4-aminohippurate Hydrate	194.069	Nc1ccc(cc1)C(=O)NCC(O)=O	HSMNQINEKMPTIC-UHFFFAOYSA-N	2148
BRD-K65544384-236-03-6	4-aminohippuric-acid	0	85.47	MedChemEx	HY-A0080	Aminohippurate (sodium)	194.069	Nc1ccc(cc1)C(=O)NCC(O)=O	HSMNQINEKMPTIC-UHFFFAOYSA-N	2148
BRD-K65544384-001-14-1	4-aminohippuric-acid	0	96.42	Selleck	S2883	4-Aminohippuric Acid	194.069	Nc1ccc(cc1)C(=O)NCC(O)=O	HSMNQINEKMPTIC-UHFFFAOYSA-N	2148
BRD-K65544384-236-02-8	4-aminohippuric-acid	0	76.08	Selleck	S4414	SodiuM 4-aMinohippurate hydrate	194.069	Nc1ccc(cc1)C(=O)NCC(O)=O	HSMNQINEKMPTIC-UHFFFAOYSA-N	2148
BRD-A80383043-001-03-3	4-carboxy-3-hydroxyphenylglycine-(RS)	0	0	Tocris	310	(RS)-4-Carboxy-3-hydroxyphenylglycine	211.048	NC(C(O)=O)c1ccc(C(O)=O)c(O)c1	GXZSAQLJWLCLOX-UHFFFAOYSA-N	1297
BRD-K74133873-001-01-7	4-carboxy-3-hydroxyphenylglycine-(S)	0	0	Tocris	320	(S)-4-Carboxy-3-hydroxyphenylglycine	211.048	N[C@H](C(O)=O)c1ccc(C(O)=O)c(O)c1	GXZSAQLJWLCLOX-ZETCQYMHSA-N	5311455
BRD-K39160765-003-02-9	4-chlorophenylguanidine	0	94.15	Tocris	442	4-Chlorophenylguanidine hydrochloride	169.041	NC(=N)Nc1ccc(Cl)cc1	ZSJNJAJDBNFVCA-UHFFFAOYSA-N	2757788
BRD-A54139254-001-09-2	4-CMTB	0	95.73	Tocris	4642	4-CMTB	294.059	CC(C)C(C(=O)Nc1nccs1)c1ccc(Cl)cc1	AZYDQCGCBQYFSE-UHFFFAOYSA-N	4307629
BRD-K29313239-005-09-4	4-DAMP	0	0	Tocris	482	4-DAMP	324.196	C[N+]1(C)CCC(CC1)OC(=O)C(c1ccccc1)c1ccccc1	HYJRTXSYDAFGJK-UHFFFAOYSA-N	1734
BRD-A32796301-001-01-6	4-galactosyllactose	0	96.9	Key	MD-0231	4-O-(4-O-beta-D-galactopyranosyl-beta-D-galactopyranosyl)-D-glucopyranose	504.169	OC[C@H]1O[C@@H](O[C@H]2[C@@H](CO)O[C@@H](O[C@@H]3[C@@H](CO)OC(O)[C@H](O)[C@H]3O)[C@H](O)[C@H]2O)[C@H](O)[C@@H](O)[C@H]1O	FYGDTMLNYKFZSV-YXENHOCSSA-N	10874809
BRD-K91758890-001-10-0	4-HQN	0	96.43	Tocris	2192	4-HQN	146.048	Oc1ncnc2ccccc12	QMNUDYFKZYBWQX-UHFFFAOYSA-N	63112
BRD-K49759007-001-11-9	4-hydroxy-phenazone	0	80.58	Prestwick	Prestw-30	Antipyrine, 4-hydroxy	204.09	Cc1c(O)c(=O)n(-c2ccccc2)n1C	SKVPTPMWXJSBTF-UHFFFAOYSA-N	98889
BRD-K62537556-001-02-5	4-IBP	0	98.48	Tocris	748	4-IBP	420.07	Ic1ccc(cc1)C(=O)NC1CCN(Cc2ccccc2)CC1	HELCSESNNDZLFM-UHFFFAOYSA-N	132995
BRD-K25690923-001-02-4	4-iodo-6-phenylpyrimidine	0	98.51	Tocris	3429	4-IPP	281.965	Ic1cc(ncn1)-c1ccccc1	ZTCJXHNJVLUUMR-UHFFFAOYSA-N	817368
BRD-K66664625-001-01-2	4-iodo-L-phenylalanine	0	87.58	Key	PS-6219		290.976	N[C@H](Cc1ccc(I)cc1)C(O)=O	PZNQZSRPDOEBMS-MRVPVSSYSA-N	2733279
BRD-K73303757-001-21-6	4-methylgenistein	0	95.83	Selleck	S2377	Biochanin A	284.068	COc1ccc(cc1)-c1coc2cc(O)cc(O)c2c1=O	WUADCCWRTIWANL-UHFFFAOYSA-N	5280373
BRD-K70821460-300-02-4	4-methylhistamine	0	90.32	Tocris	2342	4-Methylhistamine dihydrochloride	125.095	Cc1nc[nH]c1CCN	UGYXPZQILZRKJJ-UHFFFAOYSA-N	37463
BRD-K81316007-001-01-8	4-mu-8C	0	94.67	Selleck	S7272	4?8C	204.042	Cc1cc(=O)oc2c(C=O)c(O)ccc12	RTHHSXOVIJWFQP-UHFFFAOYSA-N	12934390
BRD-A67482312-001-03-4	4-P-PDOT	0	97.67	Tocris	1034	4-P-PDOT	279.162	CCC(=O)NC1CC(c2ccccc2)c2ccccc2C1	RCYLUNPFECYGDW-UHFFFAOYSA-N	3976006
BRD-A67482312-001-02-6	4-P-PDOT	0	98.79	Tocris	1034	4-P-PDOT	279.162	CCC(=O)NC1CC(c2ccccc2)c2ccccc2C1	RCYLUNPFECYGDW-UHFFFAOYSA-N	3976006
BRD-K41024817-325-01-0	4-phenolsulfonic-acid	0	92.14	Acros	12398	4-Phenolsulfonic acid, sodium salt dihydrate, 99%	173.999	Oc1ccc(cc1)S(O)(=O)=O	FEPBITJSIHRMRT-UHFFFAOYSA-N	4765
BRD-M10474530-001-03-1	4-phenyl-1,2,3,4-tetrahydroisoquinoline	0	0	Tocris	730	4-Phenyl-1,2,3,4-tetrahydroisoquinoline hydrochloride	245.097	Cl.C1NCc2ccccc2C1c1ccccc1	YYCOJKPDBCMVPP-UHFFFAOYSA-N	12999296
BRD-K78061844-050-02-7	4-PPBP	0	96.19	Tocris	620	4-PPBP maleate	293.214	C(CCc1ccccc1)CN1CCC(CC1)c1ccccc1	HQGDPZPNAXRCSA-UHFFFAOYSA-N	3035672
BRD-K78061844-050-01-9	4-PPBP	0	85.32	Tocris	620	4-PPBP maleate	293.214	C(CCc1ccccc1)CN1CCC(CC1)c1ccccc1	HQGDPZPNAXRCSA-UHFFFAOYSA-N	3035672
BRD-K42108215-001-01-5	4-propylbenzoic-acid	0	0	Maybridge	BTB09874		164.084	CCCc1ccc(cc1)C(O)=O	ATZHGRNFEFVDDJ-UHFFFAOYSA-N	137601
BRD-K04552268-001-02-4	4-pyrimidinecarbonitrile	0	0	Enamine	Z1116387809	4-pyrimidinecarbonitrile	105.033	N#Cc1ccncn1	ZIEWSZYVEDTXGH-UHFFFAOYSA-N	10313094
BRD-K06338106-001-01-4	4-tert-butylphenol	0	0	Enamine	Z57127886		150.104	CC(C)(C)c1ccc(O)cc1	QHPQWRBYOIRBIT-UHFFFAOYSA-N	7393
BRD-K49545903-003-01-4	4,4-pentamethylenepiperidine	0	100	Tocris	3692	4,4-Pentamethylenepiperidine hydrochloride	153.152	C1CCC2(CC1)CCNCC2	LIZKZVQBLDHKCY-UHFFFAOYSA-N	417412
BRD-K51799616-001-05-5	4,4'-DDT	0	0	SantaCruz	sc-238975	4,4'-DDT	351.915	Clc1ccc(cc1)C(c1ccc(Cl)cc1)C(Cl)(Cl)Cl	YVGGHNCTFXOJCH-UHFFFAOYSA-N	3036
BRD-K97118047-001-03-8	4,5,6,7-tetrabromobenzotriazole	0	95.81	Tocris	2275	TBB	430.69	Brc1c(Br)c(Br)c2[nH]nnc2c1Br	OMZYUVOATZSGJY-UHFFFAOYSA-N	1694
BRD-K97118047-001-04-6	4,5,6,7-tetrabromobenzotriazole	0	97.69	Tocris	2275	TBB	430.69	Brc1c(Br)c(Br)c2[nH]nnc2c1Br	OMZYUVOATZSGJY-UHFFFAOYSA-N	1694
BRD-A18598741-001-01-2	4BP-TQS	0	72.37	Tocris	4234	4BP-TQS	404.019	NS(=O)(=O)c1ccc2NC(C3CC=CC3c2c1)c1ccc(Br)cc1	YNCXHXYZTLIZTO-UHFFFAOYSA-N	2857838
BRD-K67173685-001-07-7	4E1RCat	0	65.3	Tocris	4215	4E1RCat	478.116	OC(=O)c1ccc(cc1)N1C(=O)C(\C=C1c1ccccc1)=C\c1ccc(o1)-c1ccc(cc1)[N+]([O-])=O	BBQRBOIMSKMFFO-LTGZKZEYSA-N	16195554
BRD-K67173685-001-08-5	4E1RCat	0	65.99	Selleck	S7370	4E1RCat	478.116	OC(=O)c1ccc(cc1)N1C(=O)C(\C=C1c1ccccc1)=C\c1ccc(o1)-c1ccc(cc1)[N+]([O-])=O	BBQRBOIMSKMFFO-LTGZKZEYSA-N	16195554	BRD-K56468417-001-01-2
BRD-K67173685-001-06-9	4E1RCat	0	93.43	Selleck	S7370	4E1RCat	478.116	OC(=O)c1ccc(cc1)N1C(=O)C(\C=C1c1ccccc1)=C\c1ccc(o1)-c1ccc(cc1)[N+]([O-])=O	BBQRBOIMSKMFFO-LTGZKZEYSA-N	16195554
BRD-K52366702-001-01-6	4EGI-1	0	70.43	Selleck	S7369	4EGI-1	449.996	OC(=O)C(\Cc1ccccc1[N+]([O-])=O)=N\Nc1nc(cs1)-c1ccc(Cl)c(Cl)c1	KFRKRECSIYXARE-HYARGMPZSA-N	5717952	BRD-A42580913-001-01-2
BRD-K52366702-001-02-4	4EGI-1	0	50.34	Selleck	S7369	4EGI-1	449.996	OC(=O)C(\Cc1ccccc1[N+]([O-])=O)=N\Nc1nc(cs1)-c1ccc(Cl)c(Cl)c1	KFRKRECSIYXARE-HYARGMPZSA-N	5717952
BRD-K11773281-001-02-0	4SC-202	0	96.41	MedChemEx	HY-16012A	4SC-202 (free base)	447.137	Cn1cc(cn1)-c1ccc(cc1)S(=O)(=O)n1ccc(\C=C\C(=O)Nc2ccccc2N)c1	PRXXYMVLYKJITB-IZZDOVSWSA-N	15985904
BRD-K11773281-001-01-2	4SC-202	0	92.54	MedChemEx	HY-16012A	4SC-202 (free base)	447.137	Cn1cc(cn1)-c1ccc(cc1)S(=O)(=O)n1ccc(\C=C\C(=O)Nc2ccccc2N)c1	PRXXYMVLYKJITB-IZZDOVSWSA-N	15985904
BRD-K11773281-075-01-6	4SC-202	0	74.16	MedChemEx	HY-16012	4SC-202	447.137	Cn1cc(cn1)-c1ccc(cc1)S(=O)(=O)n1ccc(\C=C\C(=O)Nc2ccccc2N)c1	PRXXYMVLYKJITB-IZZDOVSWSA-N	15985904
BRD-K11773281-075-02-4	4SC-202	0	93.08	Selleck	S7555	4SC-202	447.137	Cn1cc(cn1)-c1ccc(cc1)S(=O)(=O)n1ccc(\C=C\C(=O)Nc2ccccc2N)c1	PRXXYMVLYKJITB-IZZDOVSWSA-N	15985904
BRD-K58146797-001-01-2	5-(4chlorophenyl)-4-ethyl-2,4-dihydro-3H-1,2,4-triazol-3-one	0	0	AMS	A002683787	5-(4-chlorophenyl)-4-ethyl-2,4-dihydro-3H-1,2,4-triazol-3-one	223.051	CCn1c(O)nnc1-c1ccc(Cl)cc1	PXINDYJACXPZIN-UHFFFAOYSA-N	35793
BRD-K87535339-001-01-6	5-Amino-3-D-ribofuranosylthiazolo[4,5-d]pyrimidin-2,7(3H,6H)-dione	0	98.58	Berry	PRA 10047		316.048	Nc1nc2n([C@@H]3O[C@H](CO)[C@@H](O)[C@H]3O)c(=O)sc2c(=O)[nH]1	TZYVRXZQAWPIAB-FCLHUMLKSA-N	72231	BRD-A99177285-001-01-9
BRD-K57631554-003-07-0	5-aminolevulinic-acid	0	100	MicroSource	1504184	AMINOLEVULINIC ACID HYDROCHLORIDE	131.058	NCC(=O)CCC(O)=O	ZGXJTSGNIOSYLO-UHFFFAOYSA-N	137
BRD-K57631554-003-06-2	5-aminolevulinic-acid	0	100	Selleck	S2553	5-Aminolevulinic acid HCl	131.058	NCC(=O)CCC(O)=O	ZGXJTSGNIOSYLO-UHFFFAOYSA-N	137
BRD-K33690734-001-01-5	5-BDBD	0	98.15	Tocris	3579	5-BDBD	354	Brc1cccc(c1)C1=NCC(=O)Nc2c1oc1ccccc21	NKYMVQPXXTZHSF-UHFFFAOYSA-N	9841560
BRD-K33690734-001-02-3	5-BDBD	0	98.81	Tocris	3579	5-BDBD	354	Brc1cccc(c1)C1=NCC(=O)Nc2c1oc1ccccc21	NKYMVQPXXTZHSF-UHFFFAOYSA-N	9841560
BRD-K92382976-050-01-1	5-carboxamidotryptamine	0	90.34	Tocris	458	5-Carboxamidotryptamine maleate	203.106	NCCc1c[nH]c2ccc(cc12)C(N)=O	WKZLNEWVIAGNAW-UHFFFAOYSA-N	1809
BRD-K73381198-001-01-1	5-fluoro-3-pyridyl-methanol	0	96.92	Manchester	B12130		127.043	OCc1cncc(F)c1	GGGJYJXAFSEWNM-UHFFFAOYSA-N	152449
BRD-K24844714-001-25-2	5-fluorouracil	0	86.87	MicroSource	1500305	FLUOROURACIL	130.018	Fc1c[nH]c(=O)[nH]c1=O	GHASVSINZRGABV-UHFFFAOYSA-N	3385
BRD-K24844714-001-24-5	5-fluorouracil	0	100	Selleck	S1209	Fluorouracil (5-Fluoracil, 5-FU)	130.018	Fc1c[nH]c(=O)[nH]c1=O	GHASVSINZRGABV-UHFFFAOYSA-N	3385
BRD-K34437622-001-06-4	5-FP	0	0	Maybridge	JFD02014		114.023	Oc1ncc(F)cn1	HPABFFGQPLJKBP-UHFFFAOYSA-N	101498
BRD-K34437622-001-08-0	5-FP	0	0	Sigma	MFCD00223678	5-fluoro-2-pyrimidinol	114.023	Oc1ncc(F)cn1	HPABFFGQPLJKBP-UHFFFAOYSA-N	101498
BRD-K86799112-001-04-6	5-HMF	0	82.24	Sigma	MFCD00003234	5-(hydroxymethyl)-2-furaldehyde	126.032	OCc1ccc(C=O)o1	NOEGNKMFWQHSLB-UHFFFAOYSA-N	237332
BRD-K86799112-001-02-0	5-HMF	0	84.12	OxChem	AX8022137		126.032	OCc1ccc(C=O)o1	NOEGNKMFWQHSLB-UHFFFAOYSA-N	237332
BRD-K86799112-001-03-8	5-HMF	0	0	Sigma	53407	5-(hydroxymethyl)-2-furaldehyde	126.032	OCc1ccc(C=O)o1	NOEGNKMFWQHSLB-UHFFFAOYSA-N	237332
BRD-K03871161-001-01-9	5-hydroxyectoine	0	97	Sigma	MFCD01863080	(4S,5S)-5-hydroxy-2-methyl-1,4,5,6-tetrahydro-4-pyrimidinecarboxylic acid	158.069	O[C@H]1CNC(=C)N[C@@H]1C(O)=O	GJSUWVXFIISKPT-WHFBIAKZSA-N	129010107
BRD-K24603946-001-02-1	5-hydroxymethyl-tolterodine	0	84.18	Selleck	S2659	5-hydroxymethyl Tolterodine (PNU 200577, 5-HMT, 5-HM)	341.235	CC(C)N(CC[C@H](c1ccccc1)c1cc(CO)ccc1O)C(C)C	DUXZAXCGJSBGDW-HXUWFJFHSA-N	9819382
BRD-K24603946-001-03-9	5-hydroxymethyl-tolterodine	0	89.75	Selleck	S2659	5-hydroxymethyl tolterodine (PNU 200577)	341.235	CC(C)N(CC[C@H](c1ccccc1)c1cc(CO)ccc1O)C(C)C	DUXZAXCGJSBGDW-HXUWFJFHSA-N	9819382
BRD-A73930134-001-02-2	5-hydroxytryptophan	0	0	Selleck	S2374	5-hydroxytryptophan (5-HTP)	220.085	NC(Cc1c[nH]c2ccc(O)cc12)C(O)=O	LDCYZAJDBXYCGN-UHFFFAOYSA-N	144
BRD-A73930134-001-03-0	5-hydroxytryptophan	0	97.09	Selleck	S2374	5-hydroxytryptophan (5-HTP)	220.085	NC(Cc1c[nH]c2ccc(O)cc12)C(O)=O	LDCYZAJDBXYCGN-UHFFFAOYSA-N	144
BRD-K90065682-300-03-4	5-iodo-A-85380	0	93.6	Tocris	1518	3-[(2S)-2-azetidinylmethoxy]-5-iodopyridine dihydrochloride	289.992	Ic1cncc(OC[C@@H]2CCN2)c1	RKVRGRXOYDTUEY-QMMMGPOBSA-N	6604876
BRD-K90065682-300-02-6	5-iodo-A-85380	0	81.19	Tocris	1518	5-Iodo-A-85380 dihydrochloride	289.992	Ic1cncc(OC[C@@H]2CCN2)c1	RKVRGRXOYDTUEY-QMMMGPOBSA-N	6604876
BRD-K45437867-005-04-1	5-methylfurmethiodide	0	95.87	Tocris	588	N,N,N-trimethyl(5-methyl-2-furyl)methanaminium iodide	154.123	Cc1ccc(C[N+](C)(C)C)o1	KOWVJDFMEZKDDT-UHFFFAOYSA-N	4141
BRD-K45437867-005-03-3	5-methylfurmethiodide	0	81.16	Tocris	588	5-Methylfurmethiodide	154.123	Cc1ccc(C[N+](C)(C)C)o1	KOWVJDFMEZKDDT-UHFFFAOYSA-N	4141
BRD-K06050544-001-03-1	5-methylhydantoin-(D)	0	0	Selleck	S4378	Methylhydantoin-5-(D)	114.043	C[C@H]1NC(=O)NC1=O	VMAQYKGITHDWKL-UWTATZPHSA-N	1615267
BRD-K06050544-001-04-9	5-methylhydantoin-(D)	0	0	Selleck	S4378	(D)-5-methylhydantoin	114.043	C[C@H]1NC(=O)NC1=O	VMAQYKGITHDWKL-UWTATZPHSA-N	1615267
BRD-K56033645-001-07-5	5-methylhydantoin-(L)	0	89.08	Prestwick	Prestw-860	Methylhydantoin-5-(L)	114.043	C[C@@H]1NC(=O)NC1=O	VMAQYKGITHDWKL-REOHCLBHSA-N	6419931
BRD-K60287130-001-06-5	5,7-dichlorokynurenic-acid	0	96.57	Tocris	286	5,7-Dichlorokynurenic acid	256.965	OC(=O)c1cc(O)c2c(Cl)cc(Cl)cc2n1	BGKFPRIGXAVYNX-UHFFFAOYSA-N	1779
BRD-K60287130-001-05-7	5,7-dichlorokynurenic-acid	0	98.43	Tocris	286	5,7-Dichlorokynurenic acid	256.965	OC(=O)c1cc(O)c2c(Cl)cc(Cl)cc2n1	BGKFPRIGXAVYNX-UHFFFAOYSA-N	1779
BRD-A61299447-001-01-0	5,7-Dihydroxy-2-(4-methoxyphenyl)-8-(3-methyl-2-buten-1-yl)-2H-chromene-3,4-dione	0	62.12	Sigma	MFCD22422519	5,7-dihydroxy-2-(4-methoxyphenyl)-8-(3-methylbut-2-en-1-yl)chromane-3,4-dione	368.126	COc1ccc(cc1)C1Oc2c(CC=C(C)C)c(O)cc(O)c2C(=O)C1=O	YHUOJWACHJLNCJ-UHFFFAOYSA-N	9969271
BRD-A13598753-001-01-2	5'-Chloro-5'-deoxy-ENBA-(+/-)	0	95.3	Tocris	3576	(?)-5'-Chloro-5'-deoxy-ENBA	379.141	O[C@@H]1[C@@H](CCl)O[C@H]([C@@H]1O)n1cnc2c(NC3CC4CCC3C4)ncnc12	PVJGDYDNVNCGBT-STHLEMNDSA-N	42636897
BRD-A13598753-001-02-0	5'-Chloro-5'-deoxy-ENBA-(+/-)	0	94.5	Tocris	3576	(+/-)-5'-Chloro-5'-deoxy-ENBA	379.141	O[C@@H]1[C@@H](CCl)O[C@H]([C@@H]1O)n1cnc2c(NC3CC4CCC3C4)ncnc12	PVJGDYDNVNCGBT-STHLEMNDSA-N	42636897
BRD-K00656370-001-10-5	6-aminochrysene	0	30.33	Sigma	MFCD00003699	6-chrysenamine	243.105	Nc1cc2c3ccccc3ccc2c2ccccc12	KIVUHCNVDWYUNP-UHFFFAOYSA-N	17534
BRD-K30284967-001-01-8	6-aminopenicillanic-acid	0	0	Enamine	Z1269203097		216.057	CC1(C)S[C@@H]2[C@H](N)C(=O)N2[C@H]1C(O)=O	NGHVIOIJCVXTGV-ALEPSDHESA-N	11082
BRD-K62929068-001-16-5	6-benzylaminopurine	0	99.22	Prestwick	Prestw-189	Aminopurine, 6-benzyl	225.101	N(Cc1ccccc1)c1ncnc2nc[nH]c12	NWBJYWHLCVSVIJ-UHFFFAOYSA-N	62389
BRD-K34663752-001-10-9	6-chloromelatonin	0	97.22	Tocris	443	6-Chloromelatonin	266.082	COc1cc2c(CCNC(C)=O)c[nH]c2cc1Cl	LUINDDOUWHRIPW-UHFFFAOYSA-N	1858
BRD-K34663752-001-09-1	6-chloromelatonin	0	95.73	Tocris	443	6-Chloromelatonin	266.082	COc1cc2c(CCNC(C)=O)c[nH]c2cc1Cl	LUINDDOUWHRIPW-UHFFFAOYSA-N	1858
BRD-K49236613-001-02-3	6-iodo-nordihydrocapsaicin	0	92.2	Tocris	1975	6-Iodonordihydrocapsaicin	419.096	CCCCCCCCC(=O)NCc1cc(OC)c(O)cc1I	AAORACFZMYMFCG-UHFFFAOYSA-N	5149140
BRD-K48329353-001-01-3	6,_7-dehydro-17-acetoxy-progesterone	0	81.26	InterBioScreen	STOCK1N-54662		370.214	CC(=O)O[C@@]1(CC[C@H]2[C@@H]3C=CC4=CC(=O)CC[C@]4(C)[C@H]3CC[C@]12C)C(C)=O	URXWVWVPMJSAJD-KOORYGTMSA-N	200136
BRD-K65377893-001-08-2	7-aminocephalosporanic-acid	0	0	Selleck	S2530	7-Aminocephalosporanic acid	272.047	CC(=O)OCC1=C(N2[C@H](SC1)[C@H](N)C2=O)C(O)=O	HSHGZXNAXBPPDL-HZGVNTEJSA-N	441328	BRD-K15457970-001-01-4
BRD-K65377893-001-07-4	7-aminocephalosporanic-acid	0	100	Selleck	S2530	7-Aminocephalosporanic acid	272.047	CC(=O)OCC1=C(N2[C@H](SC1)[C@H](N)C2=O)C(O)=O	HSHGZXNAXBPPDL-HZGVNTEJSA-N	441328
BRD-K84214706-001-06-5	7-chlorokynurenic-acid	0	97.33	Tocris	237	7-Chlorokynurenic acid	223.004	OC(=O)c1cc(O)c2ccc(Cl)cc2n1	UAWVRVFHMOSAPU-UHFFFAOYSA-N	1884
BRD-K84214706-001-05-7	7-chlorokynurenic-acid	0	99.07	Tocris	237	7-Chlorokynurenic acid	223.004	OC(=O)c1cc(O)c2ccc(Cl)cc2n1	UAWVRVFHMOSAPU-UHFFFAOYSA-N	1884
BRD-A18795974-004-08-1	7-hydroxy-DPAT	0	89.47	Tocris	706	7-Hydroxy-DPAT hydrobromide	247.194	CCCN(CCC)C1CCc2ccc(O)cc2C1	BLYMJBIZMIGWFK-UHFFFAOYSA-N	1219
BRD-A18795974-004-09-9	7-hydroxy-DPAT	0	84.83	Tocris	706	7-(dipropylamino)-5,6,7,8-tetrahydro-2-naphthalenol hydrobromide	247.194	CCCN(CCC)C1CCc2ccc(O)cc2C1	BLYMJBIZMIGWFK-UHFFFAOYSA-N	1219
BRD-A18795974-004-07-3	7-hydroxy-DPAT	0	82.69	Tocris	706	7-Hydroxy-DPAT hydrobromide	247.194	CCCN(CCC)C1CCc2ccc(O)cc2C1	BLYMJBIZMIGWFK-UHFFFAOYSA-N	1219
BRD-A01295252-050-01-2	7-hydroxy-PIPAT	0	54.71	Tocris	719	7-Hydroxy-PIPAT maleate	371.075	CCCN(C\C=C\I)C1CCc2ccc(O)cc2C1	RTMIJLQPWFKAFE-FPYGCLRLSA-N	6305587
BRD-K45293975-001-02-0	7-hydroxystaurosporine	0	80.79	EMDBio	539644-500UG	UCN-01	482.195	CN[C@@H]1C[C@H]2O[C@@](C)([C@@H]1OC)n1c3ccccc3c3c4[C@H](O)NC(=O)c4c4c5ccccc5n2c4c13	PBCZSGKMGDDXIJ-KRUBCLEUSA-N	3078519
BRD-K07785030-001-01-6	7-keto-DHEA	0	98.83	ChemImpex	24167	(3beta)-7,17-dioxoandrost-5-en-3-yl acetate	344.199	CC(=O)O[C@H]1CC[C@]2(C)[C@H]3CC[C@@]4(C)[C@@H](CCC4=O)[C@@H]3C(=O)C=C2C1	VVSMJVQHDZUPIL-XFKPDKBWSA-N	9798229
BRD-K53156626-001-01-3	7-methoxytacrine	0	98.23	Enamine	Z2327883841	7-methoxy-1,2,3,4-tetrahydro-9-acridinylamine	228.126	COc1ccc2nc3CCCCc3c(N)c2c1	APQPVVOYBLOJDY-UHFFFAOYSA-N	119053
BRD-K41592905-001-01-6	7-methylxanthine	0	100	Sigma	MFCD00037979	7-methyl-3,7-dihydro-1H-purine-2,6-dione	166.049	Cn1cnc2nc(O)nc(O)c12	PFWLFWPASULGAN-UHFFFAOYSA-N	68374
BRD-K04430056-001-18-5	7-nitroindazole	0	93.01	Tocris	602	7-Nitroindazole	163.038	[O-][N+](=O)c1cccc2cn[nH]c12	PQCAUHUKTBHUSA-UHFFFAOYSA-N	1893
BRD-K04430056-236-02-1	7-nitroindazole	0	91.17	Tocris	800	7-NINA	163.038	[O-][N+](=O)c1cccc2cn[nH]c12	PQCAUHUKTBHUSA-UHFFFAOYSA-N	1893
BRD-K04430056-001-17-7	7-nitroindazole	0	96.6	Tocris	602	7-Nitroindazole	163.038	[O-][N+](=O)c1cccc2cn[nH]c12	PQCAUHUKTBHUSA-UHFFFAOYSA-N	1893
BRD-K77756533-001-01-4	7,8,9,10-tetrahydroazepino[2,1-b]quinazolin-12(6H)-one	0	99.06	Vitas-M	STL281810	7,8,9,10-tetrahydroazepino[2,1-b]quinazolin-12(6H)-one	214.111	O=C1N2CCCCC=C2Nc2ccccc12	HBEJFHWHFIAMAI-UHFFFAOYSA-N
BRD-A09554849-236-07-6	8-bromo-cAMP	0	89.36	Tocris	1140	8-Bromo-cAMP, sodium salt	406.963	Nc1ncnc2n([C@@H]3O[C@@H]4COP(O)(=O)O[C@H]4[C@H]3O)c(Br)nc12	DVKQVRZMKBDMDH-UUOKFMHZSA-N	32014
BRD-A00077618-236-07-6	8-bromo-cGMP	0	87.24	Tocris	1089	8-Bromo-cGMP, sodium salt	422.958	Nc1nc(O)c2nc(Br)n([C@@H]3O[C@@H]4COP(O)(=O)O[C@H]4[C@H]3O)c2n1	YUFCOOWNNHGGOD-UMMCILCDSA-N	104767
BRD-A48015106-004-08-9	8-hydroxy-DPAT	0	93.13	Tocris	529	8-Hydroxy-DPAT hydrobromide	247.194	CCCN(CCC)C1CCc2cccc(O)c2C1	ASXGJMSKWNBENU-UHFFFAOYSA-N	1220
BRD-A60594020-034-01-1	8-hydroxy-PIPAT	0	97.35	Tocris	797	8-Hydroxy-PIPAT	371.075	CCCN(C\C=C\I)C1CCc2cccc(O)c2C1	QBXHUZJZYDSLRH-RUDMXATFSA-N	6142670
BRD-A07232941-001-03-5	8-M-PDOT	0	86.71	Tocris	1035	8-M-PDOT	233.142	CCC(=O)NC1CCc2cccc(OC)c2C1	RVIGBTUDFAGRTQ-UHFFFAOYSA-N	5170952
BRD-A07232941-001-02-7	8-M-PDOT	0	97.76	Tocris	1035	8-M-PDOT	233.142	CCC(=O)NC1CCc2cccc(OC)c2C1	RVIGBTUDFAGRTQ-UHFFFAOYSA-N	5170952
BRD-K03044000-001-01-8	80841-78-7	0	0	Sigma	671975	4-(chloromethyl)-5-methyl-1,3-dioxol-2-one	147.993	Cc1oc(=O)oc1CCl	QCLFSYYUWPUWQR-UHFFFAOYSA-N	9855518
BRD-K00535541-001-04-8	9-aminoacridine	0	89.89	Selleck	S4303	9-Aminoacridine	194.084	Nc1c2ccccc2nc2ccccc12	XJGFWWJLMVZSIG-UHFFFAOYSA-N	7019
BRD-K00535541-001-05-5	9-aminoacridine	0	94.54	MicroSource	1500810	AMINACRINE	194.084	Nc1c2ccccc2nc2ccccc12	XJGFWWJLMVZSIG-UHFFFAOYSA-N	7019
BRD-K00535541-001-06-3	9-aminoacridine	0	92.92	Selleck	S4303	9-Aminoacridine;9-Aminoacridine;Aminoacrid	194.084	Nc1c2ccccc2nc2ccccc12	XJGFWWJLMVZSIG-UHFFFAOYSA-N	7019
BRD-K09291936-001-13-3	9-aminocamptothecin	0	91.91	Sigma	MFCD00909855	(4S)-10-amino-4-ethyl-4-hydroxy-1H-pyrano[3',4':6,7]indolizino[1,2-b]quinoline-3,14(4H,12H)-dione	363.122	CC[C@@]1(O)C(=O)OCc2c1cc1-c3nc4cccc(N)c4cc3Cn1c2=O	FUXVKZWTXQUGMW-FQEVSTJZSA-N	72402
BRD-K62607075-001-03-6	9-anthracenecarboxylic-acid	0	73.91	Tocris	963	9-AC	222.068	OC(=O)c1c2ccccc2cc2ccccc12	XGWFJBFNAQHLEF-UHFFFAOYSA-N	2201
BRD-K70329400-001-02-5	A-1070722	0	97.36	Tocris	4431	A 1070722	362.099	COc1ccc2c(NC(=O)Nc3cccc(n3)C(F)(F)F)ccnc2c1	VQPBIJGXSXEOCU-UHFFFAOYSA-N	49830684
BRD-K59060513-001-02-5	A-1120	0	83.72	Tocris	3793	A 1120	392.135	OC(=O)c1ccccc1NC(=O)N1CCC(CC1)c1ccccc1C(F)(F)F	MEAQCLPMSVEOQF-UHFFFAOYSA-N	25138295
BRD-K38019854-323-01-4	A-317491	0	98.69	MedChemEx	HY-15568A	A-317491 (sodium salt hydrate)	565.174	OC(=O)c1cc(C(O)=O)c(cc1C(O)=O)C(=O)N(Cc1cccc(Oc2ccccc2)c1)[C@H]1CCCc2ccccc12	VQGBOYBIENNKMI-LJAQVGFWSA-N	9829395
BRD-K38019854-001-01-6	A-317491	0	98.06	MedChemEx	HY-15568	A-317491	565.174	OC(=O)c1cc(C(O)=O)c(cc1C(O)=O)C(=O)N(Cc1cccc(Oc2ccccc2)c1)[C@H]1CCCc2ccccc12	VQGBOYBIENNKMI-LJAQVGFWSA-N	9829395
BRD-A40302156-001-01-9	A-33903	0	96.18	Maybridge	RJC01921	N-(2-oxo-5-phenyl-2,3-dihydro-1H-1,4-benzodiazepin-3-yl)acetamide	293.116	CC(=O)NC1C(=O)Nc2ccccc2C(=N1)c1ccccc1	MMXSDWJOQSEPSM-UHFFFAOYSA-N	2729103
BRD-K06182768-001-06-4	A-366	0	87.35	MedChemEx	HY-12583	A-366	329.21	COc1cc2c(cc1OCCCN1CCCC1)N=C(N)C21CCC1	BKCDJTRMYWSXMC-UHFFFAOYSA-N	76285486
BRD-K06182768-001-02-3	A-366	0	72.61	Tocris	5163	A-366	329.21	COc1cc2c(cc1OCCCN1CCCC1)N=C(N)C21CCC1	BKCDJTRMYWSXMC-UHFFFAOYSA-N	76285486
BRD-K06182768-001-03-1	A-366	0	54.93	MedChemEx	HY-12583	A-366	329.21	COc1cc2c(cc1OCCCN1CCCC1)N=C(N)C21CCC1	BKCDJTRMYWSXMC-UHFFFAOYSA-N	76285486
BRD-K06182768-001-01-5	A-366	0	60.31	MedChemEx	HY-12583	A-366	329.21	COc1cc2c(cc1OCCCN1CCCC1)N=C(N)C21CCC1	BKCDJTRMYWSXMC-UHFFFAOYSA-N	76285486
BRD-K06182768-001-04-9	A-366	0	16.9	Tocris	5163	A 366	329.21	COc1cc2c(cc1OCCCN1CCCC1)N=C(N)C21CCC1	BKCDJTRMYWSXMC-UHFFFAOYSA-N	76285486
BRD-K62066682-300-01-0	A-412997	0	95.39	Tocris	4552	A 412997 dihydrochloride	309.184	Cc1cccc(NC(=O)CN2CCC(CC2)c2ccccn2)c1	JFCDMGGMCUKHST-UHFFFAOYSA-N	10425450
BRD-K13223831-003-01-7	A-438079	0	93.4	Tocris	2972	A 438079 hydrochloride	305.024	Clc1cccc(-c2nnnn2Cc2cccnc2)c1Cl	MMPAULQSJLVKHP-UHFFFAOYSA-N	11673921
BRD-K79743788-001-01-2	A-582941	0	84.25	Tocris	4341	A 582941	280.169	CN1C[C@H]2CN(C[C@H]2C1)c1ccc(nn1)-c1ccccc1	GTMRUYCIJSNXGB-GASCZTMLSA-N	44190553
BRD-K13142315-004-01-2	A-61603	0	96.39	Tocris	1052	N-[5-(4,5-dihydro-1H-imidazol-2-yl)-2-hydroxy-5,6,7,8-tetrahydro-1-naphthalenyl]methanesulfonamide hydrobromide	309.115	CS(=O)(=O)Nc1c(O)ccc2C(CCCc12)=C1NCCN1	RIRDSZBDOHSJGT-UHFFFAOYSA-N
BRD-K78177893-001-02-4	A-674563	0	96.74	Selleck	S2670	A-674563	358.179	Cc1n[nH]c2ccc(cc12)-c1cncc(OC[C@@H](N)Cc2ccccc2)c1	BPNUQXPIQBZCMR-IBGZPJMESA-N	11314340
BRD-K03301001-003-03-3	A-7	0	91.81	Tocris	378	A-7 hydrochloride	396.164	NCCCCCCCCCCNS(=O)(=O)c1cccc2c(Cl)cccc12	JLUUJHIQVIXTGT-UHFFFAOYSA-N	2735313
BRD-K03301001-003-02-5	A-7	0	92.44	Tocris	378	A-7 hydrochloride	396.164	NCCCCCCCCCCNS(=O)(=O)c1cccc2c(Cl)cccc12	JLUUJHIQVIXTGT-UHFFFAOYSA-N	2735313
BRD-K41918892-001-06-7	A-769662	0	84.48	Tocris	3336	A 769662	360.057	Oc1ccccc1-c1ccc(cc1)-c1csc2[nH]c(=O)c(C#N)c(O)c12	CTESJDQKVOEUOY-UHFFFAOYSA-N	54708532
BRD-K41918892-001-05-9	A-769662	0	90.56	Selleck	S2697	A-769662	360.057	Oc1ccccc1-c1ccc(cc1)-c1csc2[nH]c(=O)c(C#N)c(O)c12	CTESJDQKVOEUOY-UHFFFAOYSA-N	54708532
BRD-K87665527-001-01-3	A-784168	0	90.02	Tocris	4319	A 784168	479.074	FC(F)(F)c1cccnc1N1CCC(=CC1)C(=O)Nc1ccc(cc1)S(=O)(=O)C(F)(F)F	SDUAWRFBHRAFBM-UHFFFAOYSA-N	11420211
BRD-K28570407-001-02-0	A-803467	0	97.96	Selleck	S2785	A-803467	357.077	COc1cc(NC(=O)c2ccc(o2)-c2ccc(Cl)cc2)cc(OC)c1	VHKBTPQDHDSBSP-UHFFFAOYSA-N	16038374
BRD-K28570407-001-04-6	A-803467	0	96.66	Tocris	2976	A 803467	357.077	COc1cc(NC(=O)c2ccc(o2)-c2ccc(Cl)cc2)cc(OC)c1	VHKBTPQDHDSBSP-UHFFFAOYSA-N	16038374
BRD-K76894955-001-02-1	A-804598	0	93.16	Tocris	4473	A 804598	315.148	C[C@H](\N=C(\NC#N)Nc1cccc2ncccc12)c1ccccc1	PQYCRDPLPKGSME-AWEZNQCLSA-N	53325874	BRD-K94313941-001-01-9
BRD-K60427831-001-01-0	A-839977	0	92.75	Tocris	4232	A 839977	412.061	Clc1cccc(c1Cl)-n1nnnc1NCc1ccccc1Oc1ccccn1	GMVNBKZQJFRFAR-UHFFFAOYSA-N	53325875
BRD-K33059059-001-01-0	A-867744	0	95.81	Tocris	4571	A 867744	402.08	CCC(=O)c1cc(-c2ccc(Cl)cc2)n(c1C)-c1ccc(cc1)S(N)(=O)=O	ABACVOXFUHDKNZ-UHFFFAOYSA-N	23642319
BRD-K20239555-001-01-2	A-887826	0	91.61	Tocris	4249	A 887826	480.193	CCCCOc1ccc(cc1Cl)-c1cncc(c1)C(=O)NCc1cccnc1N1CCOCC1	JPJGFWKHSMUKFO-UHFFFAOYSA-N	46919335
BRD-K81614372-001-02-1	A-922500	0	96.89	Tocris	3587	A 922500	428.174	OC(=O)[C@@H]1CCC[C@H]1C(=O)c1ccc(cc1)-c1ccc(NC(=O)Nc2ccccc2)cc1	BOZRFEQDOFSZBV-DHIUTWEWSA-N	24768261
BRD-K99308908-001-01-5	A-939572	0	94.18	Tocris	4845	A 939572	387.135	CNC(=O)c1cccc(NC(=O)N2CCC(CC2)Oc2ccccc2Cl)c1	DPYTYQFYDLYWHZ-UHFFFAOYSA-N	24905400
BRD-K70744942-001-01-2	A-967079	0	97.41	Tocris	4716	A 967079	207.106	CCC(=N/O)\C(C)=C\c1ccc(F)cc1	HKROEBDHHKMNBZ-CHBKHGQFSA-N	42641861
BRD-K68982262-001-01-4	A-987306	0	86.49	Tocris	3640	A 987306	327.206	Nc1nc(N2CCNCC2)c2CCC3=C([C@@H]4CCCC[C@@H]4O3)c2n1	DJKJVWJQAVGLHJ-YPMHNXCESA-N	25109291
BRD-K57865272-001-02-0	A0001	0	0	Sigma	MFCD00135657	2-[(3R,7R,11R)-3-hydroxy-3,7,11,15-tetramethylhexadecyl]-3,5,6-trimethylbenzo-1,4-quinone	446.376	CC(C)CCC[C@@H](C)CCC[C@@H](C)CCC[C@@](C)(O)CCC1=C(C)C(=O)C(C)=C(C)C1=O	LTVDFSLWFKLJDQ-IEOSBIPESA-N	2734086
BRD-K57865272-001-01-2	A0001	0	40.81	Enzo	FR115	Tocopherylquinone	446.376	CC(C)CCC[C@@H](C)CCC[C@@H](C)CCC[C@@](C)(O)CCC1=C(C)C(=O)C(C)=C(C)C1=O	LTVDFSLWFKLJDQ-IEOSBIPESA-N	2734086
BRD-A30000356-001-01-9	A12B4C3	0	89.26	Tocris	5097	A12B4C3	534.284	CCCCCCCCCCC(O)C1C=CC2C(N1Nc1ccc(cc1)[N+]([O-])=O)C(=O)N(C2=O)c1ccccc1	KVHGJAKTBPFFNV-UHFFFAOYSA-N	6610064
BRD-K77627880-001-04-0	A205804	0	98.68	Tocris	2524	A 205804	300.039	Cc1ccc(Sc2cncc3sc(cc23)C(N)=O)cc1	QQGWEXFLMJGCAL-UHFFFAOYSA-N	9839311
BRD-K77627880-001-05-7	A205804	0	96.5	Tocris	2524	A 205804	300.039	Cc1ccc(Sc2cncc3sc(cc23)C(N)=O)cc1	QQGWEXFLMJGCAL-UHFFFAOYSA-N	9839311
BRD-K77627880-001-03-2	A205804	0	97.7	Selleck	S2885	A-205804	300.039	Cc1ccc(Sc2cncc3sc(cc23)C(N)=O)cc1	QQGWEXFLMJGCAL-UHFFFAOYSA-N	9839311
BRD-A83650191-004-02-8	A61603	0	80.43	Tocris	1052	A 61603 hydrobromide	309.115	CS(=O)(=O)Nc1c(O)ccc2C(CCCc12)C1=NCCN1	OQFCXJDXHCDLHX-UHFFFAOYSA-N	4038180
BRD-K49055432-001-04-2	A66	0	90	Selleck	S2636	A66	393.129	Cc1nc(NC(=O)N2CCC[C@H]2C(N)=O)sc1-c1csc(n1)C(C)(C)C	HBPXWEPKNBHKAX-NSHDSACASA-N	42636535
BRD-K49055432-001-07-5	A66	0	94.01	Tocris	5595	A66	393.129	Cc1nc(NC(=O)N2CCC[C@H]2C(N)=O)sc1-c1csc(n1)C(C)(C)C	HBPXWEPKNBHKAX-NSHDSACASA-N	42636535
BRD-A78952587-001-01-5	A740003	0	97.5	Tocris	3701	A 740003	474.238	COc1ccc(CC(=O)NC(N\C(Nc2cccc3ncccc23)=N\C#N)C(C)(C)C)cc1OC	PUHSRMSFDASMAE-UHFFFAOYSA-N	11351968
BRD-A78952587-001-02-3	A740003	0	93.45	Tocris	3701	A 740003	474.238	COc1ccc(CC(=O)NC(N\C(Nc2cccc3ncccc23)=N\C#N)C(C)(C)C)cc1OC	PUHSRMSFDASMAE-UHFFFAOYSA-N	11351968
BRD-K72226571-003-01-2	A77636	0	39.87	Tocris	1701	A 77636 hydrochloride	329.199	NC[C@@H]1O[C@@H](Cc2c(O)c(O)ccc12)[C@@]12CC3CC(CC(C3)C1)C2	QLJOSZATCBCBDR-KLONBWLYSA-N
BRD-K28861668-001-01-9	A922500	0	92.69	Selleck	S2674	A922500	428.174	OC(=O)[C@H]1CCC[C@H]1C(=O)c1ccc(cc1)-c1ccc(NC(=O)Nc2ccccc2)cc1	BOZRFEQDOFSZBV-PKTZIBPZSA-N	24768273
BRD-K13944729-001-01-7	AA-29504	0	19.95	Tocris	3972	AA 29504	327.195	CCOC(=O)Nc1ccc(NCc2c(C)cc(C)cc2C)cc1N	SCOOTUMXCXKEAD-UHFFFAOYSA-N	23188887
BRD-K17443395-065-03-0	abacavir	0	95.95	Tocris	4148	Abacavir hemisulfate	286.154	Nc1nc(NC2CC2)c2ncn([C@@H]3C[C@H](CO)C=C3)c2n1	MCGSCOLBFJQGHM-SCZZXKLOSA-N	441300	BRD-M55852627-065-01-7
BRD-K17443395-065-01-4	abacavir	0	96.52	Selleck	S3165	Abacavir sulfate	286.154	Nc1nc(NC2CC2)c2ncn([C@@H]3C[C@H](CO)C=C3)c2n1	MCGSCOLBFJQGHM-SCZZXKLOSA-N	441300	BRD-M42309903-065-03-5
BRD-K17443395-065-02-2	abacavir	0	98.81	MicroSource	1502410	ABACAVIR SULFATE	286.154	Nc1nc(NC2CC2)c2ncn([C@@H]3C[C@H](CO)C=C3)c2n1	MCGSCOLBFJQGHM-SCZZXKLOSA-N	441300	BRD-A95032015-065-01-2
BRD-K77432251-001-01-2	abafungin	0	92.48	ChemImpex	28441	4-[2-(2,4-dimethylphenoxy)phenyl]-N-tetrahydro-2(1H)-pyrimidinylidene-1,3-thiazol-2-amine	378.151	Cc1ccc(Oc2ccccc2-c2csc(N=C3NCCCN3)n2)c(C)c1	TYBHXIFFPVFXQW-UHFFFAOYSA-N	159326
BRD-A25579302-001-04-8	abamectin	0	61	MicroSource	1502260	ABAMECTIN (avermectin B1a shown)	872.492	CCC(C)[C@H]1O[C@@]2(C[C@@H]3C[C@@H](C\C=C(C)\[C@@H](OC4C[C@H](OC)C(O[C@H]5C[C@H](OC)[C@@H](O)[C@H](C)O5)[C@H](C)O4)[C@@H](C)\C=C\C=C4/CO[C@@H]5[C@H](O)C(C)=C[C@@H](C(=O)O3)[C@]45O)O2)C=C[C@@H]1C	RRZXIRBKKLTSOM-ONDMGMIHSA-N	5702208
BRD-K65498798-001-01-7	abametapir	0	92.8	Sigma	MFCD01740554	5,5'-dimethyl-2,2'-bipyridine	184.1	Cc1ccc(nc1)-c1ccc(C)cn1	PTRATZCAGVBFIQ-UHFFFAOYSA-N	15664
BRD-A70814879-003-02-6	ABC-294640	0	66.17	Enzo	AC1558	ABC294640 HCl	380.166	Clc1ccc(cc1)C12CC3CC(CC(C3)(C1)C(=O)NCc1ccncc1)C2	CAOTVXGYTWCKQE-UHFFFAOYSA-N	15604015
BRD-A70814879-001-01-2	ABC-294640	0	99.82	Selleck	S7174	ABC294640	380.166	Clc1ccc(cc1)C12CC3CC(CC(C3)(C1)C(=O)NCc1ccncc1)C2	CAOTVXGYTWCKQE-UHFFFAOYSA-N	15604015
BRD-K33622447-066-01-9	abemaciclib	0	94.43	Selleck	S7158	LY2835219	506.272	CCN1CCN(Cc2ccc(Nc3ncc(F)c(n3)-c3cc(F)c4nc(C)n(C(C)C)c4c3)nc2)CC1	UZWDCWONPYILKI-UHFFFAOYSA-N	46220502
BRD-K50071428-001-03-3	abiraterone	0	92.23	Selleck	S1123	Abiraterone (CB-7598)	349.241	C[C@]12CC[C@H]3[C@@H](CC=C4C[C@@H](O)CC[C@]34C)[C@@H]1CC=C2c1cccnc1	GZOSMCIZMLWJML-VJLLXTKPSA-N	132971	BRD-K00111504-001-01-9
BRD-K24048528-001-01-7	abiraterone-acetate	0	98.65	Selleck	S2246	Abiraterone Acetate	391.251	CC(=O)O[C@H]1CC[C@]2(C)[C@H]3CC[C@@]4(C)[C@@H](CC=C4c4cccnc4)[C@@H]3CC=C2C1	UVIQSJCZCSLXRZ-UBUQANBQSA-N	9821849
BRD-K24048528-001-02-5	abiraterone-acetate	0	89.93	Selleck	S2246	Abiraterone Acetate	391.251	CC(=O)O[C@H]1CC[C@]2(C)[C@H]3CC[C@@]4(C)[C@@H](CC=C4c4cccnc4)[C@@H]3CC=C2C1	UVIQSJCZCSLXRZ-UBUQANBQSA-N	9821849	BRD-K16133773-001-01-9
BRD-A29844814-300-01-5	ABT-202	0	88.87	Enamine	EN300-69225		163.111	NC1CCN(C1)c1cccnc1	LVGMMVAWLISWJD-UHFFFAOYSA-N	17928441
BRD-K22749967-046-02-3	ABT-239	0	99.38	Axon	1510		330.173	C[C@@H]1CCCN1CCc1cc2cc(ccc2o1)-c1ccc(cc1)C#N	KFHYZKCRXNRKRC-MRXNPFEDSA-N	9818903
BRD-K97233161-003-01-5	ABT-491	0	93.81	EMDBio	511071-2MG	PAF Receptor Antagonist, ABT-491	479.176	CN(C)C(=O)n1cc(C(=O)c2ccc(Cn3c(C)nc4cnccc34)c(F)c2)c2c(cccc12)C#C	GDLNHSUSOZEAOR-UHFFFAOYSA-N	154087
BRD-K11792081-001-01-4	ABT-639	0	96.74	MedChemEx	HY-19721	ABT-639	455.088	Fc1ccccc1NS(=O)(=O)c1cc(C(=O)N2CCN3CCC[C@@H]3C2)c(Cl)cc1F	AGPIHNZOZNKRGT-CYBMUJFWSA-N	46851313
BRD-K36021395-300-03-2	ABT-702	0	87.52	Tocris	2372	5-(3-bromophenyl)-7-[6-(4-morpholinyl)-3-pyridinyl]pyrido[2,3-d]pyrimidin-4-amine dihydrochloride	462.08	Nc1ncnc2nc(cc(-c3cccc(Br)c3)c12)-c1ccc(nc1)N1CCOCC1	RQCXKDWOCUJWQZ-UHFFFAOYSA-N	1973
BRD-K36021395-300-02-4	ABT-702	0	84	Tocris	2372	ABT 702 dihydrochloride	462.08	Nc1ncnc2nc(cc(-c3cccc(Br)c3)c12)-c1ccc(nc1)N1CCOCC1	RQCXKDWOCUJWQZ-UHFFFAOYSA-N	1973
BRD-K37714784-305-02-1	ABT-724	0	97.43	Tocris	2214	ABT 724 trihydrochloride	293.164	C(N1CCN(CC1)c1ccccn1)c1nc2ccccc2[nH]1	FRPJGTNLZNXQEX-UHFFFAOYSA-N	5025739
BRD-K56301217-001-10-8	ABT-737	0	86.42	Selleck	S1002	ABT-737	812.258	CN(C)CC[C@H](CSc1ccccc1)Nc1ccc(cc1[N+]([O-])=O)S(=O)(=O)NC(=O)c1ccc(cc1)N1CCN(Cc2ccccc2-c2ccc(Cl)cc2)CC1	HPLNQCPCUACXLM-PGUFJCEWSA-N	11228183
BRD-K56301217-001-07-4	ABT-737	0	87.14	Selleck	S1002	ABT-737	812.258	CN(C)CC[C@H](CSc1ccccc1)Nc1ccc(cc1[N+]([O-])=O)S(=O)(=O)NC(=O)c1ccc(cc1)N1CCN(Cc2ccccc2-c2ccc(Cl)cc2)CC1	HPLNQCPCUACXLM-PGUFJCEWSA-N	11228183
BRD-K91623615-001-05-0	ABT-751	0	96.81	Selleck	S1165	ABT-751	371.094	COc1ccc(cc1)S(=O)(=O)Nc1cccnc1Nc1ccc(O)cc1	URCVCIZFVQDVPM-UHFFFAOYSA-N	3035714
BRD-K91623615-001-06-8	ABT-751	0	91.6	Tocris	4138	ABT 751	371.094	COc1ccc(cc1)S(=O)(=O)Nc1cccnc1Nc1ccc(O)cc1	URCVCIZFVQDVPM-UHFFFAOYSA-N	3035714
BRD-K91623615-001-04-3	ABT-751	0	74.29	Selleck	S1165	ABT-751 (E7010)	371.094	COc1ccc(cc1)S(=O)(=O)Nc1cccnc1Nc1ccc(O)cc1	URCVCIZFVQDVPM-UHFFFAOYSA-N	3035714
BRD-K53788420-001-01-1	AC-186	0	94.66	Tocris	5053	AC 186	306.123	Oc1ccc(cc1)C1(CCC(F)(F)CC1)c1ccccc1F	HSMUKSLNDJOZQG-UHFFFAOYSA-N	71245042
BRD-K31144453-001-02-2	AC-261066	0	92.33	Tocris	4046	AC 261066	353.11	CCCCOCCOc1nc(sc1C)-c1ccc(C(O)=O)c(F)c1	HSAOETBFVAWNRP-UHFFFAOYSA-N	11530459
BRD-K81548480-001-01-2	AC-264613	0	95.07	Tocris	3370	AC 264613	399.058	C\C(=N/NC(=O)[C@H]1[C@@H](CNC1=O)c1ccccc1)c1cccc(Br)c1	RQKXQCSEZPQBNZ-QSBCOWLBSA-N	25108278
BRD-K81548480-001-02-0	AC-264613	0	69.89	Tocris	3370	AC 264613	399.058	C\C(=N/NC(=O)[C@H]1[C@@H](CNC1=O)c1ccccc1)c1cccc(Br)c1	RQKXQCSEZPQBNZ-QSBCOWLBSA-N	25108278
BRD-A27911617-001-01-7	AC-55541	0	97.05	MedChemEx	HY-14350	AC-55541	517.075	C\C(=N/NC(=O)C(NC(=O)c1ccccc1)c1n[nH]c(=O)c2ccccc12)c1cccc(Br)c1	UCUHFWIFSHROPY-RWPZCVJISA-N	9589606
BRD-K93176058-001-03-6	AC-55649	0	98.46	Tocris	2436	AC 55649	310.193	CCCCCCCCc1ccc(cc1)-c1ccc(cc1)C(O)=O	HXBKPYIEQLLNBK-UHFFFAOYSA-N	1714884
BRD-K93176058-001-04-4	AC-55649	0	97.99	Tocris	2436	AC 55649	310.193	CCCCCCCCc1ccc(cc1)-c1ccc(cc1)C(O)=O	HXBKPYIEQLLNBK-UHFFFAOYSA-N	1714884
BRD-K15819326-001-01-6	AC-710	0	98.87	Tocris	5013	AC 710	562.327	CCN1C(C)(C)CC(CC1(C)C)Oc1ccc(nc1)C(=O)Nc1ccc(NC(=O)Nc2cc(on2)C(C)(C)C)cc1	JVCWPUFNLFSKFS-UHFFFAOYSA-N	54760053
BRD-A49544621-003-02-8	AC-7954-(+/-)	0	95.87	Tocris	2484	(?)-AC 7954 hydrochloride	329.118	CN(C)CCC1(Cc2ccccc2C(=O)O1)c1ccc(Cl)cc1	HIVBATDUVFEJFZ-UHFFFAOYSA-N	9797568
BRD-A49544621-003-03-6	AC-7954-(+/-)	0	93.04	Tocris	2484	(+/-)-AC 7954 hydrochloride	329.118	CN(C)CCC1(Cc2ccccc2C(=O)O1)c1ccc(Cl)cc1	HIVBATDUVFEJFZ-UHFFFAOYSA-N	9797568
BRD-K10226125-245-01-5	AC1NDSS5	0	75.43	Sigma	MFCD00157250	[2-(ethoxycarbonyl)phenyl](octadecyl)propylsulfonium tetrafluoroborate	477.377	CCCCCCCCCCCCCCCCCC[S+](CCC)c1ccccc1C(=O)OCC	VZXULFIUJKSVJY-UHFFFAOYSA-N	4581100
BRD-K53448858-001-09-6	acadesine	0	39.3	Selleck	S1802	Acadesine	258.096	NC(=O)c1ncn([C@@H]2O[C@H](CO)[C@@H](O)[C@H]2O)c1N	RTRQQBHATOEIAF-UUOKFMHZSA-N	17513	BRD-K04797704-001-01-9
BRD-K53448858-001-08-8	acadesine	0	50.7	Tocris	2840	AICAR	258.096	NC(=O)c1ncn([C@@H]2O[C@H](CO)[C@@H](O)[C@H]2O)c1N	RTRQQBHATOEIAF-UUOKFMHZSA-N	17513
BRD-K53448858-001-07-0	acadesine	0	100	Selleck	S1802	AICAR (Acadesine)	258.096	NC(=O)c1ncn([C@@H]2O[C@H](CO)[C@@H](O)[C@H]2O)c1N	RTRQQBHATOEIAF-UUOKFMHZSA-N	17513
BRD-K64034691-001-01-9	acalabrutinib	0	88.47	MedChemEx	HY-17600	Acalabrutinib	465.191	CC#CC(=O)N1CCC[C@H]1c1nc(-c2ccc(cc2)C(=O)Nc2ccccn2)c2c(N)nccn12	WDENQIQQYWYTPO-IBGZPJMESA-N	71226662
BRD-K92517771-001-01-2	acalisib	0	98.55	MedChemEx	HY-12644	Acalisib	401.14	C[C@H](Nc1ncnc2[nH]cnc12)c1nc2ccc(F)cc2c(=O)n1-c1ccccc1	DOCINCLJNAXZQF-LBPRGKRZSA-N	11618268
BRD-K26262077-238-01-5	acamprosate	1	0	MicroSource	1505711	ACAMPROSATE CALCIUM	181.041	CC(=O)NCCCS(O)(=O)=O	AFCGFAGUEYAMAO-UHFFFAOYSA-N	71158	BRD-M41783010-238-03-5
BRD-K26262077-001-01-7	acamprosate	1	89.21	Sigma	MFCD00867423	3-(acetylamino)-1-propanesulfonic acid	181.041	CC(=O)NCCCS(O)(=O)=O	AFCGFAGUEYAMAO-UHFFFAOYSA-N	71158
BRD-K44276885-001-06-6	acarbose	0	100	Tocris	2673	Acarbose	645.248	C[C@H]1O[C@H](O[C@@H]2[C@@H](CO)O[C@H](O[C@@H]3[C@@H](CO)O[C@@H](O)[C@H](O)[C@H]3O)[C@H](O)[C@H]2O)[C@H](O)[C@@H](O)[C@@H]1N[C@H]1C=C(CO)[C@@H](O)[C@H](O)[C@H]1O	XUFXOAAUWZOOIT-SXARVLRPSA-N	444254
BRD-K44276885-001-05-8	acarbose	0	97.08	Tocris	2673	Acarbose	645.248	C[C@H]1O[C@H](O[C@@H]2[C@@H](CO)O[C@H](O[C@@H]3[C@@H](CO)O[C@@H](O)[C@H](O)[C@H]3O)[C@H](O)[C@H]2O)[C@H](O)[C@@H](O)[C@@H]1N[C@H]1C=C(CO)[C@@H](O)[C@H](O)[C@H]1O	XUFXOAAUWZOOIT-SXARVLRPSA-N	444254
BRD-K44276885-001-08-2	acarbose	0	100	MicroSource	1505172	ACARBOSE	645.248	C[C@H]1O[C@H](O[C@@H]2[C@@H](CO)O[C@H](O[C@@H]3[C@@H](CO)O[C@@H](O)[C@H](O)[C@H]3O)[C@H](O)[C@H]2O)[C@H](O)[C@@H](O)[C@@H]1N[C@H]1C=C(CO)[C@@H](O)[C@H](O)[C@H]1O	XUFXOAAUWZOOIT-SXARVLRPSA-N	444254	BRD-A16444946-001-09-7
BRD-K44276885-001-07-4	acarbose	0	100	Selleck	S1271	Acarbose	645.248	C[C@H]1O[C@H](O[C@@H]2[C@@H](CO)O[C@H](O[C@@H]3[C@@H](CO)O[C@@H](O)[C@H](O)[C@H]3O)[C@H](O)[C@H]2O)[C@H](O)[C@@H](O)[C@@H]1N[C@H]1C=C(CO)[C@@H](O)[C@H](O)[C@H]1O	XUFXOAAUWZOOIT-SXARVLRPSA-N	444254	BRD-K01621533-001-01-1
BRD-K68633617-003-02-9	ACDPP	0	95.36	Tocris	2254	ACDPP hydrochloride	292.084	CN(C)c1nc(N)c(nc1Cl)C(=O)Nc1cccnc1	RNGRUHWJJPTYNR-UHFFFAOYSA-N	16759169
BRD-A29260609-003-26-0	acebutolol	0	98.29	MicroSource	1500665	ACEBUTOLOL HYDROCHLORIDE	336.205	CCCC(=O)Nc1ccc(OCC(O)CNC(C)C)c(c1)C(C)=O	GOEMGAFJFRBGGG-UHFFFAOYSA-N	1978
BRD-A29260609-003-25-2	acebutolol	0	96.66	Selleck	S4010	Acebutolol HCl	336.205	CCCC(=O)Nc1ccc(OCC(O)CNC(C)C)c(c1)C(C)=O	GOEMGAFJFRBGGG-UHFFFAOYSA-N	1978
BRD-K07753030-003-17-6	acecainide	0	98.41	MicroSource	2300154	ACECAINIDE HYDROCHLORIDE	277.179	CCN(CC)CCNC(=O)c1ccc(NC(C)=O)cc1	KEECCEWTUVWFCV-UHFFFAOYSA-N	4342
BRD-A32673558-003-03-9	aceclidine	0	100	Selleck	S4376	Aceclidine HCl	169.11	CC(=O)OC1CN2CCC1CC2	WRJPSSPFHGNBMG-UHFFFAOYSA-N	1979
BRD-A32673558-001-02-5	aceclidine	0	92.9	MicroSource	1501124	ACECLIDINE	169.11	CC(=O)OC1CN2CCC1CC2	WRJPSSPFHGNBMG-UHFFFAOYSA-N	1979
BRD-A32673558-003-04-7	aceclidine	0	0	Selleck	S4301	Aceclidine Hydrochloride	169.11	CC(=O)OC1CN2CCC1CC2	WRJPSSPFHGNBMG-UHFFFAOYSA-N	1979	BRD-A80567352-003-02-4
BRD-K68538666-001-12-3	aceclofenac	0	98.5	MicroSource	1502375	ACECLOFENAC	353.022	OC(=O)COC(=O)Cc1ccccc1Nc1c(Cl)cccc1Cl	MNIPYSSQXLZQLJ-UHFFFAOYSA-N	71771
BRD-K97417064-001-02-4	acedapsone	0	77.47	MicroSource	1505376	ACEDAPSONE	332.083	CC(=O)Nc1ccc(cc1)S(=O)(=O)c1ccc(NC(C)=O)cc1	AMTPYFGPPVFBBI-UHFFFAOYSA-N	6477
BRD-K47195926-001-06-6	acedoben	0	95.14	MicroSource	1502412	ACEDOBEN	179.058	CC(=O)Nc1ccc(cc1)C(O)=O	QCXJEYYXVJIFCE-UHFFFAOYSA-N	19266
BRD-K44004064-001-07-3	acefylline	0	97.34	Prestwick	Prestw-1507	Acefylline	238.07	Cn1c2ncn(CC(O)=O)c2c(=O)n(C)c1=O	HCYFGRCYSCXKNQ-UHFFFAOYSA-N	69550
BRD-K13619941-213-01-8	aceglutamide	0	100	MicroSource	1502368	ACEGLUTAMIDE	188.08	CC(=O)N[C@@H](CCC(N)=O)C(O)=O	KSMRODHGGIIXDV-YFKPBYRVSA-N	182230
BRD-K67563174-001-17-6	acemetacin	0	98.86	MicroSource	1500666	ACEMETACIN	415.082	COc1ccc2n(C(=O)c3ccc(Cl)cc3)c(C)c(CC(=O)OCC(O)=O)c2c1	FSQKKOOTNAMONP-UHFFFAOYSA-N	1981
BRD-K67563174-001-16-8	acemetacin	0	97.25	Selleck	S2602	Acemetacin	415.082	COc1ccc2n(C(=O)c3ccc(Cl)cc3)c(C)c(CC(=O)OCC(O)=O)c2c1	FSQKKOOTNAMONP-UHFFFAOYSA-N	1981
BRD-K36262466-001-06-3	aceneuramic-acid	0	100	OxChem	AX8013467		309.106	CC(=O)N[C@@H]1[C@@H](O)C[C@](O)(O[C@H]1[C@H](O)[C@H](O)CO)C(O)=O	SQVRNKJHWKZAKO-PFQGKNLYSA-N	445063
BRD-A65051990-001-12-9	acenocoumarol	0	99.56	MicroSource	1502411	ACENOCOUMAROL	353.09	CC(=O)CC(c1ccc(cc1)[N+]([O-])=O)c1c(O)c2ccccc2oc1=O	VABCILAOYCMVPS-UHFFFAOYSA-N	54676537
BRD-K37814297-050-09-6	acepromazine	0	90.02	MicroSource	1505498	ACEPROMAZINE MALEATE	326.145	CN(C)CCCN1c2ccccc2Sc2ccc(cc12)C(C)=O	NOSIYYJFMPDDSA-UHFFFAOYSA-N	6077
BRD-K50850824-237-02-2	acesulfame-potassium	0	39.42	Selleck	S2884	Acesulfame Potassium	162.994	CC1=CC(=O)NS(=O)(=O)O1	YGCFIWIQZPHFLU-UHFFFAOYSA-N	36573
BRD-K50850824-237-03-0	acesulfame-potassium	0	16.3	MicroSource	1506104	ACESULFAME POTASSIUM	162.994	CC1=CC(=O)NS(=O)(=O)O1	YGCFIWIQZPHFLU-UHFFFAOYSA-N	36573
BRD-K50850824-237-04-8	acesulfame-potassium	0	88.18	Selleck	S2884	Acesulfame Potassium	162.994	CC1=CC(=O)NS(=O)(=O)O1	YGCFIWIQZPHFLU-UHFFFAOYSA-N	36573
BRD-K11094367-001-10-1	acetanilide	0	96.78	MicroSource	1501173	ACETANILIDE	135.068	CC(=O)Nc1ccccc1	FZERHIULMFGESH-UHFFFAOYSA-N	904
BRD-K11094367-001-09-3	acetanilide	0	92.97	Selleck	S2538	Acetanilide	135.068	CC(=O)Nc1ccccc1	FZERHIULMFGESH-UHFFFAOYSA-N	904
BRD-K99048103-001-19-2	acetarsol	0	100	MicroSource	1500616	ACETARSOL	274.977	CC(=O)Nc1cc(ccc1O)[As](O)(O)=O	ODFJOVXVLFUVNQ-UHFFFAOYSA-N	1985
BRD-K99048103-001-18-4	acetarsol	0	100	Selleck	S4386	Acetarsone	274.977	CC(=O)Nc1cc(ccc1O)[As](O)(O)=O	ODFJOVXVLFUVNQ-UHFFFAOYSA-N	1985
BRD-K43457670-001-27-8	acetazolamide	0	97.61	MicroSource	1500102	ACETAZOLAMIDE	221.988	CC(=O)Nc1nnc(s1)S(N)(=O)=O	BZKPWHYZMXOIDC-UHFFFAOYSA-N	1986
BRD-K52960356-001-13-0	acetohexamide	0	0.44	MicroSource	1505425	ACETOHEXAMIDE	324.114	CC(=O)c1ccc(cc1)S(=O)(=O)NC(=O)NC1CCCCC1	VGZSUPCWNCWDAN-UHFFFAOYSA-N	1989
BRD-K52960356-001-15-5	acetohexamide	0	92.87	MedChemEx	HY-B0881	Acetohexamide	324.114	CC(=O)c1ccc(cc1)S(=O)(=O)NC(=O)NC1CCCCC1	VGZSUPCWNCWDAN-UHFFFAOYSA-N	1989
BRD-K21615095-001-08-4	acetohydroxamic-acid	1	0	MicroSource	1500103	ACETOHYDROXAMIC ACID	75.032	CC(=O)NO	RRUDCFGSUDOHDG-UHFFFAOYSA-N	1990
BRD-K42938903-332-01-1	acetophenazine	0	85.87	MicroSource	1503860	ACETOPHENAZINE MALEATE	411.198	CC(=O)c1ccc2Sc3ccccc3N(CCCN3CCN(CCO)CC3)c2c1	WNTYBHLDCKXEOT-UHFFFAOYSA-N	17676	BRD-K92986184-050-01-7
BRD-K46416130-001-06-9	acetriazoic-acid	0	0	MicroSource	1504142	ACETRIAZOIC ACID	556.748	CC(=O)Nc1c(I)cc(I)c(C(O)=O)c1I	GNOGSFBXBWBTIG-UHFFFAOYSA-N	6806
BRD-K46416130-001-07-7	acetriazoic-acid	0	96.57	MedChemEx	HY-B1406	Acetrizoic acid	556.748	CC(=O)Nc1c(I)cc(I)c(C(O)=O)c1I	GNOGSFBXBWBTIG-UHFFFAOYSA-N	6806
BRD-A44696962-001-01-4	acetyl-11-keto-beta-boswellic-acid	0	0	AnalytiCon	NP-008611		512.35	C[C@@H]1CC[C@]2(C)CC[C@]3(C)C(=CC(=O)C4[C@@]5(C)CC[C@@H](OC(C)=O)[C@@](C)(C5CC[C@@]34C)C(O)=O)[C@@H]2[C@H]1C	HMMGKOVEOFBCAU-MFIYSICPSA-N	45359902
BRD-K79437791-001-06-5	acetyl-farnesyl-cysteine	0	77.06	Cayman	63270	(2R)-2-(acetylamino)-3-{[(2E,6E)-3,7,11-trimethyl-2,6,10-dodecatrienyl]sulfanyl}propanoic acid	367.218	CC(=O)N[C@@H](CSC\C=C(/C)CC\C=C(/C)CCC=C(C)C)C(O)=O	XTURYZYJYQRJDO-BNAHBJSTSA-N	6438381
BRD-K79437791-001-05-7	acetyl-farnesyl-cysteine	0	81.86	Enzo	G200	Acetyl-farnesyl-cysteine	367.218	CC(=O)N[C@@H](CSC\C=C(/C)CC\C=C(/C)CCC=C(C)C)C(O)=O	XTURYZYJYQRJDO-BNAHBJSTSA-N	6438381
BRD-K27406233-001-07-7	acetyl-l-leucine	0	100	MicroSource	1502001	ACETYL-L-LEUCINE	173.105	CC(C)C[C@H](NC(C)=O)C(O)=O	WXNXCEHXYPACJF-ZETCQYMHSA-N	70912
BRD-K82381502-003-24-9	acetylcholine	0	0	MicroSource	1500104	ACETYLCHOLINE CHLORIDE	146.118	CC(=O)OCC[N+](C)(C)C	OIPILFWXSMYKGL-UHFFFAOYSA-N	187
BRD-K82381502-003-23-1	acetylcholine	0	100	Selleck	S1805	Acetylcholine Chloride	146.118	CC(=O)OCC[N+](C)(C)C	OIPILFWXSMYKGL-UHFFFAOYSA-N	187
BRD-K59058747-001-19-1	acetylcysteine	1	0	Selleck	S1623	Acetylcysteine	163.03	CC(=O)N[C@@H](CS)C(O)=O	PWKSKIMOESPYIA-BYPYZUCNSA-N	12035
BRD-K59058747-001-20-9	acetylcysteine	0	88.97	MicroSource	1500105	ACETYLCYSTEINE	163.03	CC(=O)N[C@@H](CS)C(O)=O	PWKSKIMOESPYIA-BYPYZUCNSA-N	12035	BRD-K67174965-001-02-7
BRD-K59058747-001-18-3	acetylcysteine	1	0	Selleck	S1623	Acetylcysteine	163.03	CC(=O)N[C@@H](CS)C(O)=O	PWKSKIMOESPYIA-BYPYZUCNSA-N	12035
BRD-K46585355-001-14-3	acetylsalicylsalicylic-acid	0	93.66	Prestwick	Prestw-98	Acetylsalicylsalicylic acid	300.063	CC(=O)Oc1ccccc1C(=O)Oc1ccccc1C(O)=O	DDSFKIFGAPZBSR-UHFFFAOYSA-N	10745
BRD-K72215350-001-06-5	acexamic-acid	0	100	MicroSource	1503045	ACEXAMIC ACID	173.105	CC(=O)NCCCCCC(O)=O	WDSCBUNMANHPFH-UHFFFAOYSA-N	2005
BRD-A29520968-001-03-5	acifran	0	89.35	Tocris	1762	Acifran	218.058	CC1(OC(=CC1=O)C(O)=O)c1ccccc1	DFDGRKNOFOJBAJ-UHFFFAOYSA-N	51576
BRD-A29520968-001-02-7	acifran	0	98.05	Tocris	1762	Acifran	218.058	CC1(OC(=CC1=O)C(O)=O)c1ccccc1	DFDGRKNOFOJBAJ-UHFFFAOYSA-N	51576
BRD-K63736853-001-06-3	acipimox	0	56.13	Tocris	2784	Acipimox	154.038	Cc1cnc(c[n+]1[O-])C(O)=O	DJQOOSBJCLSSEY-UHFFFAOYSA-N	5310993
BRD-K63736853-001-04-8	acipimox	0	98.26	MicroSource	1504831	ACIPIMOX	154.038	Cc1cnc(c[n+]1[O-])C(O)=O	DJQOOSBJCLSSEY-UHFFFAOYSA-N	5310993
BRD-K63736853-001-03-0	acipimox	0	97.97	Selleck	S1806	Acipimox	154.038	Cc1cnc(c[n+]1[O-])C(O)=O	DJQOOSBJCLSSEY-UHFFFAOYSA-N	5310993
BRD-K74236708-001-01-9	acitazanolast	0	79.13	LifeChem	F2119-0003		233.055	OC(=O)C(=O)Nc1cccc(c1)-c1nnn[nH]1	VWQZJJZGISNFOE-UHFFFAOYSA-N	2006
BRD-K74236708-001-02-7	acitazanolast	0	96.68	LifeChem	F2119-0003	oxo[3-(1H-tetraazol-5-yl)anilino]acetic acid	233.055	OC(=O)C(=O)Nc1cccc(c1)-c1nnn[nH]1	VWQZJJZGISNFOE-UHFFFAOYSA-N	2006
BRD-K62012036-001-14-4	acitretin	0	96.4	Selleck	S1368	Acitretin	326.188	COc1cc(C)c(\C=C\C(C)=C\C=C\C(C)=C\C(O)=O)c(C)c1C	IHUNBGSDBOWDMA-AQFIFDHZSA-N	5284513
BRD-K62012036-001-13-6	acitretin	0	40.63	Selleck	S1368	Acitretin	326.188	COc1cc(C)c(\C=C\C(C)=C\C=C\C(C)=C\C(O)=O)c(C)c1C	IHUNBGSDBOWDMA-AQFIFDHZSA-N	5284513
BRD-K13050541-001-01-9	acivicin	0	100	Enzo	EI113	Acivicin	178.015	N[C@H]([C@@H]1CC(Cl)=NO1)C(O)=O	QAWIHIJWNYOLBE-ZAFYKAAXSA-N	16758175
BRD-A80805100-001-02-7	aclarubicin	0	15.08	Vitas-M	STK177207	methyl 2-ethyl-2,5,7-trihydroxy-6,11-dioxo-4-{[2,3,6-trideoxy-4-O-[2,6-dideoxy-4-O-(6-methyl-5-oxotetrahydro-2H-pyran-2-yl)hexopyranosyl]-3-(dimethylamino)hexopyranosyl]oxy}-1,2,3,4,6,11-hexahydro-1-n;aphthacenecarboxylate	811.342	CCC1(O)CC(OC2CC(C(OC3CC(O)C(OC4CCC(=O)C(C)O4)C(C)O3)C(C)O2)N(C)C)c2c(cc3C(=O)c4cccc(O)c4C(=O)c3c2O)C1C(=O)OC	USZYSDMBJDPRIF-UHFFFAOYSA-N	2008
BRD-A80805100-001-01-9	aclarubicin	0	24.47	Vitas-M	STK177207		811.342	CCC1(O)CC(OC2CC(C(OC3CC(O)C(OC4CCC(=O)C(C)O4)C(C)O3)C(C)O2)N(C)C)c2c(cc3C(=O)c4cccc(O)c4C(=O)c3c2O)C1C(=O)OC	USZYSDMBJDPRIF-UHFFFAOYSA-N	2008
BRD-K74363950-004-01-0	aclidinium	0	95.22	Selleck	S4031	Aclidinium Bromide	484.162	OC(C(=O)O[C@H]1C[N+]2(CCCOc3ccccc3)CCC1CC2)(c1cccs1)c1cccs1	ASMXXROZKSBQIH-VITNCHFBSA-N	11434515
BRD-K66465025-001-05-1	ACPC	0	85.02	Enzo	AC387	1-Aminocyclopropanecarboxylic acid	101.048	NC1(CC1)C(O)=O	PAJPWUMXBYXFCZ-UHFFFAOYSA-N	535
BRD-M87138257-003-01-1	acriflavine	0	32.92	Sigma	MFCD00064307	3,6-diamino-10-methylacridinium chloride compound with 3,6-acridinediamine (1:1)	433.214	Nc1ccc2cc3ccc(N)cc3nc2c1.C[n+]1c2cc(N)ccc2cc2ccc(N)cc12	BCBIBQWDFMQRSJ-UHFFFAOYSA-O	452192
BRD-K97874492-003-12-3	acriflavinium	0	37.65	MicroSource	1500618	ACRIFLAVINIUM HYDROCHLORIDE	224.119	C[n+]1c2cc(N)ccc2cc2ccc(N)cc12	XSIOKTWDEOJMGG-UHFFFAOYSA-O	2016
BRD-M49658242-001-04-1	acrisorcin	0	61.47	MicroSource	1504218	ACRISORCIN	388.215	CCCCCCc1ccc(O)cc1O.Nc1c2ccccc2nc2ccccc12	YZODJQFXMFEJRM-UHFFFAOYSA-N	24144
BRD-K50163129-001-01-4	acrivastine	0	89.65	Enzo	AC3005	ACRIVASTINE	348.184	Cc1ccc(cc1)C(=C/CN1CCCC1)\c1cccc(\C=C\C(O)=O)n1	PWACSDKDOHSSQD-IUTFFREVSA-N	40466858
BRD-M00184283-001-01-1	acrylate	1	0	Sigma	MFCD00067207	sodium acrylate	95.011	[Na].OC(=O)C=C	MNNFZYTXMPWOTA-UHFFFAOYSA-N
BRD-K34843150-001-03-0	ACT-132577	0	80.39	MedChemEx	HY-15895	ACT-132577	543.916	NS(=O)(=O)Nc1ncnc(OCCOc2ncc(Br)cn2)c1-c1ccc(Br)cc1	DKULOVKANLVDEA-UHFFFAOYSA-N	25099191
BRD-K34843150-001-02-2	ACT-132577	0	42.36	MedChemEx	HY-15895	ACT-132577	543.916	NS(=O)(=O)Nc1ncnc(OCCOc2ncc(Br)cn2)c1-c1ccc(Br)cc1	DKULOVKANLVDEA-UHFFFAOYSA-N	25099191
BRD-K34843150-001-01-4	ACT-132577	0	0	MedChemEx	HY-15895	ACT-132577	543.916	NS(=O)(=O)Nc1ncnc(OCCOc2ncc(Br)cn2)c1-c1ccc(Br)cc1	DKULOVKANLVDEA-UHFFFAOYSA-N	25099191
BRD-K19781342-001-02-2	ACT-462206	0	96.89	Tocris	5319	ACT 462206	388.146	COc1ccc(cc1)S(=O)(=O)N1CCC[C@H]1C(=O)Nc1cc(C)cc(C)c1	NHPQGZOBHSVTAQ-IBGZPJMESA-N	40924317
BRD-K19781342-001-01-4	ACT-462206	0	97.06	Sigma	MFCD28502270	(S)-N-(3,5-dimethylphenyl)-1-((4-methoxyphenyl)sulfonyl)pyrrolidine-2-carboxamide	388.146	COc1ccc(cc1)S(=O)(=O)N1CCC[C@H]1C(=O)Nc1cc(C)cc(C)c1	NHPQGZOBHSVTAQ-IBGZPJMESA-N	40924317
BRD-K33483813-001-10-0	actarit	0	96.94	MicroSource	1502413	ACTARIT	193.074	CC(=O)Nc1ccc(CC(O)=O)cc1	MROJXXOCABQVEF-UHFFFAOYSA-N	2018
BRD-K35936936-001-01-6	ACTB-1003	0	95.17	MedChemEx	HY-16025	ACTB-1003	591.202	COCc1c(CN2CCOCC2)n2ncnc(N)c2c1-c1ccc(NC(=O)Nc2cc(ccc2F)C(F)(F)F)c(F)c1	GZPJCJKUZPUFAL-UHFFFAOYSA-N	23653175
BRD-K16547679-001-01-5	actinomycin-d	0	81.15	MedChemEx	HY-17559	Actinomycin D	1,254.63	CC(C)[C@@H]1NC(=O)[C@@H](NC(=O)c2ccc(C)c3oc4c(C)c(=O)c(N)c(C(=O)N[C@H]5[C@@H](C)OC(=O)[C@H](C(C)C)N(C)C(=O)CN(C)C(=O)[C@@H]6CCCN6C(=O)[C@@H](NC5=O)C(C)C)c4nc23)[C@@H](C)OC(=O)[C@H](C(C)C)N(C)C(=O)CN(C)C(=O)[C@@H]2CCCN2C1=O	RJURFGZVJUQBHK-DCUCITLNSA-N	78357827
BRD-A42383464-001-06-3	actinomycin-d	0	74.31	MedChemEx	HY-17559	Actinomycin D	1,254.63	CC(C)C1NC(=O)C(NC(=O)c2ccc(C)c3oc4c(C)c(=O)c(N)c(C(=O)NC5C(C)OC(=O)C(C(C)C)N(C)C(=O)CN(C)C(=O)C6CCCN6C(=O)C(NC5=O)C(C)C)c4nc23)C(C)OC(=O)C(C(C)C)N(C)C(=O)CN(C)C(=O)C2CCCN2C1=O	RJURFGZVJUQBHK-UHFFFAOYSA-N	2019
BRD-K08837089-236-01-6	actinoquinol	0	85.47	MicroSource	1505401	ACTINOQUINOL SODIUM	253.041	CCOc1ccc(c2cccnc12)S(O)(=O)=O	YAMVZYRZAMBCED-UHFFFAOYSA-N	23674
BRD-K82928847-001-04-7	ACY-1215	0	93.15	Selleck	S8001	Rocilinostat (ACY-1215)	433.211	ONC(=O)CCCCCCNC(=O)c1cnc(nc1)N(c1ccccc1)c1ccccc1	QGZYDVAGYRLSKP-UHFFFAOYSA-N	53340666
BRD-K32318651-001-26-0	acyclovir	0	98.02	Tocris	2513	Acyclovir	225.086	Nc1nc2n(COCCO)cnc2c(=O)[nH]1	MKUXAQIIEYXACX-UHFFFAOYSA-N	2022
BRD-K32318651-001-23-7	acyclovir	0	88.29	MicroSource	1503603	ACYCLOVIR	225.086	Nc1nc2n(COCCO)cnc2c(=O)[nH]1	MKUXAQIIEYXACX-UHFFFAOYSA-N	2022
BRD-K32318651-001-22-9	acyclovir	0	82.8	Tocris	2513	Acyclovir	225.086	Nc1nc2n(COCCO)cnc2c(=O)[nH]1	MKUXAQIIEYXACX-UHFFFAOYSA-N	2022
BRD-K32318651-001-21-1	acyclovir	0	87.64	Selleck	S1807	Aciclovir	225.086	Nc1nc2n(COCCO)cnc2c(=O)[nH]1	MKUXAQIIEYXACX-UHFFFAOYSA-N	2022
BRD-K32318651-001-24-5	acyclovir	0	100	Selleck	S1807	Acyclovir (Aciclovir)	225.086	Nc1nc2n(COCCO)cnc2c(=O)[nH]1	MKUXAQIIEYXACX-UHFFFAOYSA-N	2022
BRD-A80280426-001-02-0	AD-5467	0	8.57	Maybridge	KM06746		307.124	CC(C)C1Oc2c(cccc2N(CC(O)=O)C1=S)C(C)C	CLDJCRWXLDLJLO-UHFFFAOYSA-N	197383
BRD-A80280426-001-03-8	AD-5467	0	88.22	Maybridge	KM06746	(2,8-diisopropyl-3-thioxo-2,3-dihydro-4H-1,4-benzoxazin-4-yl)acetic acid	307.124	CC(C)C1Oc2c(cccc2N(CC(O)=O)C1=S)C(C)C	CLDJCRWXLDLJLO-UHFFFAOYSA-N	197383
BRD-K33127281-001-06-4	adapalene	0	97.8	Tocris	2852	Adapalene	412.204	COc1ccc(cc1C12CC3CC(CC(C3)C1)C2)-c1ccc2cc(ccc2c1)C(O)=O	LZCDAPDGXCYOEH-UHFFFAOYSA-N	60164
BRD-K33127281-001-04-9	adapalene	0	98.53	Selleck	S1276	Adapalene	412.204	COc1ccc(cc1C12CC3CC(CC(C3)C1)C2)-c1ccc2cc(ccc2c1)C(O)=O	LZCDAPDGXCYOEH-UHFFFAOYSA-N	60164
BRD-K33127281-001-05-6	adapalene	0	99.81	MicroSource	1502376	ADAPALENE	412.204	COc1ccc(cc1C12CC3CC(CC(C3)C1)C2)-c1ccc2cc(ccc2c1)C(O)=O	LZCDAPDGXCYOEH-UHFFFAOYSA-N	60164
BRD-A73427433-240-01-3	adaprev	0	59.36	TCI	G0052		260.03	OC1O[C@H](COP(O)(O)=O)[C@@H](O)[C@H](O)[C@H]1O	NBSCHQHZLSJFNQ-GASJEMHNSA-N	5958
BRD-K37151368-001-01-7	adaptavir	0	89.21	Tocris	2423	(2S)-N~1~-[(1S)-2-{[(1S,2R)-1-(aminocarbonyl)-2-hydroxypropyl]amino}-1-(4-hydroxybenzyl)-2-oxoethyl]-2-{[(2S,5S,8S,11S,14R)-14-amino-2,5,8-tris[(1R)-1-hydroxyethyl]-11-(hydroxymethyl)-4,7,10,13-tetrao	856.393	C[C@@H](O)[C@H](NC(=O)[C@H](Cc1ccc(O)cc1)NC(=O)[C@H](CC(N)=O)NC(=O)[C@@H](NC(=O)[C@@H](NC(=O)[C@@H](NC(=O)[C@H](CO)NC(=O)[C@@H](C)N)[C@@H](C)O)[C@@H](C)O)[C@@H](C)O)C(N)=O	AKWRNBWMGFUAMF-ZESMOPTKSA-N	184644
BRD-K00152668-001-01-5	adarotene	0	93.85	MedChemEx	HY-14808	Adarotene	374.188	OC(=O)\C=C\c1ccc(cc1)-c1ccc(O)c(c1)C12CC3CC(CC(C3)C1)C2	QAWBIEIZDDIEMW-FPYGCLRLSA-N	9864378
BRD-K67789209-001-01-0	adatanserin	0	87.69	Enamine	Z749259376		369.253	O=C(NCCN1CCN(CC1)c1ncccn1)C12CC3CC(CC(C3)C1)C2	HPFLVTSWRFCPCV-UHFFFAOYSA-N	130918
BRD-K43055376-001-01-2	ADD-233089	0	98.53	MedChemEx	HY-14953	AWD 131-138	279.077	Clc1ccc(cc1)N1CC(=NC1=O)N1CCOCC1	IQHYCZKIFIHTAI-UHFFFAOYSA-N	3083511
BRD-K77484724-001-02-0	adefovir	0	0	AKSci	H714		273.063	Nc1ncnc2n(CCOCP(O)(O)=O)cnc12	SUPKOOSCJHTBAH-UHFFFAOYSA-N	60172
BRD-K77484724-001-03-8	adefovir	0	99.1	Sigma	MFCD00866943	[2-(6-amino-9H-purin-9-yl)ethoxy]methylphosphonic acid	273.063	Nc1ncnc2n(CCOCP(O)(O)=O)cnc12	SUPKOOSCJHTBAH-UHFFFAOYSA-N	60172
BRD-K96159438-001-07-1	adefovir-dipivoxil	0	84.46	Selleck	S1718	Adefovir Dipivoxil (Preveon, Hepsera)	501.199	CC(C)(C)C(=O)OCOP(=O)(COCCn1cnc2c(N)ncnc12)OCOC(=O)C(C)(C)C	WOZSCQDILHKSGG-UHFFFAOYSA-N	60871
BRD-K96159438-001-06-3	adefovir-dipivoxil	0	86.36	Selleck	S1718	Adefovir Dipivoxil	501.199	CC(C)(C)C(=O)OCOP(=O)(COCCn1cnc2c(N)ncnc12)OCOC(=O)C(C)(C)C	WOZSCQDILHKSGG-UHFFFAOYSA-N	60871
BRD-K78097265-001-01-6	adelmidrol	0	53.55	MicroSource	1301013	ADELMIDROL	274.189	OCCNC(=O)CCCCCCCC(=O)NCCO	PAHZPHDAJQIETD-UHFFFAOYSA-N	176874
BRD-K78185697-001-02-5	ademetionine	0	0	MedChemEx	HY-B0617	Ademetionine	399.145	C[S+](CC[C@H](N)C(O)=O)C[C@H]1O[C@H]([C@H](O)[C@@H]1O)n1cnc2c(N)ncnc12	MEFKEPWMEQBLKI-AIRLBKTGSA-O	24762165
BRD-K78185697-001-01-7	ademetionine	0	0	MedChemEx	HY-B0617	Ademetionine	399.145	C[S+](CC[C@H](N)C(O)=O)C[C@H]1O[C@H]([C@H](O)[C@@H]1O)n1cnc2c(N)ncnc12	MEFKEPWMEQBLKI-AIRLBKTGSA-O	24762165
BRD-K26060080-065-05-6	adenine	0	97.86	Selleck	S1982	Adenine sulfate	135.054	Nc1ncnc2[nH]cnc12	GFFGJBXGBJISGV-UHFFFAOYSA-N	190	BRD-M27046829-065-02-5
BRD-K26060080-001-11-9	adenine	0	94.2	MicroSource	1500807	ADENINE	135.054	Nc1ncnc2[nH]cnc12	GFFGJBXGBJISGV-UHFFFAOYSA-N	190
BRD-K26060080-003-07-3	adenine	0	95.4	Selleck	S1983	Adenine HCl	135.054	Nc1ncnc2[nH]cnc12	GFFGJBXGBJISGV-UHFFFAOYSA-N	190
BRD-K26060080-001-10-1	adenine	0	97.6	Selleck	S1981	Adenine	135.054	Nc1ncnc2[nH]cnc12	GFFGJBXGBJISGV-UHFFFAOYSA-N	190
BRD-K01577834-001-15-1	adenosine	0	96.7	MicroSource	1500107	ADENOSINE	267.097	Nc1ncnc2n(cnc12)[C@@H]1O[C@H](CO)[C@@H](O)[C@H]1O	OIRDTQYFTABQOQ-KQYNXXCUSA-N	60961
BRD-K01577834-001-16-9	adenosine	0	94.77	Selleck	S1647	Adenosine	267.097	Nc1ncnc2n(cnc12)[C@@H]1O[C@H](CO)[C@@H](O)[C@H]1O	OIRDTQYFTABQOQ-KQYNXXCUSA-N	60961	BRD-K63038995-001-01-4
BRD-A10111329-001-04-6	adenosine-phosphate	0	100	MicroSource	1500667	ADENOSINE 5-MONOPHOSPHATE	347.063	Nc1ncnc2n(cnc12)C1O[C@H](COP(O)(O)=O)[C@@H](O)[C@H]1O	UDMBCSSLTHHNCD-VTHZCTBJSA-N	83862
BRD-A31990649-304-04-9	adenosine-triphosphate	1	0	MicroSource	1506329	ADENOSINE TRIPHOSPHATE DISODIUM	506.996	Nc1ncnc2n(cnc12)[C@@H]1O[C@H](COP(O)(=O)OP(O)(=O)OP(O)(O)=O)[C@@H](O)[C@H]1O	ZKHQWZAMYRWXGA-KQYNXXCUSA-N	5957	BRD-A76560018-304-02-3
BRD-A31990649-304-02-3	adenosine-triphosphate	1	83.47	Selleck	S1985	ATP (Adenosine-Triphosphate)	506.996	Nc1ncnc2n(cnc12)[C@@H]1O[C@H](COP(O)(=O)OP(O)(=O)OP(O)(O)=O)[C@@H](O)[C@H]1O	ZKHQWZAMYRWXGA-KQYNXXCUSA-N	5957	BRD-A48310747-304-01-8
BRD-A31990649-304-03-1	adenosine-triphosphate	1	0	Selleck	S1985	ATP (Adenosine-Triphosphate)	506.996	Nc1ncnc2n(cnc12)[C@@H]1O[C@H](COP(O)(=O)OP(O)(=O)OP(O)(O)=O)[C@@H](O)[C@H]1O	ZKHQWZAMYRWXGA-KQYNXXCUSA-N	5957
BRD-K60907894-003-23-5	adiphenine	0	94.95	MicroSource	1503073	ADIPHENINE HYDROCHLORIDE	311.189	CCN(CC)CCOC(=O)C(c1ccccc1)c1ccccc1	JGOAIQNSOGZNBX-UHFFFAOYSA-N	2031
BRD-K60907894-003-22-7	adiphenine	0	94.79	Selleck	S2082	Adiphenine HCl	311.189	CCN(CC)CCOC(=O)C(c1ccccc1)c1ccccc1	JGOAIQNSOGZNBX-UHFFFAOYSA-N	2031
BRD-K10656395-001-02-1	adipic-acid	0	100	Enamine	Z57127533		146.058	OC(=O)CCCCC(O)=O	WNLRTRBMVRJNCN-UHFFFAOYSA-N	196
BRD-K68810443-001-01-9	adiporon	0	87.73	Selleck	S7365	AdipoRon	428.21	O=C(COc1ccc(cc1)C(=O)c1ccccc1)NC1CCN(Cc2ccccc2)CC1	SHHUPGSHGSNPDB-UHFFFAOYSA-N	16307093
BRD-K68810443-003-01-5	adiporon	0	96.7	Tocris	5096	AdipoRon hydrochloride	428.21	O=C(COc1ccc(cc1)C(=O)c1ccccc1)NC1CCN(Cc2ccccc2)CC1	SHHUPGSHGSNPDB-UHFFFAOYSA-N	16307093
BRD-K68810443-001-02-7	adiporon	0	98.48	Selleck	S7365	Adiporon	428.21	O=C(COc1ccc(cc1)C(=O)c1ccccc1)NC1CCN(Cc2ccccc2)CC1	SHHUPGSHGSNPDB-UHFFFAOYSA-N	16307093
BRD-K39624409-003-02-6	ADL5859	0	86.8	Selleck	S1139	ADL5859 HCl	392.21	CCN(CC)C(=O)c1ccc(cc1)C1=CC2(CCNCC2)Oc2cccc(O)c12	OPIKUXLJQFYMSC-UHFFFAOYSA-N	11417954
BRD-K39624409-003-03-4	ADL5859	0	96.95	Selleck	S1139	ADL5859 HCl	392.21	CCN(CC)C(=O)c1ccc(cc1)C1=CC2(CCNCC2)Oc2cccc(O)c12	OPIKUXLJQFYMSC-UHFFFAOYSA-N	11417954
BRD-K34870043-001-01-8	adoprazine	0	95.25	MedChemEx	HY-14782	Adoprazine	405.185	Fc1ccc(cc1)-c1cncc(CN2CCN(CC2)c2cccc3OCCOc23)c1	IUVSEUFHPNITEQ-UHFFFAOYSA-N	9887537
BRD-A90926615-001-02-7	adrafinil	0	96.69	MedChemEx	HY-17549	Adrafinil	289.077	ONC(=O)CS(=O)C(c1ccccc1)c1ccccc1	CGNMLOKEMNBUAI-UHFFFAOYSA-N	3033226
BRD-A90926615-001-01-9	adrafinil	0	84.76	MedChemEx	HY-17549	Adrafinil	289.077	ONC(=O)CS(=O)C(c1ccccc1)c1ccccc1	CGNMLOKEMNBUAI-UHFFFAOYSA-N	3033226
BRD-K82343404-003-02-4	adrenalone	0	91.31	Selleck	S3185	Adrenalone HCl	181.074	CNCC(=O)c1ccc(O)c(O)c1	PZMVOUYYNKPMSI-UHFFFAOYSA-N	7436
BRD-K82343404-003-03-2	adrenalone	0	88.41	MicroSource	1506124	ADRENALONE HYDROCHLORIDE	181.074	CNCC(=O)c1ccc(O)c(O)c1	PZMVOUYYNKPMSI-UHFFFAOYSA-N	7436
BRD-K17368287-001-18-3	adrenosterone	0	98.71	MedChemEx	HY-17462	Adrenosterone	300.173	C[C@]12CC(=O)[C@H]3[C@@H](CCC4=CC(=O)CC[C@]34C)[C@@H]1CCC2=O	RZRPTBIGEANTGU-IRIMSJTPSA-N	223997
BRD-K77911775-003-01-8	ADX-10059	0	94.68	Tocris	4416	ADX 10059 hydrochloride	240.106	Cc1cc(C)c(N)c(n1)C#Cc1cccc(F)c1	MEDCLNYIYBERKO-UHFFFAOYSA-N	10331863
BRD-K56543881-001-02-7	ADX-47273	0	96.63	Selleck	S2690	ADX-47273	369.129	Fc1ccc(cc1)C(=O)N1CCC[C@@H](C1)c1nc(no1)-c1ccc(F)cc1	VXQCCZHCFBHTTD-HNNXBMFYSA-N	11383075
BRD-K40718343-001-03-4	AEE788	0	81.32	Selleck	S1486	AEE788 (NVP-AEE788)	440.269	CCN1CCN(Cc2ccc(cc2)-c2cc3c(N[C@H](C)c4ccccc4)ncnc3[nH]2)CC1	OONFNUWBHFSNBT-HXUWFJFHSA-N	10297043
BRD-K40718343-001-02-6	AEE788	0	87.81	Selleck	S1486	AEE788 (NVP-AEE788)	440.269	CCN1CCN(Cc2ccc(cc2)-c2cc3c(N[C@H](C)c4ccccc4)ncnc3[nH]2)CC1	OONFNUWBHFSNBT-HXUWFJFHSA-N	10297043
BRD-K40718343-001-04-2	AEE788	0	96.82	Tocris	5318	AEE 788	440.269	CCN1CCN(Cc2ccc(cc2)-c2cc3c(N[C@H](C)c4ccccc4)ncnc3[nH]2)CC1	OONFNUWBHFSNBT-HXUWFJFHSA-N	10297043
BRD-K77634909-001-03-5	AEG3482	0	97.67	Tocris	2651	AEG 3482	280.009	NS(=O)(=O)c1nn2cc(nc2s1)-c1ccccc1	MQUYTXDAVCOCMX-UHFFFAOYSA-N	698112
BRD-K77634909-001-05-0	AEG3482	0	92.32	Tocris	2651	AEG 3482	280.009	NS(=O)(=O)c1nn2cc(nc2s1)-c1ccccc1	MQUYTXDAVCOCMX-UHFFFAOYSA-N	698112
BRD-K47816470-001-01-8	AF38469	0	96.02	MedChemEx	HY-12802	AF38469	324.072	Cc1cccc(NC(=O)c2ccc(cc2C(O)=O)C(F)(F)F)n1	JWCUSQCZMQIBMR-UHFFFAOYSA-N	72706115
BRD-K53205568-001-02-6	afalanine	0	98.01	MicroSource	1506105	AFALANINE	207.09	CC(=O)N[C@@H](Cc1ccccc1)C(O)=O	CBQJSKKFNMDLON-JTQLQIEISA-N	74839
BRD-K66175015-332-01-6	afatinib	0	99.28	MedChemEx	HY-10261A	Afatinib (dimaleate)	485.163	CN(C)C\C=C\C(=O)Nc1cc2c(Nc3ccc(F)c(Cl)c3)ncnc2cc1O[C@H]1CCOC1	ULXXDDBFHOBEHA-CWDCEQMOSA-N	10184653
BRD-K66175015-001-13-2	afatinib	0	98.23	Selleck	S1011	afatinib	485.163	CN(C)C\C=C\C(=O)Nc1cc2c(Nc3ccc(F)c(Cl)c3)ncnc2cc1O[C@H]1CCOC1	ULXXDDBFHOBEHA-CWDCEQMOSA-N	10184653
BRD-K66175015-001-09-0	afatinib	0	97.22	Selleck	S1011	Afatinib (BIBW2992)	485.163	CN(C)C\C=C\C(=O)Nc1cc2c(Nc3ccc(F)c(Cl)c3)ncnc2cc1O[C@H]1CCOC1	ULXXDDBFHOBEHA-CWDCEQMOSA-N	10184653
BRD-K04210847-001-21-9	afimoxifene	0	47.39	Sigma	H7904	4-((1Z)-1-{4-[2-(dimethylamino)ethoxy]phenyl}-2-phenyl-1-butenyl)phenol	387.22	CC\C(c1ccccc1)=C(/c1ccc(O)cc1)c1ccc(OCCN(C)C)cc1	TXUZVZSFRXZGTL-QPLCGJKRSA-N	449459
BRD-K69247067-001-01-8	afloqualone	0	97.87	AKSci	67719		283.112	Cc1ccccc1-n1c(CF)nc2ccc(N)cc2c1=O	VDOSWXIDETXFET-UHFFFAOYSA-N	2040
BRD-K23791635-001-01-3	AFN-1252	0	95.38	MedChemEx	HY-16911	AFN-1252	375.158	CN(Cc1oc2ccccc2c1C)C(=O)\C=C\C1=CNC2=NC(=O)CCC2=C1	QXTWSUQCXCWEHF-JXMROGBWSA-N	10407120
BRD-K37793595-003-01-7	afobazole	0	98.16	MedChemEx	HY-14895A	Afobazole (hydrochloride)	307.135	CCOc1ccc2[nH]c(SCCN3CCOCC3)nc2c1	WWNUCVSRRUDYPP-UHFFFAOYSA-N	9862937
BRD-K08310154-001-03-8	AG-1024	0	91.46	Selleck	S1234	AG-1024	304.021	CC(C)(C)c1cc(C=C(C#N)C#N)cc(Br)c1O	ABBADGFSRBWENF-UHFFFAOYSA-N	2044
BRD-K00615600-001-12-9	AG-14361	0	77.78	Selleck	S2178	AG-14361	320.164	CN(C)Cc1ccc(cc1)-c1nc2cccc3C(=O)NCCn1c23	SEKJSSBJKFLZIT-UHFFFAOYSA-N	9840076
BRD-K00615600-001-13-7	AG-14361	0	95.36	Selleck	S2178	AG14361	320.164	CN(C)Cc1ccc(cc1)-c1nc2cccc3C(=O)NCCn1c23	SEKJSSBJKFLZIT-UHFFFAOYSA-N	9840076
BRD-K47105409-001-15-2	AG-490	0	79.4	Selleck	S1143	AG-490	294.1	Oc1ccc(cc1O)\C=C(/C#N)C(=O)NCc1ccccc1	TUCIOBMMDDOEMM-RIYZIHGNSA-N	5328779
BRD-K47105409-001-14-5	AG-490	0	90.64	Tocris	414	AG 490	294.1	Oc1ccc(cc1O)\C=C(/C#N)C(=O)NCc1ccccc1	TUCIOBMMDDOEMM-RIYZIHGNSA-N	5328779
BRD-K47105409-001-13-7	AG-490	0	68.4	Selleck	S1143	AG-490 (Tyrphostin B42)	294.1	Oc1ccc(cc1O)\C=C(/C#N)C(=O)NCc1ccccc1	TUCIOBMMDDOEMM-RIYZIHGNSA-N	5328779
BRD-K34428485-001-18-4	AG-555	0	58.16	Tocris	618	AG 555	322.132	Oc1ccc(\C=C(/C#N)C(=O)NCCCc2ccccc2)cc1O	GSQOBTOAOGXIFL-LFIBNONCSA-N	5328770
BRD-K81048131-001-02-4	AG-556	0	57.92	Tocris	616	AG 556	336.147	Oc1ccc(\C=C(/C#N)C(=O)NCCCCc2ccccc2)cc1O	GWCNJMUSWLTSCW-SFQUDFHCSA-N	5328775
BRD-A56371469-001-03-3	AGI-5198	0	98.97	Selleck	S7185	AGI-5198	462.243	Cc1nccn1CC(=O)N(C(C(=O)NC1CCCCC1)c1ccccc1C)c1cccc(F)c1	FNYGWXSATBUBER-UHFFFAOYSA-N	56645356
BRD-K04691817-001-01-8	AGI-6780	0	96.02	Selleck	S7241	AGI-6780	481.074	FC(F)(F)c1cccc(NC(=O)Nc2cc(ccc2-c2ccsc2)S(=O)(=O)NC2CC2)c1	CCAWRGNYALGPQH-UHFFFAOYSA-N	71299339
BRD-A78111609-001-01-2	AGM-1470	0	58.76	Enzo	WN111	TNP-470	401.161	CO[C@@H]1[C@@H](CC[C@]2(CO2)C1[C@@]1(C)O[C@@H]1CC=C(C)C)OC(=O)NC(=O)CCl	MSHZHSPISPJWHW-MIQCOGSQSA-N	6517043
BRD-K49738308-065-04-9	agmatine	1	0	Enzo	AC162	Agmatine sulfate	130.122	NCCCCNC(N)=N	QYPPJABKJHAVHS-UHFFFAOYSA-N	199
BRD-A18074780-003-02-0	AGN-192403	0	100	Tocris	1072	AGN 192403 hydrochloride	153.152	CC(C)[C@@H]1C2CCC(C2)[C@H]1N	SHXVJSFOJHMEEQ-YDYPAMBWSA-N	10057719	BRD-A79038507-003-02-3
BRD-A18074780-003-04-6	AGN-192403	0		Tocris	1072	AGN 192403 Hydrochloride	153.152	CC(C)[C@@H]1C2CCC(C2)[C@H]1N	SHXVJSFOJHMEEQ-YDYPAMBWSA-N	10057719	BRD-A79038507-003-03-1
BRD-K70262971-001-01-9	AGN-194310	0	96.23	MedChemEx	HY-16681	AGN 194310	424.15	CCc1ccc(cc1)C1=CC(C)(C)Sc2ccc(cc12)C#Cc1ccc(cc1)C(O)=O	LHUPKWKWYWOMSK-UHFFFAOYSA-N	9867046
BRD-K32533226-001-01-3	AGN-195183	0	94.51	MedChemEx	HY-16684	AGN 195183	437.121	CC1(C)CCC(C)(C)c2c(Cl)c(O)c(cc12)C(=O)Nc1cc(F)c(C(O)=O)c(F)c1	PNAWUIKCVQSLFG-UHFFFAOYSA-N	9867758
BRD-K84698278-001-03-4	agomelatine	0	98.23	Selleck	S1243	Agomelatine	243.126	COc1ccc2cccc(CCNC(C)=O)c2c1	YJYPHIXNFHFHND-UHFFFAOYSA-N	82148
BRD-K91495480-001-02-2	AGP-103	0	91.5	Enzo	BL147	Docosanoic acid	340.334	CCCCCCCCCCCCCCCCCCCCCC(O)=O	UKMSUNONTOPOIO-UHFFFAOYSA-N	8215
BRD-K10852420-001-02-5	AH-7614	0	95.83	Tocris	5256	AH 7614	351.093	Cc1ccc(cc1)S(=O)(=O)NC1c2ccccc2Oc2ccccc12	OZCQEUZTOAAWDK-UHFFFAOYSA-N	233085
BRD-A64808605-003-02-7	AH11110	0	98.96	Tocris	998	AH 11110 hydrochloride	338.199	OC(COc1ccccc1-c1ccccc1)CC(=N)N1CCCCC1	HSVZQQYIMKLNLN-UHFFFAOYSA-N	3386873
BRD-K59339270-001-03-4	AH6809	0	94.5	Tocris	671	AH 6809	298.084	CC(C)Oc1ccc2c(c1)oc1ccc(cc1c2=O)C(O)=O	AQFFXPQJLZFABJ-UHFFFAOYSA-N	119461
BRD-K59339270-001-02-6	AH6809	0	96.06	Tocris	671	AH 6809	298.084	CC(C)Oc1ccc2c(c1)oc1ccc(cc1c2=O)C(O)=O	AQFFXPQJLZFABJ-UHFFFAOYSA-N	119461
BRD-K89899948-001-01-7	AI-10-49	0	92.82	MedChemEx	HY-16786	AI-10-49	660.156	FC(F)(F)Oc1ccc2nc([nH]c2c1)-c1ccc(OCCOCCOc2ccc(nc2)-c2nc3ccc(OC(F)(F)F)cc3[nH]2)cn1	WJBSSBFGPKTMQQ-UHFFFAOYSA-N	49806644
BRD-K85139301-001-01-3	AIM-100	0	98.41	Tocris	4946	AIM 100	371.163	C(Nc1ncnc2oc(c(-c3ccccc3)c12)-c1ccccc1)[C@@H]1CCCO1	XNFHHOXCDUAYSR-SFHVURJKSA-N	11501591
BRD-K76677554-003-02-1	AJ76-(+)	0	94.73	Tocris	678	(+)-AJ 76 hydrochloride	233.178	CCCN[C@@H]1CCc2c(OC)cccc2[C@@H]1C	YGHLYBIUVOLKCV-SMDDNHRTSA-N	122334
BRD-A48300215-001-04-8	ajmaline	0	81.81	MicroSource	1500656	AJMALINE	326.199	CC[C@H]1C2CC3[C@@H]4N(C)c5ccccc5[C@]44C[C@@H](C2C4O)N3[C@@H]1O	CJDRUOGAGYHKKD-FYGXBCQKSA-N	16667686
BRD-K09143580-001-01-0	AK-7	0	96.33	Tocris	4754	AK 7	436.046	Brc1cccc(NC(=O)c2cccc(c2)S(=O)(=O)N2CCCCCC2)c1	IYAYHZZWYNXHEQ-UHFFFAOYSA-N	1328033
BRD-K54907283-001-01-2	AKBA	0	90.39	MedChemEx	HY-N0892	AKBA	512.35	C[C@@H]1CC[C@]2(C)CC[C@]3(C)C(=CC(=O)[C@@H]4[C@@]5(C)CC[C@@H](OC(C)=O)[C@@](C)([C@@H]5CC[C@@]34C)C(O)=O)[C@@H]2[C@H]1C	HMMGKOVEOFBCAU-BCDBGHSCSA-N	11168203
BRD-K26807903-001-04-3	aklomide	0	98.9	MicroSource	1503014	AKLOMIDE	199.999	NC(=O)c1ccc(cc1Cl)[N+]([O-])=O	GFGSZUNNBQXGMK-UHFFFAOYSA-N	2075
BRD-K44731351-001-01-6	AL-8697	0	99.77	Tocris	4753	AL 8697	402.167	Cc1c(F)cc(cc1-c1c(F)cn2c(nnc2c1F)C(C)(C)C)C(=O)NC1CC1	ZVBTZTQYHOXIBC-UHFFFAOYSA-N	25060093
BRD-K51784806-001-01-6	alacepril	0	98.51	Key	KS-1321	(2S)-2-[({(2S)-1-[(2S)-3-(acetylsulfanyl)-2-methylpropanoyl]-2-pyrrolidinyl}carbonyl)amino]-3-phenylpropanoic acid	406.156	C[C@H](CSC(C)=O)C(=O)N1CCC[C@H]1C(=O)N[C@@H](Cc1ccccc1)C(O)=O	FHHHOYXPRDYHEZ-COXVUDFISA-N	71992
BRD-K80403280-001-02-1	alafosfalin	0	93.9	Sigma	MFCD01569244	(1R)-1-{[(2S)-2-aminopropanoyl]amino}ethylphosphonic acid	196.061	C[C@H](N)C(=O)N[C@@H](C)P(O)(O)=O	BHAYDBSYOBONRV-IUYQGCFVSA-N	71957
BRD-K96029467-003-01-9	alagebrium	0	87.59	OxChem	AX8020322		232.08	Cc1sc[n+](CC(=O)c2ccccc2)c1C	LYLFQLCLUXOFOL-UHFFFAOYSA-N	216305
BRD-A33317514-001-01-3	alanine	0	69.19	Sigma	V900641	alanine	89.048	CC(N)C(O)=O	QNAYBMKLOCPYGJ-UHFFFAOYSA-N	57383916
BRD-K53731810-001-04-3	alantolactone	0	86.65	Tocris	4490	Alantolactone	232.146	C[C@H]1CCC[C@]2(C)C[C@H]3OC(=O)C(=C)[C@H]3C=C12	PXOYOCNNSUAQNS-AGNJHWRGSA-N	72724
BRD-A14966924-003-07-7	alaproclate	0	95.15	AlfaAesar	J62741		255.103	CC(N)C(=O)OC(C)(C)Cc1ccc(Cl)cc1	FZSPJBYOKQPKCD-UHFFFAOYSA-N	2081
BRD-K42140276-402-01-4	alarelin	0	96.08	MedChemEx	HY-17405	Alarelin (Acetate)	1,166.60	CCNC(=O)[C@@H]1CCCN1C(=O)[C@H](CCCNC(N)=N)NC(=O)[C@H](CC(C)C)NC(=O)[C@@H](C)NC(=O)[C@H](Cc1ccc(O)cc1)NC(=O)[C@H](CO)NC(=O)[C@H](Cc1c[nH]c2ccccc12)NC(=O)[C@H](Cc1cnc[nH]1)NC(=O)[C@@H]1CCC(=O)N1	QLGKMLRGKPKGKI-QWQCQAQZSA-N	9855027
BRD-K79131256-001-18-7	albendazole	0	84.18	MicroSource	1503903	ALBENDAZOLE	265.088	CCCSc1ccc2[nH]c(NC(=O)OC)nc2c1	HXHWSAZORRCQMX-UHFFFAOYSA-N	2082
BRD-K79131256-001-17-9	albendazole	0	93.82	Selleck	S1640	Albendazole	265.088	CCCSc1ccc2[nH]c(NC(=O)OC)nc2c1	HXHWSAZORRCQMX-UHFFFAOYSA-N	2082
BRD-A67060370-001-02-9	albendazole-oxide	0	97.13	Selleck	S1836	Albendazole Oxide	281.083	CCCS(=O)c1ccc2nc(NC(=O)OC)[nH]c2c1	VXTGHWHFYNYFFV-UHFFFAOYSA-N	83969
BRD-A88254928-001-07-9	albuterol	0	94.73	MicroSource	1500677	ALBUTEROL	239.152	CC(C)(C)NCC(O)c1ccc(O)c(CO)c1	NDAUXUAQIAJITI-UHFFFAOYSA-N	2083
BRD-A88254928-065-04-1	albuterol	0	90.96	Selleck	S2507	Salbutamol sulfate (Albuterol)	239.152	CC(C)(C)NCC(O)c1ccc(O)c(CO)c1	NDAUXUAQIAJITI-UHFFFAOYSA-N	2083
BRD-K55991142-001-01-6	alcaftadine	0	99.28	MedChemEx	HY-17039	11-(1-methyl-4-piperidinylidene)-6,11-dihydro-5H-imidazo[2,1-b][3]benzazepine-3-carbaldehyde	307.168	CN1CCC(CC1)=C1c2ncc(C=O)n2CCc2ccccc12	MWTBKTRZPHJQLH-UHFFFAOYSA-N	19371515
BRD-K47492008-001-02-7	alclofenac	0	96.73	Sigma	MFCD00071612	[4-(allyloxy)-3-chlorophenyl]acetic acid	226.04	OC(=O)Cc1ccc(OCC=C)c(Cl)c1	ARHWPKZXBHOEEE-UHFFFAOYSA-N	30951
BRD-A17407635-001-04-0	alclometasone-dipropionate	0	97.41	Prestwick	Prestw-771	Alclometasone dipropionate	520.223	CCC(=O)OCC(=O)C1(OC(=O)CC)[C@H](C)C[C@H]2C3[C@H](Cl)CC4=CC(=O)C=C[C@]4(C)[C@H]3[C@@H](O)C[C@]12C	DJHCCTTVDRAMEH-VBIVFILRSA-N	129009982
BRD-A84907376-300-03-8	alcuronium	0	89.64	Prestwick	Prestw-1036	Alcuronium chloride	666.393	OC\C=C1/C[N@+]2(CC=C)CC[C@@]34[C@@H]2C[C@@H]1\C1=C\N2C5[C@]6(CC[N@@+]7(CC=C)C\C(=C/CO)[C@H](C[C@@H]67)\C5=C\N(C31)c1ccccc41)c1ccccc21	MUQUYTSLDVKIOF-CNCPGNHZSA-N	24776151
BRD-K06890060-001-09-1	alda-1	0	96.06	Tocris	4005	Alda 1	323.012	Clc1cccc(Cl)c1C(=O)NCc1ccc2OCOc2c1	NMKJFZCBCIUYHI-UHFFFAOYSA-N	831629
BRD-K68928792-001-03-2	aldoxorubicin	0	55.08	MedChemEx	HY-16261	INNO-206	750.275	COc1cccc2C(=O)c3c(O)c4C[C@](O)(C[C@H](O[C@H]5C[C@H](N)[C@H](O)[C@H](C)O5)c4c(O)c3C(=O)c12)C(\CO)=N\NC(=O)CCCCCN1C(=O)C=CC1=O	OBMJQRLIQQTJLR-USGQOSEYSA-N	9810709
BRD-K68928792-001-01-6	aldoxorubicin	0	14.25	MedChemEx	HY-16261	INNO-206	750.275	COc1cccc2C(=O)c3c(O)c4C[C@](O)(C[C@H](O[C@H]5C[C@H](N)[C@H](O)[C@H](C)O5)c4c(O)c3C(=O)c12)C(\CO)=N\NC(=O)CCCCCN1C(=O)C=CC1=O	OBMJQRLIQQTJLR-USGQOSEYSA-N	9810709
BRD-K68928792-001-02-4	aldoxorubicin	0	6.19	MedChemEx	HY-16261	INNO-206	750.275	COc1cccc2C(=O)c3c(O)c4C[C@](O)(C[C@H](O[C@H]5C[C@H](N)[C@H](O)[C@H](C)O5)c4c(O)c3C(=O)c12)C(\CO)=N\NC(=O)CCCCCN1C(=O)C=CC1=O	OBMJQRLIQQTJLR-USGQOSEYSA-N	9810709
BRD-K11267252-001-06-9	alectinib	0	98.17	Selleck	S2762	alectinib	482.268	CCc1cc2C(=O)c3c([nH]c4cc(ccc34)C#N)C(C)(C)c2cc1N1CCC(CC1)N1CCOCC1	KDGFLJKFZUIJMX-UHFFFAOYSA-N	49806720
BRD-K11267252-001-04-4	alectinib	0	92.4	Selleck	S2762	Alectinib (CH5424802)	482.268	CCc1cc2C(=O)c3c([nH]c4cc(ccc34)C#N)C(C)(C)c2cc1N1CCC(CC1)N1CCOCC1	KDGFLJKFZUIJMX-UHFFFAOYSA-N	49806720
BRD-K75527158-360-06-4	alendronate	1	0	Selleck	S1624	Alendronate (Fosamax)	249.017	NCCCC(O)(P(O)(O)=O)P(O)(O)=O	OGSPWJRAVKPPFI-UHFFFAOYSA-N	2088
BRD-K75527158-360-05-6	alendronate	1	0	MicroSource	1505166	ALENDRONATE SODIUM	249.017	NCCCC(O)(P(O)(O)=O)P(O)(O)=O	OGSPWJRAVKPPFI-UHFFFAOYSA-N	2088
BRD-K75527158-360-04-9	alendronate	1	0	Selleck	S1624	Alendronate (Fosamax)	249.017	NCCCC(O)(P(O)(O)=O)P(O)(O)=O	OGSPWJRAVKPPFI-UHFFFAOYSA-N	2088
BRD-A27883417-300-01-6	alexidine	0	91.99	Selleck	S4302	Alexidine HCl	508.469	CCCCC(CC)C\N=C(/N)N\C(N)=N\CCCCCC\N=C(/N)N\C(N)=N\CC(CC)CCCC	LFVVNPBBFUSSHL-UHFFFAOYSA-N	2090
BRD-K49522529-001-02-9	alfacalcidol	0	85.72	Selleck	S1468	Alfacalcidol	400.334	CC(C)CCC[C@@H](C)[C@H]1CC[C@@H]2[C@]1(C)CCC\C2=C/C=C1/C[C@@H](O)C[C@H](O)C1=C	OFHCOWSQAMBJIW-AVJTYSNKSA-N	5282181	BRD-K92644009-001-02-6
BRD-K49522529-001-01-1	alfacalcidol	0	91.26	MedChemEx	HY-10003	Alfacalcidol	400.334	CC(C)CCC[C@@H](C)[C@H]1CC[C@@H]2[C@]1(C)CCC\C2=C/C=C1/C[C@@H](O)C[C@H](O)C1=C	OFHCOWSQAMBJIW-AVJTYSNKSA-N	5282181
BRD-K49522529-001-03-7	alfacalcidol	0	80.48	Selleck	S1468	Alfacalcidol	400.334	CC(C)CCC[C@@H](C)[C@H]1CC[C@@H]2[C@]1(C)CCC\C2=C/C=C1/C[C@@H](O)C[C@H](O)C1=C	OFHCOWSQAMBJIW-AVJTYSNKSA-N	5282181	BRD-K84280765-001-01-5
BRD-K51751936-001-09-1	alfadolone-acetate	0	100	Prestwick	Prestw-1001	Alfadolone acetate	390.241	CC(=O)OCC(=O)[C@H]1CC[C@H]2[C@@H]3CC[C@H]4C[C@H](O)CC[C@]4(C)[C@H]3C(=O)C[C@]12C	QRJOQYLXZPQQMX-FWROMSNXSA-N	24733
BRD-K41445866-001-18-8	alfaxalone	0	98.88	Prestwick	Prestw-1002	Alfaxalone	332.235	CC(=O)[C@H]1CC[C@H]2[C@@H]3CC[C@H]4C[C@H](O)CC[C@]4(C)[C@H]3C(=O)C[C@]12C	DUHUCHOQIDJXAT-OLVMNOGESA-N	104845
BRD-A09056319-003-08-5	alfuzosin	0	70.49	MicroSource	1505263	ALFUZOSIN HYDROCHLORIDE	389.206	COc1cc2nc(nc(N)c2cc1OC)N(C)CCCNC(=O)C1CCCO1	WNMJYKCGWZFFKR-UHFFFAOYSA-N	2092
BRD-A09056319-003-07-7	alfuzosin	0	93.3	Selleck	S1409	Alfuzosin HCl	389.206	COc1cc2nc(nc(N)c2cc1OC)N(C)CCCNC(=O)C1CCCO1	WNMJYKCGWZFFKR-UHFFFAOYSA-N	2092
BRD-A41774846-001-01-4	algestone-acetophenide	0	96.88	Prestwick	Prestw-1715	Algestone acetophenide	448.261	CC(=O)[C@@]12OC(C)(O[C@@H]1C[C@H]1[C@@H]3CCC4=CC(=O)CC[C@]4(C)[C@H]3CC[C@]21C)c1ccccc1	AHBKIEXBQNRDNL-BXXPAUNWSA-N	102011
BRD-K60102752-001-02-2	alibendol	0	97.28	Selleck	S1928	Alibendol	251.116	COc1cc(CC=C)cc(C(=O)NCCO)c1O	UMJHTFHIQDEGKB-UHFFFAOYSA-N	71916
BRD-A49225603-045-10-0	alimemazine	0	80.57	MicroSource	1500593	TRIMEPRAZINE TARTRATE	298.15	CC(CN(C)C)CN1c2ccccc2Sc2ccccc12	ZZHLYYDVIOPZBE-UHFFFAOYSA-N	5574
BRD-K75295174-001-05-0	alisertib	0	98.27	Selleck	S1133	Alisertib (MLN8237)	518.116	COc1cc(Nc2ncc3CN=C(c4cc(Cl)ccc4-c3n2)c2c(F)cccc2OC)ccc1C(O)=O	ZLHFILGSQDJULK-UHFFFAOYSA-N	24771867
BRD-K30020243-051-04-1	aliskiren-hemifumarate	0	84	Tocris	5491	Aliskiren hemifumarate	551.393	COCCCOc1cc(C[C@@H](C[C@H](N)[C@@H](O)C[C@@H](C(C)C)C(=O)NCC(C)(C)C(N)=O)C(C)C)ccc1OC	UXOWGYHJODZGMF-QORCZRPOSA-N	5493444	BRD-M18497616-051-03-6
BRD-K30020243-051-02-5	aliskiren-hemifumarate	0	95.42	MicroSource	1505710	ALISKIREN HEMIFUMARATE	551.393	COCCCOc1cc(C[C@@H](C[C@H](N)[C@@H](O)C[C@@H](C(C)C)C(=O)NCC(C)(C)C(N)=O)C(C)C)ccc1OC	UXOWGYHJODZGMF-QORCZRPOSA-N	5493444
BRD-K30020243-051-03-3	aliskiren-hemifumarate	0	90.97	Selleck	S2199	Aliskiren Hemifumarate	551.393	COCCCOc1cc(C[C@@H](C[C@H](N)[C@@H](O)C[C@@H](C(C)C)C(=O)NCC(C)(C)C(N)=O)C(C)C)ccc1OC	UXOWGYHJODZGMF-QORCZRPOSA-N	5493444	BRD-K30020243-001-01-2|BRD-M18497616-051-02-8
BRD-A03061970-003-07-3	alizapride	0	97.32	Selleck	S4257	Alizapride HCl	315.17	COc1cc2[nH]nnc2cc1C(=O)NCC1CCCN1CC=C	KSEYRUGYKHXGFW-UHFFFAOYSA-N	43008
BRD-K73191876-001-12-0	alizarin	0	92.04	Selleck	S2526	Alizarin	240.042	Oc1ccc2C(=O)c3ccccc3C(=O)c2c1O	RGCKGOZRHPZPFP-UHFFFAOYSA-N	6293
BRD-K73191876-001-11-2	alizarin	0	79.05	Selleck	S2526	Alizarin	240.042	Oc1ccc2C(=O)c3ccccc3C(=O)c2c1O	RGCKGOZRHPZPFP-UHFFFAOYSA-N	6293
BRD-A96407378-001-15-1	allantoin	0	97.81	MicroSource	1500801	ALLANTOIN	158.044	NC(=O)NC1NC(=O)NC1=O	POJWUDADGALRAB-UHFFFAOYSA-N	204
BRD-A60402836-001-01-0	allicin	1	0	AKSci	P489		162.017	C=CCSS(=O)CC=C	JDLKFOPOAOFWQN-UHFFFAOYSA-N	65036
BRD-A03204438-001-02-0	allopregnanolone	0	93.1	Tocris	3653	Allopregnanolone	318.256	CC(=O)[C@H]1CC[C@H]2[C@@H]3CCC4C[C@H](O)CC[C@]4(C)[C@H]3CC[C@]12C	AURFZBICLPNKBZ-JMTGGFPBSA-N	22833567
BRD-K86307448-001-19-1	allopurinol	0	100	Selleck	S1630	Allopurinol (Zyloprim)	136.039	O=c1[nH]cnc2[nH]ncc12	OFCNXPDARWKPPY-UHFFFAOYSA-N	2094
BRD-K86307448-001-17-5	allopurinol	0	89.11	MicroSource	1500108	ALLOPURINOL	136.039	O=c1[nH]cnc2[nH]ncc12	OFCNXPDARWKPPY-UHFFFAOYSA-N	2094
BRD-K86307448-001-16-7	allopurinol	0	85.21	Selleck	S1630	Allopurinol	136.039	O=c1[nH]cnc2[nH]ncc12	OFCNXPDARWKPPY-UHFFFAOYSA-N	2094
BRD-A93407926-001-01-1	allopurinol-riboside	0	100	Berry	PRA 10011		268.081	OC[C@H]1O[C@H](C(O)[C@H]1O)n1[nH]cc2c1ncnc2=O	UKNHQPDCWMADJW-VTUMKUEMSA-N	92132014
BRD-K12872829-001-01-0	allylestrenol	0	0	ChemImpex	28191	(17beta)-17-allylestr-4-en-17-ol	300.245	C[C@]12CC[C@H]3[C@@H](CCC4=CCCC[C@H]34)[C@@H]1CC[C@@]2(O)CC=C	ATXHVCQZZJYMCF-XUDSTZEESA-N	235905
BRD-K33219225-001-01-9	allylisothiocyanate	1	0	MicroSource	1506103	ALLYLISOTHIOCYANATE	99.014	C=CCN=C=S	ZOJBYZNEUISWFT-UHFFFAOYSA-N	5971
BRD-K89634775-001-08-1	allylthiourea	0	96.5	Selleck	S4017	Allylthiourea	116.041	NC(S)=NCC=C	HTKFORQRBXIQHD-UHFFFAOYSA-N	1549517
BRD-K89634775-001-09-9	allylthiourea	0	99.28	MicroSource	1506125	ALLYLTHIOUREA	116.041	NC(S)=NCC=C	HTKFORQRBXIQHD-UHFFFAOYSA-N	1549517
BRD-K82677201-001-01-6	almitrine	0	99.06	AKSci	H525		477.245	Fc1ccc(cc1)C(N1CCN(CC1)c1nc(NCC=C)nc(NCC=C)n1)c1ccc(F)cc1	OBDOVFRMEYHSQB-UHFFFAOYSA-N	33887
BRD-K84810405-003-01-1	almorexant	0	90.95	MedChemEx	HY-10805A	Almorexant (hydrochloride)	512.229	CNC(=O)[C@H](N1CCc2cc(OC)c(OC)cc2[C@@H]1CCc1ccc(cc1)C(F)(F)F)c1ccccc1	DKMACHNQISHMDN-RPLLCQBOSA-N	23727689
BRD-K67601717-001-03-8	almotriptan	0	91.68	MicroSource	1505204	ALMOTRIPTAN	335.167	CN(C)CCc1c[nH]c2ccc(CS(=O)(=O)N3CCCC3)cc12	WKEMJKQOLOHJLZ-UHFFFAOYSA-N	123606
BRD-K67601717-037-02-4	almotriptan	0	93.42	Selleck	S2096	Almotriptan Malate	335.167	CN(C)CCc1c[nH]c2ccc(CS(=O)(=O)N3CCCC3)cc12	WKEMJKQOLOHJLZ-UHFFFAOYSA-N	123606
BRD-K04851519-001-06-8	aloe-emodin	0	94.34	Selleck	S2259	Aloe-emodin	270.053	OCc1cc(O)c2C(=O)c3c(O)cccc3C(=O)c2c1	YDQWDHRMZQUTBA-UHFFFAOYSA-N	10207
BRD-A27084604-057-01-0	alogliptin	0	73.86	MicroSource	1506318	ALOGLIPTIN BENZOATE	339.17	Cn1c(=O)cc(N2CCCC(N)C2)n(Cc2ccccc2C#N)c1=O	ZSBOMTDTBDDKMP-UHFFFAOYSA-N	11163584
BRD-K83003151-057-02-4	alogliptin	0	89.39	Selleck	S2868	Alogliptin??SYR-322??	339.17	Cn1c(=O)cc(N2CCC[C@@H](N)C2)n(Cc2ccccc2C#N)c1=O	ZSBOMTDTBDDKMP-OAHLLOKOSA-N	11450633	BRD-K83003151-001-03-0
BRD-K83003151-057-01-6	alogliptin	0	93.62	Selleck	S2868	Alogliptin	339.17	Cn1c(=O)cc(N2CCC[C@@H](N)C2)n(Cc2ccccc2C#N)c1=O	ZSBOMTDTBDDKMP-OAHLLOKOSA-N	11450633	BRD-K83003151-001-02-2
BRD-K02074536-001-02-7	aloin	0	50.52	Selleck	S2375	Aloin (Barbaloin)	418.126	OC[C@H]1O[C@H]([C@H](O)[C@@H](O)[C@@H]1O)[C@H]1c2cccc(O)c2C(=O)c2c(O)cc(CO)cc12	AFHJQYHRLPMKHU-OSYMLPPYSA-N	12305761	BRD-A63615100-001-03-9
BRD-K02074536-001-03-5	aloin	0	0	Selleck	S2375	Aloin	418.126	OC[C@H]1O[C@H]([C@H](O)[C@@H](O)[C@@H]1O)[C@H]1c2cccc(O)c2C(=O)c2c(O)cc(CO)cc12	AFHJQYHRLPMKHU-OSYMLPPYSA-N	12305761	BRD-A63615100-001-02-1|BRD-A82191553-001-01-4
BRD-K02074536-001-01-9	aloin	0	0	MicroSource	1503427	ALOIN	418.126	OC[C@H]1O[C@H]([C@H](O)[C@@H](O)[C@@H]1O)[C@H]1c2cccc(O)c2C(=O)c2c(O)cc(CO)cc12	AFHJQYHRLPMKHU-OSYMLPPYSA-N	12305761
BRD-K96391852-001-02-8	aloperine	0	97.73	Selleck	S2420	Aloperine	232.194	C1CCN2C[C@H]3C[C@H](C=C4CCCN[C@@H]34)[C@H]2C1	SKOLRLSBMUGVOY-GBJTYRQASA-N	162147
BRD-K46742498-003-11-0	alosetron	0	99.02	Enzo	AC3010	ALOSETRON HYDROCHLORIDE	294.148	Cc1[nH]cnc1CN1CCc2c(C1=O)c1ccccc1n2C	JSWZEAMFRNKZNL-UHFFFAOYSA-N	2099
BRD-K91188791-001-17-5	aloxistatin	0	86.09	MedChemEx	HY-100229	Aloxistatin	342.215	CCOC(=O)[C@H]1O[C@@H]1C(=O)N[C@@H](CC(C)C)C(=O)NCCC(C)C	SRVFFFJZQVENJC-IHRRRGAJSA-N	65663
BRD-K91188791-001-15-9	aloxistatin	0	84.88	Adooq	A13259	ethyl (2S,3S)-3-[({(1S)-1-[(isopentylamino)carbonyl]-3-methylbutyl}amino)carbonyl]-2-oxiranecarboxylate	342.215	CCOC(=O)[C@H]1O[C@@H]1C(=O)N[C@@H](CC(C)C)C(=O)NCCC(C)C	SRVFFFJZQVENJC-IHRRRGAJSA-N	65663
BRD-K91188791-001-18-3	aloxistatin	0	78.35	Selleck	S7393	Aloxistatin	342.215	CCOC(=O)[C@H]1O[C@@H]1C(=O)N[C@@H](CC(C)C)C(=O)NCCC(C)C	SRVFFFJZQVENJC-IHRRRGAJSA-N	65663	BRD-A12987505-001-01-9
BRD-K91188791-001-14-2	aloxistatin	0	83.73	Selleck	S7393	E-64d(Aloxistatin,Loxistatin??	342.215	CCOC(=O)[C@H]1O[C@@H]1C(=O)N[C@@H](CC(C)C)C(=O)NCCC(C)C	SRVFFFJZQVENJC-IHRRRGAJSA-N	65663
BRD-K54997624-001-06-0	alpelisib	0	91.09	Selleck	S2814	BYL719	441.145	Cc1nc(NC(=O)N2CCC[C@H]2C(N)=O)sc1-c1ccnc(c1)C(C)(C)C(F)(F)F	STUWGJZDJHPWGZ-LBPRGKRZSA-N	56649450
BRD-K72536715-001-01-5	alpha-Asarone	0	94.23	Cayman	11681	alpha-Asarone	208.11	COc1cc(OC)c(\C=C\C)cc1OC	RKFAZBXYICVSKP-AATRIKPKSA-N	636822
BRD-K87424134-001-01-0	alpha-D-glucopyranose	0	0	Sigma	MFCD00081554	alpha-D-glucopyranose	180.063	OC[C@H]1O[C@H](O)[C@H](O)[C@@H](O)[C@@H]1O	WQZGKKKJIJFFOK-DVKNGEFBSA-N	79025
BRD-K33396764-001-11-1	alpha-linolenic-acid	0	19.04	Sigma	MFCD00065720	(9Z,12Z,15Z)-9,12,15-octadecatrienoic acid	278.225	CC\C=C/C\C=C/C\C=C/CCCCCCCC(O)=O	DTOSIQBPPRVQHS-PDBXOOCHSA-N	5280934
BRD-K33396764-001-08-7	alpha-linolenic-acid	0	84.81	Enzo	FA005	Linolenic acid (18:3 n-3)	278.225	CC\C=C/C\C=C/C\C=C/CCCCCCCC(O)=O	DTOSIQBPPRVQHS-PDBXOOCHSA-N	5280934
BRD-K80028314-303-02-6	alpha-methylhistamine-dihydrobromide-(R)-(-)	0	90.81	Tocris	569	(R)-(-)-?-Methylhistamine dihydrobromide	125.095	C[C@@H](N)Cc1c[nH]cn1	XNQIOISZPFVUFG-RXMQYKEDSA-N	156615
BRD-K28308851-303-01-8	alpha-methylhistamine-dihydrobromide-(S)-(+)	0	91.26	Tocris	572	(S)-(+)-?-Methylhistamine dihydrobromide	125.095	C[C@H](N)Cc1c[nH]cn1	XNQIOISZPFVUFG-YFKPBYRVSA-N	6603865
BRD-A17745711-050-06-2	alpha-methylserotonin	0	46	Tocris	557	?-Methyl-5-hydroxytryptamine maleate	190.111	CC(N)Cc1c[nH]c2ccc(O)cc12	LYPCGXKCQDYTFV-UHFFFAOYSA-N	2107
BRD-A17745711-050-05-4	alpha-methylserotonin	0	64.4	Tocris	557	?-Methyl-5-hydroxytryptamine maleate	190.111	CC(N)Cc1c[nH]c2ccc(O)cc12	LYPCGXKCQDYTFV-UHFFFAOYSA-N	2107
BRD-A82892199-001-04-1	alpha-tochopherol	0	65.25	MicroSource	310039	alpha-TOCHOPHEROL [4 mM]	430.381	CC(C)CCCC(C)CCCC(C)CCCC1(C)CCc2c(C)c(O)c(C)c(C)c2O1	GVJHHUAWPYXKBD-UHFFFAOYSA-N	2116
BRD-A61850409-001-10-7	alpha-tochopheryl-acetate	0	93.36	MicroSource	310040	alpha-TOCHOPHERYL ACETATE [4mM]	472.392	CC(C)CCCC(C)CCCC(C)CCCC1(C)CCc2c(C)c(OC(C)=O)c(C)c(C)c2O1	ZAKOWWREFLAJOT-UHFFFAOYSA-N	2117
BRD-K66896751-001-02-4	alpidem	0	98.59	Sigma	A1862	2-[6-chloro-2-(4-chlorophenyl)imidazo[1,2-a]pyridin-3-yl]-N,N-dipropylacetamide	403.122	CCCN(CCC)C(=O)Cc1c(nc2ccc(Cl)cn12)-c1ccc(Cl)cc1	JRTIDHTUMYMPRU-UHFFFAOYSA-N	54897
BRD-A00993607-003-24-6	alprenolol	0	98.73	MicroSource	2300166	ALPRENOLOL	249.173	CC(C)NCC(O)COc1ccccc1CC=C	PAZJSJFMUHDSTF-UHFFFAOYSA-N	2119
BRD-K52459643-001-15-1	alprostadil	0	100	Tocris	1620	Alprostadil	354.241	CCCCC[C@H](O)\C=C\[C@H]1[C@H](O)CC(=O)[C@@H]1CCCCCCC(O)=O	GMVPRGQOIOIIMI-DWKJAMRDSA-N	5280723
BRD-K52459643-001-17-7	alprostadil	0	100	Selleck	S1508	Alprostadil	354.241	CCCCC[C@H](O)\C=C\[C@H]1[C@H](O)CC(=O)[C@@H]1CCCCCCC(O)=O	GMVPRGQOIOIIMI-DWKJAMRDSA-N	5280723	BRD-K73691377-001-01-6
BRD-K35498378-001-06-1	alrestatin	0	98.57	Tocris	485	Alrestatin	255.053	OC(=O)CN1C(=O)c2cccc3cccc(C1=O)c23	GCUCIFQCGJIRNT-UHFFFAOYSA-N	2120
BRD-K35498378-001-07-9	alrestatin	0	91.02	MicroSource	1502053	ALRESTATIN	255.053	OC(=O)CN1C(=O)c2cccc3cccc(C1=O)c23	GCUCIFQCGJIRNT-UHFFFAOYSA-N	2120
BRD-K21415491-001-01-4	ALS-8176	0	95.6	MedChemEx	HY-12983	ALS-8176 (active form)	293.058	Nc1ccn([C@@H]2O[C@@](CO)(CCl)[C@@H](O)[C@H]2F)c(=O)n1	AWSRKKBIPSQHOJ-IBCQBUCCSA-N	71621663
BRD-K00610438-003-03-3	altanserin	0	96.63	Tocris	1809	Altanserin hydrochloride	411.142	Fc1ccc(cc1)C(=O)C1CCN(CCn2c(=S)[nH]c3ccccc3c2=O)CC1	SMYALUSCZJXWHG-UHFFFAOYSA-N	3033677
BRD-K00610438-003-02-5	altanserin	0	96.89	Tocris	1809	Altanserin hydrochloride	411.142	Fc1ccc(cc1)C(=O)C1CCN(CCn2c(=S)[nH]c3ccccc3c2=O)CC1	SMYALUSCZJXWHG-UHFFFAOYSA-N	3033677
BRD-A56675431-001-12-3	althiazide	0	99.56	MicroSource	1500804	ALTHIAZIDE	382.983	NS(=O)(=O)c1cc2c(NC(CSCC=C)NS2(=O)=O)cc1Cl	VGLGVJVUHYTIIU-UHFFFAOYSA-N	2122
BRD-K52681925-050-01-6	altinicline	0	95.59	Tocris	4766	(S)-3-ethynyl-5-(1-methylpyrrolidin-2-yl)pyridine maleate	186.116	CN1CCC[C@H]1c1cncc(c1)C#C	NUPUDYKEEJNZRG-LBPRGKRZSA-N	3036156
BRD-K78627070-001-01-5	altiratinib	0	92.67	MedChemEx	HY-B0791	Altiratinib	510.151	Fc1ccc(NC(=O)C2(CC2)C(=O)Nc2cc(F)c(Oc3ccnc(NC(=O)C4CC4)c3)cc2F)cc1	GNNDEPIMDAZHRQ-UHFFFAOYSA-N	54576299
BRD-K14619660-001-02-3	altrenogest	0	97.42	MicroSource	1505703	ALTRENOGEST	310.193	C[C@]12C=CC3=C4CCC(=O)C=C4CC[C@H]3[C@@H]1CC[C@]2(O)CC=C	VWAUPFMBXBWEQY-IVAOSVALSA-N	76973971	BRD-A27554692-001-02-1
BRD-K14619660-001-01-5	altrenogest	0	100	Selleck	S3167	Altrenogest	310.193	C[C@]12C=CC3=C4CCC(=O)C=C4CC[C@H]3[C@@H]1CC[C@]2(O)CC=C	VWAUPFMBXBWEQY-IVAOSVALSA-N	76973971
BRD-K67043667-001-26-4	altretamine	0	99.9	MicroSource	1503065	ALTRETAMINE	210.159	CN(C)c1nc(nc(n1)N(C)C)N(C)C	UUVWYPNAQBNQJQ-UHFFFAOYSA-N	2123
BRD-K67043667-001-25-6	altretamine	0	95.52	Selleck	S1278	Altretamine	210.159	CN(C)c1nc(nc(n1)N(C)C)N(C)C	UUVWYPNAQBNQJQ-UHFFFAOYSA-N	2123
BRD-K89055274-048-23-5	alverine	0	90.26	MicroSource	1500109	ALVERINE CITRATE	281.214	CCN(CCCc1ccccc1)CCCc1ccccc1	ZPFXAOWNKLFJDN-UHFFFAOYSA-N	3678
BRD-K89055274-048-22-7	alverine	0	94.35	Selleck	S3054	Alverine Citrate	281.214	CCN(CCCc1ccccc1)CCCc1ccccc1	ZPFXAOWNKLFJDN-UHFFFAOYSA-N	3678
BRD-K83988098-003-03-4	alvespimycin	0	96.5	Selleck	S1142	17-DMAG HCl (Alvespimycin)	616.347	CO[C@H]1C[C@H](C)CC2=C(NCCN(C)C)C(=O)C=C(NC(=O)\C(C)=C\C=C/[C@H](OC)[C@@H](OC(N)=O)\C(C)=C\[C@H](C)[C@H]1O)C2=O	KUFRQPKVAWMTJO-LMZWQJSESA-N	5288674
BRD-K83988098-001-02-0	alvespimycin	0	85.6	Selleck	S1142	17-DMAG (Alvespimycin) HCl	616.347	CO[C@H]1C[C@H](C)CC2=C(NCCN(C)C)C(=O)C=C(NC(=O)\C(C)=C\C=C/[C@H](OC)[C@@H](OC(N)=O)\C(C)=C\[C@H](C)[C@H]1O)C2=O	KUFRQPKVAWMTJO-LMZWQJSESA-N	5288674	BRD-K23499943-003-01-6
BRD-K07857022-002-01-1	alvimopan	0	97.74	MedChemEx	HY-76657	Alvimopan (monohydrate)	424.236	C[C@H]1CN(C[C@H](Cc2ccccc2)C(=O)NCC(O)=O)CC[C@@]1(C)c1cccc(O)c1	UPNUIXSCZBYVBB-JVFUWBCBSA-N	51397022
BRD-K87909389-003-04-2	alvocidib	0	93.06	Tocris	3094	Flavopiridol hydrochloride	401.103	CN1CC[C@@H]([C@H](O)C1)c1c(O)cc(O)c2c1oc(cc2=O)-c1ccccc1Cl	BIIVYFLTOXDAOV-YVEFUNNKSA-N	5287969
BRD-K87909389-003-03-4	alvocidib	0	94.16	Selleck	S2679	Flavopiridol HCl	401.103	CN1CC[C@@H]([C@H](O)C1)c1c(O)cc(O)c2c1oc(cc2=O)-c1ccccc1Cl	BIIVYFLTOXDAOV-YVEFUNNKSA-N	5287969
BRD-K53979406-003-03-6	ALX-5407	0	98.56	Tocris	1757	ALX 5407 hydrochloride	393.174	CN(CC[C@@H](Oc1ccc(cc1)-c1ccccc1)c1ccc(F)cc1)CC(O)=O	FDORQEIHOKEJNX-HSZRJFAPSA-N	6604909
BRD-K53979406-003-02-8	ALX-5407	0	96.02	Tocris	1757	ALX 5407 hydrochloride	393.174	CN(CC[C@@H](Oc1ccc(cc1)-c1ccccc1)c1ccc(F)cc1)CC(O)=O	FDORQEIHOKEJNX-HSZRJFAPSA-N	6604909
BRD-A66116161-001-02-3	AM-1241	0	94.55	Selleck	S1544	AM1241	503.071	CN1CCCCC1Cn1cc(C(=O)c2cc(ccc2I)[N+]([O-])=O)c2ccccc12	ZUHIXXCLLBMBDW-UHFFFAOYSA-N	10141893
BRD-K59013864-001-01-1	AM-24	0	99.73	Enamine	EN300-19379		471.732	Oc1c(I)cc(I)cc1I	VAPDZNUFNKUROY-UHFFFAOYSA-N	11862
BRD-K92000912-001-11-8	AM-251	0	92.46	Selleck	S2819	AM251	554.014	Cc1c(nn(c1-c1ccc(I)cc1)-c1ccc(Cl)cc1Cl)C(=O)NN1CCCCC1	BUZAJRPLUGXRAB-UHFFFAOYSA-N	2125
BRD-K92000912-001-12-6	AM-251	0	94.81	Tocris	1117	AM 251	554.014	Cc1c(nn(c1-c1ccc(I)cc1)-c1ccc(Cl)cc1Cl)C(=O)NN1CCCCC1	BUZAJRPLUGXRAB-UHFFFAOYSA-N	2125
BRD-K59419204-001-02-7	AM-281	0	95.08	Tocris	1115	AM 281	555.993	Cc1c(nn(c1-c1ccc(I)cc1)-c1ccc(Cl)cc1Cl)C(=O)NN1CCOCC1	AJFFBPZYXRNAIC-UHFFFAOYSA-N	4302962
BRD-K55462201-001-07-3	AM-404	0	94.19	Tocris	1116	AM 404	395.282	CCCCC\C=C/C\C=C/C\C=C/C\C=C/CCCC(=O)Nc1ccc(O)cc1	IJBZOOZRAXHERC-DOFZRALJSA-N	6604822
BRD-K06854232-001-19-9	AM-580	0	98.13	Tocris	760	AM 580	351.183	CC1(C)CCC(C)(C)c2cc(ccc12)C(=O)Nc1ccc(cc1)C(O)=O	SZWKGOZKRMMLAJ-UHFFFAOYSA-N	2126
BRD-K06854232-001-22-3	AM-580	0	98.56	Tocris	760	AM 580	351.183	CC1(C)CCC(C)(C)c2cc(ccc12)C(=O)Nc1ccc(cc1)C(O)=O	SZWKGOZKRMMLAJ-UHFFFAOYSA-N	2126
BRD-K63533170-001-03-7	AM-630	0	97.26	Tocris	1120	{6-iodo-2-methyl-1-[2-(4-morpholinyl)ethyl]-1H-indol-3-yl}(4-methoxyphenyl)methanone	504.091	COc1ccc(cc1)C(=O)c1c(C)n(CCN2CCOCC2)c2cc(I)ccc12	JHOTYHDSLIUKCJ-UHFFFAOYSA-N	4302963
BRD-K63533170-001-02-9	AM-630	0	82.08	Tocris	1120	AM 630	504.091	COc1ccc(cc1)C(=O)c1c(C)n(CCN2CCOCC2)c2cc(I)ccc12	JHOTYHDSLIUKCJ-UHFFFAOYSA-N	4302963
BRD-A11813248-003-03-2	AM-92016	0	71.25	Tocris	876	AM 92016 hydrochloride	446.083	CN(CCc1ccc(Cl)c(Cl)c1)CC(O)COc1ccc(NS(C)(=O)=O)cc1	BQBSHJUQVIWEFM-UHFFFAOYSA-N	2129
BRD-A11813248-003-02-4	AM-92016	0	89.71	Tocris	876	AM 92016 hydrochloride	446.083	CN(CCc1ccc(Cl)c(Cl)c1)CC(O)COc1ccc(NS(C)(=O)=O)cc1	BQBSHJUQVIWEFM-UHFFFAOYSA-N	2129
BRD-K88443722-001-01-7	AM679	0	96.62	MedChemEx	HY-14460	AM679	692.303	COc1cnc(nc1)-c1ccc(Cn2c(CC(C)(C)C(O)=O)c(SC(C)(C)C)c3cc(OC[C@@H]4Cc5ccccc5N4C(C)=O)ccc23)cc1	VYXWHVDEWWHDLH-LJAQVGFWSA-N	44627267
BRD-K70330367-003-08-7	amantadine	0	99.66	MicroSource	1500110	AMANTADINE HYDROCHLORIDE	151.136	NC12CC3CC(CC(C3)C1)C2	DKNWSYNQZKUICI-UHFFFAOYSA-N	2130
BRD-K70330367-003-07-9	amantadine	0	100	Selleck	S2451	Amantadine HCl	151.136	NC12CC3CC(CC(C3)C1)C2	DKNWSYNQZKUICI-UHFFFAOYSA-N	2130
BRD-K11244467-002-01-8	ambazone	0	83.39	Kemprotec	TC861	(E)-2-((E)-4-(2-carbamimidoylhydrazono)cyclohexa-2,5-dien-1-ylidene)hydrazine-1-carbothioamide hydrate	237.08	NC(=N)N=Nc1ccc(NNC(S)=N)cc1	HQDSAVMTLKVTGJ-UHFFFAOYSA-N
BRD-K11244467-001-09-3	ambazone	0	84	Vitas-M	STL200147	2-{4-[(aminocarbothioyl)hydrazono]-2,5-cyclohexadien-1-ylidene}hydrazinecarboximidamide	237.08	NC(=N)N=Nc1ccc(NNC(S)=N)cc1	HQDSAVMTLKVTGJ-UHFFFAOYSA-N
BRD-K11244467-001-08-5	ambazone	0	82.4	Vitas-M	STL200147		237.08	NC(=N)N=Nc1ccc(NNC(S)=N)cc1	HQDSAVMTLKVTGJ-UHFFFAOYSA-N
BRD-K11292736-300-02-8	ambenonium	0	93.62	Tocris	388	Ambenonium dichloride	536.268	CC[N+](CC)(CCNC(=O)C(=O)NCC[N+](CC)(CC)Cc1ccccc1Cl)Cc1ccccc1Cl	OMHBPUNFVFNHJK-UHFFFAOYSA-P	2131
BRD-K41185545-001-02-3	ambrisentan	0	97.47	Selleck	S2097	Ambrisentan	378.158	COC([C@H](Oc1nc(C)cc(C)n1)C(O)=O)(c1ccccc1)c1ccccc1	OUJTZYPIHDYQMC-LJQANCHMSA-N	6918493
BRD-K56558538-003-12-7	ambroxol	0	96.34	Tocris	2404	Ambroxol hydrochloride	375.979	Nc1c(Br)cc(Br)cc1CN[C@H]1CC[C@H](O)CC1	JBDGDEWWOUBZPM-XYPYZODXSA-N
BRD-K56558538-003-14-3	ambroxol	0	96.02	MicroSource	1503080	AMBROXOL HYDROCHLORIDE	375.979	Nc1c(Br)cc(Br)cc1CN[C@H]1CC[C@H](O)CC1	JBDGDEWWOUBZPM-XYPYZODXSA-N		BRD-K11223672-003-05-2
BRD-K56558538-003-13-5	ambroxol	0	81.4	Tocris	2404	Ambroxol hydrochloride	375.979	Nc1c(Br)cc(Br)cc1CN[C@H]1CC[C@H](O)CC1	JBDGDEWWOUBZPM-XYPYZODXSA-N
BRD-K56558538-003-11-9	ambroxol	0	97.34	Selleck	S3064	Ambroxol HCl	375.979	Nc1c(Br)cc(Br)cc1CN[C@H]1CC[C@H](O)CC1	JBDGDEWWOUBZPM-XYPYZODXSA-N
BRD-A36010170-001-04-0	amcinonide	0	96.95	MicroSource	1503816	AMCINONIDE	502.237	CC(=O)OCC(=O)[C@@]12OC3(CCCC3)O[C@@H]1CC1C3CCC4=CC(=O)C=C[C@]4(C)[C@@]3(F)[C@@H](O)C[C@]21C	ILKJAFIWWBXGDU-ZYDCGBIBSA-N	5702266
BRD-K03019184-439-01-0	AMD-3465	0	65.06	Tocris	4179	AMD 3465 hexahydrobromide	410.316	C(NCc1ccccn1)c1ccc(CN2CCCNCCNCCCNCC2)cc1	CWJJHESJXJQCJA-UHFFFAOYSA-N	483559
BRD-K42948882-305-01-1	AMD11070	0	92.59	MedChemEx	HY-50101A	AMD-070 (hydrochloride)	349.227	NCCCCN(Cc1nc2ccccc2[nH]1)[C@H]1CCCc2cccnc12	WVLHHLRVNDMIAR-IBGZPJMESA-N	11256587
BRD-K41051431-001-02-4	amdinocillin	0	61.16	Sigma	MFCD00056869	(2S,5R,6R)-6-{[(E)-1-azepanylmethylidene]amino}-3,3-dimethyl-7-oxo-4-thia-1-azabicyclo[3.2.0]heptane-2-carboxylic acid	325.146	CC1(C)S[C@@H]2[C@H](\N=C\N3CCCCCC3)C(=O)N2[C@H]1C(O)=O	BWWVAEOLVKTZFQ-ISVUSNJMSA-N
BRD-K48173020-001-01-8	ameltolide	0	98.29	Vitas-M	STK360030		240.126	Cc1cccc(C)c1NC(=O)c1ccc(N)cc1	HZIWGOAXOBPQGY-UHFFFAOYSA-N	13086
BRD-K51387999-067-01-6	amezinium	0	74.42	CombiBlocks	QH-7299	4-amino-6-methoxy-1-phenylpyridazin-1-ium methyl sulfate	202.098	COc1cc(N)cn[n+]1-c1ccccc1	VXROHTDSRBRJLN-UHFFFAOYSA-O	71927
BRD-K82122102-323-01-1	amfenac	0	96.17	Selleck	S4149	Amfenac Sodium Monohydrate	255.09	Nc1c(CC(O)=O)cccc1C(=O)c1ccccc1	SOYCMDCMZDHQFP-UHFFFAOYSA-N	2136
BRD-A37288617-003-02-2	amfepramone	0	97.41	Prestwick	Prestw-1471	Amfepramone hydrochloride	205.147	CCN(CC)C(C)C(=O)c1ccccc1	XXEPPPIWZFICOJ-UHFFFAOYSA-N	7029
BRD-K50813454-001-01-9	amflutizole	0	96.22	Enamine	Z2327605029	4-amino-3-[3-(trifluoromethyl)phenyl]-5-isothiazolecarboxylic acid	288.018	Nc1c(snc1-c1cccc(c1)C(F)(F)F)C(O)=O	KVMCEGAWQYTFKC-UHFFFAOYSA-N	54833
BRD-K32285926-001-02-1	AMG-208	0	99.83	MedChemEx	HY-12035	AMG-208	383.138	COc1ccc2c(OCc3nnc4ccc(nn34)-c3ccccc3)ccnc2c1	HEAIZQNMNCHNFD-UHFFFAOYSA-N	24864821
BRD-K64925568-001-01-8	AMG-232	0	98.92	MedChemEx	HY-12296	AMG 232	567.161	CC(C)[C@@H](CS(=O)(=O)C(C)C)N1[C@@H]([C@H](C[C@](C)(CC(O)=O)C1=O)c1cccc(Cl)c1)c1ccc(Cl)cc1	DRLCSJFKKILATL-YWCVFVGNSA-N	58573469
BRD-K21077415-001-01-5	AMG-319	0	98.62	MedChemEx	HY-12948		385.145	C[C@H](Nc1ncnc2[nH]cnc12)c1cc2ccc(F)cc2nc1-c1ccccn1	KWRYMZHCQIOOEB-LBPRGKRZSA-N	68947304
BRD-K27061362-001-01-6	AMG-337	0	92.73	MedChemEx	HY-18696	AMG-337	463.177	COCCOc1cnc2ccn([C@H](C)c3nnc4c(F)cc(cn34)-c3cnn(C)c3)c(=O)c2c1	DWHXUGDWKAIASB-CQSZACIVSA-N	44181686
BRD-K90239174-001-01-8	AMG-487	0	98.21	MedChemEx	HY-15319	AMG 487	603.209	CCOc1ccc(cc1)-n1c(nc2ncccc2c1=O)[C@@H](C)N(Cc1cccnc1)C(=O)Cc1ccc(OC(F)(F)F)cc1	WQTKNBPCJKRYPA-OAQYLSRUSA-N	24957182
BRD-A01307728-001-01-4	AMG-487-(+/-)	0	97.4	Tocris	4487	(+/-)-AMG 487	603.209	CCOc1ccc(cc1)-n1c(nc2ncccc2c1=O)C(C)N(Cc1cccnc1)C(=O)Cc1ccc(OC(F)(F)F)cc1	WQTKNBPCJKRYPA-UHFFFAOYSA-N	10282265
BRD-K34185671-001-02-8	AMG-517	0	97.4	Selleck	S7115	AMG-517	430.071	CC(=O)Nc1nc2c(Oc3cc(ncn3)-c3ccc(cc3)C(F)(F)F)cccc2s1	YUTIXVXZQIQWGY-UHFFFAOYSA-N	16007367
BRD-K86673452-001-01-7	AMG-548	0	87.61	Tocris	3920	(S)-2-((2-amino-3-phenylpropyl)amino)-3-methyl-5-(naphthalen-2-yl)-6-(pyridin-4-yl)pyrimidin-4(3H)-one	461.222	Cn1c(NC[C@@H](N)Cc2ccccc2)nc(-c2ccncc2)c(-c2ccc3ccccc3c2)c1=O	RQVKVJIRFKVPBF-VWLOTQADSA-N	11167112
BRD-K86673452-001-02-5	AMG-548	0	87.4	Tocris	3920	AMG 548	461.222	Cn1c(NC[C@@H](N)Cc2ccccc2)nc(-c2ccncc2)c(-c2ccc3ccccc3c2)c1=O	RQVKVJIRFKVPBF-VWLOTQADSA-N	11167112
BRD-K43802723-340-01-9	AMG-837	0	97.49	MedChemEx	HY-13967B	AMG 837 (calcium hydrate)	438.144	CC#C[C@@H](CC(O)=O)c1ccc(OCc2cccc(c2)-c2ccc(cc2)C(F)(F)F)cc1	ZOPNBMMVVZRSGH-NRFANRHFSA-N	46854655	BRD-M56591481-002-01-8
BRD-K97452254-001-01-3	AMG-925	0	94.57	MedChemEx	HY-15889	AMG 925	471.238	C[C@H]1CC[C@@H](CC1)n1c2cnccc2c2cnc(Nc3ccc4CN(CCc4n3)C(=O)CO)nc12	BBUVDDPUURMFOX-SAABIXHNSA-N
BRD-K01995783-001-01-6	AMG-9810	0	98.34	Tocris	2316	AMG 9810	337.168	CC(C)(C)c1ccc(cc1)\C=C\C(=O)Nc1ccc2OCCOc2c1	GZTFUVZVLYUPRG-IZZDOVSWSA-N	680502
BRD-K01995783-001-02-4	AMG-9810	0	94.56	Tocris	2316	AMG 9810	337.168	CC(C)(C)c1ccc(cc1)\C=C\C(=O)Nc1ccc2OCCOc2c1	GZTFUVZVLYUPRG-IZZDOVSWSA-N	680502
BRD-K04374714-003-01-1	AMG-PERK-44	0	97.69	Tocris	5517	AMG PERK 44	524.221	Cc1ccc2cc(ccc2n1)-c1c(C)ccc(C(=O)c2c(-c3ccccc3)n(C)n(-c3ccccc3)c2=O)c1N	YPPSMYLMSKHYAY-UHFFFAOYSA-N	86583045
BRD-A58947127-001-01-6	AMG319	0	99.26	Selleck	S7813	AMG319	385.145	CC(Nc1ncnc2nc[nH]c12)c1cc2ccc(F)cc2nc1-c1ccccn1	KWRYMZHCQIOOEB-UHFFFAOYSA-N	77577663
BRD-K21782625-001-02-4	AMG458	0	87.29	Selleck	S2747	AMG-458	539.217	COc1ccc2c(Oc3ccc(NC(=O)c4c(C)n(CC(C)(C)O)n(-c5ccccc5)c4=O)nc3)ccnc2c1	GLBZSOQDAOLMGC-UHFFFAOYSA-N	24764449
BRD-K21782625-001-03-2	AMG458	0	93.71	Selleck	S2747	AMG458	539.217	COc1ccc2c(Oc3ccc(NC(=O)c4c(C)n(CC(C)(C)O)n(-c5ccccc5)c4=O)nc3)ccnc2c1	GLBZSOQDAOLMGC-UHFFFAOYSA-N	24764449
BRD-K21728777-001-02-3	AMG900	0	92.61	Selleck	S2719	AMG-900	503.153	Cc1csc(c1)-c1nnc(Nc2ccc(Oc3ncccc3-c3ccnc(N)n3)cc2)c2ccccc12	IVUGFMLRJOCGAS-UHFFFAOYSA-N	24856041
BRD-K75114721-304-02-6	AMI-1	0	83.1	ChemBridge	FT47-8059	AMI-1	504.03	Oc1cc(cc2cc(NC(=O)Nc3ccc4c(O)cc(cc4c3)S(O)(=O)=O)ccc12)S(O)(=O)=O	PCGISRHGYLRXSR-UHFFFAOYSA-N	67254
BRD-K24610819-003-02-6	amibegron	0	90.69	Tocris	3986	SR 58611A	403.155	CCOC(=O)COc1ccc2CC[C@@H](Cc2c1)NC[C@H](O)c1cccc(Cl)c1	RDJQCOBTKKAQAH-FPOVZHCZSA-N	3035442
BRD-K24610819-003-01-8	amibegron	0	97.85	Sigma	MFCD00886563	ethyl [((7S)-7-{[(2R)-2-(3-chlorophenyl)-2-hydroxyethyl]amino}-5,6,7,8-tetrahydro-2-naphthalenyl)oxy]acetate hydrochloride	403.155	CCOC(=O)COc1ccc2CC[C@@H](Cc2c1)NC[C@H](O)c1cccc(Cl)c1	RDJQCOBTKKAQAH-FPOVZHCZSA-N	3035442
BRD-K12568846-001-15-3	amidopyrine	0	0	MicroSource	1500621	AMINOPYRINE	231.137	CN(C)c1c(C)n(C)n(-c2ccccc2)c1=O	RMMXTBMQSGEXHJ-UHFFFAOYSA-N	6009
BRD-K12568846-001-14-6	amidopyrine	0	86.35	Selleck	S3209	Amidopyrine	231.137	CN(C)c1c(C)n(C)n(-c2ccccc2)c1=O	RMMXTBMQSGEXHJ-UHFFFAOYSA-N	6009
BRD-K12568846-001-16-1	amidopyrine	0	94.77	Selleck	S3209	Amidopyrine	231.137	CN(C)c1c(C)n(C)n(-c2ccccc2)c1=O	RMMXTBMQSGEXHJ-UHFFFAOYSA-N	6009
BRD-K80262108-001-07-0	amifampridine	0	89.6	MedChemEx	HY-14946	Amifampridine	109.064	Nc1ccncc1N	OYTKINVCDFNREN-UHFFFAOYSA-N	5918
BRD-A19401019-001-01-3	amiflamine	0	69.64	Enamine	Z2327040082	N-[4-(2-aminopropyl)-3-methylphenyl]-N,N-dimethylamine	192.163	CC(N)Cc1ccc(cc1C)N(C)C	HFQMYSHATTXRTC-UHFFFAOYSA-N	3043606
BRD-K73947551-001-04-4	amifostine	1	0	MicroSource	1503081	AMIFOSTINE	214.054	NCCCNCCSP(O)(O)=O	JKOQGQFVAUAYPM-UHFFFAOYSA-N	2141
BRD-A01603276-001-02-0	amikacin	0	11.49	Selleck	S3122	Amikacin hydrate	585.286	NCC[C@H](O)C(=O)N[C@@H]1C[C@H](N)[C@@H](O[C@H]2O[C@H](CN)[C@@H](O)[C@H](O)[C@H]2O)[C@H](O)[C@H]1OC1O[C@H](CO)[C@@H](O)[C@H](N)[C@H]1O	LKCWBDHBTVXHDL-MRUMTBQISA-N	121493670	BRD-U46375448-000-01-5
BRD-A30051119-002-01-8	amikacin	0	100	MicroSource	1500111	AMIKACIN HYDRATE	585.286	NCC[C@@H](O)C(=O)N[C@@H]1C[C@H](N)[C@@H](O[C@H]2O[C@H](CN)[C@@H](O)[C@H](O)[C@H]2O)[C@H](O)[C@H]1O[C@H]1O[C@H](CO)[C@@H](O)[C@H](N)C1O	LKCWBDHBTVXHDL-CJMFXXNZSA-N	5702007
BRD-K88043978-315-02-8	amikacin	0	0	Selleck	S3065	Amikacin sulfate	585.286	NCC[C@H](O)C(=O)N[C@@H]1C[C@H](N)[C@@H](O[C@H]2O[C@H](CN)[C@@H](O)[C@H](O)[C@H]2O)[C@H](O)[C@H]1O[C@H]1O[C@H](CO)[C@@H](O)[C@H](N)[C@H]1O	LKCWBDHBTVXHDL-RMDFUYIESA-N	37768
BRD-K88043978-315-03-6	amikacin	0	0	Selleck	S3065	Amikacin sulfate	585.286	NCC[C@H](O)C(=O)N[C@@H]1C[C@H](N)[C@@H](O[C@H]2O[C@H](CN)[C@@H](O)[C@H](O)[C@H]2O)[C@H](O)[C@H]1O[C@H]1O[C@H](CO)[C@@H](O)[C@H](N)[C@H]1O	LKCWBDHBTVXHDL-RMDFUYIESA-N	37768	BRD-K50698959-315-01-8
BRD-A01603276-001-01-2	amikacin	0	0	Selleck	S3122	Amikacin hydrate	585.286	NCC[C@H](O)C(=O)N[C@@H]1C[C@H](N)[C@@H](O[C@H]2O[C@H](CN)[C@@H](O)[C@H](O)[C@H]2O)[C@H](O)[C@H]1OC1O[C@H](CO)[C@@H](O)[C@H](N)[C@H]1O	LKCWBDHBTVXHDL-MRUMTBQISA-N	121493670	BRD-U73512331-000-01-9
BRD-K97181089-003-24-7	amiloride	0	99.74	MicroSource	1500112	AMILORIDE HYDROCHLORIDE	229.048	NC(=N)NC(=O)c1nc(Cl)c(N)nc1N	XSDQTOBWRPYKKA-UHFFFAOYSA-N	16231
BRD-K97181089-310-06-3	amiloride	0	97.73	Selleck	S2560	Amiloride hydrochloride dihydrate	229.048	NC(=N)NC(=O)c1nc(Cl)c(N)nc1N	XSDQTOBWRPYKKA-UHFFFAOYSA-N	16231
BRD-K97181089-003-22-1	amiloride	0	97.32	Selleck	S1811	Amiloride HCl	229.048	NC(=N)NC(=O)c1nc(Cl)c(N)nc1N	XSDQTOBWRPYKKA-UHFFFAOYSA-N	16231
BRD-K97181089-003-23-9	amiloride	0	96.11	Tocris	890	Amiloride hydrochloride	229.048	NC(=N)NC(=O)c1nc(Cl)c(N)nc1N	XSDQTOBWRPYKKA-UHFFFAOYSA-N	16231
BRD-K24219278-001-01-6	amineptine	0	97.45	MedChemEx	HY-16044	Amineptine	337.204	OC(=O)CCCCCCNC1c2ccccc2CCc2ccccc12	ONNOFKFOZAJDHT-UHFFFAOYSA-N	34870
BRD-K64931368-001-14-1	aminocaproic-acid	0	0	Selleck	S1671	??6-????-Aminocaproic acid	131.095	NCCCCCC(O)=O	SLXKOJJOQWFEFD-UHFFFAOYSA-N	517030
BRD-K64931368-003-01-4	aminocaproic-acid	0	100	MicroSource	1500114	AMINOCAPROIC ACID HYDROCHLORIDE	131.095	NCCCCCC(O)=O	SLXKOJJOQWFEFD-UHFFFAOYSA-N	517030
BRD-K64931368-001-13-3	aminocaproic-acid	0	0	Selleck	S1671	?6-??-?Aminocaproic acid	131.095	NCCCCCC(O)=O	SLXKOJJOQWFEFD-UHFFFAOYSA-N	517030
BRD-A25234499-001-18-3	aminoglutethimide	0	93.51	MicroSource	1500115	AMINOGLUTETHIMIDE	232.121	CCC1(CCC(=O)NC1=O)c1ccc(N)cc1	ROBVIMPUHSLWNV-UHFFFAOYSA-N	2145
BRD-A25234499-001-19-1	aminoglutethimide	0	88.56	Selleck	S1672	Aminoglutethimide (Cytadren)	232.121	CCC1(CCC(=O)NC1=O)c1ccc(N)cc1	ROBVIMPUHSLWNV-UHFFFAOYSA-N	2145
BRD-A25234499-001-17-5	aminoglutethimide	0	87.53	Selleck	S1672	Aminoglutethimide	232.121	CCC1(CCC(=O)NC1=O)c1ccc(N)cc1	ROBVIMPUHSLWNV-UHFFFAOYSA-N	2145
BRD-K25114078-003-08-1	aminoguanidine	0	100	MicroSource	1506176	PIMAGEDINE HYDROCHLORIDE	74.059	NNC(N)=N	HAMNKKUPIHEESI-UHFFFAOYSA-N	2146
BRD-K25114078-003-07-3	aminoguanidine	0	94.99	Tocris	787	Aminoguanidine hydrochloride	74.059	NNC(N)=N	HAMNKKUPIHEESI-UHFFFAOYSA-N	2146
BRD-A40777960-001-04-2	aminohydroxybutyric-acid	0	78.63	MicroSource	1503041	AMINOHYDROXYBUTYRIC ACID	119.058	NCC(O)CC(O)=O	YQGDEPYYFWUPGO-UHFFFAOYSA-N	14625150
BRD-K59998349-003-01-4	aminolevulinic-acid-benzyl-ester	0	94.33	ChemImpex	20989		221.105	NCC(=O)CCC(=O)OCc1ccccc1	AFFZCQDLQIEQGB-UHFFFAOYSA-N	9964521
BRD-A28318179-003-08-5	aminomethyltransferase	0	92.48	Tocris	871	AMT hydrochloride	130.056	CC1CCN=C(N)S1	BATVOUKHGLKDGQ-UHFFFAOYSA-N	1534
BRD-A69917777-065-02-2	aminopentamide	0	97.37	MicroSource	1505650	AMINOPENTAMIDE SULFATE	296.189	CC(CC(C(N)=O)(c1ccccc1)c1ccccc1)N(C)C	NARHAGIVSFTMIG-UHFFFAOYSA-N	22565
BRD-K97799481-205-02-7	aminophylline	0	97.33	Key	KS-1426	2-hydroxy-N,N,N-trimethylethanaminium 1,3-dimethyl-2,6-dioxo-1,2,3,6-tetrahydropurin-7-ide	180.065	Cn1c2nc[nH]c2c(=O)n(C)c1=O	ZFXYFBGIUFBOJW-UHFFFAOYSA-N	2153
BRD-K97799481-230-01-7	aminophylline	0	97.12	Selleck	S1673	Aminophylline	180.065	Cn1c2nc[nH]c2c(=O)n(C)c1=O	ZFXYFBGIUFBOJW-UHFFFAOYSA-N	2153	BRD-M53001068-230-06-8
BRD-K87544030-001-02-8	aminopterin	0	0	MicroSource	1500679	AMINOPTERIN	440.156	Nc1nc(N)c2nc(CNc3ccc(cc3)C(=O)N[C@@H](CCC(O)=O)C(O)=O)cnc2n1	TVZGACDUOSZQKY-LBPRGKRZSA-N	169371	BRD-A86736466-001-05-9
BRD-K87544030-001-01-0	aminopterin	0	0	Sigma	MFCD00036692	(2S)-2-[(4-{[(2,4-diamino-6-pteridinyl)methyl]amino}benzoyl)amino]pentanedioic acid	440.156	Nc1nc(N)c2nc(CNc3ccc(cc3)C(=O)N[C@@H](CCC(O)=O)C(O)=O)cnc2n1	TVZGACDUOSZQKY-LBPRGKRZSA-N	169371
BRD-K07762753-001-05-1	aminopurvalanol-a	0	94.2	Tocris	2072	Aminopurvalanol A	403.189	CC(C)[C@H](CO)Nc1nc(Nc2cc(N)cc(Cl)c2)c2ncn(C(C)C)c2n1	RAMROQQYRRQPDL-HNNXBMFYSA-N	6604931
BRD-K07762753-001-04-4	aminopurvalanol-a	0	94.83	Tocris	2072	Aminopurvalanol A	403.189	CC(C)[C@H](CO)Nc1nc(Nc2cc(N)cc(Cl)c2)c2ncn(C(C)C)c2n1	RAMROQQYRRQPDL-HNNXBMFYSA-N	6604931
BRD-K80267133-001-17-7	aminosalicylate	0	87.06	MicroSource	1500116	AMINOSALICYLATE SODIUM	153.043	Nc1ccc(C(O)=O)c(O)c1	WUBBRNOQWQTFEX-UHFFFAOYSA-N	4649	BRD-M65097687-001-19-1
BRD-K80267133-001-18-5	aminosalicylate	0	79.77	Selleck	S4073	Sodium 4-Aminosalicylate	153.043	Nc1ccc(C(O)=O)c(O)c1	WUBBRNOQWQTFEX-UHFFFAOYSA-N	4649	BRD-M65097687-001-18-3
BRD-K80267133-001-19-3	aminosalicylate	0	97.87	Selleck	S4073	Aminosalicylate Sodium	153.043	Nc1ccc(C(O)=O)c(O)c1	WUBBRNOQWQTFEX-UHFFFAOYSA-N	4649	BRD-M65097687-001-20-9
BRD-K94837153-001-02-8	aminothiadiazole	0	0	Enamine	EN300-17228	1,3,4-thiadiazol-2-amine	101.005	Nc1nncs1	QUKGLNCXGVWCJX-UHFFFAOYSA-N	19909
BRD-K94837153-001-01-0	aminothiadiazole	0	0	Vitas-M	STK398099		101.005	Nc1nncs1	QUKGLNCXGVWCJX-UHFFFAOYSA-N	19909
BRD-K13421763-001-06-2	aminothiazole	0	98.31	MicroSource	1503017	AMINOTHIAZOLE	100.01	Nc1nccs1	RAIPHJJURHTUIC-UHFFFAOYSA-N	2155
BRD-K13421763-001-05-4	aminothiazole	0	72.72	Selleck	S4198	Aminothiazole	100.01	Nc1nccs1	RAIPHJJURHTUIC-UHFFFAOYSA-N	2155
BRD-K13421763-001-07-0	aminothiazole	0	0	Selleck	S4198	Aminothiazole	100.01	Nc1nccs1	RAIPHJJURHTUIC-UHFFFAOYSA-N	2155
BRD-K17561142-003-33-3	amiodarone	0	82.49	MicroSource	2300165	AMIODARONE HYDROCHLORIDE	645.024	CCCCc1oc2ccccc2c1C(=O)c1cc(I)c(OCCN(CC)CC)c(I)c1	IYIKLHRQXLHMJQ-UHFFFAOYSA-N	2157
BRD-K17561142-003-35-8	amiodarone	0	91.22	Selleck	S1979	Amiodarone HCl	645.024	CCCCc1oc2ccccc2c1C(=O)c1cc(I)c(OCCN(CC)CC)c(I)c1	IYIKLHRQXLHMJQ-UHFFFAOYSA-N	2157
BRD-K17561142-003-32-5	amiodarone	0	87.98	Selleck	S1979	Amiodarone HCl	645.024	CCCCc1oc2ccccc2c1C(=O)c1cc(I)c(OCCN(CC)CC)c(I)c1	IYIKLHRQXLHMJQ-UHFFFAOYSA-N	2157
BRD-K97643133-003-09-3	amiprilose	0	96.74	Prestwick	Prestw-845	Amiprilose hydrochloride	305.184	CN(C)CCCO[C@H]1[C@H](O[C@@H]2OC(C)(C)O[C@H]12)[C@H](O)CO	YXBQLONCIPUQKO-UJPOAAIJSA-N	121928
BRD-A60197193-001-13-8	amisulpride	0	92.5	Selleck	S1280	Amisulpride	369.172	CCN1CCCC1CNC(=O)c1cc(c(N)cc1OC)S(=O)(=O)CC	NTJOBXMMWNYJFB-UHFFFAOYSA-N	2159
BRD-A60197193-001-14-6	amisulpride	0	94.44	Tocris	2132	Amisulpride	369.172	CCN1CCCC1CNC(=O)c1cc(c(N)cc1OC)S(=O)(=O)CC	NTJOBXMMWNYJFB-UHFFFAOYSA-N	2159
BRD-A68942014-003-01-7	amitifadine	0	97.84	TygerSci	D40030	1-(3,4-Dichloro-phenyl)-3-aza-bicyclo[3.1.0]hexane HCl	227.027	Clc1ccc(cc1Cl)C12CC1CNC2	BSMNRYCSBFHEMQ-UHFFFAOYSA-N	9795276
BRD-K33335792-001-04-0	amitraz	0	0.09	MicroSource	1505299	AMITRAZ	293.189	CN(\C=N\c1ccc(C)cc1C)\C=N\c1ccc(C)cc1C	QXAITBQSYVNQDR-ZIOPAAQOSA-N
BRD-K53737926-003-27-8	amitriptyline	0	98.47	MicroSource	1500117	AMITRIPTYLINE HYDROCHLORIDE	277.183	CN(C)CCC=C1c2ccccc2CCc2ccccc12	KRMDCWKBEZIMAB-UHFFFAOYSA-N	2160
BRD-K53737926-003-25-2	amitriptyline	0	97.28	Selleck	S3183	Amitriptyline HCl	277.183	CN(C)CCC=C1c2ccccc2CCc2ccccc12	KRMDCWKBEZIMAB-UHFFFAOYSA-N	2160
BRD-K29530284-001-06-2	amlexanox	0	99.58	MicroSource	1502377	AMLEXANOX	298.095	CC(C)c1ccc2oc3nc(N)c(cc3c(=O)c2c1)C(O)=O	SGRYPYWGNKJSDL-UHFFFAOYSA-N	2161
BRD-K29530284-001-07-0	amlexanox	0	97.67	Tocris	4857	Amlexanox	298.095	CC(C)c1ccc2oc3nc(N)c(cc3c(=O)c2c1)C(O)=O	SGRYPYWGNKJSDL-UHFFFAOYSA-N	2161
BRD-A22032524-074-09-9	amlodipine	0	89.46	MicroSource	1505202	AMLODIPINE BESYLATE	408.145	CCOC(=O)C1=C(COCCN)NC(C)=C(C1c1ccccc1Cl)C(=O)OC	HTIQEAQVCYTUBX-UHFFFAOYSA-N	2162
BRD-A22032524-074-07-3	amlodipine	0	91.68	Tocris	2571	Amlodipine besylate	408.145	CCOC(=O)C1=C(COCCN)NC(C)=C(C1c1ccccc1Cl)C(=O)OC	HTIQEAQVCYTUBX-UHFFFAOYSA-N	2162
BRD-A22032524-001-03-5	amlodipine	0	74.12	Selleck	S1905	Amlodipine	408.145	CCOC(=O)C1=C(COCCN)NC(C)=C(C1c1ccccc1Cl)C(=O)OC	HTIQEAQVCYTUBX-UHFFFAOYSA-N	2162
BRD-A22032524-074-10-7	amlodipine	0	89.83	Tocris	2571	Amlodipine besylate	408.145	CCOC(=O)C1=C(COCCN)NC(C)=C(C1c1ccccc1Cl)C(=O)OC	HTIQEAQVCYTUBX-UHFFFAOYSA-N	2162
BRD-A22032524-074-06-5	amlodipine	0	92.46	Selleck	S1813	Amlodipine besylate (Norvasc)	408.145	CCOC(=O)C1=C(COCCN)NC(C)=C(C1c1ccccc1Cl)C(=O)OC	HTIQEAQVCYTUBX-UHFFFAOYSA-N	2162
BRD-A22032524-001-05-0	amlodipine	0	80.32	Selleck	S1905	Amlodipine (Norvasc)	408.145	CCOC(=O)C1=C(COCCN)NC(C)=C(C1c1ccccc1Cl)C(=O)OC	HTIQEAQVCYTUBX-UHFFFAOYSA-N	2162
BRD-K15318383-201-01-5	ammonium-glycyrrhizinate	0	97.01	Selleck	S2376	Ammonium Glycyrrhizinate	822.404	C[C@]12CC[C@@](C)(C[C@H]1C1=CC(=O)[C@@H]3[C@]4(C)CC[C@H](O[C@H]5O[C@@H]([C@@H](O)[C@H](O)[C@@H]5O[C@@H]5O[C@@H]([C@@H](O)[C@H](O)[C@H]5O)C(O)=O)C(O)=O)C(C)(C)[C@@H]4CC[C@@]3(C)[C@]1(C)CC2)C(O)=O	LPLVUJXQOOQHMX-FKSWRZCVSA-N	129009943
BRD-K15318383-001-01-9	ammonium-glycyrrhizinate	0	90.98	Selleck	S2302	Glycyrrhizic Acid	822.404	C[C@]12CC[C@@](C)(C[C@H]1C1=CC(=O)[C@@H]3[C@]4(C)CC[C@H](O[C@H]5O[C@@H]([C@@H](O)[C@H](O)[C@@H]5O[C@@H]5O[C@@H]([C@@H](O)[C@H](O)[C@H]5O)C(O)=O)C(O)=O)C(C)(C)[C@@H]4CC[C@@]3(C)[C@]1(C)CC2)C(O)=O	LPLVUJXQOOQHMX-FKSWRZCVSA-N	129009943	BRD-K70038931-001-01-2
BRD-M29182745-001-01-4	ammonium-lactate	1	0	MicroSource	1506202	AMMONIUM LACTATE	107.058	N.CC(O)C(O)=O	RZOBLYBZQXQGFY-UHFFFAOYSA-N	10129918
BRD-K32531356-001-01-9	ammonium-perfluorocaprylate	0	54.3	Enamine	Z104477538		413.974	OC(=O)C(F)(F)C(F)(F)C(F)(F)C(F)(F)C(F)(F)C(F)(F)C(F)(F)F	SNGREZUHAYWORS-UHFFFAOYSA-N	9554
BRD-K23335153-300-02-5	AMN-082	0	91.79	Tocris	2385	AMN 082 dihydrochloride	392.225	C(CNC(c1ccccc1)c1ccccc1)NC(c1ccccc1)c1ccccc1	DTZDSNQYNPNCPK-UHFFFAOYSA-N	1894361
BRD-K23335153-300-03-3	AMN-082	0	91.68	Tocris	2385	AMN 082 dihydrochloride	392.225	C(CNC(c1ccccc1)c1ccccc1)NC(c1ccccc1)c1ccccc1	DTZDSNQYNPNCPK-UHFFFAOYSA-N	1894361
BRD-K91290917-336-05-3	amodiaquine	0	96.03	Prestwick	Prestw-309	Amodiaquin dihydrochloride dihydrate	355.145	CCN(CC)Cc1cc(Nc2ccnc3cc(Cl)ccc23)ccc1O	OVCDSSHSILBFBN-UHFFFAOYSA-N	2165
BRD-K91290917-300-01-8	amodiaquine	0	98.24	MicroSource	1500119	AMODIAQUINE DIHYDROCHLORIDE	355.145	CCN(CC)Cc1cc(Nc2ccnc3cc(Cl)ccc23)ccc1O	OVCDSSHSILBFBN-UHFFFAOYSA-N	2165	BRD-K73443792-300-04-9
BRD-K56334280-001-05-1	amonafide	0	90.78	Selleck	S1367	Amonafide	283.132	CN(C)CCN1C(=O)c2cccc3cc(N)cc(C1=O)c23	UPALIKSFLSVKIS-UHFFFAOYSA-N	50515
BRD-A37390343-003-02-7	amorolfine	0	94.99	Selleck	S1676	Amorolfine HCl	317.272	CCC(C)(C)c1ccc(CC(C)CN2C[C@H](C)O[C@H](C)C2)cc1	MQHLMHIZUIDKOO-AYHJJNSGSA-N	54260
BRD-A37390343-003-03-5	amorolfine	0	96.04	MicroSource	1502371	AMOROLFINE HYDROCHLORIDE	317.272	CCC(C)(C)c1ccc(CC(C)CN2C[C@H](C)O[C@H](C)C2)cc1	MQHLMHIZUIDKOO-AYHJJNSGSA-N	54260
BRD-K02265150-001-26-5	amoxapine	0	92.24	MicroSource	2300161	AMOXAPINE	313.098	Clc1ccc2Oc3ccccc3N=C(N3CCNCC3)c2c1	QWGDMFLQWFTERH-UHFFFAOYSA-N	2170
BRD-K02265150-001-25-7	amoxapine	0	76.75	Selleck	S4218	Amoxapine	313.098	Clc1ccc2Oc3ccccc3N=C(N3CCNCC3)c2c1	QWGDMFLQWFTERH-UHFFFAOYSA-N	2170
BRD-K02265150-001-27-3	amoxapine	0	96.84	Selleck	S4218	Amoxapine	313.098	Clc1ccc2Oc3ccccc3N=C(N3CCNCC3)c2c1	QWGDMFLQWFTERH-UHFFFAOYSA-N	2170
BRD-K55044200-236-03-1	amoxicillin	0	77.12	MedChemEx	HY-B0467	Amoxicillin (sodium)	365.105	CC1(C)S[C@@H]2[C@H](NC(=O)[C@H](N)c3ccc(O)cc3)C(=O)N2[C@H]1C(O)=O	LSQZJLSUYDQPKJ-NJBDSQKTSA-N	33613
BRD-K55044200-001-16-1	amoxicillin	0	54.76	MicroSource	1500120	AMOXICILLIN	365.105	CC1(C)S[C@@H]2[C@H](NC(=O)[C@H](N)c3ccc(O)cc3)C(=O)N2[C@H]1C(O)=O	LSQZJLSUYDQPKJ-NJBDSQKTSA-N	33613	BRD-K08635111-001-04-8
BRD-K55044200-236-02-3	amoxicillin	0	64.88	Selleck	S2565	Amoxicillin sodium (Amox)	365.105	CC1(C)S[C@@H]2[C@H](NC(=O)[C@H](N)c3ccc(O)cc3)C(=O)N2[C@H]1C(O)=O	LSQZJLSUYDQPKJ-NJBDSQKTSA-N	33613
BRD-K55044200-236-04-9	amoxicillin	0	55.7	Selleck	S2565	Amoxicillin Sodium	365.105	CC1(C)S[C@@H]2[C@H](NC(=O)[C@H](N)c3ccc(O)cc3)C(=O)N2[C@H]1C(O)=O	LSQZJLSUYDQPKJ-NJBDSQKTSA-N	33613	BRD-K39234907-236-01-9
BRD-K55044200-001-15-3	amoxicillin	0	78.91	Selleck	S3015	Amoxicillin	365.105	CC1(C)S[C@@H]2[C@H](NC(=O)[C@H](N)c3ccc(O)cc3)C(=O)N2[C@H]1C(O)=O	LSQZJLSUYDQPKJ-NJBDSQKTSA-N	33613	BRD-K58632460-001-01-7
BRD-K55044200-001-14-6	amoxicillin	0	96.19	Selleck	S3015	Amoxicillin (Amoxycillin)	365.105	CC1(C)S[C@@H]2[C@H](NC(=O)[C@H](N)c3ccc(O)cc3)C(=O)N2[C@H]1C(O)=O	LSQZJLSUYDQPKJ-NJBDSQKTSA-N	33613
BRD-A34716233-004-03-5	AMPA-(RS)	0	86.94	Tocris	1074	(RS)-AMPA hydrobromide	186.064	Cc1onc(O)c1CC(N)C(O)=O	UUDAMDVQRQNNHZ-UHFFFAOYSA-N	1221
BRD-A34716233-001-02-3	AMPA-(RS)	0	84.13	Tocris	169	(RS)-AMPA	186.064	Cc1onc(O)c1CC(N)C(O)=O	UUDAMDVQRQNNHZ-UHFFFAOYSA-N	1221
BRD-K92493880-001-03-0	AMPA-(S)	0	87.14	Tocris	254	(S)-AMPA	186.064	Cc1onc(O)c1C[C@H](N)C(O)=O	UUDAMDVQRQNNHZ-YFKPBYRVSA-N	158397
BRD-K24771047-001-01-6	ampalex	0	99.54	MedChemEx	HY-10933	Ampalex	241.122	O=C(N1CCCCC1)c1ccc2nccnc2c1	ANDGGVOPIJEHOF-UHFFFAOYSA-N	148184
BRD-K52397688-003-06-4	amperozide	0	98.96	Enzo	AC1367	Amperozide	401.228	CCNC(=O)N1CCN(CCCC(c2ccc(F)cc2)c2ccc(F)cc2)CC1	NNAIYOXJNVGUOM-UHFFFAOYSA-N	73333
BRD-K27352494-001-03-6	amphotericin-b	0	74.84	Selleck	S1636	Amphotericin B	923.488	C[C@H]1O[C@@H](O[C@@H]2C[C@@H]3O[C@@](O)(C[C@H](O)[C@H]3C(O)=O)C[C@@H](O)C[C@@H](O)[C@H](O)CC[C@@H](O)C[C@@H](O)CC(=O)O[C@@H](C)[C@H](C)[C@H](O)[C@@H](C)\C=C\C=C\C=C\C=C\C=C\C=C\C=C\2)[C@@H](O)[C@@H](N)[C@@H]1O	APKFDSVGJQXUKY-INPOYWNPSA-N	5280965
BRD-K27352494-001-04-4	amphotericin-b	0	0	MicroSource	1500122	AMPHOTERICIN B	923.488	C[C@H]1O[C@@H](O[C@@H]2C[C@@H]3O[C@@](O)(C[C@H](O)[C@H]3C(O)=O)C[C@@H](O)C[C@@H](O)[C@H](O)CC[C@@H](O)C[C@@H](O)CC(=O)O[C@@H](C)[C@H](C)[C@H](O)[C@@H](C)\C=C\C=C\C=C\C=C\C=C\C=C\C=C\2)[C@@H](O)[C@@H](N)[C@@H]1O	APKFDSVGJQXUKY-INPOYWNPSA-N	5280965	BRD-A75647097-001-03-3
BRD-K27352494-001-05-1	amphotericin-b	0	0	MedChemEx	HY-B0221	Amphotericin B	923.488	C[C@H]1O[C@@H](O[C@@H]2C[C@@H]3O[C@@](O)(C[C@H](O)[C@H]3C(O)=O)C[C@@H](O)C[C@@H](O)[C@H](O)CC[C@@H](O)C[C@@H](O)CC(=O)O[C@@H](C)[C@H](C)[C@H](O)[C@@H](C)\C=C\C=C\C=C\C=C\C=C\C=C\C=C\2)[C@@H](O)[C@@H](N)[C@@H]1O	APKFDSVGJQXUKY-INPOYWNPSA-N	5280965	BRD-K94561406-001-01-1
BRD-K27352494-001-06-9	amphotericin-b	0	0	Selleck	S1636	Amphotericin B	923.488	C[C@H]1O[C@@H](O[C@@H]2C[C@@H]3O[C@@](O)(C[C@H](O)[C@H]3C(O)=O)C[C@@H](O)C[C@@H](O)[C@H](O)CC[C@@H](O)C[C@@H](O)CC(=O)O[C@@H](C)[C@H](C)[C@H](O)[C@@H](C)\C=C\C=C\C=C\C=C\C=C\C=C\C=C\2)[C@@H](O)[C@@H](N)[C@@H]1O	APKFDSVGJQXUKY-INPOYWNPSA-N	5280965	BRD-K82702594-001-02-5|BRD-K69849489-001-01-1
BRD-K68432770-236-24-9	ampicillin	0	84.41	MedChemEx	HY-B0522A	Ampicillin (sodium)	349.11	CC1(C)S[C@@H]2[C@H](NC(=O)[C@H](N)c3ccccc3)C(=O)N2[C@H]1C(O)=O	AVKUERGKIZMTKX-NJBDSQKTSA-N	6249
BRD-K68432770-236-21-5	ampicillin	0	19.53	Selleck	S3170	Ampicillin sodium	349.11	CC1(C)S[C@@H]2[C@H](NC(=O)[C@H](N)c3ccccc3)C(=O)N2[C@H]1C(O)=O	AVKUERGKIZMTKX-NJBDSQKTSA-N	6249
BRD-K68432770-236-20-7	ampicillin	0	11.12	MicroSource	1500123	AMPICILLIN SODIUM	349.11	CC1(C)S[C@@H]2[C@H](NC(=O)[C@H](N)c3ccccc3)C(=O)N2[C@H]1C(O)=O	AVKUERGKIZMTKX-NJBDSQKTSA-N	6249
BRD-K68432770-236-19-9	ampicillin	0	61.66	Selleck	S3170	Ampicillin sodium	349.11	CC1(C)S[C@@H]2[C@H](NC(=O)[C@H](N)c3ccccc3)C(=O)N2[C@H]1C(O)=O	AVKUERGKIZMTKX-NJBDSQKTSA-N	6249
BRD-K68432770-236-23-1	ampicillin	0	76.31	MedChemEx	HY-B0522A	Ampicillin (sodium)	349.11	CC1(C)S[C@@H]2[C@H](NC(=O)[C@H](N)c3ccccc3)C(=O)N2[C@H]1C(O)=O	AVKUERGKIZMTKX-NJBDSQKTSA-N	6249
BRD-K68432770-236-22-3	ampicillin	0	73.48	Sigma	MFCD00064313	sodium (2S,5R,6R)-6-{[(2R)-2-amino-2-phenylethanoyl]amino}-3,3-dimethyl-7-oxo-4-thia-1-azabicyclo[3.2.0]heptane-2-carboxylate	349.11	CC1(C)S[C@@H]2[C@H](NC(=O)[C@H](N)c3ccccc3)C(=O)N2[C@H]1C(O)=O	AVKUERGKIZMTKX-NJBDSQKTSA-N	6249
BRD-K68432770-341-07-2	ampicillin	0	34.05	Selleck	S4148	Ampicillin Trihydrate	349.11	CC1(C)S[C@@H]2[C@H](NC(=O)[C@H](N)c3ccccc3)C(=O)N2[C@H]1C(O)=O	AVKUERGKIZMTKX-NJBDSQKTSA-N	6249	BRD-K94927753-341-01-3
BRD-K68432770-341-05-6	ampicillin	0	31.52	Selleck	S4148	Ampicillin Trihydrate	349.11	CC1(C)S[C@@H]2[C@H](NC(=O)[C@H](N)c3ccccc3)C(=O)N2[C@H]1C(O)=O	AVKUERGKIZMTKX-NJBDSQKTSA-N	6249
BRD-A39172021-001-14-5	ampiroxicam	0	78.57	MedChemEx	HY-17484	Ampiroxicam	447.11	CCOC(=O)OC(C)OC1=C(N(C)S(=O)(=O)c2ccccc12)C(=O)Nc1ccccn1	LSNWBKACGXCGAJ-UHFFFAOYSA-N	2176
BRD-A39172021-001-13-7	ampiroxicam	0	4.82	MedChemEx	HY-17484	Ampiroxicam	447.11	CCOC(=O)OC(C)OC1=C(N(C)S(=O)(=O)c2ccccc12)C(=O)Nc1ccccn1	LSNWBKACGXCGAJ-UHFFFAOYSA-N	2176
BRD-A39172021-001-10-3	ampiroxicam	0	10.36	MicroSource	1504830	AMPIROXICAM	447.11	CCOC(=O)OC(C)OC1=C(N(C)S(=O)(=O)c2ccccc12)C(=O)Nc1ccccn1	LSNWBKACGXCGAJ-UHFFFAOYSA-N	2176
BRD-A39172021-001-09-5	ampiroxicam	0	0	Selleck	S4011	Ampiroxicam	447.11	CCOC(=O)OC(C)OC1=C(N(C)S(=O)(=O)c2ccccc12)C(=O)Nc1ccccn1	LSNWBKACGXCGAJ-UHFFFAOYSA-N	2176
BRD-A39172021-001-11-1	ampiroxicam	0	61.74	Selleck	S4011	Ampiroxicam	447.11	CCOC(=O)OC(C)OC1=C(N(C)S(=O)(=O)c2ccccc12)C(=O)Nc1ccccn1	LSNWBKACGXCGAJ-UHFFFAOYSA-N	2176
BRD-K47827687-001-02-2	amprenavir	0	95.63	Selleck	S1639	Amprenavir	505.225	CC(C)CN(C[C@@H](O)[C@H](Cc1ccccc1)NC(=O)O[C@H]1CCOC1)S(=O)(=O)c1ccc(N)cc1	YMARZQAQMVYCKC-OEMFJLHTSA-N	65016
BRD-K90027121-300-13-2	amprolium	0	93.77	Selleck	S4144	Amprolium HCl	243.161	CCCc1ncc(C[n+]2ccccc2C)c(N)n1	IPZFPROOBOUEIG-UHFFFAOYSA-N	2178
BRD-K90027121-003-01-7	amprolium	0	95.82	MicroSource	1500124	AMPROLIUM	243.161	CCCc1ncc(C[n+]2ccccc2C)c(N)n1	IPZFPROOBOUEIG-UHFFFAOYSA-N	2178
BRD-K20484910-001-14-7	ampyrone	0	70.49	Prestwick	Prestw-181	Ampyrone	203.106	Cc1c(N)c(=O)n(-c2ccccc2)n1C	RLFWWDJHLFCNIJ-UHFFFAOYSA-N	2151
BRD-K45924332-001-16-8	amrinone	0	92.25	MicroSource	1503084	INAMRINONE	187.075	Nc1cc(c[nH]c1=O)-c1ccncc1	RNLQIBCLLYYYFJ-UHFFFAOYSA-N	3698
BRD-K13843533-001-02-5	amrubicin	0	7.43	MedChemEx	HY-B0067	Amrubicin	483.153	CC(=O)[C@@]1(N)C[C@H](O[C@H]2C[C@H](O)[C@H](O)CO2)c2c(O)c3C(=O)c4ccccc4C(=O)c3c(O)c2C1	VJZITPJGSQKZMX-XDPRQOKASA-N	3035016
BRD-K13843533-001-01-7	amrubicin	0	74.78	MedChemEx	HY-B0067	Amrubicin	483.153	CC(=O)[C@@]1(N)C[C@H](O[C@H]2C[C@H](O)[C@H](O)CO2)c2c(O)c3C(=O)c4ccccc4C(=O)c3c(O)c2C1	VJZITPJGSQKZMX-XDPRQOKASA-N	3035016
BRD-K68346641-001-02-2	amsacrine	0	95.69	MicroSource	1503256	AMSACRINE	393.115	COc1cc(NS(C)(=O)=O)ccc1Nc1c2ccccc2nc2ccccc12	XCPGHVQEEXUHNC-UHFFFAOYSA-N	2179	BRD-K98490050-001-02-6
BRD-K68346641-001-01-4	amsacrine	0	89.75	Enzo	AC2018	Amsacrine	393.115	COc1cc(NS(C)(=O)=O)ccc1Nc1c2ccccc2nc2ccccc12	XCPGHVQEEXUHNC-UHFFFAOYSA-N	2179
BRD-K39670393-303-02-1	amthamine	0	90.06	Tocris	668	Amthamine dihydrobromide	157.067	Cc1nc(N)sc1CCN	LHVRFUVVRXGZPV-UHFFFAOYSA-N	126688
BRD-K70924353-001-01-2	amtolmetin-guacil	0	94.69	OxChem	AX8076550		420.169	COc1ccccc1OC(=O)CNC(=O)Cc1ccc(C(=O)c2ccc(C)cc2)n1C	CWJNMKKMGIAGDK-UHFFFAOYSA-N	65655
BRD-K66538826-001-07-2	amuvatinib	0	97.82	Selleck	S1244	Amuvatinib (MP-470)	447.137	S=C(NCc1ccc2OCOc2c1)N1CCN(CC1)c1ncnc2c3ccccc3oc12	FOFDIMHVKGYHRU-UHFFFAOYSA-N	11282283
BRD-K03504028-001-07-6	amygdalin	0	95.98	Selleck	S2260	Amygdalin	457.158	OC[C@H]1O[C@@H](OC[C@H]2O[C@@H](O[C@@H](C#N)c3ccccc3)[C@H](O)[C@@H](O)[C@@H]2O)[C@H](O)[C@@H](O)[C@@H]1O	XUCIJNAGGSZNQT-JHSLDZJXSA-N	656516
BRD-K03504028-001-08-4	amygdalin	0	0	Selleck	S2260	Laetrile	457.158	OC[C@H]1O[C@@H](OC[C@H]2O[C@@H](O[C@@H](C#N)c3ccccc3)[C@H](O)[C@@H](O)[C@@H]2O)[C@H](O)[C@@H](O)[C@@H]1O	XUCIJNAGGSZNQT-JHSLDZJXSA-N	656516	BRD-K11478426-001-01-4
BRD-K03326591-001-01-4	amyl-nitrite	0	0	Sigma	MFCD00036132	pentyl nitrite	117.079	CCCCCO[N+][O-]	CSDTZUBPSYWZDX-UHFFFAOYSA-N	10026
BRD-A09062839-003-10-0	amyleine	0	96.77	Prestwick	Prestw-49	Amyleine hydrochloride	235.157	CCC(C)(CN(C)C)OC(=O)c1ccccc1	FDMBBCOBEAVDAO-UHFFFAOYSA-N	10767
BRD-K93502141-001-02-4	amylene-hydrate	1	0	Sigma	MFCD00004478	2-methyl-2-butanol	88.089	CCC(C)(C)O	MSXVEPNJUHWQHW-UHFFFAOYSA-N	6405
BRD-K93502141-001-01-6	amylene-hydrate	1	0	MicroSource	1301017	AMYLENE HYDRATE	88.089	CCC(C)(C)O	MSXVEPNJUHWQHW-UHFFFAOYSA-N	6405
BRD-K00256256-001-06-1	AMZ30	0	88.11	MedChemEx	HY-12833	AMZ30	461.015	[O-][N+](=O)c1cccc(c1)S(=O)(=O)n1cccc1\C=C(/C#N)S(=O)(=O)c1ccc(F)cc1	GUCUORSUHTZMBW-YBFXNURJSA-N	44607965
BRD-K21920947-001-02-1	AN2718	0	96.45	Enamine	Z1739256298	5-chloro-2,1-benzoxaborol-1(3H)-ol	168.015	OB1OCc2cc(Cl)ccc12	HMAFTPZYFJFEHK-UHFFFAOYSA-N	11845944
BRD-K21920947-001-01-3	AN2718	0	0	Enamine	EN300-117650		168.015	OB1OCc2cc(Cl)ccc12	HMAFTPZYFJFEHK-UHFFFAOYSA-N	11845944
BRD-A19609491-001-01-8	ANA-12	0	96.82	Tocris	4781	ANA 12	407.13	O=C(Nc1ccccc1C(=O)NC1CCCCNC1=O)c1cc2ccccc2s1	TUSCYCAIGRVBMD-UHFFFAOYSA-N	2799722
BRD-A24284985-001-09-9	anabasine	0	90.14	Enzo	AC1068	(R,S)-3-(2-Piperidinyl) pyridine [(-)-Anabasine]	162.116	C1CCC(NC1)c1cccnc1	MTXSIJUGVMTTMU-UHFFFAOYSA-N	2181
BRD-K44366189-001-01-9	anacetrapib	0	97.01	Selleck	S2748	Anacetrapib (MK-0859)	637.167	COc1cc(F)c(cc1-c1ccc(cc1CN1[C@H](C)[C@H](OC1=O)c1cc(cc(c1)C(F)(F)F)C(F)(F)F)C(F)(F)F)C(C)C	MZZLGJHLQGUVPN-WZQKQDCOSA-N	124603199
BRD-K05355328-001-02-9	anagliptin	0	82.68	MedChemEx	HY-14877	Anagliptin	383.207	Cc1cc2ncc(cn2n1)C(=O)NCC(C)(C)NCC(=O)N1CCC[C@H]1C#N	LDXYBEHACFJIEL-HNNXBMFYSA-N	44513473
BRD-K05355328-001-01-1	anagliptin	0	63.33	MedChemEx	HY-14877	Anagliptin	383.207	Cc1cc2ncc(cn2n1)C(=O)NCC(C)(C)NCC(=O)N1CCC[C@H]1C#N	LDXYBEHACFJIEL-HNNXBMFYSA-N	44513473
BRD-K62200014-003-11-3	anagrelide	0	93.31	MicroSource	1505590	ANAGRELIDE HYDROCHLORIDE	254.997	Clc1ccc2N=C3NC(=O)CN3Cc2c1Cl	OTBXOEAOVRKTNQ-UHFFFAOYSA-N	2182
BRD-K62200014-001-02-6	anagrelide	0	98.12	Selleck	S3172	Anagrelide	254.997	Clc1ccc2N=C3NC(=O)CN3Cc2c1Cl	OTBXOEAOVRKTNQ-UHFFFAOYSA-N	2182
BRD-K62200014-003-10-5	anagrelide	0	94.48	Selleck	S3172	Anagrelide HCl	254.997	Clc1ccc2N=C3NC(=O)CN3Cc2c1Cl	OTBXOEAOVRKTNQ-UHFFFAOYSA-N	2182
BRD-K01174345-001-01-9	anamorelin	0	90.17	MedChemEx	HY-14734	Anamorelin	546.332	CN(C)N(C)C(=O)[C@@]1(Cc2ccccc2)CCCN(C1)C(=O)[C@@H](Cc1c[nH]c2ccccc12)NC(=O)C(C)(C)N	VQPFSIRUEPQQPP-MXBOTTGLSA-N	9828911
BRD-K42352790-001-05-3	anandamide	0	97.08	Enzo	FA017	Anandamide	347.282	CCCCC\C=C/C\C=C/C\C=C/C\C=C/CCCC(=O)NCCO	LGEQQWMQCRIYKG-DOFZRALJSA-N	5281969
BRD-K52172416-001-14-8	anastrozole	0	83.77	Tocris	3388	Anastrozole	293.164	CC(C)(C#N)c1cc(Cn2cncn2)cc(c1)C(C)(C)C#N	YBBLVLTVTVSKRW-UHFFFAOYSA-N	2187
BRD-K52172416-001-11-4	anastrozole	0	99.51	MicroSource	1502278	ANASTROZOLE	293.164	CC(C)(C#N)c1cc(Cn2cncn2)cc(c1)C(C)(C)C#N	YBBLVLTVTVSKRW-UHFFFAOYSA-N	2187
BRD-K52172416-001-10-6	anastrozole	0	96.82	Selleck	S1188	Anastrozole	293.164	CC(C)(C#N)c1cc(Cn2cncn2)cc(c1)C(C)(C)C#N	YBBLVLTVTVSKRW-UHFFFAOYSA-N	2187
BRD-K82164249-001-03-5	andarine	0	97.04	Selleck	S1140	Andarine	441.115	CC(=O)Nc1ccc(OC[C@](C)(O)C(=O)Nc2ccc(c(c2)C(F)(F)F)[N+]([O-])=O)cc1	YVXVTLGIDOACBJ-SFHVURJKSA-N	9824562
BRD-A86619021-001-04-8	andrographolide	0	96.85	Selleck	S2261	Andrographolide	350.209	C[C@@]1(CO)[C@H](O)CC[C@@]2(C)[C@H](C\C=C3/[C@H](O)COC3=O)C(=C)CCC12	BOJKULTULYSRAS-JAAXSKLYSA-N	6857767	BRD-A63236097-001-01-3
BRD-A64011898-001-01-0	androstenone	0	100	SantaCruz	sc-227030	5 -Androst-16-en-3-one	272.214	CC12CCC3C(CCC4CC(=O)CCC34C)C1CC=C2	HFVMLYAGWXSTQI-UHFFFAOYSA-N	86705
BRD-K12329651-001-18-8	androsterone	0	100	Prestwick	Prestw-411	Androsterone	290.225	C[C@]12CC[C@H]3[C@@H](CC[C@H]4C[C@H](O)CC[C@]34C)[C@@H]1CCC2=O	QGXBDMJGAMFCBF-HLUDHZFRSA-N	5879
BRD-A53566267-001-01-9	anecortave-acetate	0	96.76	InterBioScreen	STOCK1N-04044		386.209	CC(=O)OCC(=O)[C@@]1(O)CCC2C3CCC4=CC(=O)CC[C@]4(C)C3=CC[C@]12C	YUWPMEXLKGOSBF-SQIVGGFUSA-N	13037657
BRD-K49060658-001-08-0	anethole	0	0	MedChemEx	HY-B0900	Anethole	148.089	COc1ccc(cc1)\C=C\C	RUVINXPYWBROJD-ONEGZZNKSA-N	637563
BRD-K49060658-001-05-6	anethole	0	0	MicroSource	1503705	ANETHOLE	148.089	COc1ccc(cc1)\C=C\C	RUVINXPYWBROJD-ONEGZZNKSA-N	637563
BRD-K49060658-001-07-2	anethole	0	0	MedChemEx	HY-B0900	Anethole	148.089	COc1ccc(cc1)\C=C\C	RUVINXPYWBROJD-ONEGZZNKSA-N	637563
BRD-K92490248-001-06-6	anethole-trithione	0	97.57	MedChemEx	HY-B1223	Anethole (trithione)	239.974	COc1ccc(cc1)-c1cc(=S)ss1	KYLIZBIRMBGUOP-UHFFFAOYSA-N	2194
BRD-K92490248-001-04-1	anethole-trithione	0	52.71	Enzo	DL151	Anethole-trithione (anetholtrithion)	239.974	COc1ccc(cc1)-c1cc(=S)ss1	KYLIZBIRMBGUOP-UHFFFAOYSA-N	2194
BRD-K45724504-001-01-6	anguidine	0	100	Enzo	NP563	Diacetoxyscirpenol	366.168	CC(=O)OC[C@]12CCC(C)=C[C@H]1O[C@@H]1[C@H](O)[C@@H](OC(C)=O)[C@@]2(C)[C@@]11CO1	AUGQEEXBDZWUJY-ZLJUKNTDSA-N	91518
BRD-A75305484-001-01-3	anidulafungin	0	98.03	MedChemEx	HY-13553	Anidulafungin	1,139.51	CCCCCOc1ccc(cc1)-c1ccc(cc1)-c1ccc(cc1)C(=O)NC1CC(O)C(O)NC(=O)C2C(O)C(C)CN2C(=O)C(NC(=O)C(NC(=O)C2CC(O)CN2C(=O)C(NC1=O)C(C)O)C(O)C(O)c1ccc(O)cc1)C(C)O	JHVAMHSQVVQIOT-UHFFFAOYSA-N	15224271
BRD-K88611939-001-25-7	aniracetam	0	95.85	Tocris	867	Aniracetam	219.09	COc1ccc(cc1)C(=O)N1CCCC1=O	ZXNRTKGTQJPIJK-UHFFFAOYSA-N	2196
BRD-K88611939-001-23-2	aniracetam	0	96.69	Tocris	867	Aniracetam	219.09	COc1ccc(cc1)C(=O)N1CCCC1=O	ZXNRTKGTQJPIJK-UHFFFAOYSA-N	2196
BRD-K88611939-001-22-4	aniracetam	0	97.89	Selleck	S1281	Aniracetam	219.09	COc1ccc(cc1)C(=O)N1CCCC1=O	ZXNRTKGTQJPIJK-UHFFFAOYSA-N	2196
BRD-K47458712-001-22-3	anisindione	0	89.62	MedChemEx	HY-B0924	Anisindione	252.079	COc1ccc(cc1)C1C(=O)c2ccccc2C1=O	XRCFXMGQEVUZFC-UHFFFAOYSA-N	2197
BRD-K47458712-001-17-3	anisindione	0	34.21	Selleck	S4304	Anisindione	252.079	COc1ccc(cc1)C1C(=O)c2ccccc2C1=O	XRCFXMGQEVUZFC-UHFFFAOYSA-N	2197
BRD-K47458712-001-20-7	anisindione	0	73.7	Vitas-M	STK363125	2-(4-methoxyphenyl)-1H-indene-1,3(2H)-dione	252.079	COc1ccc(cc1)C1C(=O)c2ccccc2C1=O	XRCFXMGQEVUZFC-UHFFFAOYSA-N	2197
BRD-K47458712-001-21-5	anisindione	0	63.02	MedChemEx	HY-B0924	Anisindione	252.079	COc1ccc(cc1)C1C(=O)c2ccccc2C1=O	XRCFXMGQEVUZFC-UHFFFAOYSA-N	2197
BRD-K47458712-001-18-1	anisindione	0	66.4	MicroSource	1502198	ANISINDIONE	252.079	COc1ccc(cc1)C1C(=O)c2ccccc2C1=O	XRCFXMGQEVUZFC-UHFFFAOYSA-N	2197
BRD-K47458712-001-19-9	anisindione	0	36.71	Selleck	S4304	anisindione	252.079	COc1ccc(cc1)C1C(=O)c2ccccc2C1=O	XRCFXMGQEVUZFC-UHFFFAOYSA-N	2197
BRD-A29623586-001-01-3	anisodamine	0	86.1	MicroSource	300047	ANISODAMINE HYDROBROMIDE	305.163	CN1C2C[C@H](O)[C@H]1C[C@H](C2)OC(=O)[C@H](CO)c1ccccc1	WTQYWNWRJNXDEG-GZPFGDLZSA-N	73440795
BRD-K91370081-001-25-1	anisomycin	0	87.39	Tocris	1290	Anisomycin	265.131	COc1ccc(C[C@H]2NC[C@H](O)[C@H]2OC(C)=O)cc1	YKJYKKNCCRKFSL-RDBSUJKOSA-N	253602
BRD-A06771424-004-01-7	anisotropine	0	96.04	Selleck	S4305	Anisotropine Methylbromide	282.243	CCCC(CCC)C(=O)OC1C[C@@H]2CC[C@H](C1)[N+]2(C)C	XGGHHHBGPSNXFE-XYPWUTKMSA-N	657202
BRD-K36949735-001-01-1	anlotinib	0	98.2	MedChemEx	HY-19716	Anlotinib	407.165	COc1cc2c(Oc3ccc4[nH]c(C)cc4c3F)ccnc2cc1OCC1(N)CC1	KSMZEXLVHXZPEF-UHFFFAOYSA-N	25017411
BRD-K55424922-003-03-6	anpirtoline	0	83.46	Tocris	703	Anpirtoline hydrochloride	228.049	Clc1cccc(SC2CCNCC2)n1	GGALEXMXDMUMDM-UHFFFAOYSA-N	65854
BRD-K55424922-003-02-8	anpirtoline	0	93.59	Tocris	703	Anpirtoline hydrochloride	228.049	Clc1cccc(SC2CCNCC2)n1	GGALEXMXDMUMDM-UHFFFAOYSA-N	65854
BRD-K31170746-001-01-6	ANR-94	0	96.91	Tocris	3937	ANR 94	207.112	CCOc1nc2c(N)ncnc2n1CC	QUGDTMONBLMLLD-UHFFFAOYSA-N	11805896
BRD-K53252847-001-03-9	ansamitocin-p-3	0	85.5	MedChemEx	HY-15739	Ansamitocin P-3	634.266	CO[C@@H]1C=C\C=C(C)/Cc2cc(OC)c(Cl)c(c2)N(C)C(=O)C[C@H](OC(=O)C(C)C)[C@]2(C)O[C@H]2[C@H](C)[C@@H]2C[C@@]1(O)NC(=O)O2	OPQNCARIZFLNLF-UMXLAOKQSA-N
BRD-K53252847-001-02-1	ansamitocin-p-3	0	82.06	MedChemEx	HY-15739	Ansamitocin P-3	634.266	CO[C@@H]1C=C\C=C(C)/Cc2cc(OC)c(Cl)c(c2)N(C)C(=O)C[C@H](OC(=O)C(C)C)[C@]2(C)O[C@H]2[C@H](C)[C@@H]2C[C@@]1(O)NC(=O)O2	OPQNCARIZFLNLF-UMXLAOKQSA-N
BRD-K53252847-001-01-3	ansamitocin-p-3	0	82.86	MedChemEx	HY-15739	Ansamitocin P-3	634.266	CO[C@@H]1C=C\C=C(C)/Cc2cc(OC)c(Cl)c(c2)N(C)C(=O)C[C@H](OC(=O)C(C)C)[C@]2(C)O[C@H]2[C@H](C)[C@@H]2C[C@@]1(O)NC(=O)O2	OPQNCARIZFLNLF-UMXLAOKQSA-N
BRD-K25863791-001-01-8	antagonist-g	0	77.63	Tocris	1954	(6S,9R,12S,15R,18S,21S)-1,6-diamino-12-benzyl-1-imino-9,15-bis(1H-indol-3-ylmethyl)-18-isobutyl-11-methyl-21-[2-(methylsulfanyl)ethyl]-7,10,13,16,19-pentaoxo-2,8,11,14,17,20-hexaazadocosan-22-amide	950.495	CSCC[C@H](NC(=O)[C@H](CC(C)C)NC(=O)[C@@H](Cc1c[nH]c2ccccc12)NC(=O)[C@H](Cc1ccccc1)N(C)C(=O)[C@@H](Cc1c[nH]c2ccccc12)NC(=O)[C@@H](N)CCCNC(N)=N)C(N)=O	CUCSSYAUKKIDJV-FAXBSAIASA-N	163960
BRD-K01363385-003-01-5	antalarmin	0	95.23	Tocris	2778	Antalarmin hydrochloride	378.278	CCCCN(CC)c1nc(C)nc2n(c(C)c(C)c12)-c1c(C)cc(C)cc1C	IXPROWGEHNVJOY-UHFFFAOYSA-N	177990
BRD-K99300445-001-01-2	antazoline	0	89.7	MicroSource	1500126	ANTAZOLINE	265.158	C(N(Cc1ccccc1)c1ccccc1)C1=NCCN1	REYFJDPCWQRWAA-UHFFFAOYSA-N	2200
BRD-K99300445-003-21-6	antazoline	0	92.85	Tocris	791	Antazoline hydrochloride	265.158	C(N(Cc1ccccc1)c1ccccc1)C1=NCCN1	REYFJDPCWQRWAA-UHFFFAOYSA-N	2200
BRD-K99300445-003-20-8	antazoline	0	90.98	Selleck	S4199	Antazoline HCl	265.158	C(N(Cc1ccccc1)c1ccccc1)C1=NCCN1	REYFJDPCWQRWAA-UHFFFAOYSA-N	2200
BRD-K04725460-001-12-1	anthralin	0	0	MedChemEx	HY-B0738	Dithranol	226.063	Oc1cccc2Cc3cccc(O)c3C(=O)c12	NUZWLKWWNNJHPT-UHFFFAOYSA-N	2202
BRD-K04725460-001-10-5	anthralin	0	0	MicroSource	1500127	ANTHRALIN	226.063	Oc1cccc2Cc3cccc(O)c3C(=O)c12	NUZWLKWWNNJHPT-UHFFFAOYSA-N	2202
BRD-K04725460-001-11-3	anthralin	0	0	MedChemEx	HY-B0738	Dithranol	226.063	Oc1cccc2Cc3cccc(O)c3C(=O)c12	NUZWLKWWNNJHPT-UHFFFAOYSA-N	2202
BRD-K75167327-001-01-6	anthranilic-acid	0	97.76	Enamine	T0514-6571	2-[(1-adamantylcarbonyl)amino]benzoic acid	299.152	OC(=O)c1ccccc1NC(=O)C12CC3CC(CC(C3)C1)C2	XKZLSYWCDJZTMW-UHFFFAOYSA-N	2847479
BRD-K15957397-001-04-2	anthraquinone	0	83.65	Vitas-M	STK398385		208.052	O=C1c2ccccc2C(=O)c2ccccc12	RZVHIXYEVGDQDX-UHFFFAOYSA-N	6780
BRD-A53836783-409-01-6	antimony-potassium	1	0	MicroSource	1505042	ANTIMONY POTASSIUM TARTRATE TRIHYDRATE	535.794	OC(=O)C1O[Sb]2OC(C(O[Sb]3OC1C(=O)O3)C(O)=O)C(=O)O2	JFVMOLRNQCNLCH-UHFFFAOYSA-L	101108071
BRD-A74328360-409-01-0	antimonyl	1	0	MedChemEx	HY-B1082	Antimonyl (potassium tartrate trihydrate)	535.794	O=C1O[SbH]23OC1C1O[SbH]4(OC(C(O2)C(=O)O3)C(=O)O4)OC1=O	ZCIXFSVENQDMCK-UHFFFAOYSA-J		BRD-U39828521-000-01-2
BRD-A67709388-001-05-4	antimycin-a	0	32.64	Prestwick	Prestw-222	Antimycin A	548.273	CCCCCC[C@@H]1[C@@H](OC(=O)CC(C)C)[C@H](C)OC(=O)C(NC(=O)c2cccc(NC=O)c2O)[C@@H](C)OC1=O	UIFFUZWRFRDZJC-KSVNMYRZSA-N	6420045
BRD-K15541734-001-01-2	antioxine	0	0	Enamine	Z104496566		150.104	CC(C)c1ccc(C)c(O)c1	RECUKUPTGUEGMW-UHFFFAOYSA-N	10364
BRD-K15541734-001-02-0	antioxine	0	0	Sigma	42632	5-isopropyl-2-methylphenol	150.104	CC(C)c1ccc(C)c(O)c1	RECUKUPTGUEGMW-UHFFFAOYSA-N	10364
BRD-K32143970-001-01-9	AP-18	0	91.72	Tocris	3296	AP 18	209.061	CC(=C/c1ccc(Cl)cc1)\C(C)=N\O	MHTJEUOFLVQMCL-NJHPPEEMSA-N	9584673
BRD-K28383148-001-01-4	AP1903	0	89.09	MedChemEx	HY-16046	AP1903	1,410.68	CC[C@H](C(=O)N1CCCC[C@H]1C(=O)O[C@H](CCc1ccc(OC)c(OC)c1)c1cccc(OCC(=O)NCCNC(=O)COc2cccc(c2)[C@@H](CCc2ccc(OC)c(OC)c2)OC(=O)[C@@H]2CCCCN2C(=O)[C@@H](CC)c2cc(OC)c(OC)c(OC)c2)c1)c1cc(OC)c(OC)c(OC)c1	GQLCLPLEEOUJQC-ZTQDTCGGSA-N	16135625
BRD-K56032964-001-02-1	AP26113	0	90.42	Selleck	S7000	AP26113	528.217	COc1cc(ccc1Nc1ncc(Cl)c(Nc2ccccc2P(C)(C)=O)n1)N1CCC(CC1)N(C)C	OVDSPTSBIQCAIN-UHFFFAOYSA-N	57390074
BRD-K20001883-001-02-7	apabetalone	0	96.24	Selleck	S7295	RVX-208	370.153	COc1cc(OC)c2c(c1)[nH]c(nc2=O)-c1cc(C)c(OCCO)c(C)c1	NETXMUIMUZJUTB-UHFFFAOYSA-N	24871506
BRD-K28115081-001-02-7	apafant	0	98.5	Tocris	2339	WEB 2086	455.118	Cc1nnc2CN=C(c3cc(CCC(=O)N4CCOCC4)sc3-n12)c1ccccc1Cl	JGPJQFOROWSRRS-UHFFFAOYSA-N	65889
BRD-K28115081-001-03-5	apafant	0	96.78	Tocris	2339	WEB 2086	455.118	Cc1nnc2CN=C(c3cc(CCC(=O)N4CCOCC4)sc3-n12)c1ccccc1Cl	JGPJQFOROWSRRS-UHFFFAOYSA-N	65889
BRD-K91308639-001-02-7	apalutamide	0	97.61	Selleck	S2840	ARN-509	477.088	CNC(=O)c1ccc(cc1F)N1C(=S)N(C(=O)C11CCC1)c1cnc(C#N)c(c1)C(F)(F)F	HJBWBFZLDZWPHF-UHFFFAOYSA-N	24872560
BRD-K25244359-066-02-6	apatinib	0	69.33	Selleck	S2221	Apatinib	397.19	O=C(Nc1ccc(cc1)C1(CCCC1)C#N)c1cccnc1NCc1ccncc1	WPEWQEMJFLWMLV-UHFFFAOYSA-N	11315474
BRD-K25244359-066-03-4	apatinib	0	97.58	Selleck	S2221	Apatinib (YN968D1)	397.19	O=C(Nc1ccc(cc1)C1(CCCC1)C#N)c1cccnc1NCc1ccncc1	WPEWQEMJFLWMLV-UHFFFAOYSA-N	11315474
BRD-K07449869-001-01-5	APC-100	0	93.42	Sigma	MFCD00210347	2,2,5,7,8-pentamethyl-6-chromanol	220.146	Cc1c(C)c2OC(C)(C)CCc2c(C)c1O	SEBPXHSZHLFWRL-UHFFFAOYSA-N	99479
BRD-K72748448-001-01-0	APcK-110	0	95.57	Tocris	3704	APcK 110	349.123	COc1cc(OC)cc(c1)-c1ccc2c(n[nH]c2n1)-c1ccc(F)cc1	CAMGZGMEPKFVMF-UHFFFAOYSA-N	24786010
BRD-K86226872-001-01-6	APD597	0	96.93	MedChemEx	HY-15566	APD597	479.184	COc1c(Nc2ccc(nc2C)S(C)(=O)=O)ncnc1OC1CCN(CC1)C(=O)OC(C)C	WPDCHTSXOPUOII-UHFFFAOYSA-N	11691484
BRD-K10859802-001-01-0	APD668	0	98.92	MedChemEx	HY-15565	APD668	477.148	CC(C)OC(=O)N1CCC(CC1)Oc1ncnc2n(ncc12)-c1ccc(cc1F)S(C)(=O)=O	XTRUQJBVQBUKSQ-UHFFFAOYSA-N	11705608
BRD-K85140930-001-12-7	aphidicolin	0	98.81	Enzo	CC101	Aphidicolin	338.246	C[C@@]1(CO)[C@H](O)CC[C@@]2(C)[C@H]1CC[C@H]1C[C@@H]3C[C@]21CC[C@]3(O)CO	NOFOAYPPHIUXJR-APNQCZIXSA-N	457964
BRD-K26325692-003-01-3	API-001	0	96.83	MedChemEx	HY-18099A	S1RA (hydrochloride)	337.179	Cc1cc(OCCN2CCOCC2)nn1-c1ccc2ccccc2c1	DGPGXHRHNRYVDH-UHFFFAOYSA-N	44247568
BRD-K97840621-001-01-5	API-1	0	87.32	Tocris	3897	API-1	337.102	NC(=O)c1cn([C@@H]2O[C@H](CO)[C@@H](O)[C@H]2O)c2ncnc(N)c2c1=O	SPBWHPXCWJLQRU-FITJORAGSA-N	24773090
BRD-K01493881-001-29-4	apigenin	0	96.49	Tocris	1227	Apigenin	270.053	Oc1ccc(cc1)-c1cc(=O)c2c(O)cc(O)cc2o1	KZNIFHPLKGYRTM-UHFFFAOYSA-N	5280443
BRD-K01493881-001-28-6	apigenin	0	94.78	Selleck	S2262	Apigenin	270.053	Oc1ccc(cc1)-c1cc(=O)c2c(O)cc(O)cc2o1	KZNIFHPLKGYRTM-UHFFFAOYSA-N	5280443
BRD-K67121414-001-02-5	apixaban	0	97.55	Selleck	S1593	Apixaban	459.191	COc1ccc(cc1)-n1nc(C(N)=O)c2CCN(C(=O)c12)c1ccc(cc1)N1CCCCC1=O	QNZCBYKSOIHPEH-UHFFFAOYSA-N	10182969
BRD-K67121414-001-03-3	apixaban	0	99.06	MicroSource	1506317	APIXABAN	459.191	COc1ccc(cc1)-n1nc(C(N)=O)c2CCN(C(=O)c12)c1ccc(cc1)N1CCCCC1=O	QNZCBYKSOIHPEH-UHFFFAOYSA-N	10182969
BRD-K64990520-001-08-4	apocynin	0	94.64	Selleck	S2425	Apocynin	166.063	COc1cc(ccc1O)C(C)=O	DFYRUELUNQRZTB-UHFFFAOYSA-N	2214
BRD-K15164005-001-06-4	apoptosis-activator-II	0	96.46	Tocris	2098	Apoptosis Activator 2	305.001	Clc1ccc(CN2C(=O)C(=O)c3ccccc23)cc1Cl	KGRJPLRFGLMQMV-UHFFFAOYSA-N	1901244
BRD-K15164005-001-04-9	apoptosis-activator-II	0	96.73	Selleck	S2927	Apoptosis Activator 2	305.001	Clc1ccc(CN2C(=O)C(=O)c3ccccc23)cc1Cl	KGRJPLRFGLMQMV-UHFFFAOYSA-N	1901244
BRD-K15164005-001-05-6	apoptosis-activator-II	0	97.54	Tocris	2098	Apoptosis Activator 2	305.001	Clc1ccc(CN2C(=O)C(=O)c3ccccc23)cc1Cl	KGRJPLRFGLMQMV-UHFFFAOYSA-N	1901244
BRD-A09004963-001-01-3	APR-246	0	97.6	Adooq	A13636	2-(hydroxymethyl)-2-(methoxymethyl)quinuclidin-3-one	199.121	COCC1(CO)N2CCC(CC2)C1=O	BGBNULCRKBVAKL-UHFFFAOYSA-N	52918385
BRD-K38911213-003-01-6	apraclonidine	0	85.91	Ark	AK143283		244.028	Nc1cc(Cl)c(NC2=NCCN2)c(Cl)c1	IEJXVRYNEISIKR-UHFFFAOYSA-N	2216
BRD-K36062294-001-04-0	apramycin	0	0	MicroSource	1505249	APRAMYCIN SULFATE	539.28	CN[C@H]1[C@@H](O)[C@H]2O[C@@H](O[C@@H]3[C@@H](N)C[C@@H](N)[C@H](O)[C@H]3O)[C@H](N)C[C@@H]2O[C@@H]1O[C@H]1O[C@H](CO)[C@@H](N)[C@H](O)[C@H]1O	XZNUGFQTQHRASN-XYPKRARZSA-N	6710735
BRD-K06883221-001-01-9	apratastat	0	85.75	Sigma	SML1543	(3S)-N-hydroxy-4-({4-[(4-hydroxy-2-butynyl)oxy]phenyl}sulfonyl)-2,2-dimethyl-3-thiomorpholinecarboxamide	414.092	CC1(C)SCCN([C@H]1C(=O)NO)S(=O)(=O)c1ccc(OCC#CCO)cc1	MAVDNGWEBZTACC-HNNXBMFYSA-N	11452716
BRD-K93208532-001-02-5	apremilast	0	93.31	Selleck	S8034	Apremilast (CC-10004)	460.13	CCOc1cc(ccc1OC)[C@@H](CS(C)(=O)=O)N1C(=O)c2cccc(NC(C)=O)c2C1=O	IMOZEMNVLZVGJZ-QGZVFWFLSA-N	11561674
BRD-K65170927-001-01-6	aprepitant	0	96.84	Selleck	S1189	Aprepitant	534.15	C[C@H](O[C@H]1OCCN(Cc2n[nH]c(=O)[nH]2)[C@H]1c1ccc(F)cc1)c1cc(cc(c1)C(F)(F)F)C(F)(F)F	ATALOFNDEOCMKK-OCCQLPPTSA-N	46868135
BRD-K55172746-001-01-3	apricitabine	0	98.8	Key	AS-2749	4-amino-1-[(2R,4R)-2-(hydroxymethyl)-1,3-oxathiolan-4-yl]-2(1H)-pyrimidinone	229.052	Nc1ccn([C@H]2CO[C@@H](CO)S2)c(=O)n1	RYMCFYKJDVMSIR-RNFRBKRXSA-N	455041
BRD-K53236343-003-03-7	aprindine	0	82.34	Sigma	A7606	N~1~-(2,3-dihydro-1H-inden-2-yl)-N~3~,N~3~-diethyl-N~1~-phenyl-1,3-propanediamine hydrochloride	322.241	CCN(CC)CCCN(C1Cc2ccccc2C1)c1ccccc1	NZLBHDRPUJLHCE-UHFFFAOYSA-N	2218
BRD-K63919159-003-08-8	aptiganel	0	91.02	Tocris	4492	Cerestat	303.174	CCc1cccc(c1)N(C)C(=N)Nc1cccc2ccccc12	BFNCJMURTMZBTE-UHFFFAOYSA-N	60840
BRD-K63919159-003-07-0	aptiganel	0	99.3	EMDBio	504522-10MG	CNS-1102	303.174	CCc1cccc(c1)N(C)C(=N)Nc1cccc2ccccc12	BFNCJMURTMZBTE-UHFFFAOYSA-N	60840
BRD-K68003372-001-01-6	APTO-253	0	90.27	MedChemEx	HY-16291	APTO-253	367.123	Cc1[nH]c2ccc(F)cc2c1-c1nc2c([nH]1)c1cccnc1c1ncccc21	NIRXBXIPHUTNNI-UHFFFAOYSA-N	11960271
BRD-K17511755-001-01-7	APY-29	0	94.48	Tocris	4865	APY 29	332.15	C1CC1c1cc(Nc2ccnc(Nc3ccc4nc[nH]c4c3)n2)[nH]n1	WJNBSTLIALIIEW-UHFFFAOYSA-N	42627755
BRD-K38627885-001-01-9	APY0201	0	88.96	MedChemEx	HY-15982	APY0201	413.196	Cc1cccc(\C=N\Nc2cc(N3CCOCC3)n3nc(cc3n2)-c2ccncc2)c1	RFZQYGBLRIKROZ-PCLIKHOPSA-N	56927660
BRD-K81729199-001-02-8	AQ-RA741	0	89.3	Tocris	2292	AQ-RA 741	463.295	CCN(CC)CCCCC1CCN(CC(=O)N2c3ccccc3C(=O)Nc3cccnc23)CC1	BCUGCHZRMKTPMU-UHFFFAOYSA-N	129989
BRD-K81729199-001-03-6	AQ-RA741	0	94.68	Tocris	2292	AQ-RA 741	463.295	CCN(CC)CCCCC1CCN(CC(=O)N2c3ccccc3C(=O)Nc3cccnc23)CC1	BCUGCHZRMKTPMU-UHFFFAOYSA-N	129989
BRD-K90497590-001-05-9	AR-12	0	72.13	Selleck	S1106	OSU-03012 (AR-12)	460.151	NCC(=O)Nc1ccc(cc1)-n1nc(cc1-c1ccc2c(ccc3ccccc23)c1)C(F)(F)F	YULUCECVQOCQFQ-UHFFFAOYSA-N	10027278
BRD-K90497590-001-07-5	AR-12	0	92.43	Adooq	A10681	2-amino-N-{4-[5-(2-phenanthryl)-3-(trifluoromethyl)-1H-pyrazol-1-yl]phenyl}acetamide	460.151	NCC(=O)Nc1ccc(cc1)-n1nc(cc1-c1ccc2c(ccc3ccccc23)c1)C(F)(F)F	YULUCECVQOCQFQ-UHFFFAOYSA-N	10027278
BRD-K90497590-001-04-2	AR-12	0	78.85	Selleck	S1106	OSU-03012 (AR-12)	460.151	NCC(=O)Nc1ccc(cc1)-n1nc(cc1-c1ccc2c(ccc3ccccc23)c1)C(F)(F)F	YULUCECVQOCQFQ-UHFFFAOYSA-N	10027278
BRD-K90497590-001-08-3	AR-12	0	88.78	Tocris	5682	OSU 03012	460.151	NCC(=O)Nc1ccc(cc1)-n1nc(cc1-c1ccc2c(ccc3ccccc23)c1)C(F)(F)F	YULUCECVQOCQFQ-UHFFFAOYSA-N	10027278
BRD-K13167095-001-02-9	AR-42	0	94.12	Selleck	S2244	AR-42	312.147	CC(C)[C@H](C(=O)Nc1ccc(cc1)C(=O)NO)c1ccccc1	LAMIXXKAWNLXOC-INIZCTEOSA-N	6918848
BRD-K67860401-001-07-2	AR-A014418	0	96.97	Tocris	3966	AR-A 014418	308.058	COc1ccc(CNC(=O)Nc2ncc(s2)[N+]([O-])=O)cc1	YAEMHJKFIIIULI-UHFFFAOYSA-N	448014
BRD-K67860401-001-05-6	AR-A014418	0	96.36	Selleck	S7435	AR-A014418	308.058	COc1ccc(CNC(=O)Nc2ncc(s2)[N+]([O-])=O)cc1	YAEMHJKFIIIULI-UHFFFAOYSA-N	448014
BRD-K42325600-001-01-8	AR-C155858	0	93.13	MedChemEx	HY-13248	AR-C155858	461.173	CC(C)Cn1c2sc(Cc3c(C)n[nH]c3C)c(C(=O)N3C[C@H](O)CO3)c2c(=O)n(C)c1=O	ISIVOJWVBJIOFM-ZDUSSCGKSA-N	10226546
BRD-K03070961-001-10-1	arachidonic-acid	0	21.3	Sigma	MFCD00004417	(5Z,8Z,11Z,14Z)-5,8,11,14-icosatetraenoic acid	304.24	CCCCC\C=C/C\C=C/C\C=C/C\C=C/CCCC(O)=O	YZXBAPSDXZZRGB-DOFZRALJSA-N	444899
BRD-K03070961-001-08-5	arachidonic-acid	0	50.81	Enzo	FA003	5(Z),8(Z),11(Z),14(Z)-Eicosatetraenoic acid	304.24	CCCCC\C=C/C\C=C/C\C=C/C\C=C/CCCC(O)=O	YZXBAPSDXZZRGB-DOFZRALJSA-N	444899
BRD-K73881242-003-06-1	arbidol	0	72.6	MedChemEx	HY-14904A	Arbidol (hydrochloride)	476.077	CCOC(=O)c1c(CSc2ccccc2)n(C)c2cc(Br)c(O)c(CN(C)C)c12	KCFYEAOKVJSACF-UHFFFAOYSA-N	131411
BRD-K73881242-003-02-0	arbidol	0	57.79	Selleck	S2120	Arbidol HCl	476.077	CCOC(=O)c1c(CSc2ccccc2)n(C)c2cc(Br)c(O)c(CN(C)C)c12	KCFYEAOKVJSACF-UHFFFAOYSA-N	131411
BRD-K73881242-003-04-6	arbidol	0	80.95	MedChemEx	HY-14904A	Arbidol (hydrochloride)	476.077	CCOC(=O)c1c(CSc2ccccc2)n(C)c2cc(Br)c(O)c(CN(C)C)c12	KCFYEAOKVJSACF-UHFFFAOYSA-N	131411
BRD-K73881242-003-03-8	arbidol	0	79.43	Selleck	S2120	Arbidol HCl	476.077	CCOC(=O)c1c(CSc2ccccc2)n(C)c2cc(Br)c(O)c(CN(C)C)c12	KCFYEAOKVJSACF-UHFFFAOYSA-N	131411
BRD-K08037784-001-12-6	arbutin	0	100	Selleck	S2263	Arbutin	272.09	OC[C@H]1O[C@@H](Oc2ccc(O)cc2)[C@H](O)[C@@H](O)[C@@H]1O	BJRNKVDFDLYUGJ-RMPHRYRLSA-N	440936
BRD-K93188295-300-02-2	ARC-239	0	96.55	Tocris	928	ARC 239 dihydrochloride	407.221	COc1ccccc1N1CCN(CCN2C(=O)c3ccccc3C(C)(C)C2=O)CC1	JFNKXGOEOQCXDM-UHFFFAOYSA-N	609483
BRD-K53523901-001-05-1	arctigenin	0	94.87	Tocris	1777	Arctigenin	372.157	COc1cc(C[C@@H]2[C@@H](Cc3ccc(OC)c(OC)c3)COC2=O)ccc1O	NQWVSMVXKMHKTF-JKSUJKDBSA-N	64981
BRD-K53523901-001-04-4	arctigenin	0	98.04	Tocris	1777	Arctigenin	372.157	COc1cc(C[C@@H]2[C@@H](Cc3ccc(OC)c(OC)c3)COC2=O)ccc1O	NQWVSMVXKMHKTF-JKSUJKDBSA-N	64981
BRD-K72726508-001-02-1	arcyriaflavin-a	0	87.14	Tocris	2457	Arcyriaflavin A	325.085	O=C1NC(=O)c2c1c1c3ccccc3[nH]c1c1[nH]c3ccccc3c21	KAJXOWFGKYKMMZ-UHFFFAOYSA-N	5327723
BRD-K72726508-001-03-9	arcyriaflavin-a	0	83.77	Tocris	2457	Arcyriaflavin A	325.085	O=C1NC(=O)c2c1c1c3ccccc3[nH]c1c1[nH]c3ccccc3c21	KAJXOWFGKYKMMZ-UHFFFAOYSA-N	5327723
BRD-A83644949-236-01-6	ardeparin	1	0	MedChemEx	HY-17567A	Heparin (sodium salt)	1,134.01	CC(=O)NC1C(O)OC(COS(O)(=O)=O)C(OC2OC(C(OC3OC(CO)C(OC4OC(C(O)C(O)C4OS(O)(=O)=O)C(O)=O)C(OS(O)(=O)=O)C3NS(O)(=O)=O)C(O)C2OS(O)(=O)=O)C(O)=O)C1O	HTTJABKRGRZYRN-UHFFFAOYSA-N	772
BRD-K63792901-075-02-1	arecaidine-but-2-ynyl-ester	0	87.97	Tocris	382	Arecaidine but-2-ynyl ester tosylate	193.11	CC#CCOC(=O)C1=CCCN(C)C1	LBFWTPRSXIRKMZ-UHFFFAOYSA-N	4214594
BRD-K23922020-075-03-7	arecaidine-propargyl-ester	0	84.89	Tocris	383	2-propynyl 1-methyl-1,2,5,6-tetrahydro-3-pyridinecarboxylate 4-methylbenzenesulfonate	179.095	CN1CCC=C(C1)C(=O)OCC#C	SPHRJZBOFYIKMC-UHFFFAOYSA-N	2229
BRD-K23922020-075-02-9	arecaidine-propargyl-ester	0	84.41	Tocris	383	Arecaidine propargyl ester tosylate	179.095	CN1CCC=C(C1)C(=O)OCC#C	SPHRJZBOFYIKMC-UHFFFAOYSA-N	2229
BRD-K88646909-004-15-4	arecoline	0	94.77	Selleck	S2614	Arecoline	155.095	COC(=O)C1=CCCN(C)C1	HJJPJSXJAXAIPN-UHFFFAOYSA-N	2230
BRD-K88646909-004-16-2	arecoline	0	99.05	MicroSource	1500680	ARECOLINE HYDROBROMIDE	155.095	COC(=O)C1=CCCN(C)C1	HJJPJSXJAXAIPN-UHFFFAOYSA-N	2230
BRD-A48261811-001-07-3	argatroban	0	94.02	Tocris	1637	Argatroban	508.247	C[C@@H]1CCN([C@H](C1)C(O)=O)C(=O)[C@H](CCCN=C(N)N)NS(=O)(=O)c1cccc2CC(C)CNc12	KXNPVXPOPUZYGB-IOVMHBDKSA-N	92722
BRD-A48261811-001-08-1	argatroban	0	97.13	Selleck	S2069	Argatroban	508.247	C[C@@H]1CCN([C@H](C1)C(O)=O)C(=O)[C@H](CCCN=C(N)N)NS(=O)(=O)c1cccc2CC(C)CNc12	KXNPVXPOPUZYGB-IOVMHBDKSA-N	92722	BRD-A10012892-001-01-9
BRD-K62734952-001-01-0	arglabin	0	97.88	MedChemEx	HY-16059	Arglabin	246.126	CC1=CC[C@]23O[C@@]2(C)CC[C@@H]2[C@H](OC(=O)C2=C)[C@@H]13	UVJYAKBJSGRTHA-CUZKYEQNSA-N	5574924
BRD-K70358946-001-17-3	aripiprazole	0	95.78	Tocris	5584	Aripiprazole	447.148	Clc1cccc(N2CCN(CCCCOc3ccc4CCC(=O)Nc4c3)CC2)c1Cl	CEUORZQYGODEFX-UHFFFAOYSA-N	60795
BRD-K70358946-001-15-7	aripiprazole	0	98.35	MicroSource	1505851	ARIPIPRAZOLE	447.148	Clc1cccc(N2CCN(CCCCOc3ccc4CCC(=O)Nc4c3)CC2)c1Cl	CEUORZQYGODEFX-UHFFFAOYSA-N	60795
BRD-K70358946-001-14-0	aripiprazole	0	95.09	Selleck	S1975	Aripiprazole	447.148	Clc1cccc(N2CCN(CCCCOc3ccc4CCC(=O)Nc4c3)CC2)c1Cl	CEUORZQYGODEFX-UHFFFAOYSA-N	60795
BRD-K87278688-001-01-0	armodafinil	0	93.1	MicroSource	1504283	ARMODAFINIL	273.082	NC(=O)C[S@@](=O)C(c1ccccc1)c1ccccc1	YFGHCGITMMYXAQ-LJQANCHMSA-N	9690109
BRD-K33852358-001-09-9	arofylline	0	98.45	Maybridge	KM09088		304.073	CCCn1c(=O)n(-c2ccc(Cl)cc2)c2[nH]cnc2c1=O	GVTLDPJNRVMCAL-UHFFFAOYSA-N	166553
BRD-A28044053-001-01-7	arotinolol	0	96.65	AKSci	K136		371.08	CC(C)(C)NCC(O)CSc1nc(cs1)-c1ccc(s1)C(N)=O	BHIAIPWSVYSKJS-UHFFFAOYSA-N	2239
BRD-K60171656-001-01-6	ARQ-092	0	97.73	MedChemEx	HY-19719	ARQ-092	432.206	Nc1ncccc1-c1nc2ccc(nc2n1-c1ccc(cc1)C1(N)CCC1)-c1ccccc1	HNFMVVHMKGFCMB-UHFFFAOYSA-N	53262401
BRD-K43436647-001-01-7	ARQ-621	0	80.29	Selleck	S7355	ARQ 621	551.129	NCCCN([C@H](CC#C)c1nc2cc(Cl)ccc2c(=O)n1Nc1ccccc1)C(=O)c1cccc(Cl)c1F	UPJSUQWHUVLLNW-XMMPIXPASA-N	25110841
BRD-K46386702-001-02-1	ARRY-334543	0	93.75	Selleck	S2755	Varlitinib	466.098	C[C@@H]1COC(Nc2ccc3ncnc(Nc4ccc(OCc5nccs5)c(Cl)c4)c3c2)=N1	UWXSAYUXVSFDBQ-CYBMUJFWSA-N	42642648
BRD-K24179883-001-16-7	arsanilic-acid	0	100	MicroSource	1505652	ARSANILIC ACID	216.972	Nc1ccc(cc1)[As](O)(O)=O	XKNKHVGWJDPIRJ-UHFFFAOYSA-N	6432805
BRD-K47190141-396-01-1	arsenic-trioxide	1	0	MicroSource	1505957	ARSENIC TRIOXIDE DIETHANOLAMINE SALT	201.859	O[AsH]O[AsH]O	NWBBZCLIZUATJF-UHFFFAOYSA-N
BRD-K39621635-001-09-7	artemether	0	0	MicroSource	1505032	ARTEMETHER	298.178	CO[C@H]1O[C@@H]2O[C@@]3(C)CC[C@H]4[C@H](C)CC[C@@H]([C@H]1C)[C@@]24OO3	SXYIRMFQILZOAM-HVNFFKDJSA-N	68911	BRD-A45966947-001-02-8
BRD-K39621635-001-08-9	artemether	0	0	Selleck	S2264	Artemether	298.178	CO[C@H]1O[C@@H]2O[C@@]3(C)CC[C@H]4[C@H](C)CC[C@@H]([C@H]1C)[C@@]24OO3	SXYIRMFQILZOAM-HVNFFKDJSA-N	68911	BRD-K17916327-001-02-5
BRD-K39621635-001-07-1	artemether	0	0	MedChemEx	HY-N0402	Artemether	298.178	CO[C@H]1O[C@@H]2O[C@@]3(C)CC[C@H]4[C@H](C)CC[C@@H]([C@H]1C)[C@@]24OO3	SXYIRMFQILZOAM-HVNFFKDJSA-N	68911
BRD-K39621635-001-05-5	artemether	0	0	MedChemEx	HY-N0402	Artemether	298.178	CO[C@H]1O[C@@H]2O[C@@]3(C)CC[C@H]4[C@H](C)CC[C@@H]([C@H]1C)[C@@]24OO3	SXYIRMFQILZOAM-HVNFFKDJSA-N	68911
BRD-K39621635-001-06-3	artemether	0	0	Selleck	S2264	Artemether	298.178	CO[C@H]1O[C@@H]2O[C@@]3(C)CC[C@H]4[C@H](C)CC[C@@H]([C@H]1C)[C@@]24OO3	SXYIRMFQILZOAM-HVNFFKDJSA-N	68911	BRD-K12393844-001-01-8
BRD-K13112821-001-14-1	artemisinin	0	94.31	Tocris	2668	Artemisinin	282.147	C[C@@H]1CC[C@H]2[C@@H](C)C(=O)O[C@@H]3O[C@@]4(C)CC[C@@H]1[C@@]23OO4	BLUAFEHZUWYNDE-NNWCWBAJSA-N	68827
BRD-K13112821-001-18-2	artemisinin	0	100	MicroSource	1503042	ARTEMISININ	282.147	C[C@@H]1CC[C@H]2[C@@H](C)C(=O)O[C@@H]3O[C@@]4(C)CC[C@@H]1[C@@]23OO4	BLUAFEHZUWYNDE-NNWCWBAJSA-N	68827	BRD-K27678847-001-06-1
BRD-K13112821-001-16-6	artemisinin	0	86.2	Tocris	2668	Artemisinin	282.147	C[C@@H]1CC[C@H]2[C@@H](C)C(=O)O[C@@H]3O[C@@]4(C)CC[C@@H]1[C@@]23OO4	BLUAFEHZUWYNDE-NNWCWBAJSA-N	68827
BRD-K13112821-001-17-4	artemisinin	0	100	Selleck	S1282	Artemisinin	282.147	C[C@@H]1CC[C@H]2[C@@H](C)C(=O)O[C@@H]3O[C@@]4(C)CC[C@@H]1[C@@]23OO4	BLUAFEHZUWYNDE-NNWCWBAJSA-N	68827	BRD-K01715490-001-01-2
BRD-K96006160-001-03-7	artemotil	0	0	MedChemEx	HY-B0770	Artemotil	312.194	CCO[C@H]1O[C@@H]2O[C@@]3(C)CC[C@H]4[C@H](C)CC[C@@H]([C@H]1C)[C@@]24OO3	NLYNIRQVMRLPIQ-XQLAAWPRSA-N	3000469
BRD-K96006160-001-01-1	artemotil	0	0	AKSci	N732		312.194	CCO[C@H]1O[C@@H]2O[C@@]3(C)CC[C@H]4[C@H](C)CC[C@@H]([C@H]1C)[C@@]24OO3	NLYNIRQVMRLPIQ-XQLAAWPRSA-N	3000469
BRD-K96006160-001-02-9	artemotil	0	0	MedChemEx	HY-B0770	Artemotil	312.194	CCO[C@H]1O[C@@H]2O[C@@]3(C)CC[C@H]4[C@H](C)CC[C@@H]([C@H]1C)[C@@]24OO3	NLYNIRQVMRLPIQ-XQLAAWPRSA-N	3000469
BRD-K54634444-001-05-9	artesunate	0	100	MicroSource	1504829	ARTESUNATE	384.178	C[C@@H]1CC[C@H]2[C@@H](C)[C@H](OC(=O)CCC(O)=O)O[C@@H]3O[C@@]4(C)CC[C@@H]1[C@@]23OO4	FIHJKUPKCHIPAT-AHIGJZGOSA-N	6917864	BRD-K17944737-001-02-1
BRD-K54634444-001-04-2	artesunate	0	99.56	Selleck	S2265	Artesunate	384.178	C[C@@H]1CC[C@H]2[C@@H](C)[C@H](OC(=O)CCC(O)=O)O[C@@H]3O[C@@]4(C)CC[C@@H]1[C@@]23OO4	FIHJKUPKCHIPAT-AHIGJZGOSA-N	6917864	BRD-K65768634-001-01-1
BRD-A70514680-003-11-2	articaine	0	90.48	Selleck	S3150	Articaine HCl	284.119	CCCNC(C)C(=O)Nc1c(C)csc1C(=O)OC	QTGIAADRBBLJGA-UHFFFAOYSA-N	32170
BRD-K49223707-001-01-0	arundic-acid	0	17.19	Tocris	4530	(2R)-2-propyloctanoic acid	186.162	CCCCCC[C@@H](CCC)C(O)=O	YCYMCMYLORLIJX-SNVBAGLBSA-N	208925
BRD-A00047421-001-01-7	ARV-825	0	94.44	MedChemEx	HY-16954	ARV-825	922.288	Cc1sc-2c(c1C)C(=N[C@@H](CC(=O)Nc1ccc(OCCOCCOCCOCCNc3cccc4C(=O)N(C5CCC(=O)NC5=O)C(=O)c34)cc1)c1nnc(C)n-21)c1ccc(Cl)cc1	RWLOGRLTDKDANT-TYIYNAFKSA-N	92044400
BRD-K07656463-001-01-5	AS-1269574	0	97.58	Tocris	4177	AS 1269574	307.032	Cc1cc(NCCO)nc(n1)-c1ccc(Br)cc1	DUKPGOOUJNUIOI-UHFFFAOYSA-N	5332859
BRD-K27051047-001-01-0	AS-1892802	0	98.94	Tocris	4927	AS 1892802	333.148	OC[C@@H](NC(=O)Nc1ccc(cc1)-c1ccncc1)c1ccccc1	WDTFYYZHMRBVHK-LJQANCHMSA-N	46911016
BRD-K61936403-001-01-7	AS-1949490	0	98.99	Tocris	3718	AS 1949490	371.075	C[C@H](NC(=O)c1sccc1OCc1ccc(Cl)cc1)c1ccccc1	RFZPGNRLOKVZJY-AWEZNQCLSA-N	44473434
BRD-K61936403-001-02-5	AS-1949490	0	96.86	Tocris	3718	AS 1949490	371.075	C[C@H](NC(=O)c1sccc1OCc1ccc(Cl)cc1)c1ccccc1	RFZPGNRLOKVZJY-AWEZNQCLSA-N	44473434
BRD-K75254015-001-01-9	AS-2034178	0	94.69	Tocris	5035	AS 2034178	448.216	OC(=O)CCc1ccc(NCc2cccc3N(CCOc4ccccc4)CCCc23)cc1F	VENOXIKBBUVHRY-UHFFFAOYSA-N	24808572
BRD-K73565918-003-01-4	AS-2444697	0	92.16	Tocris	5430	AS 2444697	396.155	Cc1cc(ccn1)-c1nc(co1)C(=O)Nc1cn(nc1C(N)=O)C1CCOCC1	JANBIXNDYNRYQP-UHFFFAOYSA-N	52913874
BRD-K14988953-001-04-4	AS-252424	0	82.97	Selleck	S2671	AS-252424	305.016	Oc1cc(F)ccc1-c1ccc(\C=C2/SC(=O)NC2=O)o1	OYYVWNDMOQPMGE-SDQBBNPISA-N	11630874
BRD-K14988953-001-03-6	AS-252424	0	74.6	Selleck	S2671	AS-252424	305.016	Oc1cc(F)ccc1-c1ccc(\C=C2/SC(=O)NC2=O)o1	OYYVWNDMOQPMGE-SDQBBNPISA-N	11630874
BRD-K63915849-001-03-7	AS-604850	0	94.13	Selleck	S2681	AS-604850	284.991	FC1(F)Oc2ccc(cc2O1)\C=C1/SC(=O)NC1=O	SRLVNYDXMUGOFI-YWEYNIOJSA-N	5287855
BRD-K89014967-001-04-3	AS-703026	0	97.03	Selleck	S1475	Pimasertib (AS-703026)	431.014	OC[C@@H](O)CNC(=O)c1ccncc1Nc1ccc(I)cc1F	VIUAUNHCRHHYNE-JTQLQIEISA-N	44187362
BRD-K62427771-001-01-0	AS-77	0	99.13	MedChemEx	HY-10015	PAP-1	350.115	O=c1ccc2c(OCCCCOc3ccccc3)c3ccoc3cc2o1	KINMYBBFQRSVLL-UHFFFAOYSA-N	11302540
BRD-K27938825-001-02-4	ASA-404	0	95.25	Selleck	S1537	DMXAA (Vadimezan)	282.089	Cc1ccc2c(oc3c(CC(O)=O)cccc3c2=O)c1C	XGOYIMQSIKSOBS-UHFFFAOYSA-N	123964
BRD-K88219015-001-10-8	asaraldehyde	0	95.62	Selleck	S2531	Asaraldehyde	196.074	COc1cc(OC)c(C=O)cc1OC	IAJBQAYHSQIQRE-UHFFFAOYSA-N	20525
BRD-K30331124-001-01-7	ASC-J9	0	89.77	MedChemEx	HY-15194	ASC-J9	396.157	COc1ccc(cc1OC)\C=C\C(=O)CC(=O)\C=C\c1ccc(OC)c(OC)c1	HMJSBVCDPKODEX-NXZHAISVSA-N	9952605
BRD-K30331124-001-03-3	ASC-J9	0	91.45	MedChemEx	HY-15194	ASC-J9	396.157	COc1ccc(cc1OC)\C=C\C(=O)CC(=O)\C=C\c1ccc(OC)c(OC)c1	HMJSBVCDPKODEX-NXZHAISVSA-N	9952605
BRD-K30331124-001-02-5	ASC-J9	0	68.87	Adooq	A11300	(1E,4E,6E)-1,7-bis(3,4-dimethoxyphenyl)-5-hydroxy-1,4,6-heptatrien-3-one	396.157	COc1ccc(cc1OC)\C=C\C(=O)CC(=O)\C=C\c1ccc(OC)c(OC)c1	HMJSBVCDPKODEX-NXZHAISVSA-N	9952605
BRD-A72381333-001-01-0	ascomycin	0	82.5	Selleck	S7411	Ascomycin (FK520)	791.482	CCC1\C=C(C)\CC(C)CC(OC)C2OC(O)(C(C)CC2OC)C(=O)C(=O)N2CCCCC2C(=O)OC(C(C)C(O)CC1=O)C(\C)=C\C1CCC(O)C(C1)OC	ZDQSOHOQTUFQEM-AMASXYNMSA-N	6507974
BRD-A85242401-001-11-5	ascorbic-acid	0	33.8	MedChemEx	HY-B0166	L-Ascorbic acid	176.032	OC[C@H](O)[C@H]1OC(=O)C(=O)C1O	KRGQEOSDQHTZMX-IGCYCDGOSA-N	9888239
BRD-A85242401-001-10-7	ascorbic-acid	0	0	MedChemEx	HY-B0166	L-Ascorbic acid	176.032	OC[C@H](O)[C@H]1OC(=O)C(=O)C1O	KRGQEOSDQHTZMX-IGCYCDGOSA-N	9888239
BRD-A85242401-001-05-7	ascorbic-acid	0	0	Selleck	S3114	Vitamin C	176.032	OC[C@H](O)[C@H]1OC(=O)C(=O)C1O	KRGQEOSDQHTZMX-IGCYCDGOSA-N	9888239
BRD-A85242401-001-09-9	ascorbic-acid	0	0	Sigma	95209	(5R)-5-((S)-1,2-dihydroxyethyl)-4-hydroxydihydrofuran-2,3-dione	176.032	OC[C@H](O)[C@H]1OC(=O)C(=O)C1O	KRGQEOSDQHTZMX-IGCYCDGOSA-N	9888239
BRD-A85242401-001-07-3	ascorbic-acid	0	0	Selleck	S3114	Vitamin C (Ascorbic acid)	176.032	OC[C@H](O)[C@H]1OC(=O)C(=O)C1O	KRGQEOSDQHTZMX-IGCYCDGOSA-N	9888239
BRD-A85242401-001-12-3	ascorbic-acid	0	100	MicroSource	1502230	ASCORBIC ACID	176.032	OC[C@H](O)[C@H]1OC(=O)C(=O)C1O	KRGQEOSDQHTZMX-IGCYCDGOSA-N	9888239	BRD-A08112603-001-04-5
BRD-K95260951-050-03-1	asenapine	0	95.05	Tocris	3737	Asenapine maleate	285.092	CN1C[C@H]2[C@H](C1)c1cc(Cl)ccc1Oc1ccccc21	VSWBSWWIRNCQIJ-HUUCEWRRSA-N	163091	BRD-M82363962-001-01-0
BRD-M82363962-001-02-8	asenapine	0	94.75	Tocris	3737	Asenapine maleate	285.092	CN1C[C@H]2[C@H](C1)c1cc(Cl)ccc1Oc1ccccc21.CN1C[C@@H]2[C@@H](C1)c1cc(Cl)ccc1Oc1ccccc21	QGBIWSABMNWWNB-FGYPTBLJSA-N	73416848
BRD-K95260951-050-02-3	asenapine	0	91.53	Selleck	S1283	Asenapine	285.092	CN1C[C@H]2[C@H](C1)c1cc(Cl)ccc1Oc1ccccc21	VSWBSWWIRNCQIJ-HUUCEWRRSA-N	163091
BRD-K35079116-001-02-5	asiatic-acid	0	92.85	Selleck	S2266	Asiatic acid	488.35	C[C@@H]1CC[C@@]2(CC[C@]3(C)C(=CC[C@@H]4[C@@]5(C)C[C@@H](O)[C@H](O)[C@@](C)(CO)[C@@H]5CC[C@@]34C)[C@@H]2[C@H]1C)C(O)=O	JXSVIVRDWWRQRT-UYDOISQJSA-N	119034
BRD-K35079116-001-03-3	asiatic-acid	0	84.94	Selleck	S2266	Asiatic Acid	488.35	C[C@@H]1CC[C@@]2(CC[C@]3(C)C(=CC[C@@H]4[C@@]5(C)C[C@@H](O)[C@H](O)[C@@](C)(CO)[C@@H]5CC[C@@]34C)[C@@H]2[C@H]1C)C(O)=O	JXSVIVRDWWRQRT-UYDOISQJSA-N	119034	BRD-K88350560-001-01-9
BRD-K07150325-001-02-5	ASP-2535	0	93.17	Tocris	5308	ASP 2535	382.154	CC(C)c1nnc(-c2ccc(nc2)-c2ccccc2)n1-c1cccc2nonc12	FQGLDGKVKDPVLO-UHFFFAOYSA-N	9800113
BRD-K07150325-001-01-7	ASP-2535	0	98.79	Tocris	5308	4-(3-isopropyl-5-(6-phenylpyridin-3-yl)-4H-1,2,4-triazol-4-yl)benzo[c][1,2,5]oxadiazole	382.154	CC(C)c1nnc(-c2ccc(nc2)-c2ccccc2)n1-c1cccc2nonc12	FQGLDGKVKDPVLO-UHFFFAOYSA-N	9800113
BRD-K06542892-001-01-9	ASP3026	0	93.63	MedChemEx	HY-13326	ASP3026	580.294	COc1cc(ccc1Nc1ncnc(Nc2ccccc2S(=O)(=O)C(C)C)n1)N1CCC(CC1)N1CCN(C)CC1	MGGBYMDAPCCKCT-UHFFFAOYSA-N	25134326
BRD-K06542892-001-02-7	ASP3026	0	94.84	Tocris	5310	ASP 3026	580.294	COc1cc(ccc1Nc1ncnc(Nc2ccccc2S(=O)(=O)C(C)C)n1)N1CCC(CC1)N1CCN(C)CC1	MGGBYMDAPCCKCT-UHFFFAOYSA-N	25134326
BRD-K78841970-001-12-0	aspartame	0	17.78	MicroSource	1505306	ASPARTAME	294.122	COC(=O)[C@H](Cc1ccccc1)NC(=O)[C@@H](N)CC(O)=O	IAOZJIPTCAWIRG-QWRGUYRKSA-N	134601
BRD-K78841970-001-13-8	aspartame	0	83.92	Selleck	S2036	Aspartame	294.122	COC(=O)[C@H](Cc1ccccc1)NC(=O)[C@@H](N)CC(O)=O	IAOZJIPTCAWIRG-QWRGUYRKSA-N	134601
BRD-K78841970-001-14-6	aspartame	0	85.8	Sigma	A1320000	(3S)-3-amino-4-{[(1S)-1-benzyl-2-methoxy-2-oxoethyl]amino}-4-oxobutanoic acid	294.122	COC(=O)[C@H](Cc1ccccc1)NC(=O)[C@@H](N)CC(O)=O	IAOZJIPTCAWIRG-QWRGUYRKSA-N	134601
BRD-K78841970-001-11-2	aspartame	0	14.47	Selleck	S2036	Aspartame	294.122	COC(=O)[C@H](Cc1ccccc1)NC(=O)[C@@H](N)CC(O)=O	IAOZJIPTCAWIRG-QWRGUYRKSA-N	134601
BRD-K11433652-001-23-8	aspirin	0	0	Tocris	4092	Aspirin	180.042	CC(=O)Oc1ccccc1C(O)=O	BSYNRYMUTXBXSQ-UHFFFAOYSA-N	2244
BRD-K11433652-001-17-0	aspirin	0	99.34	MicroSource	1500130	ASPIRIN	180.042	CC(=O)Oc1ccccc1C(O)=O	BSYNRYMUTXBXSQ-UHFFFAOYSA-N	2244
BRD-K11433652-001-16-2	aspirin	0	0	Selleck	S3017	Aspirin	180.042	CC(=O)Oc1ccccc1C(O)=O	BSYNRYMUTXBXSQ-UHFFFAOYSA-N	2244
BRD-K11433652-001-18-8	aspirin	0	0	Selleck	S3017	Aspirin (Acetylsalicylic acid)	180.042	CC(=O)Oc1ccccc1C(O)=O	BSYNRYMUTXBXSQ-UHFFFAOYSA-N	2244
BRD-K26838195-075-04-9	AST-1306	0	97.14	Selleck	S2185	AST-1306	448.11	Fc1cccc(COc2ccc(Nc3ncnc4ccc(NC(=O)C=C)cc34)cc2Cl)c1	MVZGYPSXNDCANY-UHFFFAOYSA-N	24739943
BRD-K51832961-001-01-4	astaxanthin	0	26.68	Cayman	70685		596.387	CC(\C=C\C=C(C)\C=C\C1=C(C)C(=O)[C@@H](O)CC1(C)C)=C/C=C/C=C(C)/C=C/C=C(C)/C=C/C1=C(C)C(=O)[C@@H](O)CC1(C)C	MQZIGYBFDRPAKN-UWFIBFSHSA-N	5281224
BRD-K37249724-001-24-0	astemizole	0	97.19	Tocris	3489	Astemizole	458.248	COc1ccc(CCN2CCC(CC2)Nc2nc3ccccc3n2Cc2ccc(F)cc2)cc1	GXDALQBWZGODGZ-UHFFFAOYSA-N	2247
BRD-K37249724-001-25-7	astemizole	0	97.58	MicroSource	2300094	ASTEMIZOLE	458.248	COc1ccc(CCN2CCC(CC2)Nc2nc3ccccc3n2Cc2ccc(F)cc2)cc1	GXDALQBWZGODGZ-UHFFFAOYSA-N	2247
BRD-K37249724-001-28-1	astemizole	0	98.54	Tocris	3489	Astemizole	458.248	COc1ccc(CCN2CCC(CC2)Nc2nc3ccccc3n2Cc2ccc(F)cc2)cc1	GXDALQBWZGODGZ-UHFFFAOYSA-N	2247
BRD-K08188887-001-02-4	astragaloside-a	0	100	Selleck	S2415	Astragaloside A	784.461	CC(C)(O)[C@H]1CC[C@](C)(O1)[C@H]1[C@@H](O)C[C@@]2(C)[C@@H]3C[C@H](O[C@@H]4O[C@H](CO)[C@@H](O)[C@H](O)[C@H]4O)[C@@H]4[C@]5(C[C@@]35CC[C@]12C)CC[C@H](O[C@@H]1OC[C@@H](O)[C@H](O)[C@H]1O)C4(C)C	QMNWISYXSJWHRY-AUJDEUPOSA-N	13943299	BRD-K56653660-001-01-3
BRD-K87028197-001-01-3	asunaprevir	0	97.98	MedChemEx	HY-14434	Asunaprevir	747.27	COc1cnc(O[C@@H]2C[C@H](N(C2)C(=O)[C@@H](NC(=O)OC(C)(C)C)C(C)(C)C)C(=O)N[C@@]2(C[C@H]2C=C)C(=O)NS(=O)(=O)C2CC2)c2cc(Cl)ccc12	XRWSZZJLZRKHHD-WVWIJVSJSA-N	16076883
BRD-K36269323-300-02-6	asymmetrical-dimethylarginine	0	100	EMDBio	311203-25MG	NG,NG-Dimethyl-L-arginine, Dihydrochloride	202.143	CN(C)C(=N)NCCC[C@H](N)C(O)=O	YDGMGEXADBMOMJ-LURJTMIESA-N	123831
BRD-K06496777-003-01-4	AT-1015	0	77.53	Tocris	4468	AT 1015	455.257	O=CN1CCC(CC1)C(=O)NCCN1CCC(CC1)=C1c2ccccc2C=Cc2ccccc12	BSPMYKLEFGUTSI-UHFFFAOYSA-N	9805664
BRD-K13390322-001-06-3	AT-7519	0	92.34	Selleck	S1524	AT7519	381.076	Clc1cccc(Cl)c1C(=O)Nc1c[nH]nc1C(=O)NC1CCNCC1	OVPNQJVDAFNBDN-UHFFFAOYSA-N	11338033
BRD-K24576554-001-04-8	AT-9283	0	90.54	Selleck	S1134	AT9283	381.191	O=C(NC1CC1)Nc1c[nH]nc1-c1nc2cc(CN3CCOCC3)ccc2[nH]1	LOLPPWBBNUVNQZ-UHFFFAOYSA-N
BRD-K32127727-001-01-8	AT13148	0	74.21	MedChemEx	HY-16071	AT13148	313.098	NC[C@@](O)(c1ccc(Cl)cc1)c1ccc(cc1)-c1cn[nH]c1	IIRWNGPLJQXWFJ-KRWDZBQOSA-N	24905401
BRD-K32127727-001-02-6	AT13148	0	76.52	MedChemEx	HY-16071	(S)-1-(4-(1H-pyrazol-4-yl)phenyl)-2-amino-1-(4-chlorophenyl)ethan-1-ol	313.098	NC[C@@](O)(c1ccc(Cl)cc1)c1ccc(cc1)-c1cn[nH]c1	IIRWNGPLJQXWFJ-KRWDZBQOSA-N	24905401
BRD-K32127727-001-03-4	AT13148	0	91.13	MedChemEx	HY-16071	AT13148	313.098	NC[C@@](O)(c1ccc(Cl)cc1)c1ccc(cc1)-c1cn[nH]c1	IIRWNGPLJQXWFJ-KRWDZBQOSA-N	24905401
BRD-K32127727-001-04-2	AT13148	0	90.23	Selleck	S7563	AT13148	313.098	NC[C@@](O)(c1ccc(Cl)cc1)c1ccc(cc1)-c1cn[nH]c1	IIRWNGPLJQXWFJ-KRWDZBQOSA-N	24905401	BRD-A77091532-001-01-9
BRD-K58435339-001-06-3	AT13387	0	81.89	Selleck	S1163	Onalespib (AT13387)	409.237	CC(C)c1cc(C(=O)N2Cc3ccc(CN4CCN(C)CC4)cc3C2)c(O)cc1O	IFRGXKKQHBVPCQ-UHFFFAOYSA-N	11955716
BRD-K58435339-001-03-0	AT13387	0	88.58	Selleck	S1163	AT13387	409.237	CC(C)c1cc(C(=O)N2Cc3ccc(CN4CCN(C)CC4)cc3C2)c(O)cc1O	IFRGXKKQHBVPCQ-UHFFFAOYSA-N	11955716
BRD-K12040459-001-07-8	AT7867	0	92.8	Selleck	S1558	AT7867	337.135	Clc1ccc(cc1)C1(CCNCC1)c1ccc(cc1)-c1cn[nH]c1	LZMOSYUFVYJEPY-UHFFFAOYSA-N	11175137
BRD-K12040459-001-06-0	AT7867	0	88.68	Selleck	S1558	AT7867	337.135	Clc1ccc(cc1)C1(CCNCC1)c1ccc(cc1)-c1cn[nH]c1	LZMOSYUFVYJEPY-UHFFFAOYSA-N	11175137
BRD-K94830329-001-03-0	ataluren	0	97.28	Selleck	S6003	Ataluren (PTC124)	284.06	OC(=O)c1cccc(c1)-c1noc(n1)-c1ccccc1F	OOUGLTULBSNHNF-UHFFFAOYSA-N	11219835
BRD-K09757388-065-04-0	atazanavir	0	97.57	Selleck	S1457	Atazanavir Sulfate	704.39	COC(=O)N[C@H](C(=O)N[C@@H](Cc1ccccc1)[C@@H](O)CN(Cc1ccc(cc1)-c1ccccn1)NC(=O)[C@@H](NC(=O)OC)C(C)(C)C)C(C)(C)C	AXRYRYVKAWYZBR-GASGPIRDSA-N	148192
BRD-A52551912-001-02-9	ATB-346	0	94.79	MedChemEx	HY-15028	ATB-346	365.109	COc1ccc2cc(ccc2c1)C(C)C(=O)Oc1ccc(cc1)C(N)=S	YCNMAPLPQYQJFC-UHFFFAOYSA-N	25065981
BRD-A52551912-001-01-1	ATB-346	0	57.44	MedChemEx	HY-15028	ATB-346	365.109	COc1ccc2cc(ccc2c1)C(C)C(=O)Oc1ccc(cc1)C(N)=S	YCNMAPLPQYQJFC-UHFFFAOYSA-N	25065981
BRD-K44993696-001-13-1	atenolol-(-)	0	92.98	Sigma	MFCD00074918	2-(4-{[(2S)-2-hydroxy-3-(isopropylamino)propyl]oxy}phenyl)acetamide	266.163	CC(C)NC[C@H](O)COc1ccc(CC(N)=O)cc1	METKIMKYRPQLGS-LBPRGKRZSA-N	175540
BRD-K44993696-001-12-3	atenolol-(-)	0	80.37	Tocris	393	(S)-(-)-Atenolol	266.163	CC(C)NC[C@H](O)COc1ccc(CC(N)=O)cc1	METKIMKYRPQLGS-LBPRGKRZSA-N	175540
BRD-K68075732-001-11-8	atenolol-(+)	0	81.19	Selleck	S4301	(R)-(+)-Atenolol	266.163	CC(C)NC[C@@H](O)COc1ccc(CC(N)=O)cc1	METKIMKYRPQLGS-GFCCVEGCSA-N	180559
BRD-A20239487-001-24-9	atenolol-(+/-)	0	85.31	Tocris	387	(RS)-Atenolol	266.163	CC(C)NCC(O)COc1ccc(CC(N)=O)cc1	METKIMKYRPQLGS-UHFFFAOYSA-N	2249
BRD-A20239487-001-25-6	atenolol-(+/-)	0	78	MicroSource	1501127	ATENOLOL	266.163	CC(C)NCC(O)COc1ccc(CC(N)=O)cc1	METKIMKYRPQLGS-UHFFFAOYSA-N	2249
BRD-K43363084-001-01-3	atglistatin	0	83.07	Selleck	S7364	Atglistatin	283.168	CN(C)C(=O)Nc1cccc(c1)-c1ccc(cc1)N(C)C	AWOPBSAJHCUSAS-UHFFFAOYSA-N	71699712
BRD-K43363084-001-02-1	atglistatin	0	89.13	Selleck	S7364	Atglistatin	283.168	CN(C)C(=O)Nc1cccc(c1)-c1ccc(cc1)N(C)C	AWOPBSAJHCUSAS-UHFFFAOYSA-N	71699712
BRD-K39252998-003-02-3	atipamezole	0	89.75	Tocris	2937	Atipamezole hydrochloride	212.131	CCC1(Cc2ccccc2C1)c1cnc[nH]1	HSWPZIDYAHLZDD-UHFFFAOYSA-N	71310
BRD-K39252998-003-01-5	atipamezole	0	99.36	MedChemEx	HY-12380	Atipamezole (hydrochloride)	212.131	CCC1(Cc2ccccc2C1)c1cnc[nH]1	HSWPZIDYAHLZDD-UHFFFAOYSA-N	71310
BRD-K38527262-300-01-0	atiprimod	0	98.03	Tocris	4580	3-(8,8-dipropyl-2-azaspiro[4.5]decan-2-yl)-N,N-diethylpropan-1-amine dihydrochloride	336.35	CCCC1(CCC)CCC2(CCN(CCCN(CC)CC)C2)CC1	SERHTTSLBVGRBY-UHFFFAOYSA-N	129869
BRD-K76614248-001-01-2	atizoram	0	97.53	Cayman	13183	5-{3-[(1S,2S,4R)-bicyclo[2.2.1]hept-2-yloxy]-4-methoxyphenyl}tetrahydro-2(1H)-pyrimidinone	316.179	COc1ccc(cc1O[C@H]1C[C@@H]2CC[C@H]1C2)C1CNC(=O)NC1	LITNEAPWQHVPOK-FFSVYQOJSA-N	9861730
BRD-K00521308-019-03-5	ATN-161	0	87.94	MedChemEx	HY-13535A	ATN-161 (trifluoroacetate salt)	597.233	CC(=O)N1CCC[C@H]1C(=O)N[C@@H](Cc1c[nH]cn1)C(=O)N[C@@H](CO)C(=O)N[C@@H](CS)C(=O)N[C@@H](CC(N)=O)C(N)=O	MMHDBUJXLOFTLC-WOYTXXSLSA-N	9960285
BRD-K00521308-019-01-9	ATN-161	0	93.15	MedChemEx	HY-13535A	ATN-161 (trifluoroacetate salt)	597.233	CC(=O)N1CCC[C@H]1C(=O)N[C@@H](Cc1c[nH]cn1)C(=O)N[C@@H](CO)C(=O)N[C@@H](CS)C(=O)N[C@@H](CC(N)=O)C(N)=O	MMHDBUJXLOFTLC-WOYTXXSLSA-N	9960285
BRD-K20141153-003-12-9	atomoxetine	0	96.75	Selleck	S3175	Atomoxetine HCl	255.162	CNCC[C@@H](Oc1ccccc1C)c1ccccc1	VHGCDTVCOLNTBX-QGZVFWFLSA-N	54841
BRD-K20141153-003-13-7	atomoxetine	0	97.04	Tocris	2011	Tomoxetine hydrochloride	255.162	CNCC[C@@H](Oc1ccccc1C)c1ccccc1	VHGCDTVCOLNTBX-QGZVFWFLSA-N	54841
BRD-K20141153-001-01-6	atomoxetine	0	0	MicroSource	1505385	ATOMOXETINE HYDROCHLORIDE	255.162	CNCC[C@@H](Oc1ccccc1C)c1ccccc1	VHGCDTVCOLNTBX-QGZVFWFLSA-N	54841
BRD-K69726342-238-03-2	atorvastatin	0	92.93	Tocris	3776	Atorvastatin hemicalcium salt	558.253	CC(C)c1c(C(=O)Nc2ccccc2)c(c(-c2ccc(F)cc2)n1CC[C@@H](O)C[C@@H](O)CC(O)=O)-c1ccccc1	XUKUURHRXDUEBC-KAYWLYCHSA-N	60823	BRD-M94983326-238-03-6
BRD-K69726342-001-03-4	atorvastatin	0	95.77	MicroSource	1503722	ATORVASTATIN CALCIUM	558.253	CC(C)c1c(C(=O)Nc2ccccc2)c(c(-c2ccc(F)cc2)n1CC[C@@H](O)C[C@@H](O)CC(O)=O)-c1ccccc1	XUKUURHRXDUEBC-KAYWLYCHSA-N	60823
BRD-K69726342-238-02-4	atorvastatin	0	97.04	Selleck	S2077	Atorvastatin Calcium	558.253	CC(C)c1c(C(=O)Nc2ccccc2)c(c(-c2ccc(F)cc2)n1CC[C@@H](O)C[C@@H](O)CC(O)=O)-c1ccccc1	XUKUURHRXDUEBC-KAYWLYCHSA-N	60823	BRD-M94983326-238-02-8
BRD-A85261566-001-02-5	atosiban	0	56.62	MedChemEx	HY-17572	Atosiban	993.441	CCOc1ccc(C[C@H]2NC(=O)CCSSC[C@H](NC(=O)[C@H](CC(N)=O)NC(=O)C(NC(=O)[C@@H](NC2=O)[C@@H](C)CC)[C@@H](C)O)C(=O)N2CCC[C@H]2C(=O)N[C@@H](CCCN)C(=O)NCC(N)=O)cc1	VWXRQYYUEIYXCZ-AVTFEHRISA-N	68613
BRD-A85261566-001-03-3	atosiban	0	75.28	MedChemEx	HY-17572	Atosiban	993.441	CCOc1ccc(C[C@H]2NC(=O)CCSSC[C@H](NC(=O)[C@H](CC(N)=O)NC(=O)C(NC(=O)[C@@H](NC2=O)[C@@H](C)CC)[C@@H](C)O)C(=O)N2CCC[C@H]2C(=O)N[C@@H](CCCN)C(=O)NCC(N)=O)cc1	VWXRQYYUEIYXCZ-AVTFEHRISA-N	68613
BRD-A85261566-001-01-7	atosiban	0	41.11	MedChemEx	HY-17572	Atosiban	993.441	CCOc1ccc(C[C@H]2NC(=O)CCSSC[C@H](NC(=O)[C@H](CC(N)=O)NC(=O)C(NC(=O)[C@@H](NC2=O)[C@@H](C)CC)[C@@H](C)O)C(=O)N2CCC[C@H]2C(=O)N[C@@H](CCCN)C(=O)NCC(N)=O)cc1	VWXRQYYUEIYXCZ-AVTFEHRISA-N	68613
BRD-A19795905-001-08-0	atovaquone	0	97.44	MicroSource	1504210	ATOVAQUONE	366.102	Clc1ccc(cc1)[C@H]1CC[C@@H](CC1)C1C(=O)C(=O)c2ccccc2C1=O	UYFLKEIEOREOFC-KWRXGGKWSA-N
BRD-A19795905-001-07-2	atovaquone	0	94.46	Selleck	S3079	Atovaquone	366.102	Clc1ccc(cc1)[C@H]1CC[C@@H](CC1)C1C(=O)C(=O)c2ccccc2C1=O	UYFLKEIEOREOFC-KWRXGGKWSA-N
BRD-A65145453-001-07-9	ATPA	0	95.4	Tocris	1107	3-(5-tert-butyl-3-hydroxy-4-isoxazolyl)alanine	228.111	CC(C)(C)c1onc(O)c1CC(N)C(O)=O	PIXJURSCCVBKRF-UHFFFAOYSA-N	2252
BRD-A65145453-001-06-1	ATPA	0	75.25	Tocris	1107	ATPA	228.111	CC(C)(C)c1onc(O)c1CC(N)C(O)=O	PIXJURSCCVBKRF-UHFFFAOYSA-N	2252
BRD-A75935363-344-06-6	atracurium	0	0	MicroSource	1505872	ATRACURIUM BESYLATE	928.509	COc1ccc(CC2c3cc(OC)c(OC)cc3CC[N+]2(C)CCC(=O)OCCCCCOC(=O)CC[N+]2(C)CCc3cc(OC)c(OC)cc3C2Cc2ccc(OC)c(OC)c2)cc1OC	YXSLJKQTIDHPOT-UHFFFAOYSA-N	47319
BRD-A75935363-344-07-4	atracurium	0	63.79	Selleck	S1832	Atracurium besylate	928.509	COc1ccc(CC2c3cc(OC)c(OC)cc3CC[N+]2(C)CCC(=O)OCCCCCOC(=O)CC[N+]2(C)CCc3cc(OC)c(OC)cc3C2Cc2ccc(OC)c(OC)c2)cc1OC	YXSLJKQTIDHPOT-UHFFFAOYSA-N	47319
BRD-A75935363-344-05-8	atracurium	0	87.09	Selleck	S1832	Atracurium Besylate	928.509	COc1ccc(CC2c3cc(OC)c(OC)cc3CC[N+]2(C)CCC(=O)OCCCCCOC(=O)CC[N+]2(C)CCc3cc(OC)c(OC)cc3C2Cc2ccc(OC)c(OC)c2)cc1OC	YXSLJKQTIDHPOT-UHFFFAOYSA-N	47319
BRD-K16295392-003-01-3	atrasentan	0	97.8	MedChemEx	HY-15403A	Atrasentan (hydrochloride)	510.273	CCCCN(CCCC)C(=O)CN1C[C@@H]([C@H]([C@@H]1c1ccc(OC)cc1)C(O)=O)c1ccc2OCOc2c1	MOTJMGVDPWRKOC-QPVYNBJUSA-N	159594
BRD-A27290375-330-01-1	atropine	0	97.48	MicroSource	1500131	ATROPINE SULFATE	289.168	CN1[C@H]2CC[C@@H]1C[C@@H](C2)OC(=O)C(CO)c1ccccc1	RKUNBYITZUJHSG-SPUOUPEWSA-N		BRD-A93739713-065-04-3
BRD-A27290375-330-02-9	atropine	0	93.85	Selleck	S2130	Atropine	289.168	CN1[C@H]2CC[C@@H]1C[C@@H](C2)OC(=O)C(CO)c1ccccc1	RKUNBYITZUJHSG-SPUOUPEWSA-N		BRD-A27290375-065-01-3|BRD-M93222215-330-02-1
BRD-A70067498-001-01-8	atropine-oxide	0	0	MicroSource	1505407	ATROPINE OXIDE	305.163	C[N+]1([O-])C2CCC1CC(C2)OC(=O)C(CO)c1ccccc1	HGWPFSBHDACWNL-UHFFFAOYSA-N	20710	BRD-U06139252-000-01-8
BRD-K73841932-001-01-5	auranofin	0	0	MedChemEx	HY-B1123	Auranofin	679.14	CCP(CC)(CC)[Au]S[C@@H]1O[C@H](COC(C)=O)[C@@H](OC(C)=O)[C@H](OC(C)=O)[C@H]1OC(C)=O	IRPYFWIZKIOHQN-XTZHGVARSA-N	70788951	BRD-U68276368-000-01-4
BRD-K45995181-001-04-6	auranofin	0	73.57	Selleck	S4307	Auranofin	678.133	CCP(CC)(CC)=[Au]S[C@@H]1O[C@H](COC(C)=O)[C@@H](OC(C)=O)[C@H](OC(C)=O)[C@H]1OC(C)=O	AUJRCFUBUPVWSZ-XTZHGVARSA-M	16667669	BRD-A28431708-001-01-5
BRD-K45995181-001-05-3	auranofin	1	0	MedChemEx	HY-B1123	Auranofin	678.133	CCP(CC)(CC)=[Au]S[C@@H]1O[C@H](COC(C)=O)[C@@H](OC(C)=O)[C@H](OC(C)=O)[C@H]1OC(C)=O	AUJRCFUBUPVWSZ-XTZHGVARSA-M	16667669	BRD-K63171558-001-01-2
BRD-K53561341-001-07-5	aurora-a-inhibitor-i	0	97.07	Selleck	S1451	Aurora A Inhibitor I	587.221	CCN1CCN(CC1)C(=O)Cc1ccc(Nc2ncc(F)c(Nc3ccc(cc3)C(=O)Nc3ccccc3Cl)n2)cc1	AKSIZPIFQAYJGF-UHFFFAOYSA-N	44139710
BRD-K53561341-001-09-1	aurora-a-inhibitor-i	0	99.42	Tocris	5286	TC-S 7010	587.221	CCN1CCN(CC1)C(=O)Cc1ccc(Nc2ncc(F)c(Nc3ccc(cc3)C(=O)Nc3ccccc3Cl)n2)cc1	AKSIZPIFQAYJGF-UHFFFAOYSA-N	44139710
BRD-A89825407-001-01-8	aurothioglucose	1	0	MicroSource	1500132	AUROTHIOGLUCOSE	391.999	OC[C@H]1OC(S[Au])[C@H](O)[C@@H](O)[C@@H]1O	XHVAWZZCDCWGBK-BMZZJELJSA-M	454937
BRD-A94640958-001-01-7	autotaxin-modulator-1	0	97.37	MedChemEx	HY-12812	Autotaxin modulator 1	543.221	C[C@@H](N1C2CCC1CC(C2)C(O)=O)c1ccc2ccc(O[C@H]3CC[C@H](CC3)C(F)(F)F)c(c2c1)C(F)(F)F	PZASAAIJIFDWSB-RQDPYJAVSA-N
BRD-K23190681-001-01-1	AV-412	0	94.87	MedChemEx	HY-10346A	AV-412 (free base)	506.2	CN1CCN(CC1)C(C)(C)C#Cc1cc2ncnc(Nc3ccc(F)c(Cl)c3)c2cc1NC(=O)C=C	ZAJXXUDARPGGOC-UHFFFAOYSA-N	9806229
BRD-K96615647-001-01-2	AV-608	0	99.39	MedChemEx	HY-18006	NKP608	619.146	FC(F)(F)c1cc(cc(c1)C(F)(F)F)C(=O)N1CC[C@@H](C[C@H]1Cc1ccc(Cl)cc1)NC(=O)c1ccnc2ccccc12	NXLUTEDAEFXMQR-BJKOFHAPSA-N	9917079
BRD-K83720053-001-03-8	avagacestat	0	96.39	Selleck	S1262	Avagacestat (BMS-708163)	520.06	NC(=O)[C@@H](CCC(F)(F)F)N(Cc1ccc(cc1F)-c1ncon1)S(=O)(=O)c1ccc(Cl)cc1	XEAOPVUAMONVLA-QGZVFWFLSA-N	46883536
BRD-K65781196-001-03-0	avanafil	0	92.35	Selleck	S4019	Avanafil	483.179	COc1ccc(CNc2nc(ncc2C(=O)NCc2ncccn2)N2CCC[C@H]2CO)cc1Cl	WEAJZXNPAWBCOA-INIZCTEOSA-N	9869929
BRD-K65781196-001-04-8	avanafil	0	53.08	MicroSource	1506321	AVANAFIL	483.179	COc1ccc(CNc2nc(ncc2C(=O)NCc2ncccn2)N2CCC[C@H]2CO)cc1Cl	WEAJZXNPAWBCOA-INIZCTEOSA-N	9869929
BRD-K67901620-001-03-8	avasimibe	0	96.76	Selleck	S2187	Avasimibe (CI-1011)	501.291	CC(C)c1cc(C(C)C)c(CC(=O)NS(=O)(=O)Oc2c(cccc2C(C)C)C(C)C)c(c1)C(C)C	PTQXTEKSNBVPQJ-UHFFFAOYSA-N	166558
BRD-K67901620-001-02-0	avasimibe	0	86.86	Selleck	S2187	Avasimibe	501.291	CC(C)c1cc(C(C)C)c(CC(=O)NS(=O)(=O)Oc2c(cccc2C(C)C)C(C)C)c(c1)C(C)C	PTQXTEKSNBVPQJ-UHFFFAOYSA-N	166558
BRD-K68544925-001-01-1	avatrombopag	0	95.01	MedChemEx	HY-13463	Avatrombopag	648.151	OC(=O)C1CCN(CC1)c1ncc(cc1Cl)C(=O)Nc1nc(-c2cc(Cl)cs2)c(s1)N1CCN(CC1)C1CCCCC1	OFZJKCQENFPZBH-UHFFFAOYSA-N	9852519
BRD-K36154108-001-01-7	AVE-0991	0	93.56	MedChemEx	HY-15778	AVE 0991	580.181	CCNC(=O)NS(=O)(=O)c1sc(CC(C)C)cc1-c1ccc(Cn2c(C=O)c(OC)nc2-c2ccccc2)cc1	QTOZBSNPDCWHPV-UHFFFAOYSA-N	9851724
BRD-K85882401-323-01-5	avibactam	0	100	MedChemEx	HY-14879B	Avibactam (sodium hydrate)	265.037	NC(=O)[C@@H]1CC[C@@H]2CN1C(=O)N2OS(O)(=O)=O	NDCUAPJVLWFHHB-UHNVWZDZSA-N	90333665
BRD-K85882401-236-01-9	avibactam	0	98.4	MedChemEx	HY-14879A	Avibactam (sodium)	265.037	NC(=O)[C@@H]1CC[C@@H]2CN1C(=O)N2OS(O)(=O)=O	NDCUAPJVLWFHHB-UHNVWZDZSA-N	90333665
BRD-K85882401-236-02-7	avibactam	0	96.4	MedChemEx	HY-14879A	Avibactam (sodium)	265.037	NC(=O)[C@@H]1CC[C@@H]2CN1C(=O)N2OS(O)(=O)=O	NDCUAPJVLWFHHB-UHNVWZDZSA-N	90333665
BRD-K87782578-001-01-4	AVL-292	0	95.48	Selleck	S7173	AVL-292	423.171	COCCOc1ccc(Nc2ncc(F)c(Nc3cccc(NC(=O)C=C)c3)n2)cc1	KXBDTLQSDKGAEB-UHFFFAOYSA-N	59174488
BRD-K62196610-001-01-6	AVN-944	0	99.41	MedChemEx	HY-13560	AVN-944	477.201	CC[C@H](CC#N)OC(=O)N[C@@H](C)c1cccc(NC(=O)Nc2ccc(-c3cnco3)c(OC)c2)c1	GYCPCOJTCINIFZ-OXJNMPFZSA-N	9918559
BRD-K14401183-001-11-5	avobenzone	0	0	MicroSource	1504190	AVOBENZONE	310.157	COc1ccc(cc1)C(=O)CC(=O)c1ccc(cc1)C(C)(C)C	XNEFYCZVKIDDMS-UHFFFAOYSA-N	51040
BRD-K14401183-001-10-7	avobenzone	0	90.89	Selleck	S1904	Avobenzone	310.157	COc1ccc(cc1)C(=O)CC(=O)c1ccc(cc1)C(C)(C)C	XNEFYCZVKIDDMS-UHFFFAOYSA-N	51040
BRD-K26665484-001-01-8	avridine	0	0	Sigma	PZ0123	2,2'-((3-(dioctadecylamino)propyl)azanediyl)bis(ethan-1-ol)	666.7	CCCCCCCCCCCCCCCCCCN(CCCCCCCCCCCCCCCCCC)CCCN(CCO)CCO	WXNRAKRZUCLRBP-UHFFFAOYSA-N	37186
BRD-K29905972-001-10-5	axitinib	0	96.08	Selleck	S1005	axitinib	386.12	CNC(=O)c1ccccc1Sc1ccc2c(\C=C\c3ccccn3)n[nH]c2c1	RITAVMQDGBJQJZ-FMIVXFBMSA-N	6450551
BRD-K29905972-001-08-9	axitinib	0	89.66	Selleck	S1005	Axitinib	386.12	CNC(=O)c1ccccc1Sc1ccc2c(\C=C\c3ccccn3)n[nH]c2c1	RITAVMQDGBJQJZ-FMIVXFBMSA-N	6450551
BRD-K29905972-001-06-3	axitinib	0	83.65	Selleck	S1005	Axitinib	386.12	CNC(=O)c1ccccc1Sc1ccc2c(\C=C\c3ccccn3)n[nH]c2c1	RITAVMQDGBJQJZ-FMIVXFBMSA-N	6450551
BRD-K29905972-001-11-3	axitinib	0	92.1	Adooq	A10103	N-methyl-2-({3-[(E)-2-(2-pyridinyl)ethenyl]-1H-indazol-6-yl}sulfanyl)benzamide	386.12	CNC(=O)c1ccccc1Sc1ccc2c(\C=C\c3ccccn3)n[nH]c2c1	RITAVMQDGBJQJZ-FMIVXFBMSA-N	6450551
BRD-K29905972-001-12-1	axitinib	0	95.86	Tocris	4350	Axitinib	386.12	CNC(=O)c1ccccc1Sc1ccc2c(\C=C\c3ccccn3)n[nH]c2c1	RITAVMQDGBJQJZ-FMIVXFBMSA-N	6450551
BRD-K77012840-300-01-6	AY-9944	0	88.67	Tocris	1639	AY 9944 dihydrochloride	390.163	Clc1ccccc1CNC[C@H]1CC[C@H](CNCc2ccccc2Cl)CC1	RZRPZWGIOOZIBE-IYARVYRRSA-N
BRD-K36258877-001-03-1	AZ-10417808	0	96.01	Tocris	2172	AZ 10417808	433.034	[O-][N+](=O)c1cc(C(=O)NCC=C)c2nc(Nc3ccc(Cl)c(Cl)c3)[nH]c(=O)c2c1	VUBILPOZTRGZJK-UHFFFAOYSA-N	16759160
BRD-K36258877-001-04-9	AZ-10417808	0	97.36	Tocris	2172	AZ 10417808	433.034	[O-][N+](=O)c1cc(C(=O)NCC=C)c2nc(Nc3ccc(Cl)c(Cl)c3)[nH]c(=O)c2c1	VUBILPOZTRGZJK-UHFFFAOYSA-N	16759160
BRD-K09907507-300-01-4	AZ-10606120	0	94.2	Tocris	3323	AZ 10606120 dihydrochloride	422.268	OCCNCCNc1ccc2c(NC(=O)CC34CC5CC(CC(C5)C3)C4)cccc2n1	FQMZXMVHHKXGTM-UHFFFAOYSA-N	10310632
BRD-K05973499-300-01-0	AZ-12080282	0	97.72	Tocris	4838	AZ 12080282 dihydrochloride	384.159	Cc1ccc(cc1NC(=O)c1ccc(OCc2ccccn2)cc1)-c1ncc[nH]1	KMSKKYBHDQYHMC-UHFFFAOYSA-N	25253556
BRD-K05804044-001-12-8	AZ-628	0	93.4	Selleck	S2746	AZ-628	451.201	Cc1ccc(NC(=O)c2cccc(c2)C(C)(C)C#N)cc1Nc1ccc2ncn(C)c(=O)c2c1	ZGBGPEDJXCYQPH-UHFFFAOYSA-N	11676786
BRD-K05804044-001-06-0	AZ-628	0	86.4	Selleck	S2746	AZ 628	451.201	Cc1ccc(NC(=O)c2cccc(c2)C(C)(C)C#N)cc1Nc1ccc2ncn(C)c(=O)c2c1	ZGBGPEDJXCYQPH-UHFFFAOYSA-N	11676786
BRD-K05804044-001-09-4	AZ-628	0	92.9	Selleck	S2746	AZ628	451.201	Cc1ccc(NC(=O)c2cccc(c2)C(C)(C)C#N)cc1Nc1ccc2ncn(C)c(=O)c2c1	ZGBGPEDJXCYQPH-UHFFFAOYSA-N	11676786
BRD-K05804044-001-14-4	AZ-628	0	98.18	Tocris	4836	AZ 628	451.201	Cc1ccc(NC(=O)c2cccc(c2)C(C)(C)C#N)cc1Nc1ccc2ncn(C)c(=O)c2c1	ZGBGPEDJXCYQPH-UHFFFAOYSA-N	11676786
BRD-K80935598-001-01-1	AZ191	0	92.78	Selleck	S7338	AZ191	429.228	COc1cc(ccc1Nc1nccc(n1)-c1cn(C)c2cnccc12)N1CCN(C)CC1	ZYVXTMKTGDARKR-UHFFFAOYSA-N	72716071
BRD-K80935598-001-02-9	AZ191	0	90.61	Tocris	5232	AZ 191	429.228	COc1cc(ccc1Nc1nccc(n1)-c1cn(C)c2cnccc12)N1CCN(C)CC1	ZYVXTMKTGDARKR-UHFFFAOYSA-N	72716071
BRD-K42436189-001-03-8	AZ20	0	98.44	Tocris	5198	AZ 20	412.157	C[C@@H]1COCCN1c1cc(nc(n1)-c1cccc2[nH]ccc12)C1(CC1)S(C)(=O)=O	SCGCBAAYLFTIJU-CQSZACIVSA-N	46244454
BRD-K42436189-001-01-2	AZ20	0	97.81	Selleck	S7050	AZ20	412.157	C[C@@H]1COCCN1c1cc(nc(n1)-c1cccc2[nH]ccc12)C1(CC1)S(C)(=O)=O	SCGCBAAYLFTIJU-CQSZACIVSA-N	46244454
BRD-K59146805-001-04-5	AZ3146	0	93.84	Selleck	S2731	AZ 3146	452.254	COc1cc(OC2CCN(C)CC2)ccc1Nc1ncc2n(C)c(=O)n(C3CCCC3)c2n1	YUKWVHPTFRQHMF-UHFFFAOYSA-N	56973724
BRD-K59146805-001-03-7	AZ3146	0	75.56	Selleck	S2731	AZ 3146	452.254	COc1cc(OC2CCN(C)CC2)ccc1Nc1ncc2n(C)c(=O)n(C3CCCC3)c2n1	YUKWVHPTFRQHMF-UHFFFAOYSA-N	56973724
BRD-K59146805-001-05-2	AZ3146	0	89.23	Tocris	3994	AZ 3146	452.254	COc1cc(OC2CCN(C)CC2)ccc1Nc1ncc2n(C)c(=O)n(C3CCCC3)c2n1	YUKWVHPTFRQHMF-UHFFFAOYSA-N	56973724
BRD-K76244476-362-02-5	AZ505	0	97.71	MedChemEx	HY-15226A	AZ505 (ditrifluoroacetate)	576.227	Oc1ccc(CCNCCN(C2CCCCC2)C(=O)CCNCCc2ccc(Cl)c(Cl)c2)c2OCC(=O)Nc12	LIBVHXXKHSODII-UHFFFAOYSA-N	24961094
BRD-K76244476-362-01-7	AZ505	0	87.42	MedChemEx	HY-15226A	AZ505 (ditrifluoroacetate)	576.227	Oc1ccc(CCNCCN(C2CCCCC2)C(=O)CCNCCc2ccc(Cl)c(Cl)c2)c2OCC(=O)Nc12	LIBVHXXKHSODII-UHFFFAOYSA-N	24961094
BRD-K81958169-001-01-1	AZ5104	0	79.95	Selleck	S7298	AZ5104	485.254	COc1cc(N(C)CCN(C)C)c(NC(=O)C=C)cc1Nc1nccc(n1)-c1c[nH]c2ccccc12	IQNVEOMHJHBNHC-UHFFFAOYSA-N	71496460
BRD-K64888243-001-04-5	AZ960	0	94.66	Selleck	S2214	AZ 960	354.14	C[C@H](Nc1nc(Nc2cc(C)[nH]n2)c(F)cc1C#N)c1ccc(F)cc1	SUNXHXDJOIXABJ-NSHDSACASA-N	25099184
BRD-K64888243-001-03-7	AZ960	0	84.39	Selleck	S2214	AZ 960	354.14	C[C@H](Nc1nc(Nc2cc(C)[nH]n2)c(F)cc1C#N)c1ccc(F)cc1	SUNXHXDJOIXABJ-NSHDSACASA-N	25099184
BRD-K03406345-001-21-1	azacitidine	0	100	MicroSource	1502111	AZACITIDINE	244.081	Nc1ncn([C@@H]2O[C@H](CO)[C@@H](O)[C@H]2O)c(=O)n1	NMUSYJAQQFHJEW-KVTDHHQDSA-N	9444
BRD-K03406345-001-27-8	azacitidine	0	100	Selleck	S1782	Azacitidine	244.081	Nc1ncn([C@@H]2O[C@H](CO)[C@@H](O)[C@H]2O)c(=O)n1	NMUSYJAQQFHJEW-KVTDHHQDSA-N	9444	BRD-K55026842-001-01-4
BRD-K03406345-001-24-5	azacitidine	0	93.17	Tocris	3842	5-Azacytidine	244.081	Nc1ncn([C@@H]2O[C@H](CO)[C@@H](O)[C@H]2O)c(=O)n1	NMUSYJAQQFHJEW-KVTDHHQDSA-N	9444
BRD-K97061094-001-20-6	azacyclonol	0	71.47	Selleck	S3196	Azacyclonol	267.162	OC(C1CCNCC1)(c1ccccc1)c1ccccc1	ZMISODWVFHHWNR-UHFFFAOYSA-N	15723
BRD-K97061094-001-21-4	azacyclonol	0	93.2	Selleck	S3196	Azacyclonol	267.162	OC(C1CCNCC1)(c1ccccc1)c1ccccc1	ZMISODWVFHHWNR-UHFFFAOYSA-N	15723
BRD-K53114651-001-11-9	azaguanine-8	0	64.41	Selleck	S4194	Azaguanine-8	152.045	Nc1nc2[nH]nnc2c(=O)[nH]1	LPXQRXLUHJKZIE-UHFFFAOYSA-N	8646
BRD-K53114651-001-12-7	azaguanine-8	0	84.14	Selleck	S4194	Azaguanine-8	152.045	Nc1nc2[nH]nnc2c(=O)[nH]1	LPXQRXLUHJKZIE-UHFFFAOYSA-N	8646
BRD-K96104201-001-01-5	azalomycin-b	0	77.98	Selleck	S1448	Elaiophylin	1,024.60	CC[C@@H]1[C@@H](C)O[C@](O)(C[C@H]1O[C@H]1C[C@H](O)[C@H](O)[C@H](C)O1)[C@@H](C)[C@H](O)[C@H](C)[C@@H]1OC(=O)\C=C\C=C\[C@@H](C)[C@H](OC(=O)\C=C\C=C\[C@@H]1C)[C@@H](C)[C@@H](O)[C@H](C)[C@@]1(O)C[C@@H](O[C@H]2C[C@H](O)[C@H](O)[C@H](C)O2)[C@H](CC)[C@@H](C)O1	OSERMIPXNLXAPD-UBZOKEKOSA-N	129010077
BRD-K45861246-001-14-2	azaperone	0	50.7	MicroSource	1505332	AZAPERONE	327.175	Fc1ccc(cc1)C(=O)CCCN1CCN(CC1)c1ccccn1	XTKDAFGWCDAMPY-UHFFFAOYSA-N	15443
BRD-K45861246-001-13-4	azaperone	0	88.64	Selleck	S4219	Azaperone	327.175	Fc1ccc(cc1)C(=O)CCCN1CCN(CC1)c1ccccn1	XTKDAFGWCDAMPY-UHFFFAOYSA-N	15443
BRD-K45861246-001-15-9	azaperone	0	98.29	Selleck	S4219	Azaperone	327.175	Fc1ccc(cc1)C(=O)CCCN1CCN(CC1)c1ccccn1	XTKDAFGWCDAMPY-UHFFFAOYSA-N	15443
BRD-A70182876-001-10-8	azapropazone	0	0	Prestwick	Prestw-1003	Azapropazone	300.159	CCCC1C(=O)N2N(C1=O)c1cc(C)ccc1N=C2N(C)C	MPHPHYZQRGLTBO-UHFFFAOYSA-N	26098
BRD-A67065070-001-04-7	azaserine	0	36.32	MicroSource	1502113	AZASERINE	173.044	NC(COC(=O)C=[N+]=[N-])C(O)=O	MZZGOOYMKKIOOX-UHFFFAOYSA-N
BRD-A44133049-003-07-8	azasetron	0	98.4	Selleck	S2106	Azasetron HCl (Y-25130)	349.119	CN1C(=O)COc2c1cc(Cl)cc2C(=O)NC1CN2CCC1CC2	WUKZPHOXUVCQOR-UHFFFAOYSA-N	2264
BRD-K77821588-050-01-7	azatadine	0	86.27	MicroSource	1503862	AZATADINE MALEATE	290.178	CN1CCC(CC1)=C1c2ccccc2CCc2cccnc12	SEBMTIQKRHYNIT-UHFFFAOYSA-N	19861
BRD-K77821588-364-01-2	azatadine	0	91.41	Selleck	S3186	Azatadine dimaleate	290.178	CN1CCC(CC1)=C1c2ccccc2CCc2cccnc12	SEBMTIQKRHYNIT-UHFFFAOYSA-N	19861
BRD-K32821942-001-22-1	azathioprine	0	90.32	Tocris	4099	Azathioprine	277.038	Cn1cnc(c1Sc1[nH]cnc2ncnc12)[N+]([O-])=O	LMEKQMALGUDUQG-UHFFFAOYSA-N	2265
BRD-K32821942-001-21-3	azathioprine	0	98.13	MicroSource	1500133	AZATHIOPRINE	277.038	Cn1cnc(c1Sc1[nH]cnc2ncnc12)[N+]([O-])=O	LMEKQMALGUDUQG-UHFFFAOYSA-N	2265
BRD-K32821942-001-20-5	azathioprine	0	97.39	Selleck	S1721	Azathioprine	277.038	Cn1cnc(c1Sc1[nH]cnc2ncnc12)[N+]([O-])=O	LMEKQMALGUDUQG-UHFFFAOYSA-N	2265
BRD-K61041538-001-05-5	AZD1080	0	53.31	MedChemEx	HY-13862	AZD1080	334.143	Oc1[nH]c2ccc(cc2c1-c1ccc(CN2CCOCC2)cn1)C#N	BLTVBQXJFVRPFK-UHFFFAOYSA-N
BRD-K61041538-001-04-8	AZD1080	0	19.85	MedChemEx	HY-13862	AZD1080	334.143	Oc1[nH]c2ccc(cc2c1-c1ccc(CN2CCOCC2)cn1)C#N	BLTVBQXJFVRPFK-UHFFFAOYSA-N
BRD-K61041538-001-01-4	AZD1080	0	29.6	Selleck	S7145	AZD1080	334.143	Oc1[nH]c2ccc(cc2c1-c1ccc(CN2CCOCC2)cn1)C#N	BLTVBQXJFVRPFK-UHFFFAOYSA-N
BRD-K61041538-001-03-0	AZD1080	0	71.86	Selleck	S7145	AZD1080	334.143	Oc1[nH]c2ccc(cc2c1-c1ccc(CN2CCOCC2)cn1)C#N	BLTVBQXJFVRPFK-UHFFFAOYSA-N
BRD-K21908111-001-01-8	AZD1208	0	88.58	MedChemEx	HY-15604	AZD1208	379.135	N[C@@H]1CCCN(C1)c1c(cccc1-c1ccccc1)\C=C1/SC(=O)NC1=O	MCUJKPPARUPFJM-UWCCDQBKSA-N	58423153
BRD-K77060810-001-01-5	AZD1283	0	99.81	MedChemEx	HY-15799	AZD1283	470.162	CCOC(=O)c1cc(C#N)c(nc1C)N1CCC(CC1)C(=O)NS(=O)(=O)Cc1ccccc1	NEMHKCNXXRQYRF-UHFFFAOYSA-N	23649325
BRD-A44188509-001-01-2	AZD1446	0	81.54	Key	KG-0039	2-(5-chloro-2-furoyl)octahydropyrrolo[3,4-c]pyrrole	240.067	Clc1ccc(o1)C(=O)N1CC2CNCC2C1	GTUIQNHJSXQMKW-UHFFFAOYSA-N	24795080
BRD-K65928735-001-06-8	AZD1480	0	92.19	Tocris	5617	AZD 1480	348.101	C[C@H](Nc1ncc(Cl)c(Nc2cc(C)[nH]n2)n1)c1ncc(F)cn1	PDOQBOJDRPLBQU-QMMMGPOBSA-N	16659841
BRD-K65928735-001-04-3	AZD1480	0	98.38	MedChemEx	HY-10193	AZD-1480	348.101	C[C@H](Nc1ncc(Cl)c(Nc2cc(C)[nH]n2)n1)c1ncc(F)cn1	PDOQBOJDRPLBQU-QMMMGPOBSA-N	16659841
BRD-K83186168-001-01-8	AZD1981	0	95.7	Selleck	S7263	AZD1981	388.065	CC(=O)Nc1cccc2n(CC(O)=O)c(C)c(Sc3ccc(Cl)cc3)c12	JWYIGNODXSRKGP-UHFFFAOYSA-N	11292191
BRD-K99113996-001-02-0	AZD2014	0	95.64	Selleck	S2783	AZD2014	462.238	CNC(=O)c1cccc(c1)-c1ccc2c(nc(nc2n1)N1CCOC[C@@H]1C)N1CCOC[C@@H]1C	JUSFANSTBFGBAF-IRXDYDNUSA-N	25262792
BRD-K85014146-001-02-5	AZD2461	0	98.71	Selleck	S7029	AZD2461	395.165	COC1CCN(CC1)C(=O)c1cc(Cc2n[nH]c(=O)c3ccccc23)ccc1F	HYNBNUYQTQIHJK-UHFFFAOYSA-N	44199317
BRD-K85849709-001-01-5	AZD2858	0	94.49	Selleck	S7253	AZD2858	453.158	CN1CCN(CC1)S(=O)(=O)c1ccc(cc1)-c1cnc(N)c(n1)C(=O)Nc1cccnc1	FHCSBLWRGCOVPT-UHFFFAOYSA-N	10138980
BRD-K14287049-001-01-3	AZD3264	0	90.52	MedChemEx	HY-19362	AZD3264	441.147	Cc1noc(C)c1-c1ccc(-c2cc(C(N)=O)c(NC(N)=O)s2)c(O[C@H]2CCNC2)c1	NMFIXEFNQPDISY-ZDUSSCGKSA-N	91666658
BRD-K24593301-001-01-5	AZD3463	0	62.81	Selleck	S7106	AZD3463	448.178	COc1cc(ccc1Nc1ncc(Cl)c(n1)-c1c[nH]c2ccccc12)N1CCC(N)CC1	GCYIGMXOIWJGBU-UHFFFAOYSA-N	56599293
BRD-K24593301-001-02-3	AZD3463	0	94.52	Selleck	S7106	AZD3463	448.178	COc1cc(ccc1Nc1ncc(Cl)c(n1)-c1c[nH]c2ccccc12)N1CCC(N)CC1	GCYIGMXOIWJGBU-UHFFFAOYSA-N	56599293
BRD-K84996356-001-01-1	AZD3514	0	96.18	Selleck	S7040	AZD3514	519.257	CC(=O)N1CCN(CCOc2ccc(cc2)C2CCN(CC2)C2=Nn3c(CC2)nnc3C(F)(F)F)CC1	JMEYDSHPKCSIJC-UHFFFAOYSA-N	46893585
BRD-K41626799-001-01-1	AZD3759	0	98.14	MedChemEx	HY-18750	AZD3759	459.147	COc1cc2ncnc(Nc3cccc(Cl)c3F)c2cc1OC(=O)N1CCN(C)C[C@H]1C	MXDSJQHFFDGFDK-CYBMUJFWSA-N	78209992
BRD-A54654253-001-01-8	AZD3839	0	0	Selleck	S7731	AZD3839	433.151	NC1N[C@](c2cccc(F)c12)(c1ccnc(c1)C(F)F)c1cccc(c1)-c1cncnc1	QXKYWSDUVAJHNZ-CGAIIQECSA-N	60210951
BRD-K25210703-001-01-9	AZD3965	0	97.59	MedChemEx	HY-12750	AZD3965	515.145	CC(C)n1c2sc(Cc3c(C)[nH]nc3C(F)(F)F)c(C(=O)N3C[C@](C)(O)CO3)c2c(=O)n(C)c1=O	PRNXOFBDXNTIFG-FQEVSTJZSA-N	10369242
BRD-K73984371-001-01-1	AZD3988	0	97.67	Tocris	4837	AZD 3988	456.161	OC(=O)C[C@H]1CC[C@@H](CC1)c1ccc(NC(=O)c2nnc(Nc3ccc(F)c(F)c3)o2)cc1	NGEBYTLALFOQKI-HDJSIYSDSA-N
BRD-K72369578-001-04-1	AZD4282	1	0	Enzo	AC389	Glycine	75.032	NCC(O)=O	DHMQDGOQFOQNFH-UHFFFAOYSA-N	5257127
BRD-K28392481-001-05-1	AZD4547	0	92.48	Selleck	S2801	AZD4547	463.258	COc1cc(CCc2cc(NC(=O)c3ccc(cc3)N3C[C@H](C)N[C@H](C)C3)n[nH]2)cc(OC)c1	VRQMAABPASPXMW-HDICACEKSA-N	51039095
BRD-K34801930-001-01-9	AZD5069	0	98.58	MedChemEx	HY-13021	SRT3190	475.116	C[C@H](Nc1cc(NS(=O)(=O)N2CCC2)nc(SCc2cccc(F)c2F)n1)[C@@H](O)CO	QVKPEMXUBULFBM-FZMZJTMJSA-N	59149652
BRD-K99023089-001-03-7	AZD5363	0	94.65	Selleck	S8019	AZD5363	428.173	NC1(CCN(CC1)c1ncnc2[nH]ccc12)C(=O)N[C@@H](CCO)c1ccc(Cl)cc1	JDUBGYFRJFOXQC-KRWDZBQOSA-N	25227436
BRD-K72414522-001-08-3	AZD5438	0	78.63	Selleck	S2621	AZD5438	371.142	CC(C)n1c(C)ncc1-c1ccnc(Nc2ccc(cc2)S(C)(=O)=O)n1	WJRRGYBTGDJBFX-UHFFFAOYSA-N	16747683
BRD-K72414522-001-10-9	AZD5438	0	97.1	Tocris	3968	AZD 5438	371.142	CC(C)n1c(C)ncc1-c1ccnc(Nc2ccc(cc2)S(C)(=O)=O)n1	WJRRGYBTGDJBFX-UHFFFAOYSA-N	16747683
BRD-K72414522-001-06-7	AZD5438	0	87.42	Selleck	S2621	AZD5438	371.142	CC(C)n1c(C)ncc1-c1ccnc(Nc2ccc(cc2)S(C)(=O)=O)n1	WJRRGYBTGDJBFX-UHFFFAOYSA-N	16747683
BRD-K88767641-001-01-7	AZD5582	0	91.6	MedChemEx	HY-12600	AZD5582	1,014.59	CN[C@@H](C)C(=O)N[C@@H](C1CCCCC1)C(=O)N1CCC[C@H]1C(=O)N[C@@H]1[C@@H](Cc2ccccc12)OCC#CC#CCO[C@@H]1Cc2ccccc2[C@@H]1NC(=O)[C@@H]1CCCN1C(=O)[C@@H](NC(=O)[C@H](C)NC)C1CCCCC1	WLMCRYCCYXHPQF-ZVMUOSSASA-N	49847690
BRD-K58772419-001-07-0	AZD6482	0	98.16	Selleck	S1462	AZD6482	408.18	C[C@@H](Nc1ccccc1C(O)=O)c1cc(C)cn2c1nc(cc2=O)N1CCOCC1	IRTDIKMSKMREGO-OAHLLOKOSA-N	44137675
BRD-K58772419-001-08-8	AZD6482	0	99.6	Tocris	4839	AZD 6482	408.18	C[C@@H](Nc1ccccc1C(O)=O)c1cc(C)cn2c1nc(cc2=O)N1CCOCC1	IRTDIKMSKMREGO-OAHLLOKOSA-N	44137675
BRD-A36013532-001-01-3	AZD6738	0	97.61	Selleck	S7693	AZD6738	412.168	C[C@@H]1COCCN1c1cc(nc(n1)-c1ccnc2[nH]ccc12)C1(CC1)S(C)(=N)=O	OHUHVTCQTUDPIJ-RNHBAAACSA-N	86660217
BRD-A94033181-001-01-4	AZD6765	0	84.3	Enamine	EN300-123342		198.116	NC(Cc1ccccn1)c1ccccc1	FWUQWDCOOWEXRY-UHFFFAOYSA-N	3038485
BRD-A87435144-001-01-6	AZD7545	0	93.48	Selleck	S7517	AZD7545	478.058	CN(C)C(=O)c1ccc(cc1)S(=O)(=O)c1ccc(NC(=O)C(C)(O)C(F)(F)F)c(Cl)c1	DTDZLJHKVNTQGZ-UHFFFAOYSA-N	9805105
BRD-K31495718-001-01-1	AZD7687	0	99.55	MedChemEx	HY-15497	AZD7687	367.19	Cc1nc(C)c(nc1C(N)=O)-c1ccc(cc1)[C@H]1CC[C@H](CC(O)=O)CC1	YXFNPRHZMOGREC-SHTZXODSSA-N
BRD-K86525559-001-07-8	AZD7762	0	92.5	Selleck	S1532	AZD7762	362.121	NC(=O)Nc1cc(sc1C(=O)N[C@H]1CCCNC1)-c1cccc(F)c1	IAYGCINLNONXHY-LBPRGKRZSA-N	11152667
BRD-K86525559-001-04-5	AZD7762	0	86.93	Selleck	S1532	AZD7762	362.121	NC(=O)Nc1cc(sc1C(=O)N[C@H]1CCCNC1)-c1cccc(F)c1	IAYGCINLNONXHY-LBPRGKRZSA-N	11152667
BRD-K86525559-003-01-7	AZD7762	0	94.21	Tocris	5199	AZD 7762 hydrochloride	362.121	NC(=O)Nc1cc(sc1C(=O)N[C@H]1CCCNC1)-c1cccc(F)c1	IAYGCINLNONXHY-LBPRGKRZSA-N	11152667
BRD-K69932463-001-10-6	AZD8055	0	97.5	Selleck	S1555	AZD8055	465.238	COc1ccc(cc1CO)-c1ccc2c(nc(nc2n1)N1CCOC[C@@H]1C)N1CCOC[C@@H]1C	KVLFRAWTRWDEDF-IRXDYDNUSA-N	25262965
BRD-K47289408-001-01-5	AZD8186	0	99.82	Adooq	A14164		457.181	C[C@@H](Nc1cc(F)cc(F)c1)c1cc(cc2c1oc(cc2=O)N1CCOCC1)C(=O)N(C)C	LMJFJIDLEAWOQJ-CQSZACIVSA-N	52913813
BRD-K47289408-001-02-3	AZD8186	0	99.37	Selleck	S7694	AZD8186	457.181	C[C@@H](Nc1cc(F)cc(F)c1)c1cc(cc2c1oc(cc2=O)N1CCOCC1)C(=O)N(C)C	LMJFJIDLEAWOQJ-CQSZACIVSA-N	52913813	BRD-A57210235-001-01-9
BRD-K37687095-001-07-7	AZD8330	0	86.1	Selleck	S2134	AZD8330	461.025	Cc1cc(C(=O)NOCCO)c(Nc2ccc(I)cc2F)n(C)c1=O	RWEVIPRMPFNTLO-UHFFFAOYSA-N	16666708
BRD-K37687095-001-06-9	AZD8330	0	86.39	Selleck	S2134	AZD8330	461.025	Cc1cc(C(=O)NOCCO)c(Nc2ccc(I)cc2F)n(C)c1=O	RWEVIPRMPFNTLO-UHFFFAOYSA-N	16666708
BRD-K82894950-001-01-0	AZD8835	0	97.11	MedChemEx	HY-12869	AZD-8835	469.255	CCn1nc(nc1-c1cnc(N)c(n1)-c1nnc(o1)C(C)(C)C)C1CCN(CC1)C(=O)CCO	ZGRDYKFVDCFJCZ-UHFFFAOYSA-N	76685059
BRD-K98572433-001-02-9	AZD8931	0	96.79	Selleck	S2192	AZD8931 (Sapitinib)	473.163	CNC(=O)CN1CCC(CC1)Oc1cc2c(Nc3cccc(Cl)c3F)ncnc2cc1OC	DFJSJLGUIXFDJP-UHFFFAOYSA-N	11488320
BRD-K61043483-001-01-5	AZD9272	0	97.51	Tocris	5613	AZD 9272	284.051	Fc1ccc(nc1)-c1noc(n1)-c1cc(F)cc(c1)C#N	RBSPCALDSNXWEP-UHFFFAOYSA-N	9838729
BRD-K73235735-001-02-7	AZD9496	0	97.14	MedChemEx	HY-12870	AZD9496	442.187	C[C@@H]1Cc2c([nH]c3ccccc23)[C@H](N1CC(C)(C)F)c1c(F)cc(\C=C\C(O)=O)cc1F	DFBDRVGWBHBJNR-BBNFHIFMSA-N	86287635
BRD-K73235735-050-01-6	AZD9496	0	91.55	MedChemEx	HY-12870A	AZD9496 (maleate)	442.187	C[C@@H]1Cc2c([nH]c3ccccc23)[C@H](N1CC(C)(C)F)c1c(F)cc(\C=C\C(O)=O)cc1F	DFBDRVGWBHBJNR-BBNFHIFMSA-N	86287635
BRD-K31476763-001-01-5	AZD9668	0	98.48	MedChemEx	HY-15651	Alvelestat	545.134	Cc1c(cc(C(=O)NCc2ccc(cn2)S(C)(=O)=O)c(=O)n1-c1cccc(c1)C(F)(F)F)-c1ccnn1C	QNQZWEGMKJBHEM-UHFFFAOYSA-N	46861623
BRD-K08976401-001-18-5	azelaic-acid	0	97.8	MicroSource	1500648	AZELAIC ACID	188.105	OC(=O)CCCCCCCC(O)=O	BDJRBEYXGGNYIS-UHFFFAOYSA-N	19347555
BRD-A68888262-003-16-9	azelastine	0	79.44	MicroSource	1505340	AZELASTINE HYDROCHLORIDE	381.161	CN1CCCC(CC1)n1nc(Cc2ccc(Cl)cc2)c2ccccc2c1=O	MBUVEWMHONZEQD-UHFFFAOYSA-N	2267
BRD-A68888262-003-15-1	azelastine	0	96.67	Selleck	S2552	Azelastine HCl	381.161	CN1CCCC(CC1)n1nc(Cc2ccc(Cl)cc2)c2ccccc2c1=O	MBUVEWMHONZEQD-UHFFFAOYSA-N	2267
BRD-K51899933-001-02-6	azeliragon	0	90.27	MedChemEx	HY-50682	Azeliragon	531.265	CCCCc1nc(cn1-c1ccc(Oc2ccc(Cl)cc2)cc1)-c1ccc(OCCCN(CC)CC)cc1	KJNNWYBAOPXVJY-UHFFFAOYSA-N	11180124
BRD-A01098288-001-06-0	azelnidipine	0	91.33	MedChemEx	HY-B0023	Azelnidipine	582.248	CC(C)OC(=O)C1=C(C)NC(N)=C(C1c1cccc(c1)[N+]([O-])=O)C(=O)OC1CN(C1)C(c1ccccc1)c1ccccc1	ZKFQEACEUNWPMT-UHFFFAOYSA-N	65948
BRD-A01098288-001-04-5	azelnidipine	0	81.05	Selleck	S3053	Azelnidipine	582.248	CC(C)OC(=O)C1=C(C)NC(N)=C(C1c1cccc(c1)[N+]([O-])=O)C(=O)OC1CN(C1)C(c1ccccc1)c1ccccc1	ZKFQEACEUNWPMT-UHFFFAOYSA-N	65948
BRD-A01098288-001-02-9	azelnidipine	0	83.79	Selleck	S3053	Azelnidipine	582.248	CC(C)OC(=O)C1=C(C)NC(N)=C(C1c1cccc(c1)[N+]([O-])=O)C(=O)OC1CN(C1)C(c1ccccc1)c1ccccc1	ZKFQEACEUNWPMT-UHFFFAOYSA-N	65948
BRD-K81074237-001-03-1	azilsartan	0	91.72	Tocris	4553	Azilsartan	456.143	CCOc1nc2cccc(C(O)=O)c2n1Cc1ccc(cc1)-c1ccccc1-c1nc(=O)o[nH]1	KGSXMPPBFPAXLY-UHFFFAOYSA-N	9825285
BRD-K81074237-001-02-3	azilsartan	0	97.15	Selleck	S3046	Azilsartan	456.143	CCOc1nc2cccc(C(O)=O)c2n1Cc1ccc(cc1)-c1ccccc1-c1nc(=O)o[nH]1	KGSXMPPBFPAXLY-UHFFFAOYSA-N	9825285
BRD-K25723200-001-03-5	azilsartan-medoxomil	0	92.61	Selleck	S3057	Azilsartan Medoxomil (TAK-491)	568.159	CCOc1nc2cccc(C(=O)OCc3oc(=O)oc3C)c2n1Cc1ccc(cc1)-c1ccccc1-c1nc(=O)o[nH]1	QJFSABGVXDWMIW-UHFFFAOYSA-N	11238823
BRD-K25723200-237-01-9	azilsartan-medoxomil	0	77.15	MicroSource	1504108	AZILSARTAN MEDOXOMIL	568.159	CCOc1nc2cccc(C(=O)OCc3oc(=O)oc3C)c2n1Cc1ccc(cc1)-c1ccccc1-c1nc(=O)o[nH]1	QJFSABGVXDWMIW-UHFFFAOYSA-N	11238823
BRD-K25723200-001-02-7	azilsartan-medoxomil	0	80.92	Selleck	S3057	Azilsartan Medoxomil	568.159	CCOc1nc2cccc(C(=O)OCc3oc(=O)oc3C)c2n1Cc1ccc(cc1)-c1ccccc1-c1nc(=O)o[nH]1	QJFSABGVXDWMIW-UHFFFAOYSA-N	11238823
BRD-K38913877-300-01-9	azimilide	0	97.19	MedChemEx	HY-18600A	Azimilide (Dihydrochloride)	457.188	CN1CCN(CCCCN2C(=O)CN(\N=C\c3ccc(o3)-c3ccc(Cl)cc3)C2=O)CC1	MREBEPTUUMTTIA-PCLIKHOPSA-N	9571004
BRD-K74501079-001-17-3	azithromycin	0	99.26	Tocris	3771	Azithromycin	748.509	CC[C@H]1OC(=O)[C@H](C)[C@@H](O[C@H]2C[C@@](C)(OC)[C@@H](O)[C@H](C)O2)[C@H](C)[C@@H](O[C@@H]2O[C@H](C)C[C@@H]([C@H]2O)N(C)C)[C@](C)(O)C[C@@H](C)CN(C)[C@H](C)[C@@H](O)[C@]1(C)O	MQTOSJVFKKJCRP-BICOPXKESA-N	447043
BRD-K74501079-001-15-7	azithromycin	0	97.53	MicroSource	1503679	AZITHROMYCIN	748.509	CC[C@H]1OC(=O)[C@H](C)[C@@H](O[C@H]2C[C@@](C)(OC)[C@@H](O)[C@H](C)O2)[C@H](C)[C@@H](O[C@@H]2O[C@H](C)C[C@@H]([C@H]2O)N(C)C)[C@](C)(O)C[C@@H](C)CN(C)[C@H](C)[C@@H](O)[C@]1(C)O	MQTOSJVFKKJCRP-BICOPXKESA-N	447043
BRD-K74501079-335-01-9	azithromycin	0	100	Selleck	S4147	Azithromycin Dihydrate	748.509	CC[C@H]1OC(=O)[C@H](C)[C@@H](O[C@H]2C[C@@](C)(OC)[C@@H](O)[C@H](C)O2)[C@H](C)[C@@H](O[C@@H]2O[C@H](C)C[C@@H]([C@H]2O)N(C)C)[C@](C)(O)C[C@@H](C)CN(C)[C@H](C)[C@@H](O)[C@]1(C)O	MQTOSJVFKKJCRP-BICOPXKESA-N	447043	BRD-A37438244-335-01-2
BRD-K74501079-001-18-1	azithromycin	0	100	Selleck	S1835	Azithromycin	748.509	CC[C@H]1OC(=O)[C@H](C)[C@@H](O[C@H]2C[C@@](C)(OC)[C@@H](O)[C@H](C)O2)[C@H](C)[C@@H](O[C@@H]2O[C@H](C)C[C@@H]([C@H]2O)N(C)C)[C@](C)(O)C[C@@H](C)CN(C)[C@H](C)[C@@H](O)[C@]1(C)O	MQTOSJVFKKJCRP-BICOPXKESA-N	447043	BRD-K73794685-001-01-5
BRD-K60663764-236-04-7	azlocillin	0	37.97	MicroSource	1503101	AZLOCILLIN SODIUM	461.137	CC1(C)S[C@@H]2[C@H](NC(=O)[C@H](NC(=O)N3CCNC3=O)c3ccccc3)C(=O)N2[C@H]1C(O)=O	JTWOMNBEOCYFNV-NFFDBFGFSA-N	6479523	BRD-A95218818-236-05-4
BRD-A46717658-236-02-5	azlocillin	0	78.62	Selleck	S3195	Azlocillin sodium salt	461.137	CC1(C)SC2C(NC(=O)[C@H](NC(=O)N3CCNC3=O)c3ccccc3)C(=O)N2C1C(O)=O	JTWOMNBEOCYFNV-MPXNVAGNSA-N	66553156
BRD-K60663764-236-05-4	azlocillin	0	36.55	MicroSource	1503101	AZLOCILLIN SODIUM	461.137	CC1(C)S[C@@H]2[C@H](NC(=O)[C@H](NC(=O)N3CCNC3=O)c3ccccc3)C(=O)N2[C@H]1C(O)=O	JTWOMNBEOCYFNV-NFFDBFGFSA-N	6479523	BRD-A95218818-001-01-1
BRD-K60663764-236-03-9	azlocillin	0	85.42	Selleck	S3195	Azlocillin sodium salt	461.137	CC1(C)S[C@@H]2[C@H](NC(=O)[C@H](NC(=O)N3CCNC3=O)c3ccccc3)C(=O)N2[C@H]1C(O)=O	JTWOMNBEOCYFNV-NFFDBFGFSA-N	6479523	BRD-A46717658-236-03-3
BRD-K51329597-001-01-3	AZM-475271	0	93.7	Tocris	3963	AZM 475271	442.177	COc1ccc(Cl)c(Nc2ncnc3cc(OCC4CCN(C)CC4)c(OC)cc23)c1	WPOXAFXHRJYEIC-UHFFFAOYSA-N	5330175
BRD-K87036601-001-02-4	azodicarbonamide	1	0	AMS	A001025136	(E)-1,2-diazenedicarboxamide	116.033	NC(=O)\N=N\C(N)=O	XOZUGNYVDXMRKW-AATRIKPKSA-N	5462814
BRD-K87036601-001-01-6	azodicarbonamide	1	0	MatrixSci	99173		116.033	NC(=O)\N=N\C(N)=O	XOZUGNYVDXMRKW-AATRIKPKSA-N	5462814
BRD-K26824830-001-02-0	azomycin-(2-nitroimidazole)	0	88.92	Selleck	S2267	Azomycin	113.023	[O-][N+](=O)c1ncc[nH]1	YZEUHQHUFTYLPH-UHFFFAOYSA-N	10701
BRD-K26824830-001-03-8	azomycin-(2-nitroimidazole)	0	96.5	Selleck	S2267	Azomycin (2-Nitroimidazole)	113.023	[O-][N+](=O)c1ncc[nH]1	YZEUHQHUFTYLPH-UHFFFAOYSA-N	10701
BRD-K68770713-001-01-8	azosemide	0	81.77	AKSci	69592		370.007	NS(=O)(=O)c1cc(-c2nnn[nH]2)c(NCc2cccs2)cc1Cl	HMEDEBAJARCKCT-UHFFFAOYSA-N	2273
BRD-K62607865-236-02-4	aztreonam	0	69.22	MicroSource	1505122	AZTREONAM	435.052	C[C@H]1[C@H](NC(=O)C(=N/OC(C)(C)C(O)=O)\c2csc(N)n2)C(=O)N1S(O)(=O)=O	WZPBZJONDBGPKJ-VEHQQRBSSA-N	5742832	BRD-K36547807-001-03-2
BRD-K62607865-001-09-7	aztreonam	0	90.6	Selleck	S1505	Aztreonam (Azactam, Cayston)	435.052	C[C@H]1[C@H](NC(=O)C(=N/OC(C)(C)C(O)=O)\c2csc(N)n2)C(=O)N1S(O)(=O)=O	WZPBZJONDBGPKJ-VEHQQRBSSA-N	5742832
BRD-K62607865-236-01-6	aztreonam	0	54.85	Selleck	S1505	Aztreonam	435.052	C[C@H]1[C@H](NC(=O)C(=N/OC(C)(C)C(O)=O)\c2csc(N)n2)C(=O)N1S(O)(=O)=O	WZPBZJONDBGPKJ-VEHQQRBSSA-N	5742832	BRD-K41270709-001-01-7
BRD-A41698174-003-13-8	bacampicillin	0	74.93	MicroSource	1503102	BACAMPICILLIN HYDROCHLORIDE	465.157	CCOC(=O)OC(C)OC(=O)[C@@H]1N2[C@H](SC1(C)C)[C@H](NC(=O)[C@H](N)c1ccccc1)C2=O	PFOLLRNADZZWEX-FFGRCDKISA-N	441397	BRD-A10481343-003-03-3
BRD-A41698174-003-11-2	bacampicillin	0	70.33	Sigma	S______B1885	1-[(ethoxycarbonyl)oxy]ethyl (2S,5R,6R)-6-{[(2R)-2-amino-2-phenylethanoyl]amino}-3,3-dimethyl-7-oxo-4-thia-1-azabicyclo[3.2.0]heptane-2-carboxylate hydrochloride	465.157	CCOC(=O)OC(C)OC(=O)[C@@H]1N2[C@H](SC1(C)C)[C@H](NC(=O)[C@H](N)c1ccccc1)C2=O	PFOLLRNADZZWEX-FFGRCDKISA-N	441397
BRD-A41698174-003-12-0	bacampicillin	0	81.26	MedChemEx	HY-B1149A	Bacampicillin (hydrochloride)	465.157	CCOC(=O)OC(C)OC(=O)[C@@H]1N2[C@H](SC1(C)C)[C@H](NC(=O)[C@H](N)c1ccccc1)C2=O	PFOLLRNADZZWEX-FFGRCDKISA-N	441397
BRD-A49374018-001-04-1	bacitracin	0	13.46	MicroSource	1500134	BACITRACIN	1,421.75	CCC(C)C(N)C1=NC(CS1)C(=O)NC(CC(C)C)C(=O)NC(CCC(O)=O)C(=O)NC(C(C)CC)C(=O)NCCCCC1NC(=O)C(CC(N)=O)NC(=O)C(CC(O)=O)NC(=O)C(Cc2c[nH]cn2)NC(=O)C(Cc2ccccc2)NC(=O)C(NC(=O)C(CCCN)NC1=O)C(C)CC	VRKHYMXTJQCIND-UHFFFAOYSA-N	2283
BRD-A23712469-001-08-7	bacitracin	0	0	Selleck	S4146	Bacitracin	1,421.75	CCC(C)C(N)C1=NC(CS1)C(=O)N[C@@H](CC(C)C)C(=O)N[C@H](CCC(O)=O)C(=O)N[C@@H]([C@@H](C)CC)C(=O)N[C@H]1CCCCNC(=O)[C@H](CC(N)=O)NC(=O)[C@@H](CC(O)=O)NC(=O)[C@H](Cc2cnc[nH]2)NC(=O)[C@@H](Cc2ccccc2)NC(=O)[C@@H](NC(=O)[C@@H](CCCN)NC1=O)[C@@H](C)CC	CLKOFPXJLQSYAH-RNHDWVCBSA-N	6714010	BRD-A21002158-001-01-6
BRD-A30186914-001-01-1	bacitracin	0	10.38	Selleck	S4146	Bacitracin	1,407.73	CCC(C)[C@H](NC(=O)[C@@H](CCC(O)=O)NC(=O)[C@H](CC(C)C)NC(=O)C1CN=C(S1)[C@H](N)C(C)C)C(=O)N[C@H]1CCCCNC(=O)[C@H](CC(N)=O)NC(=O)[C@@H](CC(O)=O)NC(=O)[C@H](Cc2c[nH]cn2)NC(=O)[C@H](Cc2ccccc2)NC(=O)[C@@H](NC(=O)[C@@H](CCCN)NC1=O)C(C)CC	RHKCFWGPEDXSNT-IGRZHKPHSA-N	71729962
BRD-A06016120-001-02-8	bacitracin-zinc	0	0	Selleck	S1791	Bacitracin zinc	1,483.66	CC[C@H](C)[C@H](N)C1=NCC(S1)C(=O)N[C@@H](CC(C)C)C(=O)N[C@@H]1CCC(=O)O[Zn]OC(=O)C[C@H]2NC(=O)[C@H](Cc3c[nH]cn3)NC(=O)[C@H](Cc3ccccc3)NC(=O)[C@@H](NC(=O)[C@@H](CCCN)NC(=O)[C@H](CCCCNC(=O)[C@H](CC(N)=O)NC2=O)NC(=O)[C@@H](NC1=O)[C@H](C)CC)[C@H](C)CC	NKULICGUDKGGRL-SVBGOZHZSA-L		BRD-M97113494-001-02-7
BRD-M45010341-001-01-5	bacitracin-zinc	0	28.19	MedChemEx	HY-B0278	Bacitracin (Zinc)	1,485.68	[Zn++].CCC(C)C(N)C1=NC(CS1)C(=O)N[C@@H](CC(C)C)C(=O)N[C@H](CCC(O)=O)C(=O)N[C@@H]([C@@H](C)CC)C(=O)N[C@H]1CCCCNC(=O)[C@H](CC(N)=O)NC(=O)[C@@H](CC(O)=O)NC(=O)[C@@H](Cc2cnc[nH]2)NC(=O)[C@@H](Cc2ccccc2)NC(=O)[C@H](NC(=O)[C@@H](CCCN)NC1=O)[C@H](C)CC	UCRLQOPRDMGYOA-BWBYNRQYSA-N	129009936
BRD-A06016120-001-01-0	bacitracin-zinc	0	37.33	Selleck	S1791	Bacitracin zinc	1,483.66	CC[C@H](C)[C@H](N)C1=NCC(S1)C(=O)N[C@@H](CC(C)C)C(=O)N[C@@H]1CCC(=O)O[Zn]OC(=O)C[C@H]2NC(=O)[C@H](Cc3c[nH]cn3)NC(=O)[C@H](Cc3ccccc3)NC(=O)[C@@H](NC(=O)[C@@H](CCCN)NC(=O)[C@H](CCCCNC(=O)[C@H](CC(N)=O)NC2=O)NC(=O)[C@@H](NC1=O)[C@H](C)CC)[C@H](C)CC	NKULICGUDKGGRL-SVBGOZHZSA-L		BRD-M36533492-001-01-4
BRD-A84174873-003-07-4	baclofen	0	0	MicroSource	1500135	BACLOFEN HYDROCHLORIDE (+/-)	213.056	NCC(CC(O)=O)c1ccc(Cl)cc1	KPYSYYIEGFHWSV-UHFFFAOYSA-N	2284
BRD-K62353271-001-04-7	baclofen-(R)	0	96.78	Selleck	S3072	(R)-baclofen	213.056	NC[C@H](CC(O)=O)c1ccc(Cl)cc1	KPYSYYIEGFHWSV-QMMMGPOBSA-N	44602
BRD-K62353271-001-02-1	baclofen-(R)	0	17.08	Selleck	S3072	(R)-baclofen	213.056	NC[C@H](CC(O)=O)c1ccc(Cl)cc1	KPYSYYIEGFHWSV-QMMMGPOBSA-N	44602
BRD-A16694057-001-06-8	BADGE	0	94.12	Tocris	1326	BADGE	340.167	CC(C)(c1ccc(OCC2CO2)cc1)c1ccc(OCC2CO2)cc1	LCFVJGUPQDGYKZ-UHFFFAOYSA-N	2286
BRD-A75975749-001-01-4	bafetinib	0	91.07	Selleck	S1369	Bafetinib (INNO-406)	576.257	CN(C)C1CCN(Cc2ccc(cc2C(F)(F)F)C(=O)Nc2ccc(C)c(Nc3ncc(cn3)-c3cncnc3)c2)C1	ZOPBZHLJXQAQON-UHFFFAOYSA-N	74333653
BRD-K00652956-001-01-5	BAG-956	0	97.92	Tocris	3606	BAG 956	427.18	Cc1nc2cnc3ccc(cc3c2n1-c1ccc(cc1)C(C)(C)C#N)C#Cc1cccnc1	GVPAGJWVBUZHNQ-UHFFFAOYSA-N	24882589
BRD-K72327355-001-15-4	baicalein	0	97.14	Selleck	S2268	Baicalein	270.053	Oc1cc2oc(cc(=O)c2c(O)c1O)-c1ccccc1	FXNFHKRTJBSTCS-UHFFFAOYSA-N	5281605
BRD-K72327355-001-13-9	baicalein	0	84.67	Selleck	S2268	Baicalein	270.053	Oc1cc2oc(cc(=O)c2c(O)c1O)-c1ccccc1	FXNFHKRTJBSTCS-UHFFFAOYSA-N	5281605
BRD-K72327355-001-14-7	baicalein	0	93.36	Tocris	1761	Baicalein	270.053	Oc1cc2oc(cc(=O)c2c(O)c1O)-c1ccccc1	FXNFHKRTJBSTCS-UHFFFAOYSA-N	5281605
BRD-K49962337-001-02-9	baicalin	0	86.92	Selleck	S2269	Baicalin	446.085	O[C@H]1[C@H](Oc2cc3oc(cc(=O)c3c(O)c2O)-c2ccccc2)O[C@@H]([C@@H](O)[C@@H]1O)C(O)=O	IKIIZLYTISPENI-ZFORQUDYSA-N	64982	BRD-K99455969-001-02-8
BRD-K49962337-001-01-1	baicalin	0	87.7	Selleck	S2269	Baicalin	446.085	O[C@H]1[C@H](Oc2cc3oc(cc(=O)c3c(O)c2O)-c2ccccc2)O[C@@H]([C@@H](O)[C@@H]1O)C(O)=O	IKIIZLYTISPENI-ZFORQUDYSA-N	64982	BRD-K98733875-001-01-4
BRD-K09785578-001-02-0	bakuchiol	0	89.43	MedChemEx	HY-N0235	Bakuchiol	256.183	CC(C)=CCC[C@@](C)(C=C)\C=C\c1ccc(O)cc1	LFYJSSARVMHQJB-QIXNEVBVSA-N	5468522
BRD-K09785578-001-01-2	bakuchiol	0	83.69	Enzo	350-144	Bakuchiol	256.183	CC(C)=CCC[C@@](C)(C=C)\C=C\c1ccc(O)cc1	LFYJSSARVMHQJB-QIXNEVBVSA-N	5468522
BRD-A00147595-001-01-5	balaglitazone	0	96.17	MedChemEx	HY-16086	Balaglitazone	395.094	Cn1c(COc2ccc(CC3SC(=O)NC3=O)cc2)nc2ccccc2c1=O	IETKPTYAGKZLKY-UHFFFAOYSA-N	9889200
BRD-K47976015-001-01-2	balapiravir	0	95.37	MedChemEx	HY-10443	Balapiravir	494.213	CC(C)C(=O)OC[C@]1(O[C@H]([C@H](OC(=O)C(C)C)[C@@H]1OC(=O)C(C)C)n1ccc(N)nc1=O)N=[N+]=[N-]	VKXWOLCNTHXCLF-DXEZIKHYSA-N	11691726
BRD-K27204852-001-02-7	balicatib	0	85.86	Tocris	5585	Balicatib	411.263	CCCN1CCN(CC1)c1ccc(cc1)C(=O)NC1(CCCCC1)C(=O)NCC#N	LLCRBOWRJOUJAE-UHFFFAOYSA-N	10201696
BRD-K27204852-001-01-9	balicatib	0	97.04	MedChemEx	HY-15100	Balicatib	411.263	CCCN1CCN(CC1)c1ccc(cc1)C(=O)NC1(CCCCC1)C(=O)NCC#N	LLCRBOWRJOUJAE-UHFFFAOYSA-N	10201696
BRD-A47790386-001-02-8	balofloxacin	0	45.87	Selleck	S2064	Balofloxacin	389.175	CNC1CCCN(C1)c1c(F)cc2c(c1OC)n(cc(C(O)=O)c2=O)C1CC1	MGQLHRYJBWGORO-UHFFFAOYSA-N	65958
BRD-A47790386-001-03-6	balofloxacin	0	97.5	Selleck	S2064	Balofloxacin	389.175	CNC1CCCN(C1)c1c(F)cc2c(c1OC)n(cc(C(O)=O)c2=O)C1CC1	MGQLHRYJBWGORO-UHFFFAOYSA-N	65958
BRD-K41410256-304-02-2	balsalazide	0	97.52	MicroSource	1502414	BALSALAZIDE DISODIUM	357.096	OC(=O)CCNC(=O)c1ccc(cc1)N=Nc1ccc(O)c(c1)C(O)=O	IPOKCKJONYRRHP-UHFFFAOYSA-N
BRD-K07442505-001-03-6	BAM7	0	97.43	Selleck	S7105	BAM7	405.126	CCOc1ccccc1N\N=C1C(=O)N(N=C\1C)c1nc(cs1)-c1ccccc1	KOCVKGYKBLJEPK-LYBHJNIJSA-N	5754137
BRD-A17462676-003-11-6	bambuterol	0	97.14	MicroSource	1505173	BAMBUTEROL HYDROCHLORIDE	367.211	CN(C)C(=O)Oc1cc(OC(=O)N(C)C)cc(c1)C(O)CNC(C)(C)C	ANZXOIAKUNOVQU-UHFFFAOYSA-N	54766
BRD-K47049295-300-03-1	BAN-ORL-24	0	83.83	MedChemEx	HY-13222	BAN ORL 24	433.273	O=C(NCCCN1CCC2(CC1)OCc1ccccc21)[C@H]1CCCN1Cc1ccccc1	MAKMQGKJURAJEN-RUZDIDTESA-N	10296561
BRD-K47049295-300-01-5	BAN-ORL-24	0	82.84	Tocris	3661	BAN ORL 24	433.273	O=C(NCCCN1CCC2(CC1)OCc1ccccc21)[C@H]1CCCN1Cc1ccccc1	MAKMQGKJURAJEN-RUZDIDTESA-N	10296561
BRD-K47049295-300-02-3	BAN-ORL-24	0	57.78	Tocris	3661	BAN ORL 24	433.273	O=C(NCCCN1CCC2(CC1)OCc1ccccc21)[C@H]1CCCN1Cc1ccccc1	MAKMQGKJURAJEN-RUZDIDTESA-N	10296561
BRD-K31928526-001-02-1	barasertib	0	89.07	MedChemEx	HY-10127	AZD1152	587.206	CCN(CCCOc1ccc2c(Nc3cc(CC(=O)Nc4cccc(F)c4)[nH]n3)ncnc2c1)CCOP(O)(O)=O	GBJVVSCPOBPEIT-UHFFFAOYSA-N	11497983
BRD-K63923597-001-11-8	barasertib-HQPA	0	95.9	Selleck	S1147	Barasertib (AZD1152-HQPA)	507.239	CCN(CCO)CCCOc1ccc2c(Nc3cc(CC(=O)Nc4cccc(F)c4)[nH]n3)ncnc2c1	QYZOGCMHVIGURT-UHFFFAOYSA-N	16007391
BRD-K63923597-001-10-0	barasertib-HQPA	0	96.94	Selleck	S1147	Barasertib (AZD1152-HQPA)	507.239	CCN(CCO)CCCOc1ccc2c(Nc3cc(CC(=O)Nc4cccc(F)c4)[nH]n3)ncnc2c1	QYZOGCMHVIGURT-UHFFFAOYSA-N	16007391
BRD-K83359602-001-02-3	barbital	0	98.75	MicroSource	1900040	BARBITAL	184.085	CCC1(CC)C(=O)NC(=O)NC1=O	FTOAOBMCPZCFFF-UHFFFAOYSA-N	2294
BRD-K20545304-001-01-6	bardoxolone	0	85.92	MedChemEx	HY-14909	Bardoxolone	491.304	CC1(C)CC[C@@]2(CC[C@]3(C)[C@@H]([C@@H]2C1)C(=O)C=C1[C@@]2(C)C=C(C#N)C(=O)C(C)(C)[C@@H]2CC[C@@]31C)C(O)=O	TXGZJQLMVSIZEI-UQMAOPSPSA-N	400010
BRD-K69694239-001-02-2	bardoxolone-methyl	0	90.44	Selleck	S8078	Bardoxolone Methyl	505.319	COC(=O)[C@]12CCC(C)(C)C[C@H]1[C@H]1C(=O)C=C3[C@@]4(C)C=C(C#N)C(=O)C(C)(C)[C@@H]4CC[C@@]3(C)[C@]1(C)CC2	WPTTVJLTNAWYAO-KPOXMGGZSA-N	400769	BRD-K22848513-001-01-9
BRD-K53581288-001-02-9	baricitinib	0	97.35	Selleck	S2851	Baricitinib (LY3009104, INCB028050)	371.116	CCS(=O)(=O)N1CC(CC#N)(C1)n1cc(cn1)-c1ncnc2[nH]ccc12	XUZMWHLSFXCVMG-UHFFFAOYSA-N	44205240
BRD-K67760597-240-01-5	barium-6-O-phosphonato-D-glucose	0	0	TCI	G0052	barium 6-O-phosphonato-D-glucose	260.03	O[C@H](COP(O)(O)=O)[C@@H](O)[C@H](O)[C@@H](O)C=O	VFRROHXSMXFLSN-SLPGGIOYSA-N	439958
BRD-K78781788-003-01-9	barnidipine	0	92.07	AKSci	O375		491.206	COC(=O)C1=C(C)NC(C)=C([C@H]1c1cccc(c1)[N+]([O-])=O)C(=O)O[C@H]1CCN(Cc2ccccc2)C1	VXMOONUMYLCFJD-DHLKQENFSA-N	443869
BRD-K26362911-003-01-1	basic-fuchsin	0	0	SantaCruz	sc-203731	Basic Fuchsin	301.158	CC1=CC(C=CC1=N)=C(c1ccc(N)cc1)c1ccc(N)cc1	YDCMWLQSPFTWCS-UHFFFAOYSA-N	12448
BRD-K62387885-001-01-9	basimglurant	0	99.2	MedChemEx	HY-15446	RG7090	325.078	Cc1nc(C#Cc2ccnc(Cl)c2)c(C)n1-c1ccc(F)cc1	UPZWINBEAHDTLA-UHFFFAOYSA-N	11438771
BRD-K82818427-001-04-8	batimastat	0	88.85	Selleck	S7155	Batimastat (BB-94)	477.176	CNC(=O)[C@H](Cc1ccccc1)NC(=O)[C@H](CC(C)C)[C@H](CSc1cccs1)C(=O)NO	XFILPEOLDIKJHX-QYZOEREBSA-N	5362422	BRD-K25361343-001-01-6
BRD-K82818427-001-02-2	batimastat	0	91.11	Selleck	S7155	Batimastat (BB-94)	477.176	CNC(=O)[C@H](Cc1ccccc1)NC(=O)[C@H](CC(C)C)[C@H](CSc1cccs1)C(=O)NO	XFILPEOLDIKJHX-QYZOEREBSA-N	5362422
BRD-K79595931-312-01-3	bavisant	0	99.79	MedChemEx	HY-14880B	Bavisant (dihydrochloride hydrate)	329.21	O=C(N1CCN(CC1)C1CC1)c1ccc(CN2CCOCC2)cc1	BGBVSGSIXIIREO-UHFFFAOYSA-N	16061509
BRD-A18763547-300-06-3	BAX-channel-blocker	0	94.54	Tocris	2160	Bax channel blocker	465.005	OC(CN1CCNCC1)Cn1c2ccc(Br)cc2c2cc(Br)ccc12	KUUJEXLRLIPQQJ-UHFFFAOYSA-N	2729027
BRD-A18763547-300-05-5	BAX-channel-blocker	0	94.4	Tocris	2160	Bax channel blocker	465.005	OC(CN1CCNCC1)Cn1c2ccc(Br)cc2c2cc(Br)ccc12	KUUJEXLRLIPQQJ-UHFFFAOYSA-N	2729027
BRD-K15025317-001-15-1	BAY-11-7082	0	95.23	Tocris	1744	Bay 11-7821	207.035	Cc1ccc(cc1)S(=O)(=O)\C=C\C#N	DOEWDSDBFRHVAP-KRXBUXKQSA-N	5353431
BRD-K15025317-001-14-4	BAY-11-7082	0	0	Selleck	S2913	BAY 11-7082	207.035	Cc1ccc(cc1)S(=O)(=O)\C=C\C#N	DOEWDSDBFRHVAP-KRXBUXKQSA-N	5353431
BRD-K15025317-001-17-7	BAY-11-7082	0	100	Selleck	S2913	BAY 11-7082 (BAY 11-7821)	207.035	Cc1ccc(cc1)S(=O)(=O)\C=C\C#N	DOEWDSDBFRHVAP-KRXBUXKQSA-N	5353431
BRD-K48684885-001-04-2	BAY-11-7085	0	91.4	Tocris	1743	Bay 11-7085	249.082	CC(C)(C)c1ccc(cc1)S(=O)(=O)\C=C\C#N	VHKZGNPOHPFPER-ONNFQVAWSA-N	5353432
BRD-K32033120-001-01-1	BAY-41-2272	0	96.5	Tocris	4430	BAY 41-2272	360.15	Nc1nc(ncc1C1CC1)-c1nn(Cc2ccccc2F)c2ncccc12	ATOAHNRJAXSBOR-UHFFFAOYSA-N	9798973
BRD-K32952627-001-01-0	BAY-60-6583	0	92.52	Tocris	4472	BAY 60-6583	379.11	NC(=O)CSc1nc(N)c(C#N)c(-c2ccc(OCC3CC3)cc2)c1C#N	ZTYHZMAZUWOXNC-UHFFFAOYSA-N	11717831
BRD-K86932920-001-02-9	bay-60-7550	0	93.86	MedChemEx	HY-14992	Bay 60-7550	476.242	COc1ccc(Cc2nn3c(nc(C)c3c(=O)[nH]2)[C@@H](CCCc2ccccc2)[C@@H](C)O)cc1OC	MYTWFJKBZGMYCS-NQIIRXRSSA-N	25273570
BRD-K53281329-300-01-5	BAY-61-3606	0	91.87	MedChemEx	HY-14985	BAY 61-3606 (dihydrochloride)	390.144	COc1ccc(cc1OC)-c1cc2nccn2c(Nc2ncccc2C(N)=O)n1	JWQOJVOKBAAAAR-UHFFFAOYSA-N	10200390
BRD-A11731518-001-01-7	BAY-85-8050	0	100	AlfaAesar	L10517		165.044	NC(CC(F)C(O)=O)C(O)=O	JPSHPWJJSVEEAX-UHFFFAOYSA-N	102871
BRD-K70463136-001-01-5	BAY-87-2243	0	96.05	MedChemEx	HY-15836	BAY 87-2243	525.21	Cc1cc(nn1Cc1ccnc(c1)N1CCN(CC1)C1CC1)-c1nc(no1)-c1ccc(OC(F)(F)F)cc1	CDJNNOJINJAXPV-UHFFFAOYSA-N	67377767
BRD-A05457250-001-08-4	BAY-K-8644-(+/-)	0	92.92	Tocris	1544	(?)-Bay K 8644	356.098	COC(=O)C1=C(C)NC(C)=C(C1c1ccccc1C(F)(F)F)[N+]([O-])=O	ZFLWDHHVRRZMEI-UHFFFAOYSA-N	2303
BRD-K14329163-001-03-9	BAY-K-8644-(s)-(-)	0	90.62	Tocris	1546	(S)-(-)-Bay K 8644	356.098	COC(=O)C1=C(C)NC(C)=C([C@H]1c1ccccc1C(F)(F)F)[N+]([O-])=O	ZFLWDHHVRRZMEI-ZDUSSCGKSA-N	6603728
BRD-K44471774-001-01-8	bay-w-9798	0	98.03	Vitas-M	STK060545	dimethyl 1,2,6-trimethyl-4-[4-(trifluoromethyl)phenyl]-1,4-dihydro-3,5-pyridinedicarboxylate	383.134	COC(=O)C1=C(C)N(C)C(C)=C(C1c1ccc(cc1)C(F)(F)F)C(=O)OC	AVFYPHPSIBAAME-UHFFFAOYSA-N	2167221
BRD-K66830666-001-01-9	BAZ2-ICR	0	86.63	Tocris	5266	BAZ2-ICR	357.17	Cn1cc(CCn2cnc(-c3cnn(C)c3)c2-c2ccc(cc2)C#N)cn1	RRZVGDGTWNQAPW-UHFFFAOYSA-N	91654625
BRD-K90195324-003-02-5	bazedoxifene	0	86.86	Selleck	S2128	Bazedoxifene HCl	470.257	Cc1c(-c2ccc(O)cc2)n(Cc2ccc(OCCN3CCCCCC3)cc2)c2ccc(O)cc12	UCJGJABZCDBEDK-UHFFFAOYSA-N	154257
BRD-K90195324-003-03-3	bazedoxifene	0	92.53	Selleck	S2128	Bazedoxifene HCl	470.257	Cc1c(-c2ccc(O)cc2)n(Cc2ccc(OCCN3CCCCCC3)cc2)c2ccc(O)cc12	UCJGJABZCDBEDK-UHFFFAOYSA-N	154257
BRD-K90195324-015-01-1	bazedoxifene	0	81.53	Tocris	5263	Bazedoxifene acetate	470.257	Cc1c(-c2ccc(O)cc2)n(Cc2ccc(OCCN3CCCCCC3)cc2)c2ccc(O)cc12	UCJGJABZCDBEDK-UHFFFAOYSA-N	154257
BRD-K14646328-004-01-6	BC-11	0	78.51	Tocris	4372	BC 11 hydrobromide	210.063	NC(=N)SCc1ccc(cc1)B(O)O	KDQVMGQHPAKJAN-UHFFFAOYSA-N	60126757
BRD-K23672206-001-01-4	BCI-540	0	99.63	MedChemEx	HY-17553	Coluracetam	341.174	Cc1oc2nc3CCCCc3c(NC(=O)CN3CCCC3=O)c2c1C	PSPGQHXMUKWNDI-UHFFFAOYSA-N	214346
BRD-K66541497-001-01-7	BCTC	0	89.31	Tocris	3875	BCTC	372.172	CC(C)(C)c1ccc(NC(=O)N2CCN(CC2)c2ncccc2Cl)cc1	ROGUAPYLUCHQGK-UHFFFAOYSA-N	9929425
BRD-K90472149-066-01-0	BCX-1470	0	94.08	MedChemEx	HY-50875	BCX 1470 (methanesulfonate)	302.018	NC(=N)c1cc2ccc(OC(=O)c3cccs3)cc2s1	OTGQTQBPQCRNRG-UHFFFAOYSA-N	9822205
BRD-K17008822-303-02-1	BD-1008	0	91	Tocris	511	BD 1008 dihydrobromide	300.116	CN(CCN1CCCC1)CCc1ccc(Cl)c(Cl)c1	ASGIQUHBAVIOTI-UHFFFAOYSA-N	126388
BRD-K36864847-303-03-3	BD-1047	0	77.27	Tocris	956	BD 1047 dihydrobromide	274.1	CN(C)CCN(C)CCc1ccc(Cl)c(Cl)c1	MGVRNMUKTZOQOW-UHFFFAOYSA-N	188914
BRD-K36864847-303-02-5	BD-1047	0	91.49	Tocris	956	BD 1047 dihydrobromide	274.1	CN(C)CCN(C)CCc1ccc(Cl)c(Cl)c1	MGVRNMUKTZOQOW-UHFFFAOYSA-N	188914
BRD-K29668683-300-02-2	BD-1063	0	96.05	Tocris	883	BD 1063 dihydrochloride	272.085	CN1CCN(CCc2ccc(Cl)c(Cl)c2)CC1	SUIZRDJCBVPASY-UHFFFAOYSA-N	574780
BRD-A24429032-003-03-2	BE-2254	0	0	Biotrend	BN0248	2-({[2-(4-hydroxyphenyl)ethyl]amino}methyl)-3,4-dihydro-1(2H)-naphthalenone hydrochloride	295.157	Oc1ccc(CCNCC2CCc3ccccc3C2=O)cc1	PZZOEXPDTYIBPI-UHFFFAOYSA-N	34772
BRD-A24429032-003-02-4	BE-2254	0	32.4	Tocris	535	HEAT hydrochloride	295.157	Oc1ccc(CCNCC2CCc3ccccc3C2=O)cc1	PZZOEXPDTYIBPI-UHFFFAOYSA-N	34772
BRD-K44824027-001-02-1	beclamide	0	96.76	MicroSource	1505827	BECLAMIDE	197.061	ClCCC(=O)NCc1ccccc1	JPYQFYIEOUVJDU-UHFFFAOYSA-N	10391
BRD-A73385064-001-01-5	beclomethasone	0	90.36	AvaChem	3053	9-chloro-11,17-dihydroxy-17-(2-hydroxyacetyl)-10,13,16-trimethyl-6,7,8,9,10,11,12,13,14,15,16,17-dodecahydro-3H-cyclopenta[a]phenanthren-3-one	408.17	CC1CC2C3CCC4=CC(=O)C=CC4(C)C3(Cl)C(O)CC2(C)C1(O)C(=O)CO	NBMKJKDGKREAPL-UHFFFAOYSA-N	2308
BRD-K97810537-001-13-6	beclomethasone-dipropionate	0	94.29	MicroSource	1500136	BECLOMETHASONE DIPROPIONATE	520.223	CCC(=O)OCC(=O)[C@@]1(OC(=O)CC)[C@@H](C)C[C@H]2[C@@H]3CCC4=CC(=O)C=C[C@]4(C)[C@@]3(Cl)[C@@H](O)C[C@]12C	KUVIULQEHSCUHY-XYWKZLDCSA-N	21700	BRD-A11319535-001-03-6
BRD-K97810537-001-12-8	beclomethasone-dipropionate	0	98.04	Selleck	S3078	Beclomethasone dipropionate	520.223	CCC(=O)OCC(=O)[C@@]1(OC(=O)CC)[C@@H](C)C[C@H]2[C@@H]3CCC4=CC(=O)C=C[C@]4(C)[C@@]3(Cl)[C@@H](O)C[C@]12C	KUVIULQEHSCUHY-XYWKZLDCSA-N	21700
BRD-K97810537-001-14-4	beclomethasone-dipropionate	0	89.03	Selleck	S3078	Beclomethasone dipropionate	520.223	CCC(=O)OCC(=O)[C@@]1(OC(=O)CC)[C@@H](C)C[C@H]2[C@@H]3CCC4=CC(=O)C=C[C@]4(C)[C@@]3(Cl)[C@@H](O)C[C@]12C	KUVIULQEHSCUHY-XYWKZLDCSA-N	21700	BRD-K97429934-001-01-9|BRD-K76747609-001-02-1
BRD-K90817094-001-05-9	bedaquiline	0	92.56	MedChemEx	HY-14881	Bedaquiline	554.157	COc1nc2ccc(Br)cc2cc1[C@@H](c1ccccc1)[C@@](O)(CCN(C)C)c1cccc2ccccc12	QUIJNHUBAXPXFS-XLJNKUFUSA-N	5388906
BRD-K90817094-001-02-6	bedaquiline	0	79.81	MedChemEx	HY-14881	Bedaquiline	554.157	COc1nc2ccc(Br)cc2cc1[C@@H](c1ccccc1)[C@@](O)(CCN(C)C)c1cccc2ccccc12	QUIJNHUBAXPXFS-XLJNKUFUSA-N	5388906
BRD-K90817094-001-03-4	bedaquiline	0	38.09	MedChemEx	HY-14881	Bedaquiline	554.157	COc1nc2ccc(Br)cc2cc1[C@@H](c1ccccc1)[C@@](O)(CCN(C)C)c1cccc2ccccc12	QUIJNHUBAXPXFS-XLJNKUFUSA-N	5388906
BRD-K99077012-001-01-9	befuraline	0	96.8	Enamine	Z27763746	1-(1-benzofuran-2-ylcarbonyl)-4-benzylpiperazine	320.152	O=C(N1CCN(Cc2ccccc2)CC1)c1cc2ccccc2o1	SRIJFPBZWUFLFD-UHFFFAOYSA-N	68664
BRD-K58319700-001-02-9	begacestat	0	73.79	Tocris	4283	Begacestat	390.954	OC[C@@H](NS(=O)(=O)c1ccc(Cl)s1)C(C(F)(F)F)C(F)(F)F	PSXOKXJMVRSARX-SCSAIBSYSA-N	11269353
BRD-K58319700-001-01-1	begacestat	0	89.43	Sigma	PZ0187	5-chloro-N-[(1S)-3,3,3-trifluoro-1-(hydroxymethyl)-2-(trifluoromethyl)propyl]-2-thiophenesulfonamide	390.954	OC[C@@H](NS(=O)(=O)c1ccc(Cl)s1)C(C(F)(F)F)C(F)(F)F	PSXOKXJMVRSARX-SCSAIBSYSA-N	11269353
BRD-K73425385-001-01-9	bekanamycin	0	94.5	Selleck	S4383	Bekanamycin	483.254	NC[C@H]1O[C@H](O[C@@H]2[C@@H](N)C[C@@H](N)[C@H](O[C@H]3O[C@H](CO)[C@@H](O)[C@H](N)[C@H]3O)[C@H]2O)[C@H](N)[C@@H](O)[C@@H]1O	SKKLOUVUUNMCJE-FQSMHNGLSA-N	439318	BRD-K47908102-001-01-9
BRD-K73425385-065-04-8	bekanamycin	0	100	MicroSource	1500812	BEKANAMYCIN SULFATE	483.254	NC[C@H]1O[C@H](O[C@@H]2[C@@H](N)C[C@@H](N)[C@H](O[C@H]3O[C@H](CO)[C@@H](O)[C@H](N)[C@H]3O)[C@H]2O)[C@H](N)[C@@H](O)[C@@H]1O	SKKLOUVUUNMCJE-FQSMHNGLSA-N	439318
BRD-K17743125-001-08-4	belinostat	0	94.73	Selleck	S1085	Belinostat (PXD101)	318.067	ONC(=O)\C=C\c1cccc(c1)S(=O)(=O)Nc1ccccc1	NCNRHFGMJRPRSK-MDZDMXLPSA-N	6918638
BRD-K14993104-001-05-9	bemegride	0	90.86	Selleck	S4197	Bemegride	155.095	CCC1(C)CC(=O)NC(=O)C1	ORRZGUBHBVWWOP-UHFFFAOYSA-N	2310
BRD-A85587465-001-04-1	bemesetron	0	96.71	Tocris	640	MDL 72222	313.064	CN1C2CCC1CC(C2)OC(=O)c1cc(Cl)cc(Cl)c1	MNJNPLVXBISNSX-UHFFFAOYSA-N	1683
BRD-A85587465-001-03-3	bemesetron	0	96.62	Tocris	640	MDL 72222	313.064	CN1C2CCC1CC(C2)OC(=O)c1cc(Cl)cc(Cl)c1	MNJNPLVXBISNSX-UHFFFAOYSA-N	1683
BRD-A92974210-396-01-0	bemotrizinol	0	0	MicroSource	1503863	BEMOTRIZINOL	627.367	CCCCC(CC)COc1ccc(c(O)c1)-c1nc(nc(n1)-c1ccc(OCC(CC)CCCC)cc1O)-c1ccc(OC)cc1	XVAMCHGMPYWHNL-UHFFFAOYSA-N
BRD-A90642009-001-03-2	benaxibine	0	97.7	Vitas-M	STK026946	N-(4-carboxyphenyl)pentopyranosylamine	269.09	OC1COC(Nc2ccc(cc2)C(O)=O)C(O)C1O	HLDUHCYBUVVDOT-UHFFFAOYSA-N	228105
BRD-K49807096-003-16-3	benazepril	0	17.6	MicroSource	1505200	BENAZEPRIL HYDROCHLORIDE	424.2	CCOC(=O)[C@H](CCc1ccccc1)N[C@H]1CCc2ccccc2N(CC(O)=O)C1=O	XPCFTKFZXHTYIP-PMACEKPBSA-N	40466887
BRD-K49807096-003-15-5	benazepril	0	98.78	Tocris	2578	Benazepril hydrochloride	424.2	CCOC(=O)[C@H](CCc1ccccc1)N[C@H]1CCc2ccccc2N(CC(O)=O)C1=O	XPCFTKFZXHTYIP-PMACEKPBSA-N	40466887
BRD-K49807096-003-17-1	benazepril	0	97.52	Tocris	2578	Benazepril hydrochloride	424.2	CCOC(=O)[C@H](CCc1ccccc1)N[C@H]1CCc2ccccc2N(CC(O)=O)C1=O	XPCFTKFZXHTYIP-PMACEKPBSA-N	40466887
BRD-K49807096-003-14-8	benazepril	0	97.88	Selleck	S1284	Benazepril HCl	424.2	CCOC(=O)[C@H](CCc1ccccc1)N[C@H]1CCc2ccccc2N(CC(O)=O)C1=O	XPCFTKFZXHTYIP-PMACEKPBSA-N	40466887
BRD-K17068645-003-05-9	bendamustine	0	87.97	Selleck	S1212	Bendamustine HCL	357.101	Cn1c(CCCC(O)=O)nc2cc(ccc12)N(CCCl)CCCl	YTKUWDBFDASYHO-UHFFFAOYSA-N	65628
BRD-K17068645-003-04-2	bendamustine	0	88.19	Selleck	S1212	Bendamustine HCl	357.101	Cn1c(CCCC(O)=O)nc2cc(ccc12)N(CCCl)CCCl	YTKUWDBFDASYHO-UHFFFAOYSA-N	65628
BRD-K19515365-001-02-6	bendazac	0	97.29	Key	KS-1230	[(1-benzyl-1H-indazol-3-yl)oxy]acetic acid	282.1	OC(=O)COc1nn(Cc2ccccc2)c2ccccc12	BYFMCKSPFYVMOU-UHFFFAOYSA-N	2313
BRD-A80017228-001-25-7	bendroflumethiazide	0	98.28	MicroSource	1503104	BENDROFLUMETHIAZIDE	421.038	NS(=O)(=O)c1cc2c(NC(Cc3ccccc3)NS2(=O)=O)cc1C(F)(F)F	HDWIHXWEUNVBIY-UHFFFAOYSA-N	2315
BRD-A80017228-001-24-0	bendroflumethiazide	0	97.11	Selleck	S4387	Bendroflumethiazide	421.038	NS(=O)(=O)c1cc2c(NC(Cc3ccccc3)NS2(=O)=O)cc1C(F)(F)F	HDWIHXWEUNVBIY-UHFFFAOYSA-N	2315
BRD-K13473780-001-02-1	benethamine	0	99.27	Enamine	Z57055797		211.136	C(Cc1ccccc1)NCc1ccccc1	UPABQMWFWCMOFV-UHFFFAOYSA-N	65055	BRD-M11305712-001-07-7
BRD-A22305049-003-13-6	benfluorex	0	98.31	MicroSource	1500669	BENFLUOREX HYDROCHLORIDE	351.145	CC(Cc1cccc(c1)C(F)(F)F)NCCOC(=O)c1ccccc1	CJAVTWRYCDNHSM-UHFFFAOYSA-N	2318
BRD-K33903083-001-03-5	benfluralin	0	97.41	Sigma	MFCD00078630	N-butyl-N-[2,6-dinitro-4-(trifluoromethyl)phenyl]-N-ethylamine	335.109	CCCCN(CC)c1c(cc(cc1[N+]([O-])=O)C(F)(F)F)[N+]([O-])=O	SMDHCQAYESWHAE-UHFFFAOYSA-N	2319
BRD-K07359318-396-01-7	benfotiamine	0	12.53	MicroSource	1503105	BENFOTIAMINE	466.108	C\C(N(Cc1cnc(C)nc1N)C=O)=C(\CCOP(O)(O)=O)SC(=O)c1ccccc1	BTNNPSLJPBRMLZ-GHRIWEEISA-N	5282168
BRD-K05319475-001-04-2	benfotiamine	0	24.5	Selleck	S4300	Benfotiamine	466.108	C\C(N(Cc1cnc(C)nc1N)C=O)=C(/CCOP(O)(O)=O)SC(=O)c1ccccc1	BTNNPSLJPBRMLZ-LGMDPLHJSA-N	3032771
BRD-K07359318-001-03-9	benfotiamine	0	93.58	Selleck	S4300	benfotiamine	466.108	C\C(N(Cc1cnc(C)nc1N)C=O)=C(\CCOP(O)(O)=O)SC(=O)c1ccccc1	BTNNPSLJPBRMLZ-GHRIWEEISA-N	5282168
BRD-K97181463-003-02-9	benidipine	0	97.05	Selleck	S2017	Benidipine hydrochloride	505.221	COC(=O)C1=C(C)NC(C)=C([C@@H]1c1cccc(c1)[N+]([O-])=O)C(=O)O[C@@H]1CCCN(Cc2ccccc2)C1	QZVNQOLPLYWLHQ-ZEQKJWHPSA-N	656668
BRD-K97181463-003-01-1	benidipine	0	89.02	Selleck	S2017	Benidipine HCl	505.221	COC(=O)C1=C(C)NC(C)=C([C@@H]1c1cccc(c1)[N+]([O-])=O)C(=O)O[C@@H]1CCCN(Cc2ccccc2)C1	QZVNQOLPLYWLHQ-ZEQKJWHPSA-N	656668
BRD-K79425933-001-09-3	benperidol	0	88.46	Prestwick	Prestw-484	Benperidol	381.185	Fc1ccc(cc1)C(=O)CCCN1CCC(CC1)n1c2ccccc2[nH]c1=O	FEBOTPHFXYHVPL-UHFFFAOYSA-N	16363
BRD-A42423104-001-01-4	benproperine	0	97.04	AvaChem	1567	1-[2-(2-benzylphenoxy)-1-methylethyl]piperidine	309.209	CC(COc1ccccc1Cc1ccccc1)N1CCCCC1	JTUQXGZRVLWBCR-UHFFFAOYSA-N	2326
BRD-A61194565-003-28-8	benserazide	0	0	MicroSource	1500137	BENSERAZIDE HYDROCHLORIDE	257.101	NC(CO)C(=O)NNCc1ccc(O)c(O)c1O	BNQDCRGUHNALGH-UHFFFAOYSA-N	2327
BRD-A61194565-003-27-0	benserazide	0	93.52	Selleck	S2453	Benserazide HCl	257.101	NC(CO)C(=O)NNCc1ccc(O)c(O)c1O	BNQDCRGUHNALGH-UHFFFAOYSA-N	2327
BRD-K89490285-001-08-1	bentazepam	0	98.21	Asinex	ASN 03222017	5-phenyl-1,3,6,7,8,9-hexahydro-2H-[1]benzothieno[2,3-e][1,4]diazepin-2-one	296.098	O=C1CN=C(c2c3CCCCc3sc2N1)c1ccccc1	AIZFEOPQVZBNGH-UHFFFAOYSA-N
BRD-K58794715-001-01-8	bentiromide	0	85.66	Selleck	S4388	Bentiromide	404.137	OC(=O)c1ccc(NC(=O)[C@H](Cc2ccc(O)cc2)NC(=O)c2ccccc2)cc1	SPPTWHFVYKCNNK-FQEVSTJZSA-N	6957673
BRD-K58794715-001-02-6	bentiromide	0	93.46	Selleck	S4388	bentiromide	404.137	OC(=O)c1ccc(NC(=O)[C@H](Cc2ccc(O)cc2)NC(=O)c2ccccc2)cc1	SPPTWHFVYKCNNK-FQEVSTJZSA-N	6957673
BRD-K88553858-001-02-7	benurestat	0	92.03	MicroSource	1505410	BENURESTAT	228.03	ONC(=O)CNC(=O)c1ccc(Cl)cc1	JFZGBMJPJZDNNT-UHFFFAOYSA-N	38000
BRD-K34234316-003-04-7	benzalkonium	0	0	MicroSource	1503610	BENZALKONIUM CHLORIDE	318.316	CCCCCCCCCCCCC[N+](C)(C)Cc1ccccc1	VVZBFOKBSDGVGZ-UHFFFAOYSA-N	2330
BRD-K87158025-003-08-7	benzamil	0	94.27	Tocris	3380	Benzamil	319.095	NC(NCc1ccccc1)=NC(=O)c1nc(Cl)c(N)nc1N	KXDROGADUISDGY-UHFFFAOYSA-N	108107
BRD-K87158025-001-01-6	benzamil	0	97.72	Enzo	NA103	Benzamil HCl	319.095	NC(NCc1ccccc1)=NC(=O)c1nc(Cl)c(N)nc1N	KXDROGADUISDGY-UHFFFAOYSA-N	108107	BRD-K97688263-001-03-7
BRD-K11717138-001-30-3	benzbromarone	0	96.2	MicroSource	1505971	BENZBROMARONE	421.915	CCc1oc2ccccc2c1C(=O)c1cc(Br)c(O)c(Br)c1	WHQCHUCQKNIQEC-UHFFFAOYSA-N	2333
BRD-K11717138-001-29-5	benzbromarone	0	95.24	Selleck	S4221	Benzbromarone	421.915	CCc1oc2ccccc2c1C(=O)c1cc(Br)c(O)c(Br)c1	WHQCHUCQKNIQEC-UHFFFAOYSA-N	2333
BRD-A98083480-001-01-3	benzenemethanol,-2,5-dimethyl-[[(1-methylethyl)amino]methyl]	0	83.87	Enamine	Z1020681722		207.162	CC(C)NCC(O)c1cc(C)ccc1C	PHFWPIKQCFQPJY-UHFFFAOYSA-N	22168
BRD-K72723676-003-17-8	benzethonium	0	99.48	MicroSource	1500138	BENZETHONIUM CHLORIDE	412.322	CC(C)(C)CC(C)(C)c1ccc(OCCOCC[N+](C)(C)Cc2ccccc2)cc1	SIYLLGKDQZGJHK-UHFFFAOYSA-N	2335
BRD-K72723676-003-16-0	benzethonium	0	96.04	Selleck	S4162	Benzethonium Chloride	412.322	CC(C)(C)CC(C)(C)c1ccc(OCCOCC[N+](C)(C)Cc2ccccc2)cc1	SIYLLGKDQZGJHK-UHFFFAOYSA-N	2335
BRD-K56156805-001-09-6	benznidazole	0	86.94	Toronto	B197925	Benznidazole	260.091	[O-][N+](=O)c1nccn1CC(=O)NCc1ccccc1	CULUWZNBISUWAS-UHFFFAOYSA-N	31593
BRD-K55160477-001-04-7	benzo[d]thiazole-2(3h)-thione	0	95.36	Ark	AK-47877	Benzo[d]thiazole-2(3H)-thione	166.986	Sc1nc2ccccc2s1	YXIWHUQXZSMYRE-UHFFFAOYSA-N	697993
BRD-K75466013-001-14-4	benzocaine	0	99.51	MicroSource	1500139	BENZOCAINE	165.079	CCOC(=O)c1ccc(N)cc1	BLFLLBZGZJTVJG-UHFFFAOYSA-N	2337
BRD-K75466013-001-13-6	benzocaine	0	93.06	Selleck	S4210	Benzocaine	165.079	CCOC(=O)c1ccc(N)cc1	BLFLLBZGZJTVJG-UHFFFAOYSA-N	2337
BRD-A45929034-001-09-5	benzoclidine	0	35.21	MicroSource	1506155	BENZOCLIDINE	231.126	O=C(OC1CN2CCC1CC2)c1ccccc1	AHKAOMZZTQULDS-UHFFFAOYSA-N	65630
BRD-K26556907-001-01-8	benzofenac	0	99.01	Sigma	PH006029	[4-(benzyloxy)-3-chlorophenyl]acetic acid	276.055	OC(=O)Cc1ccc(OCc2ccccc2)c(Cl)c1	DFHBBMJTBBLQSA-UHFFFAOYSA-N	91676
BRD-K53397409-001-12-3	benzoic-acid	0	93.95	MicroSource	1503001	BENZOIC ACID	122.037	OC(=O)c1ccccc1	WPYMKLBDIGXBTP-UHFFFAOYSA-N	20144841
BRD-K53397409-001-11-5	benzoic-acid	0	89.71	Selleck	S4161	Benzoic Acid	122.037	OC(=O)c1ccccc1	WPYMKLBDIGXBTP-UHFFFAOYSA-N	20144841
BRD-K53397409-001-13-1	benzoic-acid	0	98.16	Selleck	S4161	Benzoic acid	122.037	OC(=O)c1ccccc1	WPYMKLBDIGXBTP-UHFFFAOYSA-N	20144841
BRD-A55748233-001-08-7	benzoin	0	99.28	Enamine	Z57160197		212.084	OC(C(=O)c1ccccc1)c1ccccc1	ISAOCJYIOMOJEB-UHFFFAOYSA-N	8400
BRD-K91699951-001-10-2	benzonatate	0	99.74	MicroSource	1503864	BENZONATATE	603.362	CCCCNc1ccc(cc1)C(=O)OCCOCCOCCOCCOCCOCCOCCOCCOCCOC	MAFMQEKGGFWBAB-UHFFFAOYSA-N	7699
BRD-K18772613-303-02-4	benzoquinonium-dibromide	0	91.5	Tocris	424	Benzoquinonium dibromide	546.393	CC[N+](CC)(CCCNC1=CC(=O)C(NCCC[N+](CC)(CC)Cc2ccccc2)=CC1=O)Cc1ccccc1	YERABYSOHUZTPQ-UHFFFAOYSA-P	9394
BRD-A87983072-001-01-1	benzotript	0	99.39	Enamine	Z85881728		342.077	OC(=O)C(Cc1c[nH]c2ccccc12)NC(=O)c1ccc(Cl)cc1	QJERBBQXOMUURJ-UHFFFAOYSA-N	2787526
BRD-K70327191-001-02-2	benzoxiquine	0	99.67	MicroSource	1505411	BENZOXIQUINE	249.079	O=C(Oc1cccc2cccnc12)c1ccccc1	BHKPHCKISVSDGV-UHFFFAOYSA-N	6855
BRD-K59986511-001-04-9	benzoyl-peroxide	0	0	MicroSource	1503004	BENZOYL PEROXIDE	242.058	O=C(OOC(=O)c1ccccc1)c1ccccc1	OMPJBNCRMGITSC-UHFFFAOYSA-N	7187
BRD-K59986511-001-06-4	benzoyl-peroxide	0	0	Sigma	MFCD00003071	diphenylperoxyanhydride	242.058	O=C(OOC(=O)c1ccccc1)c1ccccc1	OMPJBNCRMGITSC-UHFFFAOYSA-N	7187
BRD-K20431737-001-08-1	benzoylpas	0	84.56	MicroSource	1505413	BENZOYLPAS	257.069	OC(=O)c1ccc(NC(=O)c2ccccc2)cc1O	GNZCRYWFWKFIDM-UHFFFAOYSA-N	10718
BRD-K20431737-001-09-9	benzoylpas	0	97.57	Vitas-M	STL062186	4-(benzoylamino)-2-hydroxybenzoic acid	257.069	OC(=O)c1ccc(NC(=O)c2ccccc2)cc1O	GNZCRYWFWKFIDM-UHFFFAOYSA-N	10718
BRD-K21450440-001-14-6	benzthiazide	0	99.29	MicroSource	1500141	BENZTHIAZIDE	430.983	NS(=O)(=O)c1cc2c(cc1Cl)N=C(CSCc1ccccc1)NS2(=O)=O	NDTSRXAMMQDVSW-UHFFFAOYSA-N	2343
BRD-K21450440-001-13-8	benzthiazide	0	97.93	Selleck	S4308	Benzthiazide	430.983	NS(=O)(=O)c1cc2c(cc1Cl)N=C(CSCc1ccccc1)NS2(=O)=O	NDTSRXAMMQDVSW-UHFFFAOYSA-N	2343
BRD-K48061146-066-01-7	benztropine-mesylate	0	97.24	Selleck	S3163	Benztropine mesylate	307.194	CN1[C@@H]2CC[C@@H]1C[C@H](C2)OC(c1ccccc1)c1ccccc1	GIJXKZJWITVLHI-RTBURBONSA-N	6832
BRD-K28542495-003-13-5	benzydamine	0	98.35	MicroSource	1505975	BENZYDAMINE HYDROCHLORIDE	309.184	CN(C)CCCOc1nn(Cc2ccccc2)c2ccccc12	CNBGNNVCVSKAQZ-UHFFFAOYSA-N	12555
BRD-K28542495-003-12-7	benzydamine	0	95.53	Selleck	S4165	Benzydamine HCl	309.184	CN(C)CCCOc1nn(Cc2ccccc2)c2ccccc12	CNBGNNVCVSKAQZ-UHFFFAOYSA-N	12555
BRD-K98494274-001-03-6	benzyl-alcohol	0	0	MicroSource	1502555	BENZYL ALCOHOL	108.058	OCc1ccccc1	WVDDGKGOMKODPV-UHFFFAOYSA-N	244
BRD-K98494274-001-05-1	benzyl-alcohol	0	0	Sigma	V800080	phenylmethanol	108.058	OCc1ccccc1	WVDDGKGOMKODPV-UHFFFAOYSA-N	244
BRD-K52072429-001-10-3	benzyl-benzoate	0	0	MicroSource	1503002	BENZYL BENZOATE	212.084	O=C(OCc1ccccc1)c1ccccc1	SESFRYSPDFLNCH-UHFFFAOYSA-N	2345
BRD-K52072429-001-12-9	benzyl-benzoate	0	0	MedChemEx	HY-B0935	Benzyl benzoate	212.084	O=C(OCc1ccccc1)c1ccccc1	SESFRYSPDFLNCH-UHFFFAOYSA-N	2345
BRD-K52072429-001-11-1	benzyl-benzoate	0	0	Sigma	B6630	benzyl benzoate	212.084	O=C(OCc1ccccc1)c1ccccc1	SESFRYSPDFLNCH-UHFFFAOYSA-N	2345
BRD-K80253852-001-04-4	benzyl-isothiocyanate	0	2.87	MicroSource	1503006	BENZYL ISOTHIOCYANATE	149.03	S=C=NCc1ccccc1	MDKCFLQDBWCQCV-UHFFFAOYSA-N	2346
BRD-K23403298-003-01-9	benzyldimethylhexadecylammonium	0	98.49	Acros	40207	Benzyldimethylhexadecylammonium chloride, hydrate, 97%	360.363	CCCCCCCCCCCCCCCC[N+](C)(C)Cc1ccccc1	QDYLMAYUEZBUFO-UHFFFAOYSA-N	31203
BRD-K11576103-003-01-1	benzyldimethyloctylammonium	0	96.76	Sigma	689599	N-benzyl-N,N-dimethyl-1-octanaminium chloride	248.238	CCCCCCCC[N+](C)(C)Cc1ccccc1	SHFLYPPECXRCFO-UHFFFAOYSA-N	13741
BRD-K55191674-236-06-0	benzylpenicillin	0	85.82	Selleck	S4160	Penicillin G Sodium	334.099	CC1(C)S[C@@H]2[C@H](NC(=O)Cc3ccccc3)C(=O)N2[C@H]1C(O)=O	JGSARLDLIJGVTE-MBNYWOFBSA-N	5904
BRD-K55191674-237-18-3	benzylpenicillin	0	97.54	MicroSource	1500465	PENICILLIN G POTASSIUM	334.099	CC1(C)S[C@@H]2[C@H](NC(=O)Cc3ccccc3)C(=O)N2[C@H]1C(O)=O	JGSARLDLIJGVTE-MBNYWOFBSA-N	5904
BRD-K55191674-236-07-8	benzylpenicillin	0	51.7	Selleck	S4160	Benzylpenicillin sodium	334.099	CC1(C)S[C@@H]2[C@H](NC(=O)Cc3ccccc3)C(=O)N2[C@H]1C(O)=O	JGSARLDLIJGVTE-MBNYWOFBSA-N	5904
BRD-K47878171-086-06-0	bephenium-hydroxynaphthoate	0	97.09	MicroSource	1505778	BEPHENIUM HYDROXYNAPTHOATE	256.17	C[N+](C)(CCOc1ccccc1)Cc1ccccc1	AVWWVJUMXRXPNF-UHFFFAOYSA-N	19667
BRD-K47878171-086-05-2	bephenium-hydroxynaphthoate	0	51.25	Selleck	S4389	Bephenium Hydroxynaphthoate	256.17	C[N+](C)(CCOc1ccccc1)Cc1ccccc1	AVWWVJUMXRXPNF-UHFFFAOYSA-N	19667
BRD-K47878171-086-07-8	bephenium-hydroxynaphthoate	0	48.39	Selleck	S4389	bephenium hydroxynaphthoate	256.17	C[N+](C)(CCOc1ccccc1)Cc1ccccc1	AVWWVJUMXRXPNF-UHFFFAOYSA-N	19667
BRD-K98624455-074-02-8	bepotastine	0	90.86	Selleck	S3037	Bepotastine Besilate	388.155	OC(=O)CCCN1CCC(CC1)O[C@@H](c1ccc(Cl)cc1)c1ccccn1	YWGDOWXRIALTES-NRFANRHFSA-N	164522
BRD-A91008255-003-24-8	bepridil	0	84.07	MicroSource	1503106	BEPRIDIL HYDROCHLORIDE	366.267	CC(C)COCC(CN(Cc1ccccc1)c1ccccc1)N1CCCC1	UIEATEWHFDRYRU-UHFFFAOYSA-N	2351
BRD-A91008255-003-26-3	bepridil	0	91.49	Tocris	4117	Bepridil hydrochloride	366.267	CC(C)COCC(CN(Cc1ccccc1)c1ccccc1)N1CCCC1	UIEATEWHFDRYRU-UHFFFAOYSA-N	2351
BRD-A91008255-003-25-5	bepridil	0	96.17	Sigma	MFCD00065498	N-benzyl-N-[3-isobutoxy-2-(1-pyrrolidinyl)propyl]aniline hydrochloride	366.267	CC(C)COCC(CN(Cc1ccccc1)c1ccccc1)N1CCCC1	UIEATEWHFDRYRU-UHFFFAOYSA-N	2351
BRD-K14796088-003-26-8	berberine	0	95.66	MicroSource	1500811	BERBERINE CHLORIDE	336.124	COc1ccc2cc3-c4cc5OCOc5cc4CC[n+]3cc2c1OC	YBHILYKTIRIUTE-UHFFFAOYSA-N	2353
BRD-K14796088-003-25-0	berberine	0	93.84	Selleck	S2271	Berberine HCl	336.124	COc1ccc2cc3-c4cc5OCOc5cc4CC[n+]3cc2c1OC	YBHILYKTIRIUTE-UHFFFAOYSA-N	2353
BRD-K12968785-001-13-3	bergapten	0	96.13	MicroSource	300546	BERGAPTEN	216.042	COc1c2ccoc2cc2oc(=O)ccc12	BGEBZHIAGXMEMV-UHFFFAOYSA-N	2355
BRD-K12968785-001-12-5	bergapten	0	93.7	Selleck	S4239	Bergapten	216.042	COc1c2ccoc2cc2oc(=O)ccc12	BGEBZHIAGXMEMV-UHFFFAOYSA-N	2355
BRD-K04176066-001-09-1	bergenin	0	89.95	MicroSource	1500819	BERGENIN	328.079	COc1c(O)cc2C(=O)O[C@@H]3[C@@H](O)[C@H](O)[C@@H](CO)O[C@H]3c2c1O	YWJXCIXBAKGUKZ-HJJNZUOJSA-N	66065	BRD-K18550767-001-03-6
BRD-K04176066-001-08-3	bergenin	0	97.98	Selleck	S2270	Bergenin	328.079	COc1c(O)cc2C(=O)O[C@@H]3[C@@H](O)[C@H](O)[C@@H](CO)O[C@H]3c2c1O	YWJXCIXBAKGUKZ-HJJNZUOJSA-N	66065
BRD-K10196357-003-02-0	besifloxacin	0	93.81	Selleck	S3055	Besifloxacin HCl (Besivance)	393.126	N[C@@H]1CCCCN(C1)c1c(F)cc2c(c1Cl)n(cc(C(O)=O)c2=O)C1CC1	QFFGVLORLPOAEC-SNVBAGLBSA-N	10178705
BRD-K72735080-001-01-0	BET-BAY-002	0	97.66	MedChemEx	HY-12421	BET-BAY 002	403.12	Cc1nnc(C[C@@H]2C=C(c3ccc(Cl)cc3)c3ccccc3-n3c(C)nnc23)o1	AGYIAWHWIUZNSD-INIZCTEOSA-N	73425805
BRD-K38687824-001-02-5	beta-amyloid-synthesis-inhibitor	0	94.44	Maybridge	MO08553		294.112	Oc1cccc(Nc2ccc(Nc3cccc(O)c3)nn2)c1	GYNDFOLSPPBBIK-UHFFFAOYSA-N	9882580
BRD-K74225533-001-10-4	beta-carotene	0	0	Selleck	S1767	Beta Carotene	536.438	CC(\C=C\C=C(C)\C=C\C1=C(C)CCCC1(C)C)=C/C=C/C=C(C)/C=C/C=C(C)/C=C/C1=C(C)CCCC1(C)C	OENHQHLEOONYIE-JLTXGRSLSA-N	5280489
BRD-K74225533-001-08-8	beta-carotene	0	0	Selleck	S1767	Beta Carotene	536.438	CC(\C=C\C=C(C)\C=C\C1=C(C)CCCC1(C)C)=C/C=C/C=C(C)/C=C/C=C(C)/C=C/C1=C(C)CCCC1(C)C	OENHQHLEOONYIE-JLTXGRSLSA-N	5280489
BRD-K74225533-001-12-0	beta-carotene	0	0	MedChemEx	HY-N0411	?-Carotene	536.438	CC(\C=C\C=C(C)\C=C\C1=C(C)CCCC1(C)C)=C/C=C/C=C(C)/C=C/C=C(C)/C=C/C1=C(C)CCCC1(C)C	OENHQHLEOONYIE-JLTXGRSLSA-N	5280489	BRD-K34538779-001-01-1
BRD-K74225533-001-09-6	beta-carotene	0	0	MicroSource	1500143	beta-CAROTENE [2mM]	536.438	CC(\C=C\C=C(C)\C=C\C1=C(C)CCCC1(C)C)=C/C=C/C=C(C)/C=C/C=C(C)/C=C/C1=C(C)CCCC1(C)C	OENHQHLEOONYIE-JLTXGRSLSA-N	5280489
BRD-K87349602-001-03-8	beta-CCB	0	98.04	Tocris	405	?-CCB	268.121	CCCCOC(=O)c1cc2c(cn1)[nH]c1ccccc21	WGNGIELOOKACSB-UHFFFAOYSA-N	128618
BRD-K21045639-001-01-2	beta-elemene	0	0	Sigma	63965	(1S,2S,4R)-2,4-diisopropenyl-1-methyl-1-vinylcyclohexane	204.188	CC(=C)[C@@H]1CC[C@@](C)(C=C)[C@@H](C1)C(C)=C	OPFTUNCRGUEPRZ-QLFBSQMISA-N	6918391
BRD-K95110148-003-02-3	beta-funaltrexamine	0	89.19	Tocris	926	?-Funaltrexamine hydrochloride	454.21	COC(=O)\C=C\C(=O)N[C@@H]1CC[C@@]2(O)[C@H]3Cc4ccc(O)c5O[C@@H]1[C@]2(CCN3CC1CC1)c45	PQKHESYTSKMWFP-WZJCLRDWSA-N	5311018
BRD-K95110148-003-01-5	beta-funaltrexamine	0	95.83	Tocris	926	?-Funaltrexamine hydrochloride	454.21	COC(=O)\C=C\C(=O)N[C@@H]1CC[C@@]2(O)[C@H]3Cc4ccc(O)c5O[C@@H]1[C@]2(CCN3CC1CC1)c45	PQKHESYTSKMWFP-WZJCLRDWSA-N	5311018
BRD-K39061174-001-01-0	beta-glycerophosphoric-acid	1	0	Vitas-M	STL280247		172.014	OCC(CO)OP(O)(O)=O	DHCLVCXQIBBOPH-UHFFFAOYSA-N	2526
BRD-M02899238-238-01-6	beta-hydroxy-beta-methylbutyrate	0	97.1	CombiBlocks	QC-1944	calcium bis(3-hydroxy-3-methylbutanoate)	118.063	CC(C)(O)CC(O)=O.CC(C)(O)CC(O)=O	KORPMXSVHOHPMS-UHFFFAOYSA-N	129010087
BRD-A41387824-001-06-0	beta-Hydroxybutyrate	1	0	Vitas-M	STL377875		104.047	CC(O)CC(O)=O	WHBMMWSBFZVSSR-UHFFFAOYSA-N	441
BRD-K28061410-001-07-4	beta-lapachone	0	56.43	MedChemEx	HY-13555	?-Lapachone	242.094	CC1(C)CCC2=C(O1)c1ccccc1C(=O)C2=O	QZPQTZZNNJUOLS-UHFFFAOYSA-N	3885
BRD-K28061410-001-09-0	beta-lapachone	0	24.09	MedChemEx	HY-13555	?-Lapachone	242.094	CC1(C)CCC2=C(O1)c1ccccc1C(=O)C2=O	QZPQTZZNNJUOLS-UHFFFAOYSA-N	3885
BRD-K28061410-001-05-8	beta-lapachone	0	0	Selleck	S7261	Beta-Lapachone	242.094	CC1(C)CCC2=C(O1)c1ccccc1C(=O)C2=O	QZPQTZZNNJUOLS-UHFFFAOYSA-N	3885
BRD-K28061410-001-06-6	beta-lapachone	0	82.91	Selleck	S7261	Beta-Lapachone	242.094	CC1(C)CCC2=C(O1)c1ccccc1C(=O)C2=O	QZPQTZZNNJUOLS-UHFFFAOYSA-N	3885
BRD-K21164796-001-02-8	beta-naphthol	0	90.98	MicroSource	1504501	beta-NAPHTHOL	144.058	Oc1ccc2ccccc2c1	JWAZRIHNYRIHIV-UHFFFAOYSA-N	8663
BRD-K91315211-300-06-5	betahistine	0	99.79	MicroSource	1500670	BETAHISTINE HYDROCHLORIDE	136.1	CNCCc1ccccn1	UUQMNUMQCIQDMZ-UHFFFAOYSA-N	2366
BRD-K91315211-300-05-7	betahistine	0	100	Selleck	S3176	Betahistine 2HCl	136.1	CNCCc1ccccn1	UUQMNUMQCIQDMZ-UHFFFAOYSA-N	2366
BRD-K12014493-001-02-2	betaine	1	0	MicroSource	1503007	BETAINE HYDROCHLORIDE	118.087	C[N+](C)(C)CC(O)=O	KWIUHFFTVRNATP-UHFFFAOYSA-O	248	BRD-M80997309-001-09-2
BRD-A02180903-001-04-5	betamethasone	0	97.06	MicroSource	1500144	BETAMETHASONE	392.2	C[C@H]1CC2C3CCC4=CC(=O)C=C[C@]4(C)[C@@]3(F)[C@@H](O)C[C@]2(C)[C@@]1(O)C(=O)CO	UREBDLICKHMUKA-REKGUKDCSA-N	6710614
BRD-K12955147-001-01-8	betamethasone	0	92.01	Selleck	S1500	Betamethasone	392.2	C[C@H]1C[C@H]2[C@@H]3CCC4=CC(=O)C=C[C@]4(C)[C@]3(F)[C@H](O)C[C@]2(C)[C@]1(O)C(=O)CO	UREBDLICKHMUKA-AMDXKQBSSA-N	40467076
BRD-A92177080-001-02-1	betamethasone-acetate	0	93.5	MicroSource	1505723	BETAMETHASONE ACETATE	434.21	C[C@H]1CC2C3CCC4=CC(=O)C=C[C@]4(C)[C@@]3(F)[C@@H](O)C[C@]2(C)[C@@]1(O)C(=O)COC(C)=O	AKUJBENLRBOFTD-DKNQJTFPSA-N	45006158
BRD-K58148589-001-03-6	betamethasone-dipropionate	0	96.86	MicroSource	1503210	BETAMETHASONE 17,21-DIPROPIONATE	504.252	CCC(=O)OCC(=O)[C@@]1(OC(=O)CC)[C@@H](C)C[C@H]2[C@@H]3CCC4=CC(=O)C=C[C@]4(C)[C@@]3(F)[C@@H](O)C[C@]12C	CIWBQSYVNNPZIQ-XYWKZLDCSA-N	21800	BRD-A66861218-001-04-3
BRD-K58148589-001-02-8	betamethasone-dipropionate	0	92.71	Selleck	S1688	Betamethasone Dipropionate (Diprolene)	504.252	CCC(=O)OCC(=O)[C@@]1(OC(=O)CC)[C@@H](C)C[C@H]2[C@@H]3CCC4=CC(=O)C=C[C@]4(C)[C@@]3(F)[C@@H](O)C[C@]12C	CIWBQSYVNNPZIQ-XYWKZLDCSA-N	21800	BRD-K95691366-001-01-3
BRD-K34032314-001-02-5	betamethasone-valerate	0	76.09	Selleck	S1690	Betamethasone valerate (Betnovate)	476.257	CCCCC(=O)O[C@@]1([C@@H](C)C[C@H]2[C@@H]3CCC4=CC(=O)C=C[C@]4(C)[C@@]3(F)[C@@H](O)C[C@]12C)C(=O)CO	SNHRLVCMMWUAJD-SUYDQAKGSA-N	16533
BRD-K34032314-001-04-1	betamethasone-valerate	0	86.11	MicroSource	1500145	BETAMETHASONE VALERATE	476.257	CCCCC(=O)O[C@@]1([C@@H](C)C[C@H]2[C@@H]3CCC4=CC(=O)C=C[C@]4(C)[C@@]3(F)[C@@H](O)C[C@]12C)C(=O)CO	SNHRLVCMMWUAJD-SUYDQAKGSA-N	16533	BRD-A80594172-001-04-6
BRD-K34032314-001-03-3	betamethasone-valerate	0	78.95	Selleck	S1690	Betamethasone valerate (Betnovate)	476.257	CCCCC(=O)O[C@@]1([C@@H](C)C[C@H]2[C@@H]3CCC4=CC(=O)C=C[C@]4(C)[C@@]3(F)[C@@H](O)C[C@]12C)C(=O)CO	SNHRLVCMMWUAJD-SUYDQAKGSA-N	16533	BRD-K57769959-001-01-6
BRD-K82142815-001-19-1	betamipron	0	96.24	MicroSource	1504244	BETAMIPRON	193.074	OC(=O)CCNC(=O)c1ccccc1	CWXYHOHYCJXYFQ-UHFFFAOYSA-N	71651
BRD-K82142815-001-18-3	betamipron	0	94.7	Selleck	S4191	Betamipron	193.074	OC(=O)CCNC(=O)c1ccccc1	CWXYHOHYCJXYFQ-UHFFFAOYSA-N	71651
BRD-A02759312-003-25-2	betaxolol	0	95.13	MicroSource	1505512	BETAXALOL HYDROCHLORIDE	307.215	CC(C)NCC(O)COc1ccc(CCOCC2CC2)cc1	NWIUTZDMDHAVTP-UHFFFAOYSA-N	2369
BRD-A02759312-001-02-5	betaxolol	0	79.72	Selleck	S2091	Betaxolol	307.215	CC(C)NCC(O)COc1ccc(CCOCC2CC2)cc1	NWIUTZDMDHAVTP-UHFFFAOYSA-N	2369
BRD-A02759312-003-24-5	betaxolol	0	96.12	Tocris	906	Betaxolol hydrochloride	307.215	CC(C)NCC(O)COc1ccc(CCOCC2CC2)cc1	NWIUTZDMDHAVTP-UHFFFAOYSA-N	2369
BRD-A02759312-001-03-3	betaxolol	0	95.61	Selleck	S2091	Betaxolol (Betoptic)	307.215	CC(C)NCC(O)COc1ccc(CCOCC2CC2)cc1	NWIUTZDMDHAVTP-UHFFFAOYSA-N	2369
BRD-A02759312-003-23-7	betaxolol	0	94.32	Selleck	S1827	Betaxolol hydrochloride (Betoptic)	307.215	CC(C)NCC(O)COc1ccc(CCOCC2CC2)cc1	NWIUTZDMDHAVTP-UHFFFAOYSA-N	2369
BRD-K17498618-344-02-6	betaxolol	0	88.16	Selleck	S2113	Cisatracurium Besylate	928.509	COc1ccc(C[C@@H]2c3cc(OC)c(OC)cc3CC[N@+]2(C)CCC(=O)OCCCCCOC(=O)CC[N@@+]2(C)CCc3cc(OC)c(OC)cc3[C@H]2Cc2ccc(OC)c(OC)c2)cc1OC	YXSLJKQTIDHPOT-LJCJQEJUSA-N	62887
BRD-K20075662-300-04-0	betazole	0	97.19	Prestwick	Prestw-43	Betazole hydrochloride	111.08	NCCc1cc[nH]n1	JXDFEQONERDKSS-UHFFFAOYSA-N	7741
BRD-A99833829-003-26-3	bethanechol	0	71.27	MicroSource	1500146	BETHANECHOL CHLORIDE	161.129	CC(C[N+](C)(C)C)OC(N)=O	NZUPCNDJBJXXRF-UHFFFAOYSA-O	2370
BRD-A99833829-003-27-1	bethanechol	0	100	Selleck	S2455	Bethanechol chloride	161.129	CC(C[N+](C)(C)C)OC(N)=O	NZUPCNDJBJXXRF-UHFFFAOYSA-O	2370
BRD-A99833829-003-25-5	bethanechol	0	55.62	Selleck	S2455	Bethanechol chloride	161.129	CC(C[N+](C)(C)C)OC(N)=O	NZUPCNDJBJXXRF-UHFFFAOYSA-O	2370
BRD-A60153876-001-01-0	BETP	0	98.36	Tocris	4778	BETP	406.096	CCS(=O)c1nc(cc(n1)C(F)(F)F)-c1cccc(OCc2ccccc2)c1	NTDFYGSSDDMNHI-UHFFFAOYSA-N	49868481
BRD-K45275534-001-01-3	betrixaban	0	85.59	MedChemEx	HY-10268	Betrixaban	451.141	COc1ccc(NC(=O)c2ccc(cc2)C(=N)N(C)C)c(c1)C(=O)Nc1ccc(Cl)cn1	XHOLNRLADUSQLD-UHFFFAOYSA-N	10275777
BRD-K45401373-001-21-7	betulinic-acid	0	90.5	Tocris	3906	Betulinic acid	456.36	CC(=C)[C@@H]1CC[C@@]2(CC[C@]3(C)[C@H](CC[C@@H]4[C@@]5(C)CC[C@H](O)C(C)(C)[C@@H]5CC[C@@]34C)[C@@H]12)C(O)=O	QGJZLNKBHJESQX-FZFNOLFKSA-N	64971	BRD-K15168723-001-01-7
BRD-K45401373-001-20-9	betulinic-acid	0	96.07	Selleck	S3603	Betulinic acid	456.36	CC(=C)[C@@H]1CC[C@@]2(CC[C@]3(C)[C@H](CC[C@@H]4[C@@]5(C)CC[C@H](O)C(C)(C)[C@@H]5CC[C@@]34C)[C@@H]12)C(O)=O	QGJZLNKBHJESQX-FZFNOLFKSA-N	64971
BRD-K45401373-001-22-5	betulinic-acid	0	85.97	Selleck	S3603	Betulinic acid	456.36	CC(=C)[C@@H]1CC[C@@]2(CC[C@]3(C)[C@H](CC[C@@H]4[C@@]5(C)CC[C@H](O)C(C)(C)[C@@H]5CC[C@@]34C)[C@@H]12)C(O)=O	QGJZLNKBHJESQX-FZFNOLFKSA-N	64971	BRD-K38744518-001-01-7
BRD-A18233884-003-02-7	bevantolol	0	94.05	AKSci	69996		345.194	COc1ccc(CCNCC(O)COc2cccc(C)c2)cc1OC	HXLAFSUPPDYFEO-UHFFFAOYSA-N	2372
BRD-K16898998-001-01-6	bevirimat-dimeglumine	0	87.82	MedChemEx	HY-N0842	Bevirimat	584.408	CC(=C)[C@@H]1CC[C@@]2(CC[C@]3(C)[C@H](CC[C@@H]4[C@@]5(C)CC[C@H](OC(=O)CC(C)(C)C(O)=O)C(C)(C)[C@@H]5CC[C@@]34C)[C@@H]12)C(O)=O	YJEJKUQEXFSVCJ-WRFMNRASSA-N	457928
BRD-K92441787-001-04-1	bexarotene	0	98.35	Selleck	S2098	Bexarotene	348.209	Cc1cc2c(cc1C(=C)c1ccc(cc1)C(O)=O)C(C)(C)CCC2(C)C	NAVMQTYZDKMPEU-UHFFFAOYSA-N	82146
BRD-K46018455-001-27-6	bezafibrate	0	99.25	MicroSource	1502046	BEZAFIBRATE	361.108	CC(C)(Oc1ccc(CCNC(=O)c2ccc(Cl)cc2)cc1)C(O)=O	IIBYAHWJQTYFKB-UHFFFAOYSA-N	39042
BRD-K46018455-001-26-8	bezafibrate	0	96.76	Selleck	S4159	Bezafibrate	361.108	CC(C)(Oc1ccc(CCNC(=O)c2ccc(Cl)cc2)cc1)C(O)=O	IIBYAHWJQTYFKB-UHFFFAOYSA-N	39042
BRD-K21673112-003-02-1	BF2.649	0	93.31	Tocris	3743	BF 2649	295.17	Clc1ccc(CCCOCCCN2CCCCC2)cc1	NNACHAUCXXVJSP-UHFFFAOYSA-N	9948102
BRD-K21673112-003-01-3	BF2.649	0	97	Tocris	3743	BF 2649	295.17	Clc1ccc(CCCOCCCN2CCCCC2)cc1	NNACHAUCXXVJSP-UHFFFAOYSA-N	9948102
BRD-K29415052-050-05-5	BGT226	0	98.31	Selleck	S2749	NVP-BGT226	534.199	COc1ccc(cn1)-c1ccc2ncc3n(C)c(=O)n(-c4ccc(N5CCNCC5)c(c4)C(F)(F)F)c3c2c1	BMMXYEBLEBULND-UHFFFAOYSA-N	11978790
BRD-K29415052-050-04-8	BGT226	0	88	Selleck	S2749	BGT226 (NVP-BGT226)	534.199	COc1ccc(cn1)-c1ccc2ncc3n(C)c(=O)n(-c4ccc(N5CCNCC5)c(c4)C(F)(F)F)c3c2c1	BMMXYEBLEBULND-UHFFFAOYSA-N	11978790
BRD-K95603879-001-07-5	BHQ	0	1.34	Tocris	1236	BHQ	222.162	CC(C)(C)c1cc(O)c(cc1O)C(C)(C)C	JZODKRWQWUWGCD-UHFFFAOYSA-N	2374
BRD-K53422148-001-01-8	BI-224436	0	93.15	MedChemEx	HY-18595	BI 224436	442.189	Cc1nc2ccccc2c(-c2ccc3OCCc4ccnc2c34)c1[C@H](OC(C)(C)C)C(O)=O	MIXIIJCBELCMCZ-VWLOTQADSA-N	66561902
BRD-K64890080-001-13-8	BI-2536	0	97.91	Selleck	S1109	BI 2536	521.311	CC[C@H]1N(C2CCCC2)c2nc(Nc3ccc(cc3OC)C(=O)NC3CCN(C)CC3)ncc2N(C)C1=O	XQVVPGYIWAGRNI-JOCHJYFZSA-N	11364421
BRD-K73982490-001-02-9	BI-78D3	0	89.65	Tocris	3314	BI 78D3	379.005	Oc1nnc(Sc2ncc(s2)[N+]([O-])=O)n1-c1ccc2OCCOc2c1	QFRLDZGQEZCCJZ-UHFFFAOYSA-N	2747117
BRD-K73982490-001-03-7	BI-78D3	0	94.21	Tocris	3314	BI 78D3	379.005	Oc1nnc(Sc2ncc(s2)[N+]([O-])=O)n1-c1ccc2OCCOc2c1	QFRLDZGQEZCCJZ-UHFFFAOYSA-N	2747117
BRD-K37492701-001-02-9	BI-847325	0	93.33	Selleck	S7843		464.221	CCNC(=O)C#Cc1ccc2c(NC(=O)\C2=C(\Nc2ccc(CN(C)C)cc2)c2ccccc2)c1	FLBNLJLONKAPLR-BYYHNAKLSA-N	88593899
BRD-K37492701-001-01-1	BI-847325	0	91.92	Selleck	S7843	BI-847325	464.221	CCNC(=O)C#Cc1ccc2c(NC(=O)\C2=C(\Nc2ccc(CN(C)C)cc2)c2ccccc2)c1	FLBNLJLONKAPLR-BYYHNAKLSA-N	88593899
BRD-A81370665-001-06-9	BI-D1870	0	84.09	MedChemEx	HY-10510	BI-D1870	391.182	CC(C)CCN1C(C)C(=O)N(C)c2cnc(Nc3cc(F)c(O)c(F)c3)nc12	DTEKTGDVSARYDS-UHFFFAOYSA-N	25023738
BRD-A81370665-001-04-4	BI-D1870	0	72.25	Selleck	S2843	BI-D1870	391.182	CC(C)CCN1C(C)C(=O)N(C)c2cnc(Nc3cc(F)c(O)c(F)c3)nc12	DTEKTGDVSARYDS-UHFFFAOYSA-N	25023738
BRD-A81370665-001-03-6	BI-D1870	0	81.63	Selleck	S2843	BI-D1870	391.182	CC(C)CCN1C(C)C(=O)N(C)c2cnc(Nc3cc(F)c(O)c(F)c3)nc12	DTEKTGDVSARYDS-UHFFFAOYSA-N	25023738
BRD-A80321291-001-01-6	biapenem	0	0	MedChemEx	HY-13573	Biapenem	351.113	C[C@@H](O)[C@@H]1[C@H]2[C@@H](C)C(SC3Cn4cnc[n+]4C3)=C(N2C1=O)C(O)=O	MRMBZHPJVKCOMA-YJFSRANCSA-O	71340
BRD-A80321291-001-05-7	biapenem	0	0	MedChemEx	HY-13573	Biapenem	351.113	C[C@@H](O)[C@@H]1[C@H]2[C@@H](C)C(SC3Cn4cnc[n+]4C3)=C(N2C1=O)C(O)=O	MRMBZHPJVKCOMA-YJFSRANCSA-O	71340
BRD-A80321291-001-04-0	biapenem	0	26.2	Sigma	MFCD00864863	(4R,5S,6S)-6-[(1R)-1-hydroxyethyl]-4-methyl-7-oxo-3-(5H,6H,7H-pyrazolo[1,2-a][1,2,4]triazol-4-ium-6-ylsulfanyl)-1-azabicyclo[3.2.0]hept-2-ene-2-carboxylate	351.113	C[C@@H](O)[C@@H]1[C@H]2[C@@H](C)C(SC3Cn4cnc[n+]4C3)=C(N2C1=O)C(O)=O	MRMBZHPJVKCOMA-YJFSRANCSA-O	71340
BRD-A80321291-001-06-5	biapenem	0	0	MedChemEx	HY-13573	Biapenem	351.113	C[C@@H](O)[C@@H]1[C@H]2[C@@H](C)C(SC3Cn4cnc[n+]4C3)=C(N2C1=O)C(O)=O	MRMBZHPJVKCOMA-YJFSRANCSA-O	71340
BRD-A80321291-001-02-4	biapenem	0	0	Selleck	S1370	Biapenem	351.113	C[C@@H](O)[C@@H]1[C@H]2[C@@H](C)C(SC3Cn4cnc[n+]4C3)=C(N2C1=O)C(O)=O	MRMBZHPJVKCOMA-YJFSRANCSA-O	71340	BRD-A66479836-001-03-8
BRD-A80321291-001-03-2	biapenem	0	74.7	Selleck	S1370	Biapenem	351.113	C[C@@H](O)[C@@H]1[C@H]2[C@@H](C)C(SC3Cn4cnc[n+]4C3)=C(N2C1=O)C(O)=O	MRMBZHPJVKCOMA-YJFSRANCSA-O	71340
BRD-K43927145-001-01-2	BIBN4096	0	77.11	MedChemEx	HY-10095	Olcegepant	867.207	NCCCC[C@H](NC(=O)[C@@H](Cc1cc(Br)c(O)c(Br)c1)NC(=O)N1CCC(CC1)N1Cc2ccccc2NC1=O)C(=O)N1CCN(CC1)c1ccncc1	ITIXDWVDFFXNEG-JHOUSYSJSA-N	6918509
BRD-K43927145-001-02-0	BIBN4096	0	77.99	MedChemEx	HY-10095	Olcegepant	867.207	NCCCC[C@H](NC(=O)[C@@H](Cc1cc(Br)c(O)c(Br)c1)NC(=O)N1CCC(CC1)N1Cc2ccccc2NC1=O)C(=O)N1CCN(CC1)c1ccncc1	ITIXDWVDFFXNEG-JHOUSYSJSA-N	6918509
BRD-K43927145-001-03-8	BIBN4096	0	86.32	MedChemEx	HY-10095	Olcegepant	867.207	NCCCC[C@H](NC(=O)[C@@H](Cc1cc(Br)c(O)c(Br)c1)NC(=O)N1CCC(CC1)N1Cc2ccccc2NC1=O)C(=O)N1CCN(CC1)c1ccncc1	ITIXDWVDFFXNEG-JHOUSYSJSA-N	6918509
BRD-K04623885-001-10-9	BIBR-1532	0	94.94	Tocris	2981	BIBR 1532	331.121	C\C(=C/C(=O)Nc1ccccc1C(O)=O)c1ccc2ccccc2c1	PGFQXGLPJUCTOI-WYMLVPIESA-N	9927531
BRD-K04623885-001-07-5	BIBR-1532	0	92.18	Selleck	S1186	BIBR 1532	331.121	C\C(=C/C(=O)Nc1ccccc1C(O)=O)c1ccc2ccccc2c1	PGFQXGLPJUCTOI-WYMLVPIESA-N	9927531
BRD-K49294207-300-03-8	BIBU-1361	0	96.69	Tocris	2417	BIBU 1361 dihydrochloride	443.2	CCN(CC)CC1CCN(CC1)c1ncc2ncnc(Nc3ccc(F)c(Cl)c3)c2n1	JUGSLZCFNSTKBN-UHFFFAOYSA-N	17756796
BRD-K49294207-300-04-6	BIBU-1361	0	87.14	Tocris	2417	BIBU 1361 dihydrochloride	443.2	CCN(CC)CC1CCN(CC1)c1ncc2ncnc(Nc3ccc(F)c(Cl)c3)c2n1	JUGSLZCFNSTKBN-UHFFFAOYSA-N	17756796
BRD-K70914287-300-02-8	BIBX-1382	0	94.43	Tocris	2416	BIBX 1382 dihydrochloride	387.137	CN1CCC(CC1)Nc1ncc2ncnc(Nc3ccc(F)c(Cl)c3)c2n1	FTFRZXFNZVCRSK-UHFFFAOYSA-N	6918508
BRD-K70914287-300-03-6	BIBX-1382	0	93.78	Tocris	2416	BIBX 1382 dihydrochloride	387.137	CN1CCC(CC1)Nc1ncc2ncnc(Nc3ccc(F)c(Cl)c3)c2n1	FTFRZXFNZVCRSK-UHFFFAOYSA-N	6918508
BRD-A29485665-001-14-4	bicalutamide	0	95.1	Tocris	3389	Bicalutamide	430.061	CC(O)(CS(=O)(=O)c1ccc(F)cc1)C(=O)Nc1ccc(C#N)c(c1)C(F)(F)F	LKJPYSCBVHEWIU-UHFFFAOYSA-N	2375
BRD-A29485665-001-12-8	bicalutamide	0	98.74	MicroSource	1504827	BICALUTAMIDE	430.061	CC(O)(CS(=O)(=O)c1ccc(F)cc1)C(=O)Nc1ccc(C#N)c(c1)C(F)(F)F	LKJPYSCBVHEWIU-UHFFFAOYSA-N	2375
BRD-A29485665-001-11-0	bicalutamide	0	98.04	Selleck	S1190	Bicalutamide	430.061	CC(O)(CS(=O)(=O)c1ccc(F)cc1)C(=O)Nc1ccc(C#N)c(c1)C(F)(F)F	LKJPYSCBVHEWIU-UHFFFAOYSA-N	2375
BRD-A24208517-003-01-8	bicifadine	0	95.01	Tocris	4357	Bicifadine hydrochloride	173.12	Cc1ccc(cc1)C12CC1CNC2	OFYVIGTWSQPCLF-UHFFFAOYSA-N	47953
BRD-A07870296-001-07-4	bicuculline-(+)	0	97.77	Tocris	130	(+)-Bicuculline	367.106	CN1CCc2cc3OCOc3cc2C1[C@@H]1OC(=O)c2c1ccc1OCOc21	IYGYMKDQCDOMRE-QRWMCTBCSA-N	46783703
BRD-A07870296-001-06-6	bicuculline-(+)	0	96.52	Selleck	S7071	(+)-Bicuculline	367.106	CN1CCc2cc3OCOc3cc2C1[C@@H]1OC(=O)c2c1ccc1OCOc21	IYGYMKDQCDOMRE-QRWMCTBCSA-N	46783703
BRD-A57798559-004-02-3	bicuculline-methochloride-(-)	0	97.84	Tocris	109	(-)-Bicuculline methobromide	382.129	C[N+]1(C)CCc2cc3OCOc3cc2C1[C@@H]1OC(=O)c2c1ccc1OCOc21	WDIQXKYUSINZME-MUMRKEEXSA-N	124202188
BRD-A57798559-003-02-5	bicuculline-methochloride-(-)	0	96.68	Tocris	131	(-)-Bicuculline methochloride	382.129	C[N+]1(C)CCc2cc3OCOc3cc2C1[C@@H]1OC(=O)c2c1ccc1OCOc21	WDIQXKYUSINZME-MUMRKEEXSA-N	124202188
BRD-A57798559-005-02-0	bicuculline-methochloride-(-)	0	92.63	Tocris	2503	(-)-Bicuculline methiodide	382.129	C[N+]1(C)CCc2cc3OCOc3cc2C1[C@@H]1OC(=O)c2c1ccc1OCOc21	WDIQXKYUSINZME-MUMRKEEXSA-N	124202188
BRD-K16546375-001-01-4	bicyclol	0	98.42	Sigma	B3313	methyl 5'-(hydroxymethyl)-7,7'-dimethoxy-4,4'-bibenzo[d][1,3]dioxole-5-carboxylate	390.095	COC(=O)c1cc(OC)c2OCOc2c1-c1c2OCOc2c(OC)cc1CO	KXMTXZACPVCDMH-UHFFFAOYSA-N	9821754
BRD-K18779551-003-08-6	bifemelane	0	95.87	Tocris	767	Bifemelane hydrochloride	269.178	CNCCCCOc1ccccc1Cc1ccccc1	QSQQPMHPCBLLGX-UHFFFAOYSA-N	2377
BRD-K18779551-003-07-8	bifemelane	0	94.62	Tocris	767	Bifemelane	269.178	CNCCCCOc1ccccc1Cc1ccccc1	QSQQPMHPCBLLGX-UHFFFAOYSA-N	2377
BRD-K26581543-001-01-6	bifendate	0	99.86	AKSci	H367		418.09	COC(=O)c1cc(OC)c2OCOc2c1-c1c2OCOc2c(OC)cc1C(=O)OC	JMZOMFYRADAWOG-UHFFFAOYSA-N	108213
BRD-A94543220-001-24-7	bifonazole	0	98.98	MicroSource	1505309	BIFONAZOLE	310.147	c1cn(cn1)C(c1ccccc1)c1ccc(cc1)-c1ccccc1	OCAPBUJLXMYKEJ-UHFFFAOYSA-N	2378
BRD-A94543220-001-23-9	bifonazole	0	97.69	Selleck	S1854	Bifonazole	310.147	c1cn(cn1)C(c1ccccc1)c1ccc(cc1)-c1ccccc1	OCAPBUJLXMYKEJ-UHFFFAOYSA-N	2378
BRD-K51967704-001-03-6	BIIB021	0	97.64	Selleck	S1175	BIIB021	318.1	COc1c(C)cnc(Cn2cnc3c(Cl)nc(N)nc23)c1C	QULDDKSCVCJTPV-UHFFFAOYSA-N	16736529
BRD-K51967704-001-04-4	BIIB021	0	96.56	Tocris	4608	BIIB 021	318.1	COc1c(C)cnc(Cn2cnc3c(Cl)nc(N)nc23)c1C	QULDDKSCVCJTPV-UHFFFAOYSA-N	16736529
BRD-K51937257-001-01-4	bilastine	0	99.77	MedChemEx	HY-14447	Bilastine	463.283	CCOCCn1c(nc2ccccc12)C1CCN(CCc2ccc(cc2)C(C)(C)C(O)=O)CC1	ACCMWZWAEFYUGZ-UHFFFAOYSA-N	185460
BRD-A41714661-001-02-0	bilobalide	0	98.12	Selleck	S2276	Bilobalide	326.1	CC(C)(C)[C@]1(O)C[C@@H]2OC(=O)C[C@@]22C(=O)O[C@@H]3OC(=O)[C@H](O)C123	MOLPUWBMSBJXER-ISSLQHLCSA-N	12308750	BRD-A35837007-001-01-2
BRD-A45153512-001-01-0	bimatoprost	0	95.82	Selleck	S1407	Bimatoprost	415.272	CCNC(=O)CCC\C=C/C[C@H]1[C@@H](O)C[C@@H](O)[C@@H]1\C=C\C(O)CCc1ccccc1	AQOKCDNYWBIDND-GCYMYIANSA-N	68184482
BRD-A62743154-003-01-5	BIMU-8	0	96.53	Tocris	4374	BIMU 8	342.206	CC(C)n1c2ccccc2n(C(=O)NC2C[C@@H]3CC[C@H](C2)N3C)c1=O	AFOFVIBWSLOHFR-GOOCMWNKSA-N	5311029
BRD-A13293292-001-02-6	BINA	0	99.13	Tocris	4048	BINA	454.214	Cc1c2C(=O)C(Cc2cc(OCc2cccc(c2)-c2ccc(cc2)C(O)=O)c1C)C1CCCC1	KMKBEESNZAPKMP-UHFFFAOYSA-N	9868580
BRD-K36467523-001-02-8	bindarit	0	97.84	Selleck	S3032	Bindarit	324.147	CC(C)(OCc1nn(Cc2ccccc2)c2ccccc12)C(O)=O	MTHORRSSURHQPZ-UHFFFAOYSA-N	71354
BRD-K03399463-001-01-6	BIO-1211	0	93.1	Tocris	3910	(2S)-1-((2S)-2-{[(2S)-3-carboxy-2-({(2S)-4-methyl-2-[({4-[(2-toluidinocarbonyl)amino]phenyl}acetyl)amino]pentanoyl}amino)propanoyl]amino}-3-methylbutanoyl)-2-pyrrolidinecarboxylic acid	708.348	CC(C)C[C@H](NC(=O)Cc1ccc(NC(=O)Nc2ccccc2C)cc1)C(=O)N[C@@H](CC(O)=O)C(=O)N[C@@H](C(C)C)C(=O)N1CCC[C@H]1C(O)=O	NVVGCQABIHSJSQ-KFZSMJGVSA-N	9961766
BRD-K21318844-001-01-4	BIO-5192	0	98.15	Tocris	5051	BIO 5192	816.247	CC(C)C[C@H](N(C)C(=O)Cc1ccc(NC(=O)Nc2ccccc2C)cc1)C(=O)NCC[C@H](NC(=O)[C@@H]1CCCN1S(=O)(=O)c1cc(Cl)cc(Cl)c1)C(O)=O	MNQBPRHHZPXCKZ-ZDCRTTOTSA-N	10350459
BRD-K89210380-001-14-5	biotin	0	88.29	MicroSource	1503009	BIOTIN	244.088	OC(=O)CCCC[C@@H]1SC[C@@H]2NC(=O)N[C@H]12	YBJHBAHKTGYVGT-ZKWXMUAHSA-N	171548	BRD-A36603537-001-13-1
BRD-K89210380-001-13-7	biotin	0	100	Selleck	S3130	Biotin (Vitamin B7)	244.088	OC(=O)CCCC[C@@H]1SC[C@@H]2NC(=O)N[C@H]12	YBJHBAHKTGYVGT-ZKWXMUAHSA-N	171548	BRD-K95496960-001-01-7
BRD-K47690382-001-03-0	bipenamol	0	81.11	Sigma	MFCD00075349	(2-{[2-(aminomethyl)phenyl]sulfanyl}phenyl)methanol	245.087	NCc1ccccc1Sc1ccccc1CO	HLAFSNJRKZLMPT-UHFFFAOYSA-N	43961
BRD-A00546892-001-02-6	biperiden	0	97.94	MicroSource	1505514	BIPERIDEN	311.225	OC(CCN1CCCCC1)(C1CC2CC1C=C2)c1ccccc1	YSXKPIUOCJLQIE-UHFFFAOYSA-N	2381
BRD-A00546892-003-05-5	biperiden	0	78.61	Selleck	S1285	Biperiden HCl	311.225	OC(CCN1CCCCC1)(C1CC2CC1C=C2)c1ccccc1	YSXKPIUOCJLQIE-UHFFFAOYSA-N	2381
BRD-K71221037-001-01-6	birinapant	0	82.48	Selleck	S7015	Birinapant	806.429	CC[C@H](NC(=O)[C@H](C)NC)C(=O)N1C[C@@H](O)C[C@H]1Cc1c([nH]c2cc(F)ccc12)-c1[nH]c2cc(F)ccc2c1C[C@@H]1C[C@H](O)CN1C(=O)[C@H](CC)NC(=O)[C@H](C)NC	PKWRMUKBEYJEIX-DXXQBUJASA-N	49836020
BRD-K71221037-001-02-4	birinapant	0	95.44	Selleck	S7015	Birinapant (TL32711)	806.429	CC[C@H](NC(=O)[C@H](C)NC)C(=O)N1C[C@@H](O)C[C@H]1Cc1c([nH]c2cc(F)ccc12)-c1[nH]c2cc(F)ccc2c1C[C@@H]1C[C@H](O)CN1C(=O)[C@H](CC)NC(=O)[C@H](C)NC	PKWRMUKBEYJEIX-DXXQBUJASA-N	49836020
BRD-K64880136-001-02-6	BIRT-377	0	97.8	Tocris	4776	BIRT 377	439.969	CN1C(=O)N(C(=O)[C@@]1(C)Cc1ccc(Br)cc1)c1cc(Cl)cc(Cl)c1	FJNJHZQMQRVZEE-GOSISDBHSA-N	9803375
BRD-K16180792-001-01-7	bis(maltolato)oxovanadium(IV)	0	79.05	Carbosynth	FB18735	2-methyl-3-((2-methyl-4-oxo-4H-pyran-3-yloxy)(oxo)vanadiooxy)-4H-pyran-4-one	316.987	Cc1occc(=O)c1O[V](=O)Oc1c(C)occc1=O	XUOLEICXAPEOSI-UHFFFAOYSA-L	131853223
BRD-K39987650-001-24-1	bisacodyl	0	96.97	MicroSource	1500147	BISACODYL	361.131	CC(=O)Oc1ccc(cc1)C(c1ccc(OC(C)=O)cc1)c1ccccn1	KHOITXIGCFIULA-UHFFFAOYSA-N	2391
BRD-K39987650-001-23-3	bisacodyl	0	95.89	Selleck	S4047	Bisacodyl	361.131	CC(=O)Oc1ccc(cc1)C(c1ccc(OC(C)=O)cc1)c1ccccn1	KHOITXIGCFIULA-UHFFFAOYSA-N	2391
BRD-K06543683-066-02-1	bisindolylmaleimide-ix	0	76.37	Selleck	S7207	Ro 31-8220 Mesylate	457.157	Cn1cc(C2=C(C(=O)NC2=O)c2cn(CCCSC(N)=N)c3ccccc23)c2ccccc12	DSXXEELGXBCYNQ-UHFFFAOYSA-N	5083
BRD-K06543683-066-05-4	bisindolylmaleimide-ix	0	87.1	Tocris	2002	Ro 31-8220 mesylate	457.157	Cn1cc(C2=C(C(=O)NC2=O)c2cn(CCCSC(N)=N)c3ccccc23)c2ccccc12	DSXXEELGXBCYNQ-UHFFFAOYSA-N	5083
BRD-K06543683-066-03-9	bisindolylmaleimide-ix	0	75.73	Tocris	2002	Ro 31-8220 mesylate	457.157	Cn1cc(C2=C(C(=O)NC2=O)c2cn(CCCSC(N)=N)c3ccccc23)c2ccccc12	DSXXEELGXBCYNQ-UHFFFAOYSA-N	5083
BRD-K06543683-066-04-7	bisindolylmaleimide-ix	0	95.99	Selleck	S7207	Ro 31-8220 Mesylate	457.157	Cn1cc(C2=C(C(=O)NC2=O)c2cn(CCCSC(N)=N)c3ccccc23)c2ccccc12	DSXXEELGXBCYNQ-UHFFFAOYSA-N	5083
BRD-M02179497-001-01-1	bismuth-oxalate	1	0	MPBio	5201335	BISMUTH OXALATE	687.947	[Bi].[Bi].OC(=O)C(O)=O.OC(=O)C(O)=O.OC(=O)C(O)=O	PEBMBOMJLWXKFI-UHFFFAOYSA-N
BRD-A03880619-001-01-0	bismuth-subcitrate-potassium	1	0	Selleck	S4093	Bismuth Subcitrate Potassium	590.011	OC(=O)CC(O)(CC(=O)O[Bi]1OC(=O)CC(O)(CC(O)=O)C(=O)O1)C(O)=O	KNOSZBQOKCZXTI-UHFFFAOYSA-K	118855610	BRD-M47372415-001-01-8
BRD-A03880619-001-02-8	bismuth-subcitrate-potassium	1	0	Selleck	S4093	Bismuth Subcitrate Potassium	590.011	OC(=O)CC(O)(CC(=O)O[Bi]1OC(=O)CC(O)(CC(O)=O)C(=O)O1)C(O)=O	KNOSZBQOKCZXTI-UHFFFAOYSA-K	118855610	BRD-M47372415-001-02-6
BRD-K65978409-001-01-9	bismuth-subgallate	1	0	Sigma	MFCD00044980	2,7-dihydroxy-1,3,2-benzodioxabismole-5-carboxylic acid	393.989	O[Bi]1Oc2cc(cc(O)c2O1)C(O)=O	JAONZGLTYYUPCT-UHFFFAOYSA-K	102117152
BRD-K80528473-001-03-0	bismuth-subsalicylate	1	0	MicroSource	1505412	BISMUTH SUBSALICYLATE	361.999	O[Bi]1OC(=O)c2ccccc2O1	ZREIPSZUJIFJNP-UHFFFAOYSA-K	53629521
BRD-K80528473-001-08-9	bismuth-subsalicylate	0	0	MedChemEx	HY-B0550	Bismuth Subsalicylate	361.999	O[Bi]1OC(=O)c2ccccc2O1	ZREIPSZUJIFJNP-UHFFFAOYSA-K	53629521
BRD-K80528473-001-04-8	bismuth-subsalicylate	1	5.83	Selleck	S4032	Bismuth Subsalicylate	361.999	O[Bi]1OC(=O)c2ccccc2O1	ZREIPSZUJIFJNP-UHFFFAOYSA-K	53629521	BRD-M10663475-001-02-8
BRD-K80528473-001-07-1	bismuth-subsalicylate	1	0	MedChemEx	HY-B0550	Bismuth Subsalicylate	361.999	O[Bi]1OC(=O)c2ccccc2O1	ZREIPSZUJIFJNP-UHFFFAOYSA-K	53629521
BRD-K80528473-001-05-5	bismuth-subsalicylate	1	0	Selleck	S4032	Bismuth Subsalicylate	361.999	O[Bi]1OC(=O)c2ccccc2O1	ZREIPSZUJIFJNP-UHFFFAOYSA-K	53629521	BRD-M10663475-001-03-6
BRD-M56276249-001-01-1	bismuth(iii)-trifluoromethanesulfonate	0	99.14	AlfaAesar	L19687	Bismuth(III) trifluoromethanesulfonate, 99%	658.86	[Bi].OS(=O)(=O)C(F)(F)F.OS(=O)(=O)C(F)(F)F.OS(=O)(=O)C(F)(F)F	BQFARKYNYLKHRD-UHFFFAOYSA-N
BRD-K00228584-396-01-8	bisoctrizole	0	0	MicroSource	1503866	BISOCTRIZOLE	658.4	CC(C)(C)CC(C)(C)c1cc(Cc2cc(cc(c2O)-n2nc3ccccc3n2)C(C)(C)CC(C)(C)C)c(O)c(c1)-n1nc2ccccc2n1	FQUNFJULCYSSOP-UHFFFAOYSA-N	3571576
BRD-A89175223-051-14-8	bisoprolol	0	90.56	MicroSource	1505704	BISOPROLOL FUMARATE	325.225	CC(C)NCC(O)COc1ccc(COCCOC(C)C)cc1	VHYCDWMUTMEGQY-UHFFFAOYSA-N	2405
BRD-A89175223-051-15-5	bisoprolol	0	83.12	Tocris	914	(?)-Bisoprolol hemifumarate	325.225	CC(C)NCC(O)COc1ccc(COCCOC(C)C)cc1	VHYCDWMUTMEGQY-UHFFFAOYSA-N	2405	BRD-M21493215-051-04-3
BRD-A89175223-051-13-0	bisoprolol	0	89.72	Selleck	S1206	Bisoprolol fumarate	325.225	CC(C)NCC(O)COc1ccc(COCCOC(C)C)cc1	VHYCDWMUTMEGQY-UHFFFAOYSA-N	2405
BRD-A89175223-051-16-3	bisoprolol	0	95.41	Selleck	S1206	Bisoprolol	325.225	CC(C)NCC(O)COc1ccc(COCCOC(C)C)cc1	VHYCDWMUTMEGQY-UHFFFAOYSA-N	2405
BRD-K41494493-001-13-8	bisphenol-a	0	95.98	Sigma	42088	4,4'-(propane-2,2-diyl)diphenol	228.115	CC(C)(c1ccc(O)cc1)c1ccc(O)cc1	IISBACLAFKSPIT-UHFFFAOYSA-N	6623
BRD-K39120595-304-04-7	bithionol	0	97.59	MicroSource	1500148	BITHIONATE SODIUM	353.884	Oc1c(Cl)cc(Cl)cc1Sc1cc(Cl)cc(Cl)c1O	JFIOVJDNOJYLKP-UHFFFAOYSA-N	2406
BRD-K13756951-001-01-4	bitopertin	0	99.57	MedChemEx	HY-10809	Bitopertin	543.106	C[C@H](Oc1ccc(cc1C(=O)N1CCN(CC1)c1ncc(cc1F)C(F)(F)F)S(C)(=O)=O)C(F)(F)F	YUUGYIUSCYNSQR-LBPRGKRZSA-N	24946690
BRD-K77548206-001-02-9	bitoscanate	0	0	MicroSource	1504502	BITOSCANATE	191.982	S=C=Nc1ccc(cc1)N=C=S	OMWQUXGVXQELIX-UHFFFAOYSA-N	19958
BRD-K28054654-019-01-9	bivalirudin	0	89.09	MedChemEx	HY-15664	Bivalirudin (Trifluoroacetate)	2,179.99	[2H]N[C@@H](Cc1ccccc1)C(=O)N1CCC[C@H]1C(=O)N[C@@H](CCCNC(N)=N)C(=O)N1CCC[C@H]1C(=O)NCC(=O)NCC(=O)NCC(=O)NCC(=O)N[C@@H](CC(N)=O)C(=O)NCC(=O)N[C@@H](CC(O)=O)C(=O)N[C@@H](Cc1ccccc1)C(=O)N[C@@H](CCC(O)=O)C(=O)N[C@@H](CCC(O)=O)C(=O)N[C@@H]([C@@H](C)CC)C(=O)N1CCC[C@H]1C(=O)N[C@@H](CCC(O)=O)C(=O)N[C@@H](CCC(O)=O)C(=O)N[C@@H](Cc1ccc(O)cc1)C(=O)N[C@@H](CC(C)C)C(O)=O	OIRCOABEOLEUMC-CPNFJSNPSA-N	131704509
BRD-K73504359-001-01-3	bivalirudin	0	93.05	Key	HS-2004	(15S,21S,24S,27S,30S)-15-(2-amino-2-oxoethyl)-1-((S)-1-((S)-2-((S)-1-((R)-2-amino-3-phenylpropanoyl)pyrrolidine-2-carboxamido)-5-guanidinopentanoyl)pyrrolidin-2-yl)-24-benzyl-30-((2S,3S)-1-((S)-2-((S);-4-carboxy-1-((S)-4-carboxy-1-((S)-1-((S)-1-carboxy-3-	2,178.99	CC[C@H](C)[C@H](NC(=O)[C@H](CCC(O)=O)NC(=O)[C@H](CCC(O)=O)NC(=O)[C@H](Cc1ccccc1)NC(=O)[C@H](CC(O)=O)NC(=O)CNC(=O)[C@H](CC(N)=O)NC(=O)CNC(=O)CNC(=O)CNC(=O)CNC(=O)[C@@H]1CCCN1C(=O)[C@H](CCCNC(N)=N)NC(=O)[C@@H]1CCCN1C(=O)[C@H](N)Cc1ccccc1)C(=O)N1CCC[C@H]1C(=O)N[C@@H](CCC(O)=O)C(=O)N[C@@H](CCC(O)=O)C(=O)N[C@@H](Cc1ccc(O)cc1)C(=O)N[C@@H](CC(C)C)C(O)=O	OIRCOABEOLEUMC-GEJPAHFPSA-N	101041682
BRD-K73504359-019-01-5	bivalirudin	0	30.45	MedChemEx	HY-15664	Bivalirudin (Trifluoroacetate)	2,178.99	CC[C@H](C)[C@H](NC(=O)[C@H](CCC(O)=O)NC(=O)[C@H](CCC(O)=O)NC(=O)[C@H](Cc1ccccc1)NC(=O)[C@H](CC(O)=O)NC(=O)CNC(=O)[C@H](CC(N)=O)NC(=O)CNC(=O)CNC(=O)CNC(=O)CNC(=O)[C@@H]1CCCN1C(=O)[C@H](CCCNC(N)=N)NC(=O)[C@@H]1CCCN1C(=O)[C@H](N)Cc1ccccc1)C(=O)N1CCC[C@H]1C(=O)N[C@@H](CCC(O)=O)C(=O)N[C@@H](CCC(O)=O)C(=O)N[C@@H](Cc1ccc(O)cc1)C(=O)N[C@@H](CC(C)C)C(O)=O	OIRCOABEOLEUMC-GEJPAHFPSA-N	101041682	BRD-A64231665-019-01-7
BRD-K26818574-001-06-3	BIX-01294	0	89.2	MedChemEx	HY-10587	BIX-01294	490.306	COc1cc2nc(nc(NC3CCN(Cc4ccccc4)CC3)c2cc1OC)N1CCCN(C)CC1	OSXFATOLZGZLSK-UHFFFAOYSA-N	25150857
BRD-K26818574-305-04-3	BIX-01294	0	96.92	Selleck	S8006	BIX 01294	490.306	COc1cc2nc(nc(NC3CCN(Cc4ccccc4)CC3)c2cc1OC)N1CCCN(C)CC1	OSXFATOLZGZLSK-UHFFFAOYSA-N	25150857
BRD-K26818574-305-07-6	BIX-01294	0	97.03	Selleck	S8006	BIX01294	490.306	COc1cc2nc(nc(NC3CCN(Cc4ccccc4)CC3)c2cc1OC)N1CCCN(C)CC1	OSXFATOLZGZLSK-UHFFFAOYSA-N	25150857
BRD-K26818574-305-08-4	BIX-01294	0	87.71	Tocris	3364	BIX 01294	490.306	COc1cc2nc(nc(NC3CCN(Cc4ccccc4)CC3)c2cc1OC)N1CCCN(C)CC1	OSXFATOLZGZLSK-UHFFFAOYSA-N	25150857
BRD-K20290250-001-02-1	BIX-02188	0	89.83	Selleck	S1530	BIX 02188	412.19	CN(C)Cc1cccc(N\C(c2ccccc2)=C2/C(=O)Nc3cc(ccc23)C(N)=O)c1	FSZPIAXLCCQFCM-FCQUAONHSA-N	66524294	BRD-K50394339-001-04-5
BRD-K20290250-001-01-3	BIX-02188	0	94.2	Selleck	S1530	BIX 02188	412.19	CN(C)Cc1cccc(N\C(c2ccccc2)=C2/C(=O)Nc3cc(ccc23)C(N)=O)c1	FSZPIAXLCCQFCM-FCQUAONHSA-N	66524294	BRD-K50394339-001-03-7
BRD-K73368362-001-08-3	BIX-02189	0	98.67	Tocris	4842	BIX 02189	440.221	CN(C)Cc1cccc(N\C(c2ccccc2)=C2/C(=O)Nc3cc(ccc23)C(=O)N(C)C)c1	HOMJAAIVTDVQJA-IZHYLOQSSA-N	46931012
BRD-K73368362-001-07-5	BIX-02189	0	91.44	Selleck	S1531	BIX 02189	440.221	CN(C)Cc1cccc(N\C(c2ccccc2)=C2/C(=O)Nc3cc(ccc23)C(=O)N(C)C)c1	HOMJAAIVTDVQJA-IZHYLOQSSA-N	46931012
BRD-K75282704-001-02-4	BL-5583	0	99.35	Enamine	Z89265777		178.009	OC(=O)c1cc2ccccc2s1	DYSJMQABFPKAQM-UHFFFAOYSA-N	95864
BRD-K61295575-001-03-6	blebbistatin-(-)	0	94.77	Selleck	S7099	(-)-Blebbistatin	292.121	Cc1ccc2N=C3N(CC[C@@]3(O)C(=O)c2c1)c1ccccc1	LZAXPYOBKSJSEX-GOSISDBHSA-N	5287792
BRD-A75817871-001-06-7	blebbistatin-(+/-)	0	98.19	Tocris	1760	(?)-Blebbistatin	292.121	Cc1ccc2N=C3N(CCC3(O)C(=O)c2c1)c1ccccc1	LZAXPYOBKSJSEX-UHFFFAOYSA-N	3476986
BRD-A94813917-001-01-0	bleomycetin	0	0	InterBioScreen	STOCK1N-47291		1,439.59	C[C@@H](O)[C@H](NC(=O)[C@@H](C)[C@H](O)[C@@H](C)NC(=O)C(NC(=O)c1nc(nc(N)c1C)[C@H](CC(N)=O)NC[C@H](N)C(N)=O)[C@@H](O[C@H]1O[C@H](CO)[C@H](O)[C@@H](O)[C@H]1O[C@H]1O[C@H](CO)[C@@H](O)[C@@H](OC(N)=O)[C@@H]1O)c1c[nH]cn1)C(=O)NCCc1nc(cs1)-c1nc(cs1)C(=O)NCCCNCCCCN	QYOAUOAXCQAEMW-OUNSJABCSA-N	16400006
BRD-A42083487-065-06-7	bleomycin	0	50.34	Selleck	S1214	Bleomycin sulfate	1,414.52	C[C@@H](O)[C@@H](NC(=O)[C@H](C)[C@@H](O)[C@H](C)NC(=O)[C@@H](NC(=O)c1nc(nc(N)c1C)[C@H](CC(N)=O)NC[C@@H](N)C(N)=O)C(O[C@H]1O[C@H](CO)[C@H](O)[C@@H](O)[C@H]1O[C@H]1O[C@H](CO)[C@@H](O)[C@H](OC(N)=O)[C@@H]1O)c1c[nH]cn1)C(=O)NCCc1nc(cs1)-c1nc(cs1)C(=O)NCCC[S+](C)C	OYVAGSVQBOHSSS-NHOVFDEISA-O	46930982
BRD-A42083487-065-05-9	bleomycin	0	51.47	Selleck	S1214	Bleomycin Sulfate	1,414.52	C[C@@H](O)[C@@H](NC(=O)[C@H](C)[C@@H](O)[C@H](C)NC(=O)[C@@H](NC(=O)c1nc(nc(N)c1C)[C@H](CC(N)=O)NC[C@@H](N)C(N)=O)C(O[C@H]1O[C@H](CO)[C@H](O)[C@@H](O)[C@H]1O[C@H]1O[C@H](CO)[C@@H](O)[C@H](OC(N)=O)[C@@H]1O)c1c[nH]cn1)C(=O)NCCc1nc(cs1)-c1nc(cs1)C(=O)NCCC[S+](C)C	OYVAGSVQBOHSSS-NHOVFDEISA-O	46930982
BRD-A12918100-065-01-8	bleomycin	0	35.38	MedChemEx	HY-17565	Bleomycin (sulfate)	1,414.52	CC(O)C(NC(=O)C(C)C(O)C(C)NC(=O)C(NC(=O)c1nc(nc(N)c1C)C(CC(N)=O)NCC(N)C(N)=O)C(OC1OC(CO)C(O)C(O)C1OC1OC(CO)C(O)C(OC(N)=O)C1O)c1c[nH]cn1)C(=O)NCCc1nc(cs1)-c1nc(cs1)C(=O)NCCC[S+](C)C	OYVAGSVQBOHSSS-UHFFFAOYSA-O	84068
BRD-A42083487-001-01-3	bleomycin	0	0	MicroSource	1503692	BLEOMYCIN (bleomycin B2 shown)	1,414.52	C[C@@H](O)[C@@H](NC(=O)[C@H](C)[C@@H](O)[C@H](C)NC(=O)[C@@H](NC(=O)c1nc(nc(N)c1C)[C@H](CC(N)=O)NC[C@@H](N)C(N)=O)C(O[C@H]1O[C@H](CO)[C@H](O)[C@@H](O)[C@H]1O[C@H]1O[C@H](CO)[C@@H](O)[C@H](OC(N)=O)[C@@H]1O)c1c[nH]cn1)C(=O)NCCc1nc(cs1)-c1nc(cs1)C(=O)NCCC[S+](C)C	OYVAGSVQBOHSSS-NHOVFDEISA-O	46930982
BRD-K25943794-001-02-3	blonanserin	0	90.29	Selleck	S2112	Blonanserin (Lonasen)	367.242	CCN1CCN(CC1)c1cc(-c2ccc(F)cc2)c2CCCCCCc2n1	XVGOZDAJGBALKS-UHFFFAOYSA-N	125564
BRD-K72898849-001-01-8	BLU9931	0	93.5	MedChemEx	HY-12823	BLU9931	508.107	COc1cc(OC)c(Cl)c(-c2ccc3nc(Nc4c(C)cccc4NC(=O)C=C)ncc3c2)c1Cl	TXEBNKKOLVBTFK-UHFFFAOYSA-N	72710839
BRD-K94379058-001-05-0	BML-190	0	97.66	Selleck	S2854	BML-190	426.135	COc1ccc2n(C(=O)c3ccc(Cl)cc3)c(C)c(CC(=O)N3CCOCC3)c2c1	BJSDNVVWJYDOLK-UHFFFAOYSA-N	2415
BRD-K94379058-001-06-8	BML-190	0	98.01	Tocris	1383	BML-190	426.135	COc1ccc2n(C(=O)c3ccc(Cl)cc3)c(C)c(CC(=O)N3CCOCC3)c2c1	BJSDNVVWJYDOLK-UHFFFAOYSA-N	2415
BRD-K42624714-001-04-1	BML-284	0	97.93	MedChemEx	HY-19987	BML-284	350.138	COc1cccc(c1)-c1cc(NCc2ccc3OCOc3c2)nc(N)n1	FABQUVYDAXWUQP-UHFFFAOYSA-N	11210285
BRD-K56509348-003-03-9	BMS-182874	0	78.23	Tocris	1441	BMS 182874 hydrochloride	345.115	CN(C)c1cccc2c(cccc12)S(=O)(=O)Nc1onc(C)c1C	MJRGSRRZKSJHOE-UHFFFAOYSA-N	122272
BRD-K56509348-003-02-1	BMS-182874	0	58.96	Tocris	1441	BMS 182874 hydrochloride	345.115	CN(C)c1cccc2c(cccc12)S(=O)(=O)Nc1onc(C)c1C	MJRGSRRZKSJHOE-UHFFFAOYSA-N	122272
BRD-K95609758-001-03-7	BMS-191011	0	95.41	Tocris	2665	BMS 191011	370.033	Oc1ccc(Cl)cc1Cn1nc(oc1=O)-c1ccc(cc1)C(F)(F)F	QKOWACXSXTXRKA-UHFFFAOYSA-N	10474339
BRD-K95609758-001-04-5	BMS-191011	0	92.85	Tocris	2665	BMS 191011	370.033	Oc1ccc(Cl)cc1Cn1nc(oc1=O)-c1ccc(cc1)C(F)(F)F	QKOWACXSXTXRKA-UHFFFAOYSA-N	10474339
BRD-K01231377-001-01-8	BMS-191095	0	96.19	MedChemEx	HY-14256	BMS-191095	408.135	CC1(C)Oc2ccc(cc2[C@@H]([C@H]1O)N(Cc1ncc[nH]1)c1ccc(Cl)cc1)C#N	SMIKIPXIDLITMP-LEWJYISDSA-N	9822753
BRD-K62814476-001-04-1	BMS-265246	0	97.16	MedChemEx	HY-15275	BMS-265246	345.129	CCCCOc1c(cnc2[nH]ncc12)C(=O)c1c(F)cc(C)cc1F	SCFMWQIQBVZOQR-UHFFFAOYSA-N	5329775
BRD-K62814476-001-03-3	BMS-265246	0	94.71	Selleck	S2014	BMS-265246	345.129	CCCCOc1c(cnc2[nH]ncc12)C(=O)c1c(F)cc(C)cc1F	SCFMWQIQBVZOQR-UHFFFAOYSA-N	5329775
BRD-K02950022-001-02-9	BMS-299897	0	97.26	EMDBio	565793-5MG	gamma-Secretase Inhibitor XXIV, BMS299897	511.083	C[C@@H](N(c1cc(F)ccc1F)S(=O)(=O)c1ccc(Cl)cc1)c1ccc(F)cc1CCCC(O)=O	IZAOBRWCUGOKNH-OAHLLOKOSA-N	11249248
BRD-K87956243-001-01-9	BMS-309403	0	96.68	Tocris	5258	BMS 309403	474.194	CCc1c(c(nn1-c1ccccc1-c1cccc(OCC(O)=O)c1)-c1ccccc1)-c1ccccc1	SJRVJRYZAQYCEE-UHFFFAOYSA-N	16122583
BRD-K13566078-001-02-3	BMS-345541	0	96.8	Selleck	S8044	BMS-345541	255.148	Cc1cnc2c(NCCN)nc3ccc(C)cc3n12	PSPFQEBFYXJZEV-UHFFFAOYSA-N	9813758
BRD-K13566078-003-06-0	BMS-345541	0	96.97	Tocris	4806	BMS 345541	255.148	Cc1cnc2c(NCCN)nc3ccc(C)cc3n12	PSPFQEBFYXJZEV-UHFFFAOYSA-N	9813758
BRD-K43389698-001-09-9	BMS-387032	0	92.86	Selleck	S1145	SNS-032 (BMS-387032)	380.134	CC(C)(C)c1cnc(CSc2cnc(NC(=O)C3CCNCC3)s2)o1	OUSFTKFNBAZUKL-UHFFFAOYSA-N	3025986
BRD-K43389698-001-07-3	BMS-387032	0	64.08	Selleck	S1145	SNS-032 (BMS-387032)	380.134	CC(C)(C)c1cnc(CSc2cnc(NC(=O)C3CCNCC3)s2)o1	OUSFTKFNBAZUKL-UHFFFAOYSA-N	3025986
BRD-K22000702-300-01-4	BMS-470539	0	81.93	Tocris	4053	BMS 470539 dihydrochloride	559.316	CCCC(=O)C1(CCN(CC1)C(=O)[C@@H](Cc1ccc(OC)cc1)NC(=O)[C@@H](N)Cc1cncn1C)c1ccccc1	GULVVTHHUIIMRL-WUFINQPMSA-N	9915813
BRD-K34581968-001-04-6	BMS-536924	0	87.48	MedChemEx	HY-10262	BMS-536924	479.172	Cc1cc(cc2[nH]c(nc12)-c1c(NC[C@@H](O)c2cccc(Cl)c2)cc[nH]c1=O)N1CCOCC1	ZWVZORIKUNOTCS-OAQYLSRUSA-N
BRD-K34581968-001-05-3	BMS-536924	0	92.53	Tocris	4774	BMS 536924	479.172	Cc1cc(cc2[nH]c(nc12)-c1c(NC[C@@H](O)c2cccc(Cl)c2)cc[nH]c1=O)N1CCOCC1	ZWVZORIKUNOTCS-OAQYLSRUSA-N
BRD-K56932272-001-01-1	BMS-566419	0	94.41	Tocris	5492	BMS 566419	487.238	CCN1CCN(CC1)c1ccc(cn1)C(C)(C)NC(=O)c1cc2[nH]c3ccccc3c(=O)c2cc1F	XEVJUIZOZCFECP-UHFFFAOYSA-N	9913339
BRD-K20093108-001-02-3	BMS-587101	0	92.65	Key	HE-0001	5-{[(5S,9R)-9-(4-cyanophenyl)-3-(3,5-dichlorophenyl)-1-methyl-2,4-dioxo-1,3,7-triazaspiro[4.4]non-7-yl]methyl}-3-thiophenecarboxylic acid	554.058	CN1C(=O)N(C(=O)[C@]11CN(Cc2cc(cs2)C(O)=O)C[C@H]1c1ccc(cc1)C#N)c1cc(Cl)cc(Cl)c1	NXNKJLOEGWSJGI-BKMJKUGQSA-N	11635371
BRD-K07106112-003-03-8	BMS-599626	0	94.12	Selleck	S1056	AC480 (BMS-599626)	530.219	Cc1c(NC(=O)OC[C@@H]2COCCN2)cn2ncnc(Nc3ccc4n(Cc5cccc(F)c5)ncc4c3)c12	LUJZZYWHBDHDQX-QFIPXVFZSA-N	10437018
BRD-K07106112-300-01-2	BMS-599626	0	97.06	Tocris	5022	BMS 599626 dihydrochloride	530.219	Cc1c(NC(=O)OC[C@@H]2COCCN2)cn2ncnc(Nc3ccc4n(Cc5cccc(F)c5)ncc4c3)c12	LUJZZYWHBDHDQX-QFIPXVFZSA-N	10437018
BRD-K97883416-001-01-4	BMS-626529	0	98.85	MedChemEx	HY-15440	BMS-626529	473.181	COc1cnc(-n2cnc(C)n2)c2[nH]cc(C(=O)C(=O)N3CCN(CC3)C(=O)c3ccccc3)c12	QRPZBKAMSFHVRW-UHFFFAOYSA-N	11317439
BRD-K25991633-001-01-9	BMS-649	0	99.1	Tocris	3411	SR 11237	380.199	CC1(C)CCC(C)(C)c2cc(ccc12)C1(OCCO1)c1ccc(cc1)C(O)=O	ZZUKALQMHNSWTK-UHFFFAOYSA-N	127019
BRD-K25991633-001-02-7	BMS-649	0	98.38	Tocris	3411	SR 11237	380.199	CC1(C)CCC(C)(C)c2cc(ccc12)C1(OCCO1)c1ccc(cc1)C(O)=O	ZZUKALQMHNSWTK-UHFFFAOYSA-N	127019
BRD-K85649978-001-02-1	BMS-688521	0	99.64	Key	KE-0042	6-[(5S,9R)-9-(4-cyanophenyl)-3-(3,5-dichlorophenyl)-1-methyl-2,4-dioxo-1,3,7-triazaspiro[4.4]non-7-yl]nicotinic acid	535.081	CN1C(=O)N(C(=O)[C@]11CN(C[C@H]1c1ccc(cc1)C#N)c1ccc(cn1)C(O)=O)c1cc(Cl)cc(Cl)c1	LILGMDXLRPEBNH-HFZDXXHNSA-N	11699447
BRD-K76239644-001-02-6	BMS-690514	0	94.59	MedChemEx	HY-10333	BMS-690514	368.196	COc1cccc(Nc2ncnn3ccc(CN4CC[C@@H](N)[C@H](O)C4)c23)c1	CSGQVNMSRKWUSH-IAGOWNOFSA-N	11349170
BRD-K76239644-001-01-8	BMS-690514	0	77.92	MedChemEx	HY-10333	BMS-690514	368.196	COc1cccc(Nc2ncnn3ccc(CN4CC[C@@H](N)[C@H](O)C4)c23)c1	CSGQVNMSRKWUSH-IAGOWNOFSA-N	11349170
BRD-K49555808-001-03-9	BMS-707035	0	96.62	Selleck	S1366	BMS-707035	410.106	Cn1c(nc(C(=O)NCc2ccc(F)cc2)c(O)c1=O)N1CCCCS1(=O)=O	VNIWZCGZPBJWBI-UHFFFAOYSA-N	54682040
BRD-K13049116-001-04-0	BMS-754807	0	94.11	MedChemEx	HY-10200	BMS-754807	461.209	C[C@]1(CCCN1c1nc(Nc2cc(n[nH]2)C2CC2)c2cccn2n1)C(=O)Nc1ccc(F)nc1	LQVXSNNAFNGRAH-QHCPKHFHSA-N	24785538
BRD-K13049116-001-03-2	BMS-754807	0	96.93	Selleck	S1124	BMS-754807	461.209	C[C@]1(CCCN1c1nc(Nc2cc(n[nH]2)C2CC2)c2cccn2n1)C(=O)Nc1ccc(F)nc1	LQVXSNNAFNGRAH-QHCPKHFHSA-N	24785538
BRD-K13049116-001-05-7	BMS-754807	0	88.03	Selleck	S1124	BMS-754807	461.209	C[C@]1(CCCN1c1nc(Nc2cc(n[nH]2)C2CC2)c2cccn2n1)C(=O)Nc1ccc(F)nc1	LQVXSNNAFNGRAH-QHCPKHFHSA-N	24785538	BRD-K47200824-001-01-8
BRD-K40738845-001-05-0	BMS-777607	0	98.03	Selleck	S1561	BMS-777607	512.106	CCOc1ccn(-c2ccc(F)cc2)c(=O)c1C(=O)Nc1ccc(Oc2ccnc(N)c2Cl)c(F)c1	VNBRGSXVFBYQNN-UHFFFAOYSA-N	24794418
BRD-K55773932-001-03-8	BMS-806	0	97.42	Selleck	S2632	BMS-806 (BMS 378806)	406.164	COc1cc[nH]c2ncc(C(=O)C(=O)N3CCN(C[C@H]3C)C(=O)c3ccccc3)c12	OKGPFTLYBPQBIX-CQSZACIVSA-N	5495818
BRD-K55773932-001-02-0	BMS-806	0	82.63	Selleck	S2632	BMS-378806	406.164	COc1cc[nH]c2ncc(C(=O)C(=O)N3CCN(C[C@H]3C)C(=O)c3ccccc3)c12	OKGPFTLYBPQBIX-CQSZACIVSA-N	5495818
BRD-K81026553-234-01-8	BMS-817378	0	96.68	MedChemEx	HY-18711A	c-Met inhibitor 2	578.057	Nc1nccc(Oc2ccc(NC(=O)c3cn(COP(O)(O)=O)cc(-c4ccc(F)cc4)c3=O)cc2F)c1Cl	KXDZWUPUSDCGDD-UHFFFAOYSA-N	44137813
BRD-K33245965-001-03-4	BMS-833923	0	94.83	MedChemEx	HY-13809	BMS-833923	473.222	CNCc1ccc(C)c(NC(=O)c2ccc(Nc3nc(-c4ccccc4)c4ccccc4n3)cc2)c1	KLRRGBHZCJLIEL-UHFFFAOYSA-N	57662985
BRD-K33245965-001-01-8	BMS-833923	0	62.17	Selleck	S7138	BMS-833923	473.222	CNCc1ccc(C)c(NC(=O)c2ccc(Nc3nc(-c4ccccc4)c4ccccc4n3)cc2)c1	KLRRGBHZCJLIEL-UHFFFAOYSA-N	57662985
BRD-K33245965-001-02-6	BMS-833923	0	84.31	Selleck	S7138	BMS-833923 (XL139)	473.222	CNCc1ccc(C)c(NC(=O)c2ccc(Nc3nc(-c4ccccc4)c4ccccc4n3)cc2)c1	KLRRGBHZCJLIEL-UHFFFAOYSA-N	57662985
BRD-K12511835-003-01-2	BMS-863233	0	54.95	MedChemEx	HY-15260A	XL413 (hydrochloride)	289.062	Clc1ccc2oc3c(nc([nH]c3=O)[C@@H]3CCCN3)c2c1	JJWLXRKVUJDJKG-VIFPVBQESA-N	57899889
BRD-K12511835-003-02-0	BMS-863233	0	89	MedChemEx	HY-15260A	XL413 (hydrochloride)	289.062	Clc1ccc2oc3c(nc([nH]c3=O)[C@@H]3CCCN3)c2c1	JJWLXRKVUJDJKG-VIFPVBQESA-N	57899889
BRD-K55781385-001-01-7	BMS-927711	0	95.12	MedChemEx	HY-15498	BMS-927711	534.219	N[C@H]1[C@@H](CC[C@@H](OC(=O)N2CCC(CC2)n2c3cccnc3[nH]c2=O)c2ncccc12)c1cccc(F)c1F	KRNAOFGYEFKHPB-ANJVHQHFSA-N	51049968
BRD-K22316123-001-01-9	BMS-983970	0	96.07	MedChemEx	HY-12419	BMS-983970	518.194	NC(=O)[C@@H](CC1CC1)[C@@H](CCC(F)(F)F)C(=O)N[C@H]1N=C(c2ccccc2)c2cccc(F)c2NC1=O	RANYIWAZSQWERN-WLENULPWSA-N	73388374
BRD-K23952234-236-02-6	BMS-986020	0	96.31	MedChemEx	HY-16039	AM095	456.169	C[C@@H](OC(=O)Nc1c(C)noc1-c1ccc(cc1)-c1ccc(CC(O)=O)cc1)c1ccccc1	LNDDRUPAICPXIN-GOSISDBHSA-N	46213949
BRD-K23952234-236-03-4	BMS-986020	0	96.92	MedChemEx	HY-16039	AM095	456.169	C[C@@H](OC(=O)Nc1c(C)noc1-c1ccc(cc1)-c1ccc(CC(O)=O)cc1)c1ccccc1	LNDDRUPAICPXIN-GOSISDBHSA-N	46213949
BRD-K23952234-236-01-8	BMS-986020	0	76.19	MedChemEx	HY-16039	AM095	456.169	C[C@@H](OC(=O)Nc1c(C)noc1-c1ccc(cc1)-c1ccc(CC(O)=O)cc1)c1ccccc1	LNDDRUPAICPXIN-GOSISDBHSA-N	46213949
BRD-K15119094-001-01-1	BMS-CCR2-22	0	98.16	Tocris	3129	BMS CCR2 22	593.228	CSc1ccc(cc1)C(=O)N[C@@H]1CCCC[C@@H]1NC(=O)CNC(=O)c1cc(ccc1NC(=O)NC(C)C)C(F)(F)F	IBPXYDUJQWENPM-XZOQPEGZSA-N	24801690
BRD-A15435692-003-02-3	BMY-14802	0	95.41	Tocris	1440	BMY 14802 hydrochloride	348.176	OC(CCCN1CCN(CC1)c1ncc(F)cn1)c1ccc(F)cc1	ZXUYYZPJUGQHLQ-UHFFFAOYSA-N	108046
BRD-K84895041-001-02-4	BMY-45778	0	87.31	Tocris	1442	BMY 45778	438.122	OC(=O)COc1cccc(c1)-c1ocnc1-c1nc(c(o1)-c1ccccc1)-c1ccccc1	DSRSEEYZGWTODH-UHFFFAOYSA-N	127861
BRD-K31054881-300-03-9	BMY-7378	0	96.51	Selleck	S2691	BMY 7378	385.237	COc1ccccc1N1CCN(CCN2C(=O)CC3(CCCC3)CC2=O)CC1	AYYCFGDXLUPJAQ-UHFFFAOYSA-N	2419
BRD-K31054881-300-04-7	BMY-7378	0	97.28	Tocris	1006	BMY 7378 dihydrochloride	385.237	COc1ccccc1N1CCN(CCN2C(=O)CC3(CCCC3)CC2=O)CC1	AYYCFGDXLUPJAQ-UHFFFAOYSA-N	2419
BRD-K20468903-001-01-6	BNC105	0	94.71	MedChemEx	HY-16114	BNC105	372.121	COc1ccc2c(C(=O)c3cc(OC)c(OC)c(OC)c3)c(C)oc2c1O	RADMJHVVIZTENA-UHFFFAOYSA-N	24786555
BRD-K20468903-001-02-4	BNC105	0	88.9	MedChemEx	HY-16114	BNC105	372.121	COc1ccc2c(C(=O)c3cc(OC)c(OC)c(OC)c3)c(C)oc2c1O	RADMJHVVIZTENA-UHFFFAOYSA-N	24786555
BRD-A55484088-050-03-3	BNTX	0	88.92	Tocris	899	BNTX maleate	429.194	Oc1ccc2CC3N(CC4CC4)CC[C@@]45[C@@H](Oc1c24)C(=O)\C(C[C@@]35O)=C\c1ccccc1	WXOUFNFMPVMGFZ-WLNGDWEISA-N	44369694
BRD-A55484088-050-04-1	BNTX	0	94.95	Tocris	899	(4aS,7aR,12bS)-6-((E)-benzylidene)-3-(cyclopropylmethyl)-4a,9-dihydroxy-2,3,4,4a,5,6-hexahydro-1H-4,12-methanobenzofuro[3,2-e]i	429.194	Oc1ccc2CC3N(CC4CC4)CC[C@@]45[C@@H](Oc1c24)C(=O)\C(C[C@@]35O)=C\c1ccccc1	WXOUFNFMPVMGFZ-WLNGDWEISA-N	44369694
BRD-A55484088-050-02-5	BNTX	0	82.18	Tocris	899	BNTX maleate	429.194	Oc1ccc2CC3N(CC4CC4)CC[C@@]45[C@@H](Oc1c24)C(=O)\C(C[C@@]35O)=C\c1ccccc1	WXOUFNFMPVMGFZ-WLNGDWEISA-N	44369694
BRD-A09735281-001-03-3	boceprevir	0	66.55	MedChemEx	HY-10237	Boceprevir	519.342	CC(C)(C)NC(=O)N[C@H](C(=O)N1C[C@H]2[C@@H]([C@H]1C(=O)NC(CC1CCC1)C(=O)C(N)=O)C2(C)C)C(C)(C)C	LHHCSNFAOIFYRV-DOVBMPENSA-N	10324367
BRD-A09735281-001-02-5	boceprevir	0	82.09	MedChemEx	HY-10237	Boceprevir	519.342	CC(C)(C)NC(=O)N[C@H](C(=O)N1C[C@H]2[C@@H]([C@H]1C(=O)NC(CC1CCC1)C(=O)C(N)=O)C2(C)C)C(C)(C)C	LHHCSNFAOIFYRV-DOVBMPENSA-N	10324367
BRD-A09735281-001-04-1	boceprevir	0	37.79	MedChemEx	HY-10237	Boceprevir	519.342	CC(C)(C)NC(=O)N[C@H](C(=O)N1C[C@H]2[C@@H]([C@H]1C(=O)NC(CC1CCC1)C(=O)C(N)=O)C2(C)C)C(C)(C)C	LHHCSNFAOIFYRV-DOVBMPENSA-N	10324367
BRD-K34149328-001-01-3	bonaphthone	0	14.06	Vitas-M	STK028617		235.947	Brc1ccc2C(=O)C(=O)C=Cc2c1	MXWZRRPNVLCHMY-UHFFFAOYSA-N	23384
BRD-K34149328-001-02-1	bonaphthone	0	0	AMS	A000684624	6-bromo-1,2-naphthalenedione	235.947	Brc1ccc2C(=O)C(=O)C=Cc2c1	MXWZRRPNVLCHMY-UHFFFAOYSA-N	23384
BRD-A07563059-035-01-3	bopindolol	0	91.96	Enzo	AR100	Bopindolol malonate	380.21	Cc1cc2c(OCC(CNC(C)(C)C)OC(=O)c3ccccc3)cccc2[nH]1	UUOJIACWOAYWEZ-UHFFFAOYSA-N	44112
BRD-A41385909-001-02-1	bornyl-acetate	1	0	Vitas-M	STK079562	1,7,7-trimethylbicyclo[2.2.1]hept-2-yl acetate	196.146	CC(=O)OC1CC2CCC1(C)C2(C)C	KGEKLUUHTZCSIP-UHFFFAOYSA-N	6448
BRD-A41385909-001-01-3	bornyl-acetate	1	0	MicroSource	1502510	BORNYL ACETATE	196.146	CC(=O)OC1CC2CCC1(C)C2(C)C	KGEKLUUHTZCSIP-UHFFFAOYSA-N	6448
BRD-K50122911-001-01-2	boronophenylalanine	0	99.4	Sigma	MFCD01075172	(2S)-2-amino-3-[4-(dihydroxyboryl)phenyl]propanoic acid	209.086	N[C@@H](Cc1ccc(cc1)B(O)O)C(O)=O	NFIVJOSXJDORSP-QMMMGPOBSA-N	150315
BRD-K50122911-001-02-0	boronophenylalanine	0	0	Acros	35892		209.086	N[C@@H](Cc1ccc(cc1)B(O)O)C(O)=O	NFIVJOSXJDORSP-QMMMGPOBSA-N	150315	BRD-K70071822-001-01-5
BRD-K88510285-001-18-6	bortezomib	0	97.42	MedChemEx	HY-10227	Bortezomib	384.197	CC(C)C[C@H](NC(=O)[C@H](Cc1ccccc1)NC(=O)c1cnccn1)B(O)O	GXJABQQUPOEUTA-RDJZCZTQSA-N	387447
BRD-K88510285-001-17-8	bortezomib	0	97.29	Selleck	S1013	bortezomib	384.197	CC(C)C[C@H](NC(=O)[C@H](Cc1ccccc1)NC(=O)c1cnccn1)B(O)O	GXJABQQUPOEUTA-RDJZCZTQSA-N	387447
BRD-K88510285-001-25-1	bortezomib	0	0	Selleck	S1013	Bortezomib	384.197	CC(C)C[C@H](NC(=O)[C@H](Cc1ccccc1)NC(=O)c1cnccn1)B(O)O	GXJABQQUPOEUTA-RDJZCZTQSA-N	387447	BRD-K50691590-001-05-5
BRD-K88510285-001-22-8	bortezomib	0	97.62	Selleck	S1013	Bortezomib	384.197	CC(C)C[C@H](NC(=O)[C@H](Cc1ccccc1)NC(=O)c1cnccn1)B(O)O	GXJABQQUPOEUTA-RDJZCZTQSA-N	387447	BRD-K50691590-001-02-2
BRD-K88510285-001-11-1	bortezomib	0	96.55	Selleck	S1013	Bortezomib (PS-341)	384.197	CC(C)C[C@H](NC(=O)[C@H](Cc1ccccc1)NC(=O)c1cnccn1)B(O)O	GXJABQQUPOEUTA-RDJZCZTQSA-N	387447
BRD-K74763371-002-04-0	bosentan	0	97.9	Selleck	S3051	Bosentan Hydrate	551.184	COc1ccccc1Oc1c(NS(=O)(=O)c2ccc(cc2)C(C)(C)C)nc(nc1OCCO)-c1ncccn1	GJPICJJJRGTNOD-UHFFFAOYSA-N	104865
BRD-K99964838-001-11-9	bosutinib	0	96.44	Selleck	S1014	Bosutinib (SKI-606)	529.165	COc1cc(Nc2c(cnc3cc(OCCCN4CCN(C)CC4)c(OC)cc23)C#N)c(Cl)cc1Cl	UBPYILGKFZZVDX-UHFFFAOYSA-N	5328940
BRD-K99964838-001-12-7	bosutinib	0	99.19	Tocris	4361	Bosutinib	529.165	COc1cc(Nc2c(cnc3cc(OCCCN4CCN(C)CC4)c(OC)cc23)C#N)c(Cl)cc1Cl	UBPYILGKFZZVDX-UHFFFAOYSA-N	5328940
BRD-K45479396-050-02-3	BP-554	0	94.12	Tocris	556	BP 554 maleate	340.179	C(COc1ccc2OCOc2c1)CN1CCN(CC1)c1ccccc1	VUSNBQDZGKZEDL-UHFFFAOYSA-N	134117
BRD-K45479396-050-01-5	BP-554	0	91.56	Tocris	556	BP 554 maleate	340.179	C(COc1ccc2OCOc2c1)CN1CCN(CC1)c1ccccc1	VUSNBQDZGKZEDL-UHFFFAOYSA-N	134117
BRD-K17378184-300-05-9	BP-897	0	91.72	Prestwick	Prestw-559	DO 897/99	417.242	COc1ccccc1N1CCN(CCCCNC(=O)c2ccc3ccccc3c2)CC1	MNHDKMDLOJSCGN-UHFFFAOYSA-N	3038495
BRD-A59961917-001-01-0	BQ-123	0	95.45	Selleck	S7883	BQ-123	610.311	CC(C)CC1NC(=O)C(NC(=O)C2CCCN2C(=O)C(CC(O)=O)NC(=O)C(Cc2c[nH]c3ccccc23)NC1=O)C(C)C	VYCMAAOURFJIHD-UHFFFAOYSA-N	4490093
BRD-K02490038-236-03-8	BQ-788	0	87.22	MedChemEx	HY-15894	BQ-788 (sodium salt)	641.379	CCCC[C@@H](NC(=O)[C@@H](Cc1cn(C(=O)OC)c2ccccc12)NC(=O)[C@H](CC(C)(C)C)NC(=O)N1[C@@H](C)CCC[C@H]1C)C(O)=O	LPAHKJMGDSJDRG-DJYQTOCQSA-N	5311032
BRD-K02490038-236-01-2	BQ-788	0	66.89	MedChemEx	HY-15894	BQ-788 (sodium salt)	641.379	CCCC[C@@H](NC(=O)[C@@H](Cc1cn(C(=O)OC)c2ccccc12)NC(=O)[C@H](CC(C)(C)C)NC(=O)N1[C@@H](C)CCC[C@H]1C)C(O)=O	LPAHKJMGDSJDRG-DJYQTOCQSA-N	5311032
BRD-A40257118-001-02-0	BQU57	0	91.26	MedChemEx	HY-12875	BQU57	334.104	Cc1nn(C)c2OC(N)=C(C#N)C(c12)c1ccc(cc1)C(F)(F)F	IJCMHHSFXFMZAI-UHFFFAOYSA-N	77845606
BRD-A40257118-001-01-2	BQU57	0	83.82	MedChemEx	HY-12875	BQU57	334.104	Cc1nn(C)c2OC(N)=C(C#N)C(c12)c1ccc(cc1)C(F)(F)F	IJCMHHSFXFMZAI-UHFFFAOYSA-N	77845606
BRD-K15107389-001-03-6	BRD-7389	0	72.56	Tocris	4037	BRD 7389	366.137	O=C1c2ccccc2-c2c(NCCc3ccccc3)c(=O)[nH]c3cccc1c23	XASCINRGTHLHGM-UHFFFAOYSA-N	1080352
BRD-K89329876-001-07-8	BRD-9876	0	90.59	Tocris	5454	BRD 9876	234.116	CC(C)(C)c1ccc2cc(C#N)c(cc2c1)C#N	MKILROQBJOOZKC-UHFFFAOYSA-N	613000
BRD-K72264770-001-03-2	BRD4770	0	99.57	MedChemEx	HY-16705	BRD4770	413.174	COC(=O)c1ccc2n(CCCc3ccccc3)c(NC(=O)c3ccccc3)nc2c1	UCGWYCMPZXDHNR-UHFFFAOYSA-N	72193870
BRD-K72264770-001-04-0	BRD4770	0	98.01	MedChemEx	HY-16705	BRD4770	413.174	COC(=O)c1ccc2n(CCCc3ccccc3)c(NC(=O)c3ccccc3)nc2c1	UCGWYCMPZXDHNR-UHFFFAOYSA-N	72193870
BRD-K77841042-001-15-8	brefeldin-a	0	80.97	Tocris	1231	Brefeldin A	280.167	C[C@H]1CCC\C=C\[C@@H]2C[C@H](O)C[C@H]2[C@H](O)\C=C\C(=O)O1	KQNZDYYTLMIZCT-KQPMLPITSA-N	5287620	BRD-A84228258-001-05-1
BRD-K77841042-001-11-7	brefeldin-a	0	95.76	Selleck	S7046	Brefeldin A	280.167	C[C@H]1CCC\C=C\[C@@H]2C[C@H](O)C[C@H]2[C@H](O)\C=C\C(=O)O1	KQNZDYYTLMIZCT-KQPMLPITSA-N	5287620
BRD-K77841042-001-14-1	brefeldin-a	0	97.85	Tocris	1231	Brefeldin A	280.167	C[C@H]1CCC\C=C\[C@@H]2C[C@H](O)C[C@H]2[C@H](O)\C=C\C(=O)O1	KQNZDYYTLMIZCT-KQPMLPITSA-N	5287620	BRD-A84228258-001-04-4
BRD-K06328344-015-01-7	bremelanotide	0	91.49	MedChemEx	HY-18678A	Bremelanotide (Acetate)	1,024.52	CCCC[C@H](NC(C)=O)C(=O)N[C@H]1CC(=O)NCCCC[C@H](NC(=O)[C@H](Cc2c[nH]c3ccccc23)NC(=O)[C@H](CCCNC(N)=N)NC(=O)[C@@H](Cc2ccccc2)NC(=O)[C@H](Cc2cnc[nH]2)NC1=O)C(O)=O	FFHBJDQSGDNCIV-MFVUMRCOSA-N	9941379
BRD-K96123349-236-02-8	brequinar	0	98.43	EMDBio	508321-10MG	Dihydroorotate Dehydrogenase Inhibitor, Brequinar	375.107	Cc1c(nc2ccc(F)cc2c1C(O)=O)-c1ccc(cc1)-c1ccccc1F	PHEZJEYUWHETKO-UHFFFAOYSA-N	57030
BRD-K96936751-001-01-4	bretazenil	0	97.67	Tocris	3568	Bretazenil	417.069	CC(C)(C)OC(=O)c1ncn-2c1[C@@H]1CCCN1C(=O)c1c(Br)cccc-21	LWUDDYHYYNNIQI-ZDUSSCGKSA-N	107926
BRD-K96936751-001-02-2	bretazenil	0	98.49	Tocris	3568	Bretazenil	417.069	CC(C)(C)OC(=O)c1ncn-2c1[C@@H]1CCCN1C(=O)c1c(Br)cccc-21	LWUDDYHYYNNIQI-ZDUSSCGKSA-N	107926
BRD-K49669424-075-19-2	bretylium	0	40.46	Sigma	MFCD00038731	N-(2-bromobenzyl)-N,N-dimethylethanaminium 4-methylbenzenesulfonate	242.054	CC[N+](C)(C)Cc1ccccc1Br	AAQOQKQBGPPFNS-UHFFFAOYSA-N	2431
BRD-K49669424-001-01-6	bretylium	0	49.99	MicroSource	1502018	BRETYLIUM TOSYLATE	242.054	CC[N+](C)(C)Cc1ccccc1Br	AAQOQKQBGPPFNS-UHFFFAOYSA-N	2431
BRD-K00911143-001-01-9	brexpiprazole	0	94.37	MedChemEx	HY-15780	Brexpiprazole	433.182	O=c1ccc2ccc(OCCCCN3CCN(CC3)c3cccc4sccc34)cc2[nH]1	ZKIAIYBUSXZPLP-UHFFFAOYSA-N	11978813
BRD-K05531427-001-01-7	briciclib	0	94.31	MedChemEx	HY-16366	Briciclib	474.075	COc1cc(OC)c(\C=C\S(=O)(=O)Cc2ccc(OC)c(OP(O)(O)=O)c2)c(OC)c1	LXENKEWVEVKKGV-BQYQJAHWSA-N	11248490
BRD-K56981171-001-02-8	brigatinib	0	84.87	MedChemEx	HY-12857	Brigatinib	583.259	COc1cc(ccc1Nc1ncc(Cl)c(Nc2ccccc2P(C)(C)=O)n1)N1CCC(CC1)N1CCN(C)CC1	AILRADAXUVEEIR-UHFFFAOYSA-N	68165256
BRD-K56981171-001-01-0	brigatinib	0	93.49	MedChemEx	HY-12857	Brigatinib	583.259	COc1cc(ccc1Nc1ncc(Cl)c(Nc2ccccc2P(C)(C)=O)n1)N1CCC(CC1)N1CCN(C)CC1	AILRADAXUVEEIR-UHFFFAOYSA-N	68165256
BRD-K60348325-065-09-9	brilliant-green	0	90.42	Acros	22960	Brilliant Green, pure, high purity biological stain	385.264	CCN(CC)c1ccc(cc1)C(c1ccccc1)=C1C=CC(C=C1)=[N+](CC)CC	HXCILVUBKWANLN-UHFFFAOYSA-N	12450
BRD-K68264559-001-14-2	brimonidine	0	89.9	Tocris	425	UK 14,304	291.012	Brc1c(NC2=NCCN2)ccc2nccnc12	XYLJNLCSTIOKRM-UHFFFAOYSA-N	2435
BRD-K68264559-045-02-4	brimonidine	0	98.24	Tocris	2466	UK 14,304 tartrate	291.012	Brc1c(NC2=NCCN2)ccc2nccnc12	XYLJNLCSTIOKRM-UHFFFAOYSA-N	2435
BRD-K68264559-001-13-4	brimonidine	0	93.1	Tocris	425	UK 14,304	291.012	Brc1c(NC2=NCCN2)ccc2nccnc12	XYLJNLCSTIOKRM-UHFFFAOYSA-N	2435
BRD-K68264559-045-03-2	brimonidine	0	87.81	Selleck	S4266	Brimonidine Tartrate	291.012	Brc1c(NC2=NCCN2)ccc2nccnc12	XYLJNLCSTIOKRM-UHFFFAOYSA-N	2435	BRD-M06829359-001-01-4
BRD-K68264559-045-04-0	brimonidine	0	99	Selleck	S4266	Brimonidine Tartrate	291.012	Brc1c(NC2=NCCN2)ccc2nccnc12	XYLJNLCSTIOKRM-UHFFFAOYSA-N	2435	BRD-M06829359-001-02-2
BRD-K74913225-001-14-0	brinzolamide	0	1.74	MicroSource	1502418	BRINZOLAMIDE	383.064	CCN[C@H]1CN(CCCOC)S(=O)(=O)c2sc(cc12)S(N)(=O)=O	HCRKCZRJWPKOAR-JTQLQIEISA-N	68844	BRD-A82599487-001-01-9
BRD-K74913225-001-12-4	brinzolamide	0	88.26	Selleck	S3178	Brinzolamide	383.064	CCN[C@H]1CN(CCCOC)S(=O)(=O)c2sc(cc12)S(N)(=O)=O	HCRKCZRJWPKOAR-JTQLQIEISA-N	68844
BRD-K74913225-001-13-2	brinzolamide	0	99.04	Selleck	S3178	Brinzolamide	383.064	CCN[C@H]1CN(CCCOC)S(=O)(=O)c2sc(cc12)S(N)(=O)=O	HCRKCZRJWPKOAR-JTQLQIEISA-N	68844
BRD-K28428262-001-04-1	brivanib	0	97.4	Selleck	S1084	Brivanib (BMS-540215)	370.144	C[C@@H](O)COc1cn2ncnc(Oc3ccc4[nH]c(C)cc4c3F)c2c1C	WCWUXEGQKLTGDX-LLVKDONJSA-N	11234052
BRD-K57187269-001-03-2	brivanib-alaninate	0	41.8	Selleck	S1138	Brivanib alaninate (BMS-582664)	441.181	C[C@H](COc1cn2ncnc(Oc3ccc4[nH]c(C)cc4c3F)c2c1C)OC(=O)[C@H](C)N	LTEJRLHKIYCEOX-OCCSQVGLSA-N	11154925
BRD-K57187269-001-04-0	brivanib-alaninate	0	71.96	MedChemEx	HY-10336	Brivanib (alaninate)	441.181	C[C@H](COc1cn2ncnc(Oc3ccc4[nH]c(C)cc4c3F)c2c1C)OC(=O)[C@H](C)N	LTEJRLHKIYCEOX-OCCSQVGLSA-N	11154925
BRD-K57187269-001-02-4	brivanib-alaninate	0	73.46	Selleck	S1138	Brivanib Alaninate (BMS-582664)	441.181	C[C@H](COc1cn2ncnc(Oc3ccc4[nH]c(C)cc4c3F)c2c1C)OC(=O)[C@H](C)N	LTEJRLHKIYCEOX-OCCSQVGLSA-N	11154925
BRD-K00634421-001-02-8	brivaracetam	0	94.2	MedChemEx	HY-14449	Brivaracetam	212.152	CCC[C@H]1CN([C@@H](CC)C(N)=O)C(=O)C1	MSYKRHVOOPPJKU-BDAKNGLRSA-N	9837243
BRD-K00634421-001-01-0	brivaracetam	0	86.91	MedChemEx	HY-14449	Brivaracetam	212.152	CCC[C@H]1CN([C@@H](CC)C(N)=O)C(=O)C1	MSYKRHVOOPPJKU-BDAKNGLRSA-N	9837243
BRD-A63675168-001-01-6	brivudine	0	95.52	TCI	B3404		332.001	OC[C@H]1O[C@H](CC1O)n1cc(\C=C\Br)c(=O)[nH]c1=O	ODZBBRURCPAEIQ-GIANCMQGSA-N	44629987
BRD-A51829654-300-03-6	BRL-15572	0	90.82	Selleck	S2677	BRL-15572	406.181	OC(CN1CCN(CC1)c1cccc(Cl)c1)C(c1ccccc1)c1ccccc1	QJHCTHPYUOXOGM-UHFFFAOYSA-N	3654103
BRD-A51829654-300-02-8	BRL-15572	0	89.99	Selleck	S2677	BRL-15572	406.181	OC(CN1CCN(CC1)c1cccc(Cl)c1)C(c1ccccc1)c1ccccc1	QJHCTHPYUOXOGM-UHFFFAOYSA-N	3654103
BRD-A51829654-003-07-7	BRL-15572	0	98.84	Tocris	1207	BRL 15572 hydrochloride	406.181	OC(CN1CCN(CC1)c1cccc(Cl)c1)C(c1ccccc1)c1ccccc1	QJHCTHPYUOXOGM-UHFFFAOYSA-N	3654103
BRD-A57806482-001-01-4	BRL-26314	0	97.68	Sigma	PH000560	N-(4-chlorobenzyl)phenylalanine	289.087	OC(=O)C(Cc1ccccc1)NCc1ccc(Cl)cc1	SAOHCSVJQIAGDD-UHFFFAOYSA-N	10039824
BRD-K07507905-236-03-4	BRL-37344	0	92.21	Tocris	948	sodium [4-((2R)-2-{[(2R)-2-(3-chlorophenyl)-2-hydroxyethyl]amino}propyl)phenoxy]acetate	363.124	C[C@H](Cc1ccc(OCC(O)=O)cc1)NC[C@H](O)c1cccc(Cl)c1	ZGGNJJJYUVRADP-ACJLOTCBSA-N	9841972
BRD-K07507905-236-02-6	BRL-37344	0	85.01	Tocris	948	BRL 37344, sodium salt	363.124	C[C@H](Cc1ccc(OCC(O)=O)cc1)NC[C@H](O)c1cccc(Cl)c1	ZGGNJJJYUVRADP-ACJLOTCBSA-N	9841972
BRD-A67949680-050-01-7	BRL-44408	0	12.04	Tocris	1133	BRL 44408 maleate	215.142	CC1N(CC2=NCCN2)Cc2ccccc12	SGOFAUSEYBZKDQ-UHFFFAOYSA-N	121850
BRD-K84266862-001-03-2	BRL-50481	0	98.33	Tocris	2237	BRL 50481	244.052	CN(C)S(=O)(=O)c1cc(ccc1C)[N+]([O-])=O	IFIUFCJFLGCQPH-UHFFFAOYSA-N	2921148
BRD-K84266862-001-04-0	BRL-50481	0	93.95	Tocris	2237	BRL 50481	244.052	CN(C)S(=O)(=O)c1cc(ccc1C)[N+]([O-])=O	IFIUFCJFLGCQPH-UHFFFAOYSA-N	2921148
BRD-A37347161-003-02-6	BRL-52537	0	95.52	Tocris	699	BRL 52537 hydrochloride	354.127	Clc1ccc(CC(=O)N2CCCCC2CN2CCCC2)cc1Cl	GHCCBWMZKJQGLS-UHFFFAOYSA-N	5244802
BRD-K17868609-001-04-3	BRL-54443	0	95.72	Selleck	S2852	BRL-54443	230.142	CN1CCC(CC1)c1c[nH]c2ccc(O)cc12	WKNFADCGOAHBPG-UHFFFAOYSA-N	2438
BRD-K17868609-001-05-0	BRL-54443	0	96.5	Tocris	1129	BRL 54443	230.142	CN1CCC(CC1)c1c[nH]c2ccc(O)cc12	WKNFADCGOAHBPG-UHFFFAOYSA-N	2438
BRD-K76021681-001-01-4	brolitene	0	0	ChemBridge	5334325		191.095	OCCNC(=O)\C=C\c1ccccc1	OSCTXCOERRNGLW-VOTSOKGWSA-N	1550874
BRD-K76021681-001-02-2	brolitene	0	0	Vitas-M	STK429148	(2E)-N-(2-hydroxyethyl)-3-phenyl-2-propenamide	191.095	OCCNC(=O)\C=C\c1ccccc1	OSCTXCOERRNGLW-VOTSOKGWSA-N	1550874
BRD-K86358349-001-01-2	bromantan	0	0	Enamine	Z440843598		305.078	Brc1ccc(NC2C3CC4CC(C3)CC2C4)cc1	LWJALJDRFBXHKX-UHFFFAOYSA-N	4660557
BRD-K86358349-001-02-0	bromantan	0	86.43	Enamine	Z1736662073	(1R,3S,5r,7r)-N-(4-bromophenyl)adamantan-2-amine	305.078	Brc1ccc(NC2C3CC4CC(C3)CC2C4)cc1	LWJALJDRFBXHKX-UHFFFAOYSA-N	4660557
BRD-K17874929-236-02-0	bromebric-acid	0	91.08	Sigma	MFCD00795053	sodium (2Z)-3-bromo-4-(4-methoxyphenyl)-4-oxo-2-butenoate	283.968	COc1ccc(cc1)C(=O)C(\Br)=C\C(O)=O	UPZFHUODAYGHDZ-TWGQIWQCSA-N	5284375
BRD-K47679368-236-01-7	bromfenac	0	96.65	Selleck	S4248	Bromfenac Sodium	333	Nc1c(CC(O)=O)cccc1C(=O)c1ccc(Br)cc1	ZBPLOVFIXSTCRZ-UHFFFAOYSA-N	60726
BRD-K47631482-003-07-0	bromhexine	0	0.56	MicroSource	1503107	BROMHEXINE HYDROCHLORIDE	373.999	CN(Cc1cc(Br)cc(Br)c1N)C1CCCCC1	OJGDCBLYJGHCIH-UHFFFAOYSA-N	2442
BRD-K47631482-003-06-2	bromhexine	0	93.96	Selleck	S2060	Bromhexine HCl	373.999	CN(Cc1cc(Br)cc(Br)c1N)C1CCCCC1	OJGDCBLYJGHCIH-UHFFFAOYSA-N	2442
BRD-K50490982-001-08-2	bromindione	0	0	MicroSource	1505414	BROMINDIONE	299.979	Brc1ccc(cc1)C1C(=O)c2ccccc2C1=O	NPUZIGSOEWMFKK-UHFFFAOYSA-N	14369
BRD-K14496212-066-03-0	bromocriptine	0	0.81	Tocris	427	Bromocriptine mesylate	653.221	CC(C)C[C@@H]1N2C(=O)[C@](NC(=O)[C@H]3CN(C)[C@@H]4Cc5c(Br)[nH]c6cccc(C4=C3)c56)(O[C@@]2(O)[C@@H]2CCCN2C1=O)C(C)C	OZVBMTJYIDMWIL-AYFBDAFISA-N	31101
BRD-K14496212-066-04-8	bromocriptine	0	93.48	MicroSource	1500151	BROMOCRIPTINE MESYLATE	653.221	CC(C)C[C@@H]1N2C(=O)[C@](NC(=O)[C@H]3CN(C)[C@@H]4Cc5c(Br)[nH]c6cccc(C4=C3)c56)(O[C@@]2(O)[C@@H]2CCCN2C1=O)C(C)C	OZVBMTJYIDMWIL-AYFBDAFISA-N	31101	BRD-A80151636-066-04-8
BRD-K14496212-066-02-2	bromocriptine	0	82.65	Tocris	427	Bromocriptine mesylate	653.221	CC(C)C[C@@H]1N2C(=O)[C@](NC(=O)[C@H]3CN(C)[C@@H]4Cc5c(Br)[nH]c6cccc(C4=C3)c56)(O[C@@]2(O)[C@@H]2CCCN2C1=O)C(C)C	OZVBMTJYIDMWIL-AYFBDAFISA-N	31101
BRD-K73642618-001-13-3	bromopride	0	96.6	MicroSource	1503108	BROMOPRIDE	343.09	CCN(CC)CCNC(=O)c1cc(Br)c(N)cc1OC	GIYAQDDTCWHPPL-UHFFFAOYSA-N	2446
BRD-K44665581-001-01-8	bromosporine	0	98.35	Selleck	S7233	Bromosporine	404.127	CCOC(=O)Nc1cc(nn2c(C)nnc12)-c1ccc(C)c(NS(C)(=O)=O)c1	UYBRROMMFMPJAN-UHFFFAOYSA-N	72943187
BRD-K44665581-001-02-6	bromosporine	0	95.34	Tocris	4758	Bromosporine	404.127	CCOC(=O)Nc1cc(nn2c(C)nnc12)-c1ccc(C)c(NS(C)(=O)=O)c1	UYBRROMMFMPJAN-UHFFFAOYSA-N	72943187
BRD-K78643075-001-11-6	bromperidol	0	98.85	MicroSource	1505972	BROMPERIDOL	419.09	OC1(CCN(CCCC(=O)c2ccc(F)cc2)CC1)c1ccc(Br)cc1	RKLNONIVDFXQRX-UHFFFAOYSA-N	2448
BRD-A68723818-050-32-5	brompheniramine	0	92.64	MicroSource	1503985	BROMPHENIRAMINE MALEATE	318.073	CN(C)CCC(c1ccc(Br)cc1)c1ccccn1	ZDIGNSYAACHWNL-UHFFFAOYSA-N	6834
BRD-A68723818-050-31-7	brompheniramine	0	91.19	Selleck	S2585	Brompheniramine hydrogen maleate	318.073	CN(C)CCC(c1ccc(Br)cc1)c1ccccn1	ZDIGNSYAACHWNL-UHFFFAOYSA-N	6834
BRD-K33457401-001-01-1	bronopol	1	0	MicroSource	1503732	BRONOPOL	198.948	OCC(Br)(CO)[N+]([O-])=O	LVDKZNITIUWNER-UHFFFAOYSA-N	2450
BRD-K17500877-001-02-1	bropirimine	0	99.22	LifeChem	F2158-0617		264.985	Nc1nc(-c2ccccc2)c(Br)c(=O)[nH]1	CIUUIPMOFZIWIZ-UHFFFAOYSA-N	65457
BRD-K36222532-001-01-8	broxaldine	0	96.22	MicroSource	1503742	BROXALDINE	418.916	Cc1ccc2c(Br)cc(Br)c(OC(=O)c3ccccc3)c2n1	IJTPLVAAROHGGB-UHFFFAOYSA-N	77262
BRD-A08316590-001-01-3	broxaterol	0	98.05	Enamine	Z2417826612	1-(3-bromo-5-isoxazolyl)-2-(tert-butylamino)ethanol	262.032	CC(C)(C)NCC(O)c1cc(Br)no1	JBRBWHCVRGURBA-UHFFFAOYSA-N	71149
BRD-K79095980-001-09-6	broxuridine	0	94.39	MedChemEx	HY-15910	5-BrdU	305.985	OC[C@H]1O[C@H](C[C@@H]1O)n1cc(Br)c(=O)[nH]c1=O	WOVKYSAHUYNSMH-RRKCRQDMSA-N	6035
BRD-K23301018-001-10-9	broxyquinoline	0	48.21	MicroSource	1500623	BROXYQUINOLINE	300.874	Oc1c(Br)cc(Br)c2cccnc12	ZDASUJMDVPTNTF-UHFFFAOYSA-N	2453
BRD-K23301018-001-09-1	broxyquinoline	0	4.23	Selleck	S4195	Broxyquinoline	300.874	Oc1c(Br)cc(Br)c2cccnc12	ZDASUJMDVPTNTF-UHFFFAOYSA-N	2453
BRD-K23301018-001-11-7	broxyquinoline	0	99.49	Selleck	S4195	Broxyquinoline	300.874	Oc1c(Br)cc(Br)c2cccnc12	ZDASUJMDVPTNTF-UHFFFAOYSA-N	2453
BRD-A36057565-001-01-0	bruceantin	0	87.66	MedChemEx	HY-N0840	Bruceantin	548.226	COC(=O)[C@]12OC[C@@]34[C@H]1[C@@H](OC(=O)\C=C(/C)C(C)C)C(=O)O[C@@H]3C[C@H]1C(C)C(=O)C(=O)C[C@]1(C)[C@H]4[C@@H](O)[C@@H]2O	KMCZIPGKKBSLEX-JLNWNYEJSA-N	91930061
BRD-A41995253-001-04-5	brucine	0	87.45	MicroSource	1500822	BRUCINE	394.189	COc1cc2N3C4[C@@H]5C(CC3=O)OCC=C3CN6CC[C@]4([C@@H]6C[C@H]53)c2cc1OC	RRKTZKIUPZVBMF-PLNGPGDESA-N	9649
BRD-A41995253-330-01-4	brucine	0	83.89	Selleck	S4390	Brucine	394.189	COc1cc2N3C4[C@@H]5C(CC3=O)OCC=C3CN6CC[C@]4([C@@H]6C[C@H]53)c2cc1OC	RRKTZKIUPZVBMF-PLNGPGDESA-N	9649
BRD-A41995253-330-02-2	brucine	0	95.02	Selleck	S4390	brucine	394.189	COc1cc2N3C4[C@@H]5C(CC3=O)OCC=C3CN6CC[C@]4([C@@H]6C[C@H]53)c2cc1OC	RRKTZKIUPZVBMF-PLNGPGDESA-N	9649
BRD-K47405978-001-02-5	bryostatin-1	0		EMDBio	203811-10UG	Bryostatin 1	904.446	CCC\C=C\C=C\C(=O)O[C@H]1\C(C[C@H]2C[C@@H](OC(=O)C[C@H](O)C[C@H]3C[C@H](OC(C)=O)C(C)(C)[C@](O)(C[C@@H]4C\C(C[C@@H](O4)\C=C/C(C)(C)[C@]1(O)O2)=C\C(=O)OC)O3)[C@@H](C)O)=C\C(=O)OC	MJQUEDHRCUIRLF-YAWXWKATSA-N	23947600	BRD-A77494669-001-01-0
BRD-K31313613-003-05-9	BS-181	0	95.69	Selleck	S1572	BS-181 HCl	380.269	CC(C)c1cnn2c(NCc3ccccc3)cc(NCCCCCCN)nc12	DNYBIOICMDTDAP-UHFFFAOYSA-N	49867929
BRD-K31313613-003-04-2	BS-181	0	89.73	Selleck	S1572	BS-181 HCl	380.269	CC(C)c1cnn2c(NCc3ccccc3)cc(NCCCCCCN)nc12	DNYBIOICMDTDAP-UHFFFAOYSA-N	49867929
BRD-K31313613-300-01-8	BS-181	0	96.53	Tocris	5608	BS 181 dihydrochloride	380.269	CC(C)c1cnn2c(NCc3ccccc3)cc(NCCCCCCN)nc12	DNYBIOICMDTDAP-UHFFFAOYSA-N	49867929
BRD-K37933329-001-01-6	BTB06584	0	0	Selleck	S7460	BTB06584	417.007	[O-][N+](=O)c1ccc(cc1OC(=O)c1ccc(Cl)cc1)S(=O)(=O)c1ccccc1	WNDWKKPBLAKXMI-UHFFFAOYSA-N	2799764
BRD-K37933329-001-02-4	BTB06584	0	0	Selleck	S7460	BTB06584	417.007	[O-][N+](=O)c1ccc(cc1OC(=O)c1ccc(Cl)cc1)S(=O)(=O)c1ccccc1	WNDWKKPBLAKXMI-UHFFFAOYSA-N	2799764
BRD-K89000287-001-01-1	BTB1	0	95.56	Tocris	5399	BTB1	296.986	[O-][N+](=O)c1cc(Cl)ccc1S(=O)(=O)c1ccccc1	VZDUQPHKUBZMLW-UHFFFAOYSA-N	291461
BRD-K64178227-001-10-8	BTS	0	97.51	Tocris	1870	BTS	261.082	Cc1ccc(cc1)S(=O)(=O)NCc1ccccc1	WTHKAJZQYNKTCJ-UHFFFAOYSA-N	95801
BRD-K64178227-001-09-0	BTS	0	98.75	Tocris	1870	BTS	261.082	Cc1ccc(cc1)S(=O)(=O)NCc1ccccc1	WTHKAJZQYNKTCJ-UHFFFAOYSA-N	95801
BRD-A68304895-003-02-2	BTS-54505	0	94.8	Tocris	2322	BTS 54-505 hydrochloride	251.144	CC(C)CC(N)C1(CCC1)c1ccc(Cl)cc1	WQSACWZKKZPCHN-UHFFFAOYSA-N	134772
BRD-A68304895-003-03-0	BTS-54505	0	89.3	Tocris	2322	BTS 54-505 hydrochloride	251.144	CC(C)CC(N)C1(CCC1)c1ccc(Cl)cc1	WQSACWZKKZPCHN-UHFFFAOYSA-N	134772
BRD-A65793993-001-01-6	BTS-72664	0	98.2	Key	1D-092	7-[1-(4-chlorophenoxy)ethyl][1,2,4]triazolo[1,5-a]pyrimidine	274.062	CC(Oc1ccc(Cl)cc1)c1ccnc2ncnn12	FCEPUTGEUCVRRI-UHFFFAOYSA-N	3801739
BRD-K01492390-001-01-9	BTT-3033	0	98.48	Tocris	4724	BTT 3033	465.127	CN(c1ccc(NC(=O)Nc2ccccc2)cc1)S(=O)(=O)c1cnn(c1)-c1ccc(F)cc1	NSLIQOPYDUKWTA-UHFFFAOYSA-N	49841251
BRD-A53037217-001-02-0	BTZ043-racemate	0	98.56	Selleck	S1097	BTZ043 Racemate	431.076	CC1COC2(CCN(CC2)c2nc(=O)c3cc(cc([N+]([O-])=O)c3s2)C(F)(F)F)O1	GTUIRORNXIOHQR-UHFFFAOYSA-N	49769085
BRD-K55344148-003-02-6	BU-224	0	98.23	Tocris	725	BU 224 hydrochloride	197.095	C1CN=C(N1)c1ccc2ccccc2n1	OSUVWJGCKQEMHK-UHFFFAOYSA-N	2457
BRD-K11696279-003-02-3	BU-239	0	95.93	Tocris	726	BU 239 hydrochloride	198.091	C1CN=C(N1)c1cnc2ccccc2n1	MQSSFHXQKUSFIW-UHFFFAOYSA-N	4520732
BRD-K56115039-003-02-1	BU226	0	97.75	Tocris	1091	BU 226 hydrochloride	197.095	C1CN=C(N1)c1cc2ccccc2cn1	ZXRSVNHYTSSFMN-UHFFFAOYSA-N	3410883
BRD-A88684804-001-04-3	bucetin	0	98.09	MicroSource	1505772	BUCETIN	223.121	CCOc1ccc(NC(=O)CC(C)O)cc1	LIAWQASKBFCRNR-UHFFFAOYSA-N	14130
BRD-K24697665-001-02-2	bucillamine	1	96.91	Kemprotec	TC508	(2R)-2-[(2-methyl-2-sulfanylpropanoyl)amino]-3-sulfanylpropanoic acid	223.034	CC(C)(S)C(=O)N[C@@H](CS)C(O)=O	VUAFHZCUKUDDBC-BYPYZUCNSA-N	656604
BRD-K24697665-001-01-4	bucillamine	1	0	AKSci	K055		223.034	CC(C)(S)C(=O)N[C@@H](CS)C(O)=O	VUAFHZCUKUDDBC-BYPYZUCNSA-N	656604
BRD-A94624445-236-18-8	bucladesine	0	85.03	Tocris	1141	Dibutyryl-cAMP, sodium salt	469.136	CCCC(=O)Nc1ncnc2n(cnc12)[C@@H]1O[C@@H]2COP(O)(=O)O[C@H]2[C@H]1OC(=O)CCC	CJGYSWNGNKCJSB-YVLZZHOMSA-N	9687
BRD-A15931911-001-03-8	bucladesine	0	85.44	MicroSource	1503043	BUCLADESINE	469.136	CCCC(=O)Nc1ncnc2n(cnc12)C1O[C@@H]2COP(O)(=O)O[C@H]2[C@H]1OC(=O)CCC	CJGYSWNGNKCJSB-ZBSNKJFMSA-N	5702210
BRD-A94624445-236-17-0	bucladesine	0	98.02	Tocris	1141	Dibutyryl-cAMP, sodium salt	469.136	CCCC(=O)Nc1ncnc2n(cnc12)[C@@H]1O[C@@H]2COP(O)(=O)O[C@H]2[C@H]1OC(=O)CCC	CJGYSWNGNKCJSB-YVLZZHOMSA-N	9687
BRD-A91444184-300-01-9	buclizine	0	99.32	Key	KS-1250	1-(4-tert-butylbenzyl)-4-[(4-chlorophenyl)(phenyl)methyl]piperazine dihydrochloride	432.233	CC(C)(C)c1ccc(CN2CCN(CC2)C(c2ccccc2)c2ccc(Cl)cc2)cc1	MOYGZHXDRJNJEP-UHFFFAOYSA-N	6729
BRD-A34299591-001-25-7	budesonide	0	54.98	Sigma	MFCD00083259	(4aR,4bS,5S,6aS,6bS,9aR,10aS,10bS)-6b-glycoloyl-5-hydroxy-4a,6a-dimethyl-8-propyl-4a,4b,5,6,6a,6b,9a,10,10a,10b,11,12-dodecahydro-2H-naphtho[2',1':4,5]indeno[1,2-d][1,3]dioxol-2-one	430.236	CCCC1O[C@@H]2C[C@H]3[C@@H]4CCC5=CC(=O)C=C[C@]5(C)[C@H]4[C@@H](O)C[C@]3(C)[C@@]2(O1)C(=O)CO	VOVIALXJUBGFJZ-KWVAZRHASA-N	5281004
BRD-K90758956-001-02-9	budesonide	0	47.72	Selleck	S1286	Budesonide	430.236	CCC[C@@H]1O[C@@H]2C[C@H]3[C@@H]4CCC5=CC(=O)C=C[C@]5(C)[C@H]4[C@@H](O)C[C@]3(C)[C@@]2(O1)C(=O)CO	VOVIALXJUBGFJZ-VXKMTNQYSA-N	40000
BRD-A34299591-001-27-3	budesonide	0	35.61	Tocris	2671	Budesonide	430.236	CCCC1O[C@@H]2C[C@H]3[C@@H]4CCC5=CC(=O)C=C[C@]5(C)[C@H]4[C@@H](O)C[C@]3(C)[C@@]2(O1)C(=O)CO	VOVIALXJUBGFJZ-KWVAZRHASA-N	5281004
BRD-A34299591-001-28-1	budesonide	0	46.61	MedChemEx	HY-13580	Budesonide	430.236	CCCC1O[C@@H]2C[C@H]3[C@@H]4CCC5=CC(=O)C=C[C@]5(C)[C@H]4[C@@H](O)C[C@]3(C)[C@@]2(O1)C(=O)CO	VOVIALXJUBGFJZ-KWVAZRHASA-N	5281004
BRD-A34299591-001-22-4	budesonide	0	52.1	Tocris	2671	Budesonide	430.236	CCCC1O[C@@H]2C[C@H]3[C@@H]4CCC5=CC(=O)C=C[C@]5(C)[C@H]4[C@@H](O)C[C@]3(C)[C@@]2(O1)C(=O)CO	VOVIALXJUBGFJZ-KWVAZRHASA-N	5281004
BRD-A34299591-001-26-5	budesonide	0	49.14	MedChemEx	HY-13580	Budesonide	430.236	CCCC1O[C@@H]2C[C@H]3[C@@H]4CCC5=CC(=O)C=C[C@]5(C)[C@H]4[C@@H](O)C[C@]3(C)[C@@]2(O1)C(=O)CO	VOVIALXJUBGFJZ-KWVAZRHASA-N	5281004
BRD-A34299591-001-29-9	budesonide	0	53.99	MicroSource	1500813	BUDESONIDE	430.236	CCCC1O[C@@H]2C[C@H]3[C@@H]4CCC5=CC(=O)C=C[C@]5(C)[C@H]4[C@@H](O)C[C@]3(C)[C@@]2(O1)C(=O)CO	VOVIALXJUBGFJZ-KWVAZRHASA-N	5281004	BRD-A60571864-001-04-1
BRD-K90758956-001-03-7	budesonide	0	46.35	Selleck	S1286	Budesonide	430.236	CCC[C@@H]1O[C@@H]2C[C@H]3[C@@H]4CCC5=CC(=O)C=C[C@]5(C)[C@H]4[C@@H](O)C[C@]3(C)[C@@]2(O1)C(=O)CO	VOVIALXJUBGFJZ-VXKMTNQYSA-N	40000	BRD-K17742695-001-01-1
BRD-K18324993-001-01-6	budipine	0	94.36	AQBioPharma	ABP10516	BUDIPINE	293.214	CC(C)(C)N1CCC(CC1)(c1ccccc1)c1ccccc1	QIHLUZAFSSMXHQ-UHFFFAOYSA-N	68778
BRD-K36660044-001-24-2	bufexamac	0	95.88	MicroSource	1502003	BUFEXAMAC	223.121	CCCCOc1ccc(CC(=O)NO)cc1	MXJWRABVEGLYDG-UHFFFAOYSA-N	2466
BRD-K36660044-001-23-4	bufexamac	0	90.78	Selleck	S3023	Bufexamac	223.121	CCCCOc1ccc(CC(=O)NO)cc1	MXJWRABVEGLYDG-UHFFFAOYSA-N	2466
BRD-K19462402-003-23-8	buflomedil	0	94.83	Selleck	S2607	Buflomedil HCl	307.178	COc1cc(OC)c(C(=O)CCCN2CCCC2)c(OC)c1	OWYLAEYXIQKAOL-UHFFFAOYSA-N	2467
BRD-K19462402-003-24-6	buflomedil	0	98.69	MicroSource	1505992	BUFLOMEDIL HYDROCHLORIDE	307.178	COc1cc(OC)c(C(=O)CCCN2CCCC2)c(OC)c1	OWYLAEYXIQKAOL-UHFFFAOYSA-N	2467
BRD-K38197229-001-31-5	bumetanide	0	95.93	Tocris	3108	Bumetanide	364.109	CCCCNc1cc(cc(c1Oc1ccccc1)S(N)(=O)=O)C(O)=O	MAEIEVLCKWDQJH-UHFFFAOYSA-N	2471
BRD-K38197229-001-29-9	bumetanide	0	99.54	MicroSource	1502004	BUMETANIDE	364.109	CCCCNc1cc(cc(c1Oc1ccccc1)S(N)(=O)=O)C(O)=O	MAEIEVLCKWDQJH-UHFFFAOYSA-N	2471
BRD-K38197229-001-28-1	bumetanide	0	98.01	Selleck	S1287	Bumetanide	364.109	CCCCNc1cc(cc(c1Oc1ccccc1)S(N)(=O)=O)C(O)=O	MAEIEVLCKWDQJH-UHFFFAOYSA-N	2471
BRD-K35034482-001-01-8	bunazosin	0	97.77	Enamine	Z1172912933		373.211	CCCC(=O)N1CCCN(CC1)c1nc(N)c2cc(OC)c(OC)cc2n1	RHLJLALHBZGAFM-UHFFFAOYSA-N	2472
BRD-K42191735-001-08-7	buparlisib	0	98.65	Selleck	S2247	BKM120 (NVP-BKM120)	410.168	Nc1cc(c(cn1)-c1cc(nc(n1)N1CCOCC1)N1CCOCC1)C(F)(F)F	CWHUFRVAEUJCEF-UHFFFAOYSA-N	16654980
BRD-K42191735-001-05-3	buparlisib	0	87.93	Selleck	S2247	BKM120 (NVP-BKM120, Buparlisib)	410.168	Nc1cc(c(cn1)-c1cc(nc(n1)N1CCOCC1)N1CCOCC1)C(F)(F)F	CWHUFRVAEUJCEF-UHFFFAOYSA-N	16654980
BRD-A07947329-001-01-4	buparvaquone	0	96.77	MedChemEx	HY-17581	Buparvaquone	326.188	CC(C)(C)C1CCC(CC2C(=O)C(=O)c3ccccc3C2=O)CC1	OMMKCJLAGTXGLC-UHFFFAOYSA-N	54158101
BRD-A36267905-003-19-2	buphenine	0	89.35	MedChemEx	HY-B1404	Nylidrin (hydrochloride)	299.189	CC(CCc1ccccc1)NC(C)C(O)c1ccc(O)cc1	PTGXAUBQBSGPKF-UHFFFAOYSA-N	4567
BRD-A36267905-003-18-4	buphenine	0	77.3	MicroSource	1500445	NYLIDRIN HYDROCHLORIDE	299.189	CC(CCc1ccccc1)NC(C)C(O)c1ccc(O)cc1	PTGXAUBQBSGPKF-UHFFFAOYSA-N	4567
BRD-K51700582-001-01-2	bupicomide	0	95.4	Enamine	Z2408581540	5-butyl-2-pyridinecarboxamide	178.111	CCCCc1ccc(nc1)C(N)=O	VKSPIPWLHGKJQO-UHFFFAOYSA-N	31447
BRD-A01636364-003-15-1	bupivacaine	0	98.95	MicroSource	1503818	BUPIVACAINE HYDROCHLORIDE	288.22	CCCCN1CCCCC1C(=O)Nc1c(C)cccc1C	LEBVLXFERQHONN-UHFFFAOYSA-N	2474
BRD-A01636364-003-14-4	bupivacaine	0	96.8	Selleck	S2454	Bupivacaine HCl	288.22	CCCCN1CCCCC1C(=O)Nc1c(C)cccc1C	LEBVLXFERQHONN-UHFFFAOYSA-N	2474
BRD-A48420483-001-01-5	bupranolol	0	21.07	Enamine	Z1497043450		271.134	Cc1ccc(Cl)c(OCC(O)CNC(C)(C)C)c1	HQIRNZOQPUAHHV-UHFFFAOYSA-N	2475
BRD-A48420483-001-02-3	bupranolol	0	96.59	Enamine	Z1650184751	1-(tert-butylamino)-3-(2-chloro-5-methylphenoxy)-2-propanol	271.134	Cc1ccc(Cl)c(OCC(O)CNC(C)(C)C)c1	HQIRNZOQPUAHHV-UHFFFAOYSA-N	2475
BRD-A05186015-003-20-6	bupropion	0	60.92	MicroSource	1504174	BUPROPION	239.108	CC(NC(C)(C)C)C(=O)c1cccc(Cl)c1	SNPPWIUOZRMYNY-UHFFFAOYSA-N	444
BRD-A05186015-003-21-4	bupropion	0	95.13	Tocris	2831	Bupropion hydrochloride	239.108	CC(NC(C)(C)C)C(=O)c1cccc(Cl)c1	SNPPWIUOZRMYNY-UHFFFAOYSA-N	444
BRD-A05186015-003-19-8	bupropion	0	97.76	Selleck	S2452	Amfebutamone HCl	239.108	CC(NC(C)(C)C)C(=O)c1cccc(Cl)c1	SNPPWIUOZRMYNY-UHFFFAOYSA-N	444
BRD-K30360804-001-01-3	buramate	0	65.99	MicroSource	1505415	BURAMATE	195.09	OCCOC(=O)NCc1ccccc1	YFLRYAVDPKONNX-UHFFFAOYSA-N	20787
BRD-K93461745-003-24-3	buspirone	0	98.88	Tocris	962	Buspirone hydrochloride	385.248	O=C1CC2(CCCC2)CC(=O)N1CCCCN1CCN(CC1)c1ncccn1	QWCRAEMEVRGPNT-UHFFFAOYSA-N	2477
BRD-K93461745-003-25-0	buspirone	0	99.45	MicroSource	2300173	BUSPIRONE HYDROCHLORIDE	385.248	O=C1CC2(CCCC2)CC(=O)N1CCCCN1CCN(CC1)c1ncccn1	QWCRAEMEVRGPNT-UHFFFAOYSA-N	2477
BRD-K93461745-003-23-5	buspirone	0	96.3	Selleck	S4256	Buspirone HCl	385.248	O=C1CC2(CCCC2)CC(=O)N1CCCCN1CCN(CC1)c1ncccn1	QWCRAEMEVRGPNT-UHFFFAOYSA-N	2477
BRD-K23204545-001-18-0	busulfan	0	79.96	Selleck	S1692	Busulfan (Myleran, Busulfex)	246.023	CS(=O)(=O)OCCCCOS(C)(=O)=O	COVZYZSDYWQREU-UHFFFAOYSA-N	2478
BRD-K23204545-001-16-4	busulfan	0	89.78	MicroSource	1500152	BUSULFAN	246.023	CS(=O)(=O)OCCCCOS(C)(=O)=O	COVZYZSDYWQREU-UHFFFAOYSA-N	2478
BRD-K23204545-001-15-6	busulfan	0	0	Selleck	S1692	Busulfan	246.023	CS(=O)(=O)OCCCCOS(C)(=O)=O	COVZYZSDYWQREU-UHFFFAOYSA-N	2478
BRD-K40581315-034-01-5	butabindide	0	0.47	Tocris	1323	Butabindide oxalate	303.195	CCCCNC(=O)[C@@H]1Cc2ccccc2N1C(=O)[C@@H](N)CC	HAQIRIMIVLFYIX-ZFWWWQNUSA-N	9817923
BRD-K99622919-001-23-0	butacaine	0	95.48	MicroSource	1503914	BUTACAINE	306.231	CCCCN(CCCC)CCCOC(=O)c1ccc(N)cc1	HQFWVSGBVLEQGA-UHFFFAOYSA-N	2480
BRD-K99622919-001-22-2	butacaine	0	91.73	Selleck	S4310	Butacaine	306.231	CCCCN(CCCC)CCCOC(=O)c1ccc(N)cc1	HQFWVSGBVLEQGA-UHFFFAOYSA-N	2480
BRD-K23082237-003-01-5	butaclamol	0	98.69	Enzo	AC747	Butaclamol (+)	361.241	CC(C)(C)[C@@]1(O)CCN2C[C@@H]3c4ccccc4CCc4cccc([C@H]2C1)c34	ZZJYIKPMDIWRSN-TZBSWOFLSA-N	37461
BRD-K71350836-001-02-4	butalbital	0	98.11	Prestwick	Prestw-1251	Butalbital	224.116	CC(C)CC1(CC=C)C(=O)NC(=O)NC1=O	UZVHFVZFNXBMQJ-UHFFFAOYSA-N	2481
BRD-K27217864-001-22-3	butamben	0	99.12	MicroSource	1500767	BUTAMBEN	193.11	CCCCOC(=O)c1ccc(N)cc1	IUWVALYLNVXWKX-UHFFFAOYSA-N	2482
BRD-K17497770-001-03-6	butein	0	88.13	Selleck	S8036	Butein	272.068	Oc1ccc(C(=O)\C=C\c2ccc(O)c(O)c2)c(O)c1	AYMYWHCQALZEGT-ORCRQEGFSA-N	5281222
BRD-K17497770-001-04-4	butein	0	87.86	Selleck	S8036	Butein	272.068	Oc1ccc(C(=O)\C=C\c2ccc(O)c(O)c2)c(O)c1	AYMYWHCQALZEGT-ORCRQEGFSA-N	5281222
BRD-K90630139-003-05-9	butenafine	0	97.73	Selleck	S3154	Butenafine HCl	317.214	CN(Cc1ccc(cc1)C(C)(C)C)Cc1cccc2ccccc12	ABJKWBDEJIDSJZ-UHFFFAOYSA-N	2484
BRD-A47706533-001-02-6	buthionine-sulfoximine	0	94.36	Enzo	FR117	Buthionine sulfoximine	222.104	CCCCS(=N)(=O)CC[C@H](N)C(O)=O	KJQFBVYMGADDTQ-CVSPRKDYSA-N	119565
BRD-A46136514-001-01-2	butibufen	0	95.48	Carbosynth	FB19394	2-(4-isobutylphenyl)butanoic acid	220.146	CCC(C(O)=O)c1ccc(CC(C)C)cc1	UULSXYSSHHRCQK-UHFFFAOYSA-N	41643
BRD-A16665823-001-02-0	butoconazole	0	99.34	MicroSource	1504140	BUTOCONAZOLE	410.018	Clc1ccc(CCC(Cn2ccnc2)Sc2c(Cl)cccc2Cl)cc1	SWLMUYACZKCSHZ-UHFFFAOYSA-N	47472
BRD-A16665823-008-12-4	butoconazole	0	97.74	Selleck	S1833	Butoconazole nitrate	410.018	Clc1ccc(CCC(Cn2ccnc2)Sc2c(Cl)cccc2Cl)cc1	SWLMUYACZKCSHZ-UHFFFAOYSA-N	47472
BRD-A27274504-001-01-6	butofilolol	0	96.62	Sigma	MFCD00864575	1-{2-[3-(tert-butylamino)-2-hydroxypropoxy]-5-fluorophenyl}-1-butanone	311.19	CCCC(=O)c1cc(F)ccc1OCC(O)CNC(C)(C)C	NMBNQRJDEPOXCP-UHFFFAOYSA-N	68838
BRD-K42417338-045-01-9	butorphanol-(+)-tartrate	0	97.38	Enzo	AC3040	BUTORPHANOL-(+)-TARTRATE (DEA license)	327.22	Oc1ccc2C[C@H]3N(CC4CCC4)CC[C@@]4(CCCC[C@@]34O)c2c1	IFKLAQQSCNILHL-QHAWAJNXSA-N	5361092	BRD-M74255273-001-01-2
BRD-K08287586-001-14-3	butyl-paraben	0	98.43	MicroSource	1505995	BUTYL PARABEN	194.094	CCCCOC(=O)c1ccc(O)cc1	QFOHBWFCKVYLES-UHFFFAOYSA-N	7184
BRD-K93035859-001-07-6	butylated-hydroxyanisole	0	88.92	MicroSource	1503740	BUTYLATED HYDROXYANISOLE	180.115	COc1ccc(O)c(c1)C(C)(C)C	MRBKEAMVRSLQPH-UHFFFAOYSA-N	8456
BRD-K53153417-001-10-4	butylated-hydroxytoluene	0	97.99	MicroSource	1600716	BUTYLATED HYDROXYTOLUENE	220.183	Cc1cc(c(O)c(c1)C(C)(C)C)C(C)(C)C	NLZUEZXRPGMBCV-UHFFFAOYSA-N	31404
BRD-A59378440-001-01-3	butylphthalide	0	94.43	MedChemEx	HY-B0647	Butylphthalide	190.099	CCCCC1OC(=O)c2ccccc12	HJXMNVQARNZTEE-UHFFFAOYSA-N	61361
BRD-A53951045-004-01-6	butylscopolamine-bromide	0	94.79	Selleck	S2378	Butylscopolamine Bromide	360.217	CCCC[N+]1(C)[C@H]2C[C@@H](C[C@@H]1[C@H]1O[C@@H]21)OC(=O)[C@@H](CO)c1ccccc1	YBCNXCRZPWQOBR-NQNPYAFXSA-N
BRD-K28965160-001-01-1	BVD-523	0	99.21	MedChemEx	HY-15816	VRT752271	432.112	CC(C)Nc1cc(-c2c[nH]c(c2)C(=O)N[C@H](CO)c2cccc(Cl)c2)c(Cl)cn1	KSERXGMCDHOLSS-LJQANCHMSA-N	11719003
BRD-K01742705-001-01-7	BVT-2733	0	96.59	MedChemEx	HY-18054	BVT 2733	428.074	CN1CCN(CC1)C(=O)Cc1csc(NS(=O)(=O)c2cccc(Cl)c2C)n1	YDPRNGAPPNPYQQ-UHFFFAOYSA-N	6918651
BRD-K68567222-001-01-2	BVT-948	0	90.36	Tocris	2176	BVT 948	241.074	CC1(C)C(=O)NC2=C1C(=O)C(=O)c1ccccc21	LLPBUXODFQZPFH-UHFFFAOYSA-N	6604934	BRD-A22713669-001-02-7
BRD-A22713669-001-04-3	BVT-948	0	94.31	Tocris	2176	BVT 948	241.074	CC1(C)C2C(=NC1=O)c1ccccc1C(=O)C2=O	AJVXVYTVAAWZAP-UHFFFAOYSA-N	44483339
BRD-K57927309-001-01-7	BW-180C	0	84.55	Enzo	AC882	(D-Ala2,D-Leu5)-Enkephalin	569.285	CC(C)C[C@H](NC(=O)[C@H](Cc1ccccc1)NC(=O)CNC(=O)[C@H](C)NC(=O)[C@@H](N)Cc1ccc(O)cc1)C(O)=O	ZHUJMSMQIPIPTF-IMNFJDCFSA-N	13019201
BRD-K74990253-001-02-8	BW-373U86	0	96.77	Tocris	1663	BW 373U86	435.289	CCN(CC)C(=O)c1ccc(cc1)[C@@H](N1C[C@@H](C)N(CC=C)C[C@@H]1C)c1cccc(O)c1	LBLDMHBSVIVJPM-YZIHRLCOSA-N	119029
BRD-K07061232-001-01-8	BW-616U	0	97.3	Enamine	Z30272279	N-methyl-10-oxo-10H-dibenzo[b,e]thiopyran-3-carboxamide 5,5-dioxide	301.041	CNC(=O)c1ccc2C(=O)c3ccccc3S(=O)(=O)c2c1	MLPSDBJCWIYSEA-UHFFFAOYSA-N	11722381
BRD-A17428743-003-10-8	BW-723C86	0	62.79	Tocris	1059	BW 723C86 hydrochloride	286.114	CC(N)Cc1c[nH]c2ccc(OCc3cccs3)cc12	ALFGDCNSEBJYSP-UHFFFAOYSA-N	4284720
BRD-A17428743-003-09-0	BW-723C86	0	88.95	Tocris	1059	BW 723C86 hydrochloride	286.114	CC(N)Cc1c[nH]c2ccc(OCc3cccs3)cc12	ALFGDCNSEBJYSP-UHFFFAOYSA-N	4284720
BRD-K80194255-001-01-9	BW-A4C	0	87.05	Sigma	B7559	N-hydroxy-N-[(2E)-3-(3-phenoxyphenyl)-2-propenyl]acetamide	283.121	CC(=O)N(O)C\C=C\c1cccc(Oc2ccccc2)c1	CEUDWZXMLMKPNN-SOFGYWHQSA-N	6438354
BRD-A55946879-001-03-7	BW-B70C	0	51.53	Tocris	1304	BW-B 70C	316.122	CC(\C=C\c1cccc(Oc2ccc(F)cc2)c1)N(O)C(N)=O	UAIYNMRLUHHRMF-AATRIKPKSA-N	5353454
BRD-K47983010-001-15-3	BX-795	0	94.52	MedChemEx	HY-10514	BX795	591.091	Ic1cnc(Nc2cccc(NC(=O)N3CCCC3)c2)nc1NCCCNC(=O)c1cccs1	VAVXGGRQQJZYBL-UHFFFAOYSA-N	10077147
BRD-K47983010-001-09-6	BX-795	0	56.03	Selleck	S1274	BX-795	591.091	Ic1cnc(Nc2cccc(NC(=O)N3CCCC3)c2)nc1NCCCNC(=O)c1cccs1	VAVXGGRQQJZYBL-UHFFFAOYSA-N	10077147
BRD-K47983010-001-12-0	BX-795	0	82.2	Selleck	S1274	BX-795	591.091	Ic1cnc(Nc2cccc(NC(=O)N3CCCC3)c2)nc1NCCCNC(=O)c1cccs1	VAVXGGRQQJZYBL-UHFFFAOYSA-N	10077147
BRD-K47983010-001-14-6	BX-795	0	73.82	MedChemEx	HY-10514	BX795	591.091	Ic1cnc(Nc2cccc(NC(=O)N3CCCC3)c2)nc1NCCCNC(=O)c1cccs1	VAVXGGRQQJZYBL-UHFFFAOYSA-N	10077147
BRD-K49669041-001-08-4	BX-912	0	95.26	Selleck	S1275	BX-912	470.118	Brc1cnc(Nc2cccc(NC(=O)N3CCCC3)c2)nc1NCCc1c[nH]cn1	DMMILYKXNCVKOJ-UHFFFAOYSA-N	11754511
BRD-K61665160-001-01-5	BYK-204165	0	98.46	Tocris	3734	BYK 204165	252.09	Cn1cccc1\C=C1/C(=O)NC(=O)c2ccccc12	BTYSIDSTHDDAJW-LCYFTJDESA-N	25113764
BRD-K61665160-001-02-3	BYK-204165	0	94.52	Tocris	3734	BYK 204165	252.09	Cn1cccc1\C=C1/C(=O)NC(=O)c2ccccc12	BTYSIDSTHDDAJW-LCYFTJDESA-N	25113764
BRD-K98179423-300-01-3	C-021	0	97.39	Tocris	3581	C 021 dihydrochloride	467.326	COc1cc2nc(nc(NC3CCCCCC3)c2cc1OC)N1CCC(CC1)N1CCCCC1	WYVBISCFCHREDA-UHFFFAOYSA-N	25141190
BRD-K72462751-001-03-5	C-1	0	98.34	Tocris	543	C-1	277.088	O=S(=O)(N1CCNCC1)c1cccc2cnccc12	UPTYCYWTFGTCCG-UHFFFAOYSA-N	3545
BRD-K72462751-001-02-7	C-1	0	97.52	Tocris	543	C-1	277.088	O=S(=O)(N1CCNCC1)c1cccc2cnccc12	UPTYCYWTFGTCCG-UHFFFAOYSA-N	3545
BRD-K15337272-001-01-3	C-751	0	98.92	Key	PS-5461		140.059	CCOC(=O)c1c[nH]cn1	KLWYPRNPRNPORS-UHFFFAOYSA-N	99170
BRD-M12328004-001-01-8	C106	0	0	Enzo	C106	(+)-Nicotine di-p-toluoyl-D-tartrate	548.216	CN1CCCC1c1cccnc1.Cc1ccc(cc1)C(=O)OC(C(OC(=O)c1ccc(C)cc1)C(O)=O)C(O)=O	GEGPCGHEPLKDLY-UHFFFAOYSA-N	44134854
BRD-K83914624-415-01-3	C11-Acetate	1	0	SantaCruz	sc-258338	Yttrium Acetate Tetrahydrate	88.906	[Y+3]	GRTBAGCGDOYUBE-UHFFFAOYSA-N	168049
BRD-K43167535-001-01-3	C34	0	100	Tocris	5373	C34	389.169	CC(C)O[C@H]1O[C@H](COC(C)=O)[C@@H](OC(C)=O)[C@H](OC(C)=O)[C@H]1NC(C)=O	KMIQMFHPUJUDMC-HHARLNAUSA-N	91691128
BRD-K73383190-001-03-1	C646	0	88.09	Selleck	S7152	C646	445.127	CC1=NN(C(=O)C1=Cc1ccc(o1)-c1cc(C)c(C)cc1[N+]([O-])=O)c1ccc(cc1)C(O)=O	HEKJYZZSCQBJGB-UHFFFAOYSA-N	2871948	BRD-K68548958-001-04-6
BRD-K73383190-001-02-3	C646	0	88.71	Selleck	S7152	C646	445.127	CC1=NN(C(=O)C1=Cc1ccc(o1)-c1cc(C)c(C)cc1[N+]([O-])=O)c1ccc(cc1)C(O)=O	HEKJYZZSCQBJGB-UHFFFAOYSA-N	2871948	BRD-K19202888-001-01-1
BRD-K41504985-005-01-5	cabagin	1	0	AlfaAesar	B21342		164.075	C[S+](C)CC[C@H](N)C(O)=O	YDBYJHTYSHBBAU-YFKPBYRVSA-O	145692
BRD-K54028654-001-02-6	cabaletta	0	97.42	Enzo	AC1507	Trehalose	342.116	OC[C@H]1O[C@H](O[C@H]2O[C@H](CO)[C@@H](O)[C@H](O)[C@H]2O)[C@H](O)[C@@H](O)[C@@H]1O	HDTRYLNUVZCQOY-LIZSDCNHSA-N	7427
BRD-K06858286-001-01-3	cabazitaxel	0	96.88	Selleck	S3022	Cabazitaxel	835.378	CO[C@@H]1C[C@H]2OC[C@@]2(OC(C)=O)[C@H]2[C@@H](OC(=O)c3ccccc3)[C@@]3(O)C[C@H](OC(=O)[C@H](O)[C@@H](NC(=O)OC(C)(C)C)c4ccccc4)C(C)=C([C@@H](OC)C(=O)[C@]12C)C3(C)C	BMQGVNUXMIRLCK-VCPXPHFHSA-N	129009963
BRD-K86882815-001-05-7	cabergoline	0	92.03	Tocris	2664	Cabergoline	451.295	CCNC(=O)N(CCCN(C)C)C(=O)[C@@H]1C[C@H]2[C@@H](Cc3c[nH]c4cccc2c34)N(CC=C)C1	KORNTPPJEAJQIU-KJXAQDMKSA-N	54746	BRD-K34586087-001-01-7
BRD-K86882815-001-03-2	cabergoline	0	94.48	Enzo	DL219	Cabergoline	451.295	CCNC(=O)N(CCCN(C)C)C(=O)[C@@H]1C[C@H]2[C@@H](Cc3c[nH]c4cccc2c34)N(CC=C)C1	KORNTPPJEAJQIU-KJXAQDMKSA-N	54746
BRD-K76819217-001-02-2	cabotegravir	0	97.41	MedChemEx	HY-15592	(3S,11aR)-N-(2,4-difluorobenzyl)-3-methyl-5,6,7-trioxo-2,3,5,5a,6,7,11,11a-octahydrooxazolo[3,2-a]pyrido[1,2-d]pyrazine-8-carboxamide	405.114	C[C@H]1CO[C@@H]2Cn3cc(C(=O)NCc4ccc(F)cc4F)c(=O)c(O)c3C(=O)N12	WCWSTNLSLKSJPK-LKFCYVNXSA-N	54713659	BRD-A95114378-001-01-4
BRD-K76819217-001-01-4	cabotegravir	0	96.55	Selleck	S7766	Cabotegravir (GSK744, GSK1265744)	405.114	C[C@H]1CO[C@@H]2Cn3cc(C(=O)NCc4ccc(F)cc4F)c(=O)c(O)c3C(=O)N12	WCWSTNLSLKSJPK-LKFCYVNXSA-N	54713659	BRD-A07738941-001-01-5
BRD-K51544265-001-04-2	cabozantinib	0	98.92	Selleck	S1119	Cabozantinib (XL184, BMS-907351)	501.17	COc1cc2nccc(Oc3ccc(NC(=O)C4(CC4)C(=O)Nc4ccc(F)cc4)cc3)c2cc1OC	ONIQOQHATWINJY-UHFFFAOYSA-N	25102847
BRD-K51544265-001-06-7	cabozantinib	0	99.07	Tocris	5422	XL 184	501.17	COc1cc2nccc(Oc3ccc(NC(=O)C4(CC4)C(=O)Nc4ccc(F)cc4)cc3)c2cc1OC	ONIQOQHATWINJY-UHFFFAOYSA-N	25102847
BRD-A90751343-001-01-0	CaCCinh-A01	0	93.54	Tocris	4877	CaCCinh-A01	347.119	CC(C)(C)C1CCc2c(C1)sc(NC(=O)c1ccco1)c2C(O)=O	ACLUEOBQFRYTQS-UHFFFAOYSA-N	2898877
BRD-A78134170-001-01-3	cadralazine	0	57.47	Key	KS-1435	ethyl 2-{6-[ethyl(2-hydroxypropyl)amino]-3-pyridazinyl}hydrazinecarboxylate	283.164	CCOC(=O)NNc1ccc(nn1)N(CC)CC(C)O	QLTVVOATEHFXLT-UHFFFAOYSA-N	2515
BRD-K46741531-001-02-4	cafestol	0	95.32	Enzo	NP418	Cafestol	316.204	C[C@@]12CCc3occc3[C@H]1CC[C@@]13C[C@@H](CC[C@@H]21)[C@@](O)(CO)C3	DNJVYWXIDISQRD-HWUKTEKMSA-N	108052
BRD-K09900591-001-26-7	caffeic-acid	0	88.37	Selleck	S2277	Caffeic acid	180.042	OC(=O)\C=C\c1ccc(O)c(O)c1	QAIPRVGONGVQAS-DUXPYHPUSA-N	689043
BRD-K09900591-001-25-9	caffeic-acid	0	47.94	Selleck	S2277	Caffeic Acid	180.042	OC(=O)\C=C\c1ccc(O)c(O)c1	QAIPRVGONGVQAS-DUXPYHPUSA-N	689043
BRD-K96188950-001-16-9	caffeic-acid-phenethyl-ester	0	96.26	Tocris	2743	Caffeic acid phenethyl ester	284.105	Oc1ccc(\C=C\C(=O)OCCc2ccccc2)cc1O	SWUARLUWKZWEBQ-VQHVLOKHSA-N	5281787
BRD-K96188950-001-15-1	caffeic-acid-phenethyl-ester	0	95.68	Selleck	S7414	Caffeic Acid Phenethyl Ester	284.105	Oc1ccc(\C=C\C(=O)OCCc2ccccc2)cc1O	SWUARLUWKZWEBQ-VQHVLOKHSA-N	5281787
BRD-K02404261-001-16-7	caffeine	0	99.15	MicroSource	1500155	CAFFEINE	194.08	Cn1cnc2n(C)c(=O)n(C)c(=O)c12	RYYVLZVUVIJVGH-UHFFFAOYSA-N	2519
BRD-K77175907-001-08-0	calcifediol	0	93.33	Adooq	A11367	(3S,5Z,7E)-9,10-secocholesta-5,7,10-triene-3,25-diol	400.334	C[C@H](CCCC(C)(C)O)[C@H]1CC[C@@H]2[C@]1(C)CCC\C2=C/C=C1/C[C@@H](O)CCC1=C	JWUBBDSIWDLEOM-DTOXIADCSA-N	5283731
BRD-K77175907-002-01-3	calcifediol	0	92.29	MedChemEx	HY-32351A	Calcifediol (monohydrate)	400.334	C[C@H](CCCC(C)(C)O)[C@H]1CC[C@@H]2[C@]1(C)CCC\C2=C/C=C1/C[C@@H](O)CCC1=C	JWUBBDSIWDLEOM-DTOXIADCSA-N	5283731
BRD-K77175907-001-06-4	calcifediol	0	79.46	Selleck	S1469	Calcifediol	400.334	C[C@H](CCCC(C)(C)O)[C@H]1CC[C@@H]2[C@]1(C)CCC\C2=C/C=C1/C[C@@H](O)CCC1=C	JWUBBDSIWDLEOM-DTOXIADCSA-N	5283731
BRD-K77175907-001-10-6	calcifediol	0	64.7	Selleck	S1469	Calcifediol	400.334	C[C@H](CCCC(C)(C)O)[C@H]1CC[C@@H]2[C@]1(C)CCC\C2=C/C=C1/C[C@@H](O)CCC1=C	JWUBBDSIWDLEOM-DTOXIADCSA-N	5283731	BRD-K34907920-001-01-6
BRD-K56429665-001-07-0	calcipotriol	0	0	Tocris	2700	Calcipotriol	412.298	C[C@H](\C=C\[C@@H](O)C1CC1)[C@H]1CC[C@@H]2[C@]1(C)CCC\C2=C/C=C1/C[C@@H](O)C[C@H](O)C1=C	LWQQLNNNIPYSNX-UROSTWAQSA-N	5288783
BRD-K56429665-001-09-6	calcipotriol	0	92.24	MedChemEx	HY-10001	Calcipotriol	412.298	C[C@H](\C=C\[C@@H](O)C1CC1)[C@H]1CC[C@@H]2[C@]1(C)CCC\C2=C/C=C1/C[C@@H](O)C[C@H](O)C1=C	LWQQLNNNIPYSNX-UROSTWAQSA-N	5288783
BRD-K56429665-002-01-1	calcipotriol	0	88.23	MedChemEx	HY-10001A	Calcipotriol (monohydrate)	412.298	C[C@H](\C=C\[C@@H](O)C1CC1)[C@H]1CC[C@@H]2[C@]1(C)CCC\C2=C/C=C1/C[C@@H](O)C[C@H](O)C1=C	LWQQLNNNIPYSNX-UROSTWAQSA-N	5288783
BRD-K27316855-001-13-3	calcitriol	0	94.12	Selleck	S1466	Calcitriol (Rocaltrol)	416.329	C[C@H](CCCC(C)(C)O)[C@H]1CC[C@@H]2[C@]1(C)CCC\C2=C/C=C1/C[C@@H](O)C[C@H](O)C1=C	GMRQFYUYWCNGIN-NKMMMXOESA-N	5280453
BRD-K27316855-001-15-8	calcitriol	0	96.4	Selleck	S1466	Calcitriol	416.329	C[C@H](CCCC(C)(C)O)[C@H]1CC[C@@H]2[C@]1(C)CCC\C2=C/C=C1/C[C@@H](O)C[C@H](O)C1=C	GMRQFYUYWCNGIN-NKMMMXOESA-N	5280453
BRD-K27316855-001-19-0	calcitriol	0	85.96	Selleck	S1466	Calcitriol	416.329	C[C@H](CCCC(C)(C)O)[C@H]1CC[C@@H]2[C@]1(C)CCC\C2=C/C=C1/C[C@@H](O)C[C@H](O)C1=C	GMRQFYUYWCNGIN-NKMMMXOESA-N	5280453	BRD-K28731095-001-01-7
BRD-K35952844-238-02-0	calcium-gluceptate	0	100	MicroSource	1300012	CALCIUM GLUCEPTATE	226.069	OC[C@@H](O)[C@@H](O)[C@H](O)[C@@H](O)[C@@H](O)C(O)=O	KWMLJOLKUYYJFJ-VFUOTHLCSA-N	25588	BRD-M41172429-238-02-8
BRD-K35952844-238-01-2	calcium-gluceptate	0	100	Selleck	S4311	Calcium Gluceptate	226.069	OC[C@@H](O)[C@@H](O)[C@H](O)[C@@H](O)[C@@H](O)C(O)=O	KWMLJOLKUYYJFJ-VFUOTHLCSA-N	25588	BRD-K74392481-001-01-3
BRD-K97009491-238-03-8	calcium-levofolinate	0	100	Selleck	S2588	Calcium levofolinate (Calcium Folinate)	473.166	Nc1nc(=O)c2N(C=O)[C@@H](CNc3ccc(cc3)C(=O)N[C@@H](CCC(O)=O)C(O)=O)CNc2[nH]1	VVIAGPKUTFNRDU-STQMWFEESA-N	149436
BRD-K97009491-238-02-0	calcium-levofolinate	0	69.58	Selleck	S2588	Calcium levofolinate (Calcium Folinate)	473.166	Nc1nc(=O)c2N(C=O)[C@@H](CNc3ccc(cc3)C(=O)N[C@@H](CCC(O)=O)C(O)=O)CNc2[nH]1	VVIAGPKUTFNRDU-STQMWFEESA-N	149436
BRD-K19811997-003-01-3	Calhex-231	0	93.49	Tocris	4387	Calhex 231 hydrochloride	406.181	C[C@@H](N[C@H]1CCCC[C@@H]1NC(=O)c1ccc(Cl)cc1)c1cccc2ccccc12	YTFUQWWKTIWYEY-CQLNOVPUSA-N	11849514
BRD-K26134695-001-04-4	calpeptin	0	79.34	Tocris	448	Calpeptin	362.221	CCCC[C@H](NC(=O)[C@H](CC(C)C)NC(=O)OCc1ccccc1)C=O	PGGUOGKHUUUWAF-ROUUACIJSA-N	73364
BRD-K26134695-001-03-6	calpeptin	0	53.93	Tocris	448	Calpeptin	362.221	CCCC[C@H](NC(=O)[C@H](CC(C)C)NC(=O)OCc1ccccc1)C=O	PGGUOGKHUUUWAF-ROUUACIJSA-N	73364
BRD-K23248433-001-01-8	camicinal	0	85.54	MedChemEx	HY-10922	GSK962040	424.264	C[C@H]1CN(Cc2ccc(CC(=O)N3CCC(CC3)Nc3cccc(F)c3)cc2)CCN1	RZKDEGZIFSJVNA-IBGZPJMESA-N	15984937
BRD-K35772771-001-02-1	CaMKII-IN-1	0	96.28	MedChemEx	HY-18271	CaMKII-IN-1	547.181	Cc1c(Cl)cccc1S(=O)(=O)Nc1nc(NCCc2ccccc2)nc2CCN(Cc3ccccc3)Cc12	LGUUETDTMQTHML-UHFFFAOYSA-N	50898538
BRD-K35772771-001-01-3	CaMKII-IN-1	0	94.53	MedChemEx	HY-18271	CaMKII-IN-1	547.181	Cc1c(Cl)cccc1S(=O)(=O)Nc1nc(NCCc2ccccc2)nc2CCN(Cc3ccccc3)Cc12	LGUUETDTMQTHML-UHFFFAOYSA-N	50898538
BRD-K43806473-066-03-9	camostat-mesilate	0	95.28	Tocris	3193	Camostat mesylate	398.159	CN(C)C(=O)COC(=O)Cc1ccc(OC(=O)c2ccc(NC(N)=N)cc2)cc1	XASIMHXSUQUHLV-UHFFFAOYSA-N	2536
BRD-K43806473-066-02-1	camostat-mesilate	0	96.31	Selleck	S2874	Camostat Mesilate	398.159	CN(C)C(=O)COC(=O)Cc1ccc(OC(=O)c2ccc(NC(N)=N)cc2)cc1	XASIMHXSUQUHLV-UHFFFAOYSA-N	2536
BRD-K10034334-001-03-3	camphor-(+)	0	0	MedChemEx	HY-B1173	(+)-Camphor	152.12	CC1(C)[C@@H]2CC[C@@]1(C)C(=O)C2	DSSYKIVIOFKYAU-XCBNKYQSSA-N	159055
BRD-K15714472-001-04-5	camphor-(1r)	0	0	MicroSource	1500156	CAMPHOR	152.12	CC1(C)[C@@H]2CC[C@]1(C)C(=O)C2	DSSYKIVIOFKYAU-GMSGAONNSA-N	5284500
BRD-K37890730-001-17-7	camptothecin	0	87.23	Selleck	S1288	Camptothecin	348.111	CC[C@@]1(O)C(=O)OCc2c1cc1-c3nc4ccccc4cc3Cn1c2=O	VSJKWCGYPAHWDS-FQEVSTJZSA-N	24360
BRD-K37890730-001-15-1	camptothecin	0	89.88	Selleck	S1288	Camptothecin	348.111	CC[C@@]1(O)C(=O)OCc2c1cc1-c3nc4ccccc4cc3Cn1c2=O	VSJKWCGYPAHWDS-FQEVSTJZSA-N	24360
BRD-K37890730-001-16-9	camptothecin	0	85.88	Tocris	1100	Camptothecin	348.111	CC[C@@]1(O)C(=O)OCc2c1cc1-c3nc4ccccc4cc3Cn1c2=O	VSJKWCGYPAHWDS-FQEVSTJZSA-N	24360
BRD-A91733352-300-03-7	camylofine-chlorhydrate	0	88.59	Selleck	S4391	Camylofin Chlorhydrate	320.246	CCN(CC)CCNC(C(=O)OCCC(C)C)c1ccccc1	RYOOHIUJEJZCFT-UHFFFAOYSA-N	5902
BRD-A91733352-300-04-5	camylofine-chlorhydrate	0	96.03	MicroSource	1505785	CAMYLOFINE DIHYDROCHLORIDE	320.246	CCN(CC)CCNC(C(=O)OCCC(C)C)c1ccccc1	RYOOHIUJEJZCFT-UHFFFAOYSA-N	5902
BRD-A91733352-300-05-2	camylofine-chlorhydrate	0	95.09	Selleck	S4391	camylofine chlorhydrate	320.246	CCN(CC)CCNC(C(=O)OCCC(C)C)c1ccccc1	RYOOHIUJEJZCFT-UHFFFAOYSA-N	5902
BRD-K90868879-001-03-8	canagliflozin	0	98.9	MicroSource	1506315	CANAGLIFLOZIN	444.141	Cc1ccc(cc1Cc1ccc(s1)-c1ccc(F)cc1)[C@@H]1O[C@H](CO)[C@@H](O)[C@H](O)[C@H]1O	XTNGUQKDFGDXSJ-ZXGKGEBGSA-N	24812758
BRD-K90868879-001-02-0	canagliflozin	0	97.67	Selleck	S2760	Canagliflozin	444.141	Cc1ccc(cc1Cc1ccc(s1)-c1ccc(F)cc1)[C@@H]1O[C@H](CO)[C@@H](O)[C@H](O)[C@H]1O	XTNGUQKDFGDXSJ-ZXGKGEBGSA-N	24812758
BRD-K84091759-001-10-5	candesartan	0	90.89	Tocris	4791	Candesartan	440.16	CCOc1nc2cccc(C(O)=O)c2n1Cc1ccc(cc1)-c1ccccc1-c1nnn[nH]1	HTQMVQVXFRQIKW-UHFFFAOYSA-N	2541
BRD-K84091759-001-07-1	candesartan	0	98.75	Selleck	S1578	Candesartan	440.16	CCOc1nc2cccc(C(O)=O)c2n1Cc1ccc(cc1)-c1ccccc1-c1nnn[nH]1	HTQMVQVXFRQIKW-UHFFFAOYSA-N	2541
BRD-K84091759-001-08-9	candesartan	0	63.22	MicroSource	1502288	CANDESARTAN	440.16	CCOc1nc2cccc(C(O)=O)c2n1Cc1ccc(cc1)-c1ccccc1-c1nnn[nH]1	HTQMVQVXFRQIKW-UHFFFAOYSA-N	2541
BRD-A65671304-001-08-3	candesartan-cilextil	0	65.5	MicroSource	1504261	CANDESARTAN CILEXTIL	610.254	CCOc1nc2cccc(C(=O)OC(C)OC(=O)OC3CCCCC3)c2n1Cc1ccc(cc1)-c1ccccc1-c1nnn[nH]1	GHOSNRCGJFBJIB-UHFFFAOYSA-N	2540
BRD-A65671304-001-07-5	candesartan-cilextil	0	98.51	Selleck	S2037	Candesartan Cilexetil	610.254	CCOc1nc2cccc(C(=O)OC(C)OC(=O)OC3CCCCC3)c2n1Cc1ccc(cc1)-c1ccccc1-c1nnn[nH]1	GHOSNRCGJFBJIB-UHFFFAOYSA-N	2540
BRD-A37348498-015-01-4	candicidin	0	0	MicroSource	1503867	CANDICIDIN	1,108.57	CC(CC(C)C1OC(=O)CC(=O)CCCC(=O)CC(O)CC(O)CC(O)CC(=O)CC(O)C(C(O)CC(O[C@@H]2O[C@H](C)[C@H](O)[C@@H](O)[C@@H]2N)\C=C\C=C\C=C\C=C\C=C\C=C\C=C\C1C)C(O)=O)C(O)CC(=O)c1ccc(N)cc1	HYIZCDMXFDRDFE-RTQJASBYSA-N	51371318
BRD-K50168500-001-07-9	canertinib	0	95.13	Selleck	S1019	Canertinib (CI-1033)	485.163	Fc1ccc(Nc2ncnc3cc(OCCCN4CCOCC4)c(NC(=O)C=C)cc23)cc1Cl	OMZCMEYTWSXEPZ-UHFFFAOYSA-N	156414
BRD-A20644369-001-08-6	canrenone	0	82.77	MicroSource	1505248	CANRENONE	340.204	C[C@]12CCC3C(C=CC4=CC(=O)CC[C@]34C)C1CC[C@@]21CCC(=O)O1	UJVLDDZCTMKXJK-GMTJQTPWSA-N	6710732
BRD-K80684056-001-09-3	cantharidin	0	0	MedChemEx	HY-N0209	Cantharidin	196.074	C[C@]12[C@@H]3CC[C@@H](O3)[C@@]1(C)C(=O)OC2=O	DHZBEENLJMYSHQ-XCVPVQRUSA-N	5944
BRD-K80684056-001-06-9	cantharidin	0	0	MedChemEx	HY-N0209	Cantharidin	196.074	C[C@]12[C@@H]3CC[C@@H](O3)[C@@]1(C)C(=O)OC2=O	DHZBEENLJMYSHQ-XCVPVQRUSA-N	5944
BRD-K80684056-001-05-1	cantharidin	0	47.3	Sigma	MFCD00134968	(3aR,4S,7R,7aS)-3a,7a-dimethylhexahydro-4,7-epoxyisobenzofuran-1,3-dione	196.074	C[C@]12[C@@H]3CC[C@@H](O3)[C@@]1(C)C(=O)OC2=O	DHZBEENLJMYSHQ-XCVPVQRUSA-N	5944
BRD-K80684056-001-04-4	cantharidin	0	0	Tocris	1548	Cantharidin	196.074	C[C@]12[C@@H]3CC[C@@H](O3)[C@@]1(C)C(=O)OC2=O	DHZBEENLJMYSHQ-XCVPVQRUSA-N	5944
BRD-K97025174-001-01-4	capadenoson	0	99.55	MedChemEx	HY-14917	Capadenoson	519.059	Nc1nc(SCc2csc(n2)-c2ccc(Cl)cc2)c(C#N)c(-c2ccc(OCCO)cc2)c1C#N	CITWCLNVRIKQAF-UHFFFAOYSA-N	9936489
BRD-K61192372-001-05-5	capecitabine	0	97.88	Selleck	S1156	Capecitabine (Xeloda)	359.149	CCCCCOC(=O)Nc1nc(=O)n(cc1F)[C@@H]1O[C@H](C)[C@@H](O)[C@H]1O	GAGWJHPBXLXJQN-UORFTKCHSA-N	60953
BRD-K61192372-001-06-3	capecitabine	0	85.2	Tocris	4799	Capecitabine	359.149	CCCCCOC(=O)Nc1nc(=O)n(cc1F)[C@@H]1O[C@H](C)[C@@H](O)[C@H]1O	GAGWJHPBXLXJQN-UORFTKCHSA-N	60953
BRD-K61192372-001-07-1	capecitabine	0	87.84	Selleck	S1156	Capecitabine	359.149	CCCCCOC(=O)Nc1nc(=O)n(cc1F)[C@@H]1O[C@H](C)[C@@H](O)[C@H]1O	GAGWJHPBXLXJQN-UORFTKCHSA-N	60953	BRD-K15574380-001-01-0
BRD-K61192372-001-08-9	capecitabine	0	97.09	MicroSource	1502271	CAPECITABINE	359.149	CCCCCOC(=O)Nc1nc(=O)n(cc1F)[C@@H]1O[C@H](C)[C@@H](O)[C@H]1O	GAGWJHPBXLXJQN-UORFTKCHSA-N	60953	BRD-A91877226-001-01-4
BRD-K04282412-001-16-3	capobenic-acid	0	52.98	MicroSource	1505417	CAPOBENIC ACID	325.153	COc1cc(cc(OC)c1OC)C(=O)NCCCCCC(O)=O	MPTXLVRHYGBOQY-UHFFFAOYSA-N	30627
BRD-A33801468-065-04-1	capreomycin	0	0	MicroSource	1500157	CAPREOMYCIN SULFATE [4mM]	668.347	NCCCC(N)CC(=O)NCC1NC(=O)C(CO)NC(=O)C(N)CNC(=O)C(NC(=O)\C(NC1=O)=C/NC(N)=O)C1CCNC(=N)N1	JNIIDKODPGHQSS-OQLLNIDSSA-N	5841036
BRD-A31362467-065-01-3	capreomycin	0	100	MedChemEx	HY-17566	Capreomycin (sulfate)	652.352	CC1NC(=O)C(N)CNC(=O)C(NC(=O)\C(NC(=O)C(CNC(=O)CC(N)CCCN)NC1=O)=C/NC(N)=O)C1CCNC(=N)N1	FRXNXDHFQYZYNA-MHWRWJLKSA-N	78357829
BRD-K35170555-001-09-5	caprylic-acid	1	0	Enamine	Z104495238		144.115	CCCCCCCC(O)=O	WWZKQHOCKIZLMA-UHFFFAOYSA-N	379
BRD-K35170555-001-12-9	caprylic-acid	1	8.98	Enamine	Z104495238	octanoic acid	144.115	CCCCCCCC(O)=O	WWZKQHOCKIZLMA-UHFFFAOYSA-N	379
BRD-K50590187-001-19-9	capsaicin	0	95.04	Tocris	462	(E)-Capsaicin	305.199	COc1cc(CNC(=O)CCCC\C=C\C(C)C)ccc1O	YKPUWZUDDOIDPM-SOFGYWHQSA-N	1548943
BRD-K50590187-001-20-7	capsaicin	0	53.56	MicroSource	1501128	CAPSAICIN	305.199	COc1cc(CNC(=O)CCCC\C=C\C(C)C)ccc1O	YKPUWZUDDOIDPM-SOFGYWHQSA-N	1548943
BRD-K44849676-001-11-3	capsazepine	0	77.41	Tocris	464	Capsazepine	376.101	Oc1cc2CCCN(Cc2cc1O)C(=S)NCCc1ccc(Cl)cc1	DRCMAZOSEIMCHM-UHFFFAOYSA-N	2733484
BRD-K44849676-001-10-5	capsazepine	0	92.83	Tocris	464	Capsazepine	376.101	Oc1cc2CCCN(Cc2cc1O)C(=S)NCCc1ccc(Cl)cc1	DRCMAZOSEIMCHM-UHFFFAOYSA-N	2733484
BRD-K81645907-001-01-1	captamine	1	0	MicroSource	1301014	CAPTAMINE	105.061	CN(C)CCS	DENMGZODXQRYAR-UHFFFAOYSA-N	25799
BRD-A79857384-001-03-6	captan	0	0	AKSci	S329	Captan	298.934	ClC(Cl)(Cl)SN1C(=O)C2CC=CCC2C1=O	LDVVMCZRFWMZSG-UHFFFAOYSA-N	8606
BRD-K54529596-001-25-5	captopril	0	0	MicroSource	1500682	CAPTOPRIL	217.077	C[C@H](CS)C(=O)N1CCC[C@H]1C(O)=O	FAKRSMQSSFJEIM-RQJHMYQMSA-N	44093
BRD-K54529596-001-26-3	captopril	0	100	Selleck	S2051	Captopril (Capoten)	217.077	C[C@H](CS)C(=O)N1CCC[C@H]1C(O)=O	FAKRSMQSSFJEIM-RQJHMYQMSA-N	44093
BRD-K54529596-001-28-9	captopril	0	0	Selleck	S2051	Captopril	217.077	C[C@H](CS)C(=O)N1CCC[C@H]1C(O)=O	FAKRSMQSSFJEIM-RQJHMYQMSA-N	44093	BRD-K96855766-001-01-9
BRD-K62790656-001-01-1	caracemide	0	0	Enamine	Z2327673243	1-([(methylamino)carbonyl]{[(methylamino)carbonyl]oxy}amino)-1-oxoethane	189.075	CNC(=O)ON(C(C)=O)C(=O)NC	JURAJLFHWXNPHG-UHFFFAOYSA-N	54747
BRD-K59895502-001-01-9	caramiphen	0	87.71	ChemDiv	4435-0092		289.204	CCN(CC)CCOC(=O)C1(CCCC1)c1ccccc1	OFAIGZWCDGNZGT-UHFFFAOYSA-N	6472
BRD-A50675490-001-01-0	carazolol	0	95.74	Cayman	18628	1-(9H-carbazol-4-yloxy)-3-(isopropylamino)-2-propanol	298.168	CC(C)NCC(O)COc1cccc2[nH]c3ccccc3c12	BQXQGZPYHWWCEB-UHFFFAOYSA-N	71739
BRD-K75037734-003-14-7	carbachol	0	89.52	MicroSource	1500158	CARBACHOL	147.113	C[N+](C)(C)CCOC(N)=O	VPJXQGSRWJZDOB-UHFFFAOYSA-O	2551
BRD-K75037734-003-13-9	carbachol	0	100	Selleck	S4359	Carbachol	147.113	C[N+](C)(C)CCOC(N)=O	VPJXQGSRWJZDOB-UHFFFAOYSA-O	2551
BRD-K56735750-001-06-8	carbadox	0	92.9	MicroSource	1505294	CARBADOX	262.07	COC(=O)N\N=C\c1c[n+]([O-])c2ccccc2[n+]1[O-]	OVGGLBAWFMIPPY-WUXMJOGZSA-N
BRD-K56735750-001-09-2	carbadox	0	65.7	Selleck	S4312	Carbadox	262.07	COC(=O)N\N=C\c1c[n+]([O-])c2ccccc2[n+]1[O-]	OVGGLBAWFMIPPY-WUXMJOGZSA-N		BRD-K06386100-001-01-9
BRD-K56735750-001-07-6	carbadox	0	99.18	Selleck	S4312	carbadox	262.07	COC(=O)N\N=C\c1c[n+]([O-])c2ccccc2[n+]1[O-]	OVGGLBAWFMIPPY-WUXMJOGZSA-N
BRD-K71799949-001-38-0	carbamazepine	0	95.99	Tocris	4098	Carbamazepine	236.095	NC(=O)N1c2ccccc2C=Cc2ccccc12	FFGPTBGBLSHEPO-UHFFFAOYSA-N	2554
BRD-K71799949-001-36-4	carbamazepine	0	99.2	MicroSource	1500159	CARBAMAZEPINE	236.095	NC(=O)N1c2ccccc2C=Cc2ccccc12	FFGPTBGBLSHEPO-UHFFFAOYSA-N	2554
BRD-K71799949-001-35-6	carbamazepine	0	98.87	Selleck	S1693	Carbamazepine	236.095	NC(=O)N1c2ccccc2C=Cc2ccccc12	FFGPTBGBLSHEPO-UHFFFAOYSA-N	2554
BRD-K54208592-001-09-4	carbaril	0	54.75	MicroSource	1504347	CARBARIL	201.079	CNC(=O)Oc1cccc2ccccc12	CVXBEEMKQHEXEN-UHFFFAOYSA-N	6129
BRD-K94848716-001-11-6	carbarsone	0	69.44	MicroSource	1503868	CARBARSONE	259.978	NC(=O)Nc1ccc(cc1)[As](O)(O)=O	WWXBHTZSYYGCSG-UHFFFAOYSA-N	8480
BRD-A11070335-236-02-1	carbazochrome	0	93.38	Selleck	S3000	Carbazochrome sodium sulfonate (AC-17)	300.053	CN1C(CC2=C\C(=N\NC(N)=O)C(=O)C=C12)S(O)(=O)=O	OZCACMPSTYQSMM-SDQBBNPISA-N	6258971
BRD-K12906202-001-06-2	carbendazim	0	98.32	Sigma	MFCD00055390	methyl 1H-benzimidazol-2-ylcarbamate	191.069	COC(=O)Nc1nc2ccccc2[nH]1	TWFZGCMQGLPBSX-UHFFFAOYSA-N	25429
BRD-A13078313-304-09-9	carbenicillin	0	0	MedChemEx	HY-B0525A	Carbenicillin (disodium)	378.089	CC1(C)S[C@@H]2[C@H](NC(=O)C(C(O)=O)c3ccccc3)C(=O)N2[C@H]1C(O)=O	FPPNZSSZRUTDAP-UWFZAAFLSA-N	20824
BRD-A13078313-304-06-5	carbenicillin	0	0	MicroSource	1500160	CARBENICILLIN DISODIUM	378.089	CC1(C)S[C@@H]2[C@H](NC(=O)C(C(O)=O)c3ccccc3)C(=O)N2[C@H]1C(O)=O	FPPNZSSZRUTDAP-UWFZAAFLSA-N	20824
BRD-A13078313-304-05-7	carbenicillin	0	0	Selleck	S3179	Carbenicillin disodium	378.089	CC1(C)S[C@@H]2[C@H](NC(=O)C(C(O)=O)c3ccccc3)C(=O)N2[C@H]1C(O)=O	FPPNZSSZRUTDAP-UWFZAAFLSA-N	20824
BRD-A13078313-304-08-1	carbenicillin	0	0	MedChemEx	HY-B0525A	disodium (2S,5R,6R)-3,3-dimethyl-6-[(3-oxido-3-oxo-2-phenylpropanoyl)amino]-7-oxo-4-thia-1-azabicyclo[3.2.0]heptane-2-carboxylate	378.089	CC1(C)S[C@@H]2[C@H](NC(=O)C(C(O)=O)c3ccccc3)C(=O)N2[C@H]1C(O)=O	FPPNZSSZRUTDAP-UWFZAAFLSA-N	20824
BRD-A13078313-304-07-3	carbenicillin	0	0	Selleck	S3179	Carbenicillin disodium	378.089	CC1(C)S[C@@H]2[C@H](NC(=O)C(C(O)=O)c3ccccc3)C(=O)N2[C@H]1C(O)=O	FPPNZSSZRUTDAP-UWFZAAFLSA-N	20824
BRD-A29700858-304-03-4	carbenoxolone	0	83.13	Selleck	S4368	Carbenoxolone Sodium	570.356	CC1(C)[C@H](CC[C@@]2(C)C1CC[C@]1(C)[C@@H]2C(=O)C=C2[C@@H]3C[C@](C)(CC[C@]3(C)CC[C@@]12C)C(O)=O)OC(=O)CCC(O)=O	OBZHEBDUNPOCJG-SOJSWMKXSA-N	22793089	BRD-A25216804-304-01-4
BRD-A29700858-304-02-6	carbenoxolone	0	93.68	MicroSource	1502005	CARBENOXOLONE SODIUM	570.356	CC1(C)[C@H](CC[C@@]2(C)C1CC[C@]1(C)[C@@H]2C(=O)C=C2[C@@H]3C[C@](C)(CC[C@]3(C)CC[C@@]12C)C(O)=O)OC(=O)CCC(O)=O	OBZHEBDUNPOCJG-SOJSWMKXSA-N	22793089	BRD-A98702003-304-04-8
BRD-A29700858-304-01-8	carbenoxolone	0	94.39	Selleck	S4368	Carbenoxolone disodiuM	570.356	CC1(C)[C@H](CC[C@@]2(C)C1CC[C@]1(C)[C@@H]2C(=O)C=C2[C@@H]3C[C@](C)(CC[C@]3(C)CC[C@@]12C)C(O)=O)OC(=O)CCC(O)=O	OBZHEBDUNPOCJG-SOJSWMKXSA-N	22793089	BRD-A25216804-304-02-2
BRD-K06181161-048-15-1	carbetapentane	0	93.21	Tocris	454	Carbetapentane citrate	333.23	CCN(CC)CCOCCOC(=O)C1(CCCC1)c1ccccc1	CFJMRBQWBDQYMK-UHFFFAOYSA-N	2562
BRD-K06181161-048-16-9	carbetapentane	0	42.37	MicroSource	1501129	CARBETAPENTANE CITRATE	333.23	CCN(CC)CCOCCOC(=O)C1(CCCC1)c1ccccc1	CFJMRBQWBDQYMK-UHFFFAOYSA-N	2562
BRD-K56107812-001-01-7	carbetocin	0	93.12	MedChemEx	HY-17573	Carbetocin	987.485	CC[C@H](C)[C@@H]1NC(=O)[C@H](Cc2ccc(OC)cc2)NC(=O)CCCSC[C@H](NC(=O)[C@H](CC(N)=O)NC(=O)[C@H](CCC(N)=O)NC1=O)C(=O)N1CCC[C@H]1C(=O)N[C@@H](CC(C)C)C(=O)NCC(N)=O	NSTRIRCPWQHTIA-DTRKZRJBSA-N	16681432
BRD-K78712176-001-14-1	carbidopa	0	0	Selleck	S1891	Carbidopa	226.095	C[C@@](Cc1ccc(O)c(O)c1)(NN)C(O)=O	TZFNLOMSOLWIDK-JTQLQIEISA-N	28082766
BRD-A69512159-001-07-3	carbidopa	0	63.9	MedChemEx	HY-B0311	Carbidopa	226.095	CC(Cc1ccc(O)c(O)c1)(NN)C(O)=O	TZFNLOMSOLWIDK-UHFFFAOYSA-N	2563
BRD-K78712176-001-11-7	carbidopa	0	0	Selleck	S1891	Carbidopa	226.095	C[C@@](Cc1ccc(O)c(O)c1)(NN)C(O)=O	TZFNLOMSOLWIDK-JTQLQIEISA-N	28082766
BRD-K78712176-001-15-8	carbidopa	0	0	MedChemEx	HY-B0311	Carbidopa	226.095	C[C@@](Cc1ccc(O)c(O)c1)(NN)C(O)=O	TZFNLOMSOLWIDK-JTQLQIEISA-N	28082766	BRD-A69512159-001-06-5
BRD-K78712176-001-12-5	carbidopa	0	0	Tocris	455	(S)-(-)-Carbidopa	226.095	C[C@@](Cc1ccc(O)c(O)c1)(NN)C(O)=O	TZFNLOMSOLWIDK-JTQLQIEISA-N	28082766
BRD-K78712176-001-13-3	carbidopa	0	0	MicroSource	1502150	CARBIDOPA	226.095	C[C@@](Cc1ccc(O)c(O)c1)(NN)C(O)=O	TZFNLOMSOLWIDK-JTQLQIEISA-N	28082766
BRD-K87156652-001-11-9	carbimazole	0	77.48	Selleck	S4048	Carbimazole	186.046	CCOC(=O)n1ccn(C)c1=S	CFOYWRHIYXMDOT-UHFFFAOYSA-N	31072
BRD-K87156652-001-12-7	carbimazole	0	86.2	MicroSource	1505323	CARBIMAZOLE	186.046	CCOC(=O)n1ccn(C)c1=S	CFOYWRHIYXMDOT-UHFFFAOYSA-N	31072
BRD-K87156652-001-13-5	carbimazole	0	58.46	Selleck	S4048	Carbimazole	186.046	CCOC(=O)n1ccn(C)c1=S	CFOYWRHIYXMDOT-UHFFFAOYSA-N	31072
BRD-A29426959-050-13-2	carbinoxamine	0	98.35	MicroSource	1500161	CARBINOXAMINE MALEATE	290.119	CN(C)CCOC(c1ccc(Cl)cc1)c1ccccn1	OJFSXZCBGQGRNV-UHFFFAOYSA-N	2564
BRD-K90947825-001-05-0	carboplatin	1	0	Selleck	S1215	Carboplatin	369.029	N[Pt]1(N)OC(=O)C2(CCC2)C(=O)O1	YAYRGNWWLMLWJE-UHFFFAOYSA-L	122130863	BRD-M80278122-318-03-3
BRD-K90947825-001-02-7	carboplatin	1	0	Tocris	2626	Carboplatin	369.029	N[Pt]1(N)OC(=O)C2(CCC2)C(=O)O1	YAYRGNWWLMLWJE-UHFFFAOYSA-L	122130863	BRD-K64763651-001-01-1
BRD-K90947825-001-03-5	carboplatin	1	0	MicroSource	1502106	CARBOPLATIN	369.029	N[Pt]1(N)OC(=O)C2(CCC2)C(=O)O1	YAYRGNWWLMLWJE-UHFFFAOYSA-L	122130863	BRD-K11626735-318-08-7
BRD-K90947825-001-04-3	carboplatin	1	0	Selleck	S1215	Carboplatin	369.029	N[Pt]1(N)OC(=O)C2(CCC2)C(=O)O1	YAYRGNWWLMLWJE-UHFFFAOYSA-L	122130863	BRD-M80278122-318-02-5
BRD-K68408772-001-05-4	carboxyamidotriazole	0	99.81	Sigma	MFCD00866325	5-amino-1-[3,5-dichloro-4-(4-chlorobenzoyl)benzyl]-1H-1,2,3-triazole-4-carboxamide	423.006	NC(=O)c1nnn(Cc2cc(Cl)c(C(=O)c3ccc(Cl)cc3)c(Cl)c2)c1N	WNRZHQBJSXRYJK-UHFFFAOYSA-N	108144
BRD-K23533833-001-01-9	carboxylosartan	0	98.87	Cayman	15957	2-butyl-4-chloro-1-{[2'-(1H-tetraazol-5-yl)[1,1'-biphenyl]-4-yl]methyl}-1H-imidazole-5-carboxylic acid	436.141	CCCCc1nc(Cl)c(C(O)=O)n1Cc1ccc(cc1)-c1ccccc1-c1nnn[nH]1	ZEUXAIYYDDCIRX-UHFFFAOYSA-N	108185
BRD-K26530649-001-01-6	carboxypyridine-disulfide	0	98.3	Sigma	MFCD00006454	6,6'-disulfanediyldinicotinic acid	307.993	OC(=O)c1ccc(SSc2ccc(cn2)C(O)=O)nc1	GSASOFRDSIKDSN-UHFFFAOYSA-N	85040
BRD-K99174507-003-02-0	cardiogenol-c	0	95.96	Tocris	3851	Cardiogenol C hydrochloride	260.127	COc1ccc(Nc2nccc(NCCO)n2)cc1	LKBSMPFEKIBRGC-UHFFFAOYSA-N	11345983
BRD-K99174507-003-03-8	cardiogenol-c	0	95.68	Tocris	3851	Cardiogenol C hydrochloride	260.127	COc1ccc(Nc2nccc(NCCO)n2)cc1	LKBSMPFEKIBRGC-UHFFFAOYSA-N	11345983
BRD-K50905564-001-07-7	cardionogen-1	0	91.85	Tocris	4475	Cardionogen 1	274.089	C1CCC(CC1)c1nn2c(nnc2s1)-c1ccco1	SWTUPSNBTSPBIH-UHFFFAOYSA-N	663145
BRD-K49554218-001-01-0	carebastine	0	98.51	ChemImpex	24186		499.272	CC(C)(C(O)=O)c1ccc(cc1)C(=O)CCCN1CCC(CC1)OC(c1ccccc1)c1ccccc1	XGHOVGYJHWQGCC-UHFFFAOYSA-N	40479695
BRD-K15179879-001-03-2	carfilzomib	0	95.76	Selleck	S2853	Carfilzomib (PR-171)	719.426	CC(C)C[C@H](NC(=O)[C@H](CCc1ccccc1)NC(=O)CN1CCOCC1)C(=O)N[C@@H](Cc1ccccc1)C(=O)N[C@@H](CC(C)C)C(=O)[C@@]1(C)CO1	BLMPQMFVWMYDKT-NZTKNTHTSA-N	11556711
BRD-K60240222-001-01-4	carglumic-acid	0	100	MicroSource	1506153	CARGLUMIC ACID	190.059	NC(=O)N[C@@H](CCC(O)=O)C(O)=O	LCQLHJZYVOQKHU-VKHMYHEASA-N	121396
BRD-K90215590-001-01-4	caricotamide	0	0	Enamine	Z2306534737	1-(2-amino-2-oxoethyl)-1,4-dihydro-3-pyridinecarboxamide	181.085	NC(=O)CN1C=CCC(=C1)C(N)=O	WEJRSYKFMCUCRQ-UHFFFAOYSA-N	403128
BRD-K21670884-001-01-9	cariporide	0	97.4	SantaCruz	sc-337619A		283.099	CC(C)c1ccc(cc1S(C)(=O)=O)C(=O)N=C(N)N	IWXNYAIICFKCTM-UHFFFAOYSA-N	151172
BRD-K57764956-001-02-8	cariprazine	0	97.64	MedChemEx	HY-14763	Cariprazine	426.195	CN(C)C(=O)N[C@H]1CC[C@H](CCN2CCN(CC2)c2cccc(Cl)c2Cl)CC1	KPWSJANDNDDRMB-QAQDUYKDSA-N
BRD-A99939097-001-24-2	carisoprodol	0	100	MicroSource	1500162	CARISOPRODOL	260.174	CCCC(C)(COC(N)=O)COC(=O)NC(C)C	OFZCIYFFPZCNJE-UHFFFAOYSA-N	2576
BRD-K11630072-001-13-2	carmofur	0	86.52	Selleck	S1289	Carmofur	257.118	CCCCCCNC(=O)n1cc(F)c(=O)[nH]c1=O	AOCCBINRVIKJHY-UHFFFAOYSA-N	2577
BRD-K11630072-001-12-4	carmofur	0	0	MicroSource	1505317	CARMOFUR	257.118	CCCCCCNC(=O)n1cc(F)c(=O)[nH]c1=O	AOCCBINRVIKJHY-UHFFFAOYSA-N	2577
BRD-K11630072-001-11-6	carmofur	0	0	Selleck	S1289	Carmofur	257.118	CCCCCCNC(=O)n1cc(F)c(=O)[nH]c1=O	AOCCBINRVIKJHY-UHFFFAOYSA-N	2577
BRD-K25095405-001-01-5	carmoterol	0	24.66	BidePharm	BD239285		368.174	COc1ccc(C[C@@H](C)NC[C@H](O)c2ccc(O)c3nc(O)ccc23)cc1	IHOXNOQMRZISPV-YJYMSZOUSA-N	63952	BRD-A25157829-001-01-3
BRD-K82484965-003-03-5	carmoxirole	0	81.89	Tocris	2193	Carmoxirole hydrochloride	374.199	OC(=O)c1ccc2[nH]cc(CCCCN3CCC(=CC3)c3ccccc3)c2c1	AFSOIHMEOKEZJF-UHFFFAOYSA-N	57364
BRD-K82484965-003-04-3	carmoxirole	0	91.82	Tocris	2193	3-[4-(4-phenyl-3,6-dihydro-1(2H)-pyridinyl)butyl]-1H-indole-5-carboxylic acid hydrochloride	374.199	OC(=O)c1ccc2[nH]cc(CCCCN3CCC(=CC3)c3ccccc3)c2c1	AFSOIHMEOKEZJF-UHFFFAOYSA-N	57364
BRD-K36234266-001-09-8	carmustine	1	0	MicroSource	1503110	CARMUSTINE	213.007	[O-][N+]N(CCCl)C(=O)NCCCl	DLGOEMSEDOSKAD-UHFFFAOYSA-N	2578
BRD-A89594340-003-12-3	carnitine-(D/L)	0	100	MicroSource	1500624	CARNITINE (dl) HYDROCHLORIDE	162.113	C[N+](C)(C)CC(O)CC(O)=O	PHIQHXFUZVPYII-UHFFFAOYSA-O	85
BRD-A89594340-003-11-5	carnitine-(D/L)	0	100	Selleck	S2293	DL-Carnitine HCl	162.113	C[N+](C)(C)CC(O)CC(O)=O	PHIQHXFUZVPYII-UHFFFAOYSA-O	85
BRD-A96051074-001-02-2	carnosine	0	0	SantaCruz	sc-202521A		226.107	NCCC(=O)NC(Cc1cnc[nH]1)C(O)=O	CQOVPNPJLQNMDC-UHFFFAOYSA-N	5249653
BRD-K65900713-003-01-0	caroverine	0	86.74	Sigma	MFCD01684929	1-[2-(diethylamino)ethyl]-3-(4-methoxybenzyl)-2(1H)-quinoxalinone hydrochloride	365.21	CCN(CC)CCN1C(=O)C(Nc2ccccc12)=Cc1ccc(OC)cc1	GVZONAHBJMFJOW-UHFFFAOYSA-N
BRD-K92129045-001-01-6	caroxazone	0	97.63	Enamine	Z2327531727	2-(2-oxo-2H-1,3-benzoxazin-3(4H)-yl)acetamide	206.069	NC(=O)CN1Cc2ccccc2OC1=O	KYCBWEZLKCTALM-UHFFFAOYSA-N	29083
BRD-A17411484-001-10-1	carprofen	0	95.61	Selleck	S4136	Carprofen	273.056	CC(C(O)=O)c1ccc2c(c1)[nH]c1ccc(Cl)cc21	PUXBGTOOZJQSKH-UHFFFAOYSA-N	2581
BRD-A17411484-001-11-9	carprofen	0	98.54	MicroSource	1502006	CARPROFEN	273.056	CC(C(O)=O)c1ccc2c(c1)[nH]c1ccc(Cl)cc21	PUXBGTOOZJQSKH-UHFFFAOYSA-N	2581
BRD-K13238618-001-05-9	carsalam	0	99.02	MicroSource	1504504	CARSALAM	163.027	O=c1[nH]c(=O)c2ccccc2o1	OAYRYNVEFFWSHK-UHFFFAOYSA-N	16258
BRD-A42167015-003-10-2	carteolol	0	98.62	MedChemEx	HY-17495A	Carteolol (hydrochloride)	292.179	CC(C)(C)NCC(O)COc1cccc2NC(=O)CCc12	LWAFSWPYPHEXKX-UHFFFAOYSA-N	2583
BRD-K71026158-304-01-0	carumonam	0	97.4	Sigma	MFCD00875847	disodium ({[(Z)-2-[((2S,3S)-2-{[(aminocarbonyl)oxy]methyl}-4-oxo-1-sulfonato-3-azetidinyl)amino]-1-(2-amino-1,3-thiazol-4-yl)-2-oxoethylidene]amino}oxy)acetate	466.021	NC(=O)OC[C@@H]1[C@H](NC(=O)C(=N/OCC(O)=O)\c2csc(N)n2)C(=O)N1S(O)(=O)=O	UIMOJFJSJSIGLV-JNHMLNOCSA-N	6540466
BRD-A10977446-001-17-0	carvedilol	0	93.97	Tocris	2685	Carvedilol	406.189	COc1ccccc1OCCNCC(O)COc1cccc2[nH]c3ccccc3c12	OGHNVEJMJSYVRP-UHFFFAOYSA-N	2585
BRD-A10977446-001-14-7	carvedilol	0	85.45	MicroSource	1504257	CARVEDILOL	406.189	COc1ccccc1OCCNCC(O)COc1cccc2[nH]c3ccccc3c12	OGHNVEJMJSYVRP-UHFFFAOYSA-N	2585
BRD-A10977446-011-01-3	carvedilol	0	89.17	MicroSource	1504417	CARVEDILOL PHOSPHATE	406.189	COc1ccccc1OCCNCC(O)COc1cccc2[nH]c3ccccc3c12	OGHNVEJMJSYVRP-UHFFFAOYSA-N	2585
BRD-A10977446-001-13-9	carvedilol	0	89	Tocris	2685	Carvedilol	406.189	COc1ccccc1OCCNCC(O)COc1cccc2[nH]c3ccccc3c12	OGHNVEJMJSYVRP-UHFFFAOYSA-N	2585
BRD-A10977446-001-12-1	carvedilol	0	93.57	Selleck	S1831	Carvedilol	406.189	COc1ccccc1OCCNCC(O)COc1cccc2[nH]c3ccccc3c12	OGHNVEJMJSYVRP-UHFFFAOYSA-N	2585
BRD-K09295674-001-09-8	carzenide	0	92.92	MicroSource	1504505	CARZENIDE	201.01	NS(=O)(=O)c1ccc(cc1)C(O)=O	UCAGLBKTLXCODC-UHFFFAOYSA-N	8739
BRD-K12413266-001-01-3	casanthranol-variant	0	0	MicroSource	1506179	CASANTHRANOL [cascaroside A shown]	434.121	OC[C@H]1O[C@@H](O[C@@H]2c3cccc(O)c3C(=O)c3c(O)cc(CO)cc23)[C@H](O)[C@H](O)[C@H]1O	CPUHNROBVJNNPW-VVBPCJSVSA-N	51371307
BRD-A25043798-001-01-2	casin	0	87.75	Tocris	5050	CASIN	306.173	OCCNC1CCCc2c1[nH]c1ccc(cc21)-c1ccccc1	RXIUMAOXORBRCY-UHFFFAOYSA-N	2882155
BRD-A31685486-402-01-9	caspofungin	0	51.17	MedChemEx	HY-17006	Caspofungin (Acetate)	1,092.64	CCC(C)CC(C)CCCCCCCCC(=O)N[C@H]1C[C@@H](O)[C@@H](NCCN)NC(=O)[C@@H]2[C@@H](O)CCN2C(=O)[C@@H](NC(=O)[C@@H](NC(=O)[C@@H]2C[C@@H](O)CN2C(=O)[C@@H](NC1=O)[C@@H](C)O)[C@@H](O)[C@H](O)c1ccc(O)cc1)[C@H](O)CCN	JYIKNQVWKBUSNH-QPUODBGRSA-N	66577042
BRD-A31685486-402-02-7	caspofungin	0	45.92	MedChemEx	HY-17006	Caspofungin (Acetate)	1,092.64	CCC(C)CC(C)CCCCCCCCC(=O)N[C@H]1C[C@@H](O)[C@@H](NCCN)NC(=O)[C@@H]2[C@@H](O)CCN2C(=O)[C@@H](NC(=O)[C@@H](NC(=O)[C@@H]2C[C@@H](O)CN2C(=O)[C@@H](NC1=O)[C@@H](C)O)[C@@H](O)[C@H](O)c1ccc(O)cc1)[C@H](O)CCN	JYIKNQVWKBUSNH-QPUODBGRSA-N	66577042
BRD-K49793107-402-03-4	caspofungin-acetate	0	4.4	Selleck	S3073	Caspofungin Acetate	1,092.64	CC[C@@H](C)C[C@@H](C)CCCCCCCCC(=O)N[C@H]1C[C@@H](O)[C@@H](NCCN)NC(=O)[C@@H]2[C@@H](O)CCN2C(=O)[C@@H](NC(=O)[C@@H](NC(=O)[C@@H]2C[C@@H](O)CN2C(=O)[C@@H](NC1=O)[C@@H](C)O)[C@H](O)[C@@H](O)c1ccc(O)cc1)[C@H](O)CCN	JYIKNQVWKBUSNH-JYEVSGHCSA-N	71295847	BRD-K49793107-001-01-8|BRD-K33838583-402-01-2
BRD-K49793107-402-02-6	caspofungin-acetate	0	79.25	Selleck	S3073	Caspofungin Acetate	1,092.64	CC[C@@H](C)C[C@@H](C)CCCCCCCCC(=O)N[C@H]1C[C@@H](O)[C@@H](NCCN)NC(=O)[C@@H]2[C@@H](O)CCN2C(=O)[C@@H](NC(=O)[C@@H](NC(=O)[C@@H]2C[C@@H](O)CN2C(=O)[C@@H](NC1=O)[C@@H](C)O)[C@H](O)[C@@H](O)c1ccc(O)cc1)[C@H](O)CCN	JYIKNQVWKBUSNH-JYEVSGHCSA-N	71295847
BRD-K20897876-001-11-8	castanospermine	0	97.7	Tocris	759	Castanospermine	189.1	O[C@H]1CCN2C[C@H](O)[C@@H](O)[C@H](O)[C@@H]12	JDVVGAQPNNXQDW-TVNFTVLESA-N	54445
BRD-K20897876-001-10-0	castanospermine	0	100	Tocris	759	Castanospermine	189.1	O[C@H]1CCN2C[C@H](O)[C@@H](O)[C@H](O)[C@@H]12	JDVVGAQPNNXQDW-TVNFTVLESA-N	54445
BRD-K92377961-001-03-7	catharanthine	0	82.42	Selleck	S3202	Catharanthine	336.184	CCC1=C[C@@H]2CN3CCc4c([nH]c5ccccc45)[C@@](C2)([C@@H]13)C(=O)OC	CMKFQVZJOWHHDV-NQZBTDCJSA-N	5458190
BRD-K92377961-001-02-9	catharanthine	0	34.13	Selleck	S3202	Catharanthine	336.184	CCC1=C[C@@H]2CN3CCc4c([nH]c5ccccc45)[C@@](C2)([C@@H]13)C(=O)OC	CMKFQVZJOWHHDV-NQZBTDCJSA-N	5458190
BRD-K40269473-001-02-2	cathepsin-inhibitor-1	0	97.25	Selleck	S2847	Cathepsin Inhibitor 1	401.162	Cn1nc(cc1C(=O)N[C@@H](Cc1cccc(Cl)c1)C(=O)NCC#N)C(C)(C)C	MZRVIHRERYCHBL-HNNXBMFYSA-N	44224135
BRD-K40366680-001-04-1	CAY10505	0	92.14	Selleck	S2682	CAY10505	289.021	Fc1ccc(cc1)-c1ccc(\C=C2\SC(=O)NC2=O)o1	UFBTYTGRUBUUIL-KPKJPENVSA-N	1204893
BRD-K40366680-001-03-3	CAY10505	0	80.05	Selleck	S2682	CAY10505	289.021	Fc1ccc(cc1)-c1ccc(\C=C2\SC(=O)NC2=O)o1	UFBTYTGRUBUUIL-KPKJPENVSA-N	1204893
BRD-K41779183-001-01-2	CB-03-01	0	79.66	MedChemEx	HY-13331	17 alpha-propionate	402.241	CCC(=O)O[C@@]1(CC[C@H]2[C@@H]3CCC4=CC(=O)CC[C@]4(C)[C@H]3CC[C@]12C)C(=O)CO	GPNHMOZDMYNCPO-PDUMRIMRSA-N	11750009
BRD-K41779183-001-02-0	CB-03-01	0	85.47	MedChemEx	HY-13331	Cortexolone 17 alpha-propionate	402.241	CCC(=O)O[C@@]1(CC[C@H]2[C@@H]3CCC4=CC(=O)CC[C@]4(C)[C@H]3CC[C@]12C)C(=O)CO	GPNHMOZDMYNCPO-PDUMRIMRSA-N	11750009
BRD-K59929863-001-01-9	CB-10-277	0	99.53	Vitas-M	STK021840		193.085	CN(C)\N=N\c1ccc(cc1)C(O)=O	GUAZPUYTLMUTMA-ZHACJKMWSA-N
BRD-K49048664-001-02-0	CB-5083	0	96.43	MedChemEx	HY-12861	CB-5083	413.185	Cc1cc2c(cccc2n1-c1nc2CCOCc2c(NCc2ccccc2)n1)C(N)=O	RDALZZCKQFLGJP-UHFFFAOYSA-N	73051434
BRD-K49048664-001-01-2	CB-5083	0	96.62	ApexBio	B6032	CB-5083	413.185	Cc1cc2c(cccc2n1-c1nc2CCOCc2c(NCc2ccccc2)n1)C(N)=O	RDALZZCKQFLGJP-UHFFFAOYSA-N	73051434
BRD-K58070273-001-03-3	CB-839	0	94.65	Broad Institute		CB-839	571.161	FC(F)(F)Oc1cccc(CC(=O)Nc2ccc(CCCCc3nnc(NC(=O)Cc4ccccn4)s3)nn2)c1	PRAAPINBUWJLGA-UHFFFAOYSA-N	71577426
BRD-K58070273-001-04-1	CB-839	0	94.57	MedChemEx	HY-12248	CB-839	571.161	FC(F)(F)Oc1cccc(CC(=O)Nc2ccc(CCCCc3nnc(NC(=O)Cc4ccccn4)s3)nn2)c1	PRAAPINBUWJLGA-UHFFFAOYSA-N	71577426
BRD-K34675210-003-01-4	CBiPES	0	98.08	Tocris	3949	CBiPES hydrochloride	377.12	CCS(=O)(=O)N(Cc1cccnc1)c1cccc(c1)-c1ccc(cc1)C#N	HDVYXILCBYGKGU-UHFFFAOYSA-N	9864510
BRD-K91874254-001-01-4	CBS-1114	0	50.58	Vitas-M	STL483463	N'-phenylbenzimidohydrazide	211.111	N=C(NNc1ccccc1)c1ccccc1	ZOBKPJRHDMKXQG-UHFFFAOYSA-N	214466
BRD-K64191834-001-03-1	CBS,-N-Cyclohexyl-2-benzothiazolesulfenamide	0	98.95	AKSci	P933	CBS, N-Cyclohexyl-2-benzothiazolesulfenamide	264.075	C1CCC(CC1)NSc1nc2ccccc2s1	DEQZTKGFXNUBJL-UHFFFAOYSA-N	7232
BRD-K16755045-003-01-7	CC-115	0	84.53	MedChemEx	HY-16962A	CC-115 (hydrochloride)	336.145	CCN1C(=O)CN=C2NC=C(N=C12)c1ccc(nc1C)-c1nnc[nH]1	GMYLVKUGJMYTFB-UHFFFAOYSA-N	58298318
BRD-K16755045-001-01-1	CC-115	0	45.35	MedChemEx	HY-16962	CC-115	336.145	CCN1C(=O)CN=C2NC=C(N=C12)c1ccc(nc1C)-c1nnc[nH]1	GMYLVKUGJMYTFB-UHFFFAOYSA-N	58298318
BRD-K16755045-003-02-5	CC-115	0	93.43	MedChemEx	HY-16962A	CC-115 (hydrochloride)	336.145	CCN1C(=O)CN=C2NC=C(N=C12)c1ccc(nc1C)-c1nnc[nH]1	GMYLVKUGJMYTFB-UHFFFAOYSA-N	58298318
BRD-K88737571-001-02-2	CC-223	0	84.46	MedChemEx	HY-16956	CC-223	397.211	CO[C@H]1CC[C@@H](CC1)N1C(=O)CNc2ncc(nc12)-c1ccc(nc1)C(C)(C)O	UFKLYTOEMRFKAD-SHTZXODSSA-N
BRD-K88737571-001-01-4	CC-223	0	34.57	MedChemEx	HY-16956	CC-223	397.211	CO[C@H]1CC[C@@H](CC1)N1C(=O)CNc2ncc(nc12)-c1ccc(nc1)C(C)(C)O	UFKLYTOEMRFKAD-SHTZXODSSA-N
BRD-K45746021-003-01-9	CC-401	0	96.72	MedChemEx	HY-13022	CC-401 (hydrochloride)	388.201	C(CN1CCCCC1)Oc1cccc(c1)-c1n[nH]c2ccc(cc12)-c1ncn[nH]1	XDJCLCLBSGGNKS-UHFFFAOYSA-N	10430360
BRD-K48213016-001-01-8	CC-930	0	94.72	MedChemEx	HY-15495	CC-930	448.183	O[C@H]1CC[C@@H](CC1)Nc1ncc2nc(Nc3c(F)cc(F)cc3F)n([C@H]3CCOC3)c2n1	IBGLGMOPHJQDJB-IHRRRGAJSA-N
BRD-K17751100-001-01-1	CC4	0	82.66	Tocris	5236	CC4	406.237	O=c1cccc2[C@@H]3C[C@@H](CN(CCN4C[C@@H]5C[C@H](C4)c4cccc(=O)n4C5)C3)Cn12	LEXDAVFCJPDCNA-VNTMZGSJSA-N	91654624
BRD-A79726147-001-01-5	CCG-1423	0	87.77	Tocris	5233	CCG 1423	454.052	CC(ONC(=O)c1cc(cc(c1)C(F)(F)F)C(F)(F)F)C(=O)Nc1ccc(Cl)cc1	DSMXVSGJIDFLKP-UHFFFAOYSA-N	2726015
BRD-K08893438-001-06-4	CCG-50014	0	24.05	Tocris	4567	CCG 50014	316.068	Cc1ccc(cc1)-n1sc(=O)n(Cc2ccc(F)cc2)c1=O	QUIIIYITNGOFEI-UHFFFAOYSA-N	2733079
BRD-K08893438-001-04-9	CCG-50014	0	97.23	Selleck	S2901	CCG 50014	316.068	Cc1ccc(cc1)-n1sc(=O)n(Cc2ccc(F)cc2)c1=O	QUIIIYITNGOFEI-UHFFFAOYSA-N	2733079
BRD-K08893438-001-03-1	CCG-50014	0	1.03	Selleck	S2901	CCG 50014	316.068	Cc1ccc(cc1)-n1sc(=O)n(Cc2ccc(F)cc2)c1=O	QUIIIYITNGOFEI-UHFFFAOYSA-N	2733079
BRD-K26970495-001-02-7	CCG-63802	0	3.27	MedChemEx	HY-70074	CCG-63802	450.115	Cc1cccc(Oc2nc3c(C)cccn3c(=O)c2\C=C(/C#N)c2nc3ccccc3s2)c1	VFSVKVQMZDJFQX-NBVRZTHBSA-N	6057678
BRD-K26970495-001-01-9	CCG-63802	0	0	MedChemEx	HY-70074	CCG-63802	450.115	Cc1cccc(Oc2nc3c(C)cccn3c(=O)c2\C=C(/C#N)c2nc3ccccc3s2)c1	VFSVKVQMZDJFQX-NBVRZTHBSA-N	6057678
BRD-K68474505-001-02-7	CCG-63808	0	8.02	MedChemEx	HY-70075	CCG-63808	454.09	Cc1cccn2c1nc(Oc1ccc(F)cc1)c(\C=C(/C#N)c1nc3ccccc3s1)c2=O	IPZHFKHGSYRBNT-DTQAZKPQSA-N	5948316
BRD-K68474505-001-01-9	CCG-63808	0	0.62	MedChemEx	HY-70075	CCG-63808	454.09	Cc1cccn2c1nc(Oc1ccc(F)cc1)c(\C=C(/C#N)c1nc3ccccc3s1)c2=O	IPZHFKHGSYRBNT-DTQAZKPQSA-N	5948316
BRD-K16338837-001-01-8	CCMI	0	92.17	Tocris	3837	CCMI	387.054	Cc1cc(on1)C(=CNc1ccc(Cl)cc1)C(=O)Nc1ccc(Cl)cc1	VMAKIACTLSBBIY-UHFFFAOYSA-N	67042344
BRD-K16338837-001-02-6	CCMI	0	93.64	Tocris	3837	CCMI	387.054	Cc1cc(on1)C(=CNc1ccc(Cl)cc1)C(=O)Nc1ccc(Cl)cc1	VMAKIACTLSBBIY-UHFFFAOYSA-N	67042344	BRD-K19859123-001-01-3
BRD-K06159959-001-02-0	CCMQ	0	65.42	Tocris	1238	CCMQ	231.053	OC(=O)Cc1cc2ccccc2nc1C(O)=O	IFXJDEHFADWURH-UHFFFAOYSA-N	3337816
BRD-K90999434-004-01-7	CCT-031374	0	89.63	Tocris	4675	CCT 031374 hydrobromide	353.153	O=C(CN1C2=NCCN2c2ccccc12)c1ccc(cc1)-c1ccccc1	JPCYSKNELCOPKJ-UHFFFAOYSA-N	2853753
BRD-K65503129-001-06-3	CCT018159	0	95.87	Tocris	2435	CCT 018159	352.142	CCc1cc(-c2n[nH]c(C)c2-c2ccc3OCCOc3c2)c(O)cc1O	OWPMENVYXDJDOW-UHFFFAOYSA-N
BRD-K65503129-001-07-1	CCT018159	0	96.84	Tocris	2435	CCT 018159	352.142	CCc1cc(-c2n[nH]c(C)c2-c2ccc3OCCOc3c2)c(O)cc1O	OWPMENVYXDJDOW-UHFFFAOYSA-N
[truncated: 8,157 more rows]
